# Supplementary material for: Distinct SUMO Ligases Cooperate with Esc2 and Slx5 to Suppress Duplication-Mediated Genome Rearrangements
Source: PLoS Genet. 2013 Aug 1;9(8):e1003670. doi: 10.1371/journal.pgen.1003670 (PMC3731205; doi:10.1371/journal.pgen.1003670)
Supplement: Table S1 — Detailed MS data for the comparison between mock (isotopically light) and HF-SUMO (isotopically heavy) cells, including peptide identified, name of the proteins and their abundance ratios. (XLSX) [file pgen.1003670.s005.xlsx]

## Sheet: S1_heavysumo0823finallist
Peptide identified	systematic name	protein	ppm	# of peptides found in mock	# of peptides in found in HF-SUMO	Intensity of mock	Intensity of HF-SUMO	Intensity ratio (HF-SUMO/ mock)
GQVLPDQPEIK	YLR314C	CDC3	15.66	1	6	1560000	24700000	15.8333
SETELFAR	YLR314C	CDC3	12.66	1	6	1400000	24200000	17.2857
FDQYLDAENK	YLR314C	CDC3	5.67	0	7	203000	8600000	42.3645
EIDSRFDQYLDAENK	YLR314C	CDC3	14.33	0	2	1000	65600	65.6
QLELSINSASPNVNHSPVPTKK	YLR314C	CDC3	13.33	0	1	77700	386000	4.96782
SDILTDEEILSFKK	YLR314C	CDC3	11	0	10	82100	15700000	191.23
LFSSLPYAVIGSNDIVENYSGNQVR	YLR314C	CDC3	11.81	1	7	197000	4250000	21.5736
LGIKQDNSVFK	YLR314C	CDC3	10.26	0	1	48700	3490000	71.6632
QHDQFNDVQIK	YLR314C	CDC3	10.71	0	7	285000	10400000	36.4912
SYESVIEENGVK	YLR314C	CDC3	12.92	0	8	236000	5810000	24.6186
SDILTDEEILSFK	YLR314C	CDC3	12.71	0	1	60500	1380000	22.8099
QLELSINSASPNVNHSPVPTK	YLR314C	CDC3	11.78	1	6	171000	6780000	39.6491
QDNSVFKEFDPISK	YLR314C	CDC3	9.69	0	8	17000	4000000	235.294
FDQYLDAENKINR	YLR314C	CDC3	15.01	0	2	222000	12900000	58.1081
LNLNVIDTEGFGDFLNNDQK	YLR314C	CDC3	13.75	0	4	4240	206000	48.5849
TLFNNDDIEANLVK	YLR314C	CDC3	12.94	0	1	29000	1180000	40.6897
QDPEQEER	YLR314C	CDC3	9.41	0	2	43300	133000	3.07159
QINGYVGFANLPK	YLR314C	CDC3	10.91	0	3	280000	10600000	37.8571
RQINGYVGFANLPK	YLR314C	CDC3	12.96	0	4	17500	1380000	78.8571
AVIGSNDIVENYSGNQVR	YLR314C	CDC3	9.4	0	1	20300	233000	11.4778
ILYENYR	YLR314C	CDC3	13.35	0	2	6840000	120000000	17.5439
C+57NLIPVIAK	YLR314C	CDC3	12.44	0	3	439000	16600000	37.8132
SIKNGFSFNLLC+57VGPDGIGK	YLR314C	CDC3	471.21	0	2	12400	77200	6.22581
NGFSFNLLC+57VGPDGIGK	YLR314C	CDC3	559.42	0	6	83100	3440000	41.3959
VHC+57C+57LYLINPTGHGLK	YJR076C	CDC11	12.21	0	1	5810	444000	76.42
VQQELLLKR	YJR076C	CDC11	12.22	0	2	1000	2420000	2420
VQQELLLK	YJR076C	CDC11	12.15	0	1	105000	4110000	39.1429
TEALSGESVAAESIRPNLTK	YJR076C	CDC11	11.38	0	1	1000	17500	17.5
EIDVEFIR	YJR076C	CDC11	13.47	0	2	172000	3090000	17.9651
HQYDEILLEESR	YJR076C	CDC11	11.67	0	4	48100	296000	6.15385
NYTHEILYER	YJR076C	CDC11	14.67	0	4	163000	3690000	22.638
RQELLQR	YJR076C	CDC11	11.21	0	1	72400	9070000	125.276
EEQIRLEEER	YJR076C	CDC11	11.61	0	2	1560	181000	116.026
NALLISHLHDLK	YJR076C	CDC11	13.08	0	1	53800	2080000	38.6617
QLGSLVNIIPVISK	YJR076C	CDC11	15.24	1	3	56000	2500000	44.6429
LSSVANAEEIGPNSTK	YDL225W	SHS1	14.39	1	5	133000	4320000	32.4812
QQKLEELEAQSAK	YDL225W	SHS1	15.92	0	6	73800	5570000	75.4743
LSSVANAEEIGPNSTKR	YDL225W	SHS1	12.33	0	4	25300	6680000	264.032
SEKLSSVANAEEIGPNSTK	YDL225W	SHS1	16.47	0	2	9340	66500	7.11991
VHVALYFIEPTGHGLR	YDL225W	SHS1	12.8	0	1	49200	608000	12.3577
ADSFTKEELTQFR	YDL225W	SHS1	11.56	0	1	49400	5050000	102.227
VVSFNSK	YDL225W	SHS1	12.92	0	1	1460	37700	25.8219
FLNSPDLPER	YDL225W	SHS1	13.1	1	3	1160000	20800000	17.931
LEELEAQSAK	YDL225W	SHS1	12.78	1	2	367000	4020000	10.9537
NISETVPYVLR	YDL225W	SHS1	12.08	1	6	563000	11000000	19.5382
YTNVLPIITR	YDL225W	SHS1	12.09	1	1	991000	19100000	19.2735
ADSFTKEELTQFRK	YDL225W	SHS1	15.51	0	2	14900	150000	10.0671
DTTQNLLYENYR	YDL225W	SHS1	13.26	1	2	237000	4830000	20.3797
EIKQENENLIR	YDL225W	SHS1	10.89	0	1	78000	2660000	34.1026
TAFANNLLETK	YDL225W	SHS1	11.86	1	6	466000	18400000	39.485
YNVPIYK	YDL225W	SHS1	13.36	1	1	197000	8480000	43.0457
LNGSSSSINSLQQSTR	YDL225W	SHS1	595.5	0	2	1000	12900	12.9
ANLEPGITITSTSLELGGNK	YDL225W	SHS1	11.46	0	1	2570	181000	70.428
NVLFGSHLQEFK	YDL225W	SHS1	11.98	0	2	30000	4370000	145.667
SNASISSNPEVK	YDL225W	SHS1	14.26	0	5	247000	9990000	40.4453
NQVSGNFK	YDL225W	SHS1	7.09	0	1	85800	1650000	19.2308
EELTQFR	YDL225W	SHS1	12.32	0	1	152000	1410000	9.27632
AC+57SITIPYFYK	YCL014W	BUD3	12.1	0	1	4710	327000	69.4268
SHFTLYSTAHELC+57AYDSEK	YCL014W	BUD3	9.48	0	1	1470	27300	18.5714
IESIIKGPQEK	YCL014W	BUD3	12.86	0	1	25200	419000	16.627
GVSNENTNISLK	YCL014W	BUD3	9.34	0	1	3820	136000	35.6021
VQESPSGPLIYVLPQSSTK	YCL014W	BUD3	11.72	0	1	16300	753000	46.1963
SYTSDLKDSPSGDNSNVTK	YCL014W	BUD3	16.63	0	2	6790	481000	70.8395
NKQENINSSSNLFPEGK	YCL014W	BUD3	13.41	0	2	3570	818000	229.132
SYGTITTFR	YCL014W	BUD3	14.1	0	1	1000	732000	732
YVSYNPSQPVTENTSNEK	YCL014W	BUD3	14.42	0	2	6860	492000	71.7201
IDFADLSR	YCL014W	BUD3	13.61	0	1	36200	419000	11.5746
NFVEGITER	YCL014W	BUD3	11.44	0	1	67000	1560000	23.2836
TGNEDVGNNNPSNSIPK	YCL014W	BUD3	15.4	0	6	43500	2160000	49.6552
VLNEEINGLSTTK	YCL014W	BUD3	11.56	0	1	82700	1500000	18.1378
HFSNVIPER	YCL014W	BUD3	14.51	0	1	22800	295000	12.9386
ELPDLAEVTTANR	YCL014W	BUD3	13.06	0	1	7400	159000	21.4865
VFNDDLFGDFIPK	YCL014W	BUD3	14	0	1	6570	327000	49.7717
YVSYNPSQPVTENTSNEKNVEPK	YCL014W	BUD3	15.59	0	2	52900	372000	7.03214
TAIPYGSLEVLK	YCL014W	BUD3	13.62	0	1	14700	749000	50.9524
GFFGVLK	YCL014W	BUD3	11.85	0	1	2970	1120000	377.104
LSGASDFDATHEK	YCL014W	BUD3	9.8	0	1	8740	440000	50.3432
AISTLALYGTK	YJR092W	BUD4	12.47	0	1	19300	1000000	51.8135
VLRNEDIQADNGGQR	YJR092W	BUD4	15.7	0	1	5240	42900	8.18702
NFKDGEEYR	YJR092W	BUD4	11.55	0	3	2440	403000	165.164
KQPIAPDVLQK	YJR092W	BUD4	8.85	0	1	1000	71100	71.1
IDINLLK	YJR092W	BUD4	12.78	0	2	34800	554000	15.9195
RIQDNIR	YJR092W	BUD4	11.65	0	1	74100	892000	12.0378
GTNANVQEFSQEDSLAHSEPK	YJR092W	BUD4	15.4	0	1	94100	954000	10.1382
INKEFELPIDFK	YJR092W	BUD4	11.52	0	1	1000	272000	272
IVQHEESLYGQR	YJR092W	BUD4	8.98	0	3	25200	626000	24.8413
AGNKQENNEINIK	YJR092W	BUD4	14.43	0	2	15300	267000	17.451
IPITNAVSINK	YJR092W	BUD4	12.22	0	1	25900	250000	9.65251
VLDEGC+57SNEPVTFLGENDTR	YJR092W	BUD4	8.04	0	1	1000	21300	21.3
TSAEEHDLSSSC+57EDQSVSEAR	YJR092W	BUD4	15.15	0	1	7380	127000	17.2087
LLNHPNVLR	YDR507C	GIN4	12.33	0	1	24800	147000	5.92742
LYDVGDSTIKDK	YDR507C	GIN4	11.52	0	1	54600	363000	6.64835
QDKNTAIGNGSFFR	YDR507C	GIN4	10.03	0	2	1000	183000	183
STLFEVNIYPR	YDR507C	GIN4	12.82	0	1	45200	772000	17.0796
TLYALLYR	YDR507C	GIN4	13.42	1	0	81100	1650000	20.3453
LSTIVNQSSPTPASR	YDR507C	GIN4	4.3	1	0	23700	494000	20.8439
NGNLDVNNQQSQR	YDR507C	GIN4	15.76	0	3	14600	285000	19.5205
NTAIGNGSFFR	YDR507C	GIN4	11.55	0	1	36200	511000	14.116
DGNGVSQLKDSTATTAPVSDGR	YDR507C	GIN4	15.66	0	1	23100	162000	7.01299
VVSDSNDGYESLILPK	YDR507C	GIN4	12.61	0	2	98600	911000	9.23935
AVFNTGNVSGTSIVGSTTPDALPYGIER	YDR507C	GIN4	11.36	0	1	2760	105000	38.0435
ILTVDPERR	YDR507C	GIN4	13.84	0	1	1000	94100	94.1
ASVINVEK	YDR507C	GIN4	11.86	0	1	254000	2500000	9.84252
LREPGANAEK	YDR507C	GIN4	10.87	0	1	49100	1650000	33.6049
LGETLGLGSTGK	YDR507C	GIN4	11.3	0	1	270000	2450000	9.07407
DSTATTAPVSDGR	YDR507C	GIN4	12.03	0	1	45400	835000	18.3921
LSSDNIFSLR	YDR507C	GIN4	10.41	1	1	85300	2010000	23.5639
ASIFSTTKK	YDR507C	GIN4	10.3	0	1	1000	771000	771
NGSTGQEAAVK	YDR507C	GIN4	931.83	0	1	8130	322000	39.6064
QSISSVSVSPSKK	YDR507C	GIN4	13.83	0	1	3080	33500	10.8766
DLKPENLLLDHK	YDR507C	GIN4	14.18	0	1	11200	881000	78.6607
KILTVDPERR	YDR507C	GIN4	10.98	0	1	1990	537000	269.849
AALSDITNSFNK	YKL101W	HSL1	11.63	0	1	1000	79500	79.5
VESLLQGLK	YKL101W	HSL1	13.66	0	1	35200	223000	6.33523
ASDVSIESSYVPLTTVATSSR	YKL101W	HSL1	11.46	0	1	4820	32300	6.70124
LSQPDSTVSVATK	YKL101W	HSL1	11.4	0	1	2250	135000	60
EKEPDNSDTNYIPDYTIPNTYDEK	YKL101W	HSL1	16.5	0	1	5550	58100	10.4685
SATESSVNEPR	YKL101W	HSL1	13.39	0	1	8820	184000	20.8617
LGETLGFGSTGK	YCL024W	KCC4	11.4	0	1	6740	154000	22.8487
TALLQDTEKK	YCL024W	KCC4	10.48	0	1	1000	89300	89.3
DLKPENLLLDSFYNIK	YCL024W	KCC4	14.95	0	1	1850	34400	18.5946
LQEYLDKK	YNL166C	BNI5	-0.95	0	1	58900	255000	4.32937
VAETALFSGNDGADSNPGDSAQVEEHK	YNL166C	BNI5	16.88	0	1	1000	60200	60.2
EQITHTAIAIGDSYNSFVANSAGNEK	YNL166C	BNI5	15.14	0	1	698	52400	75.0716
LVEC+57ENDLQTLTK	YKR095W	MLP1	13.68	1	1	55800	1410000	25.2688
THETLNEYVSC+57K	YKR095W	MLP1	9.67	0	2	15300	515000	33.6601
DLESQVQDLQTR	YKR095W	MLP1	11.3	0	1	98500	1390000	14.1117
SSSDFIFLKK	YKR095W	MLP1	13.21	0	3	57200	1010000	17.6573
IEELQNAK	YKR095W	MLP1	10.38	0	1	78900	367000	4.65146
LAQC+57EKEC+57LR	YKR095W	MLP1	9.8	0	1	6190	78500	12.6817
LREEFNNELQAIK	YKR095W	MLP1	12.13	0	1	92700	558000	6.01942
LLQFNELK	YKR095W	MLP1	12.43	0	1	81800	1490000	18.2152
IEDLSSQNK	YKR095W	MLP1	10.26	0	1	102000	1480000	14.5098
DYESVITSVDSK	YKR095W	MLP1	11.99	0	3	22000	802000	36.4545
FDYLQNTILK	YKR095W	MLP1	10.92	0	1	26100	7620000	291.954
ISILQNNNK	YKR095W	MLP1	12.07	0	1	1280000	986000	0.770312
IQNDLDQQTIYANTAQNNYEQELQK	YKR095W	MLP1	14.3	1	2	27600	822000	29.7826
KIEENSNSPFNPLLSGEK	YKR095W	MLP1	9.15	0	4	12700	1090000	85.8268
QQGYITNDLNSR	YKR095W	MLP1	10.92	1	0	71800	1230000	17.1309
RFDYLQNTILK	YKR095W	MLP1	13.07	0	1	3300	261000	79.0909
INLTDAYSQIK	YKR095W	MLP1	10.51	0	1	29900	1080000	36.1204
EQLHTYK	YKR095W	MLP1	11.64	0	1	49000	777000	15.8571
QSAESPPK	YKR095W	MLP1	10.56	0	1	23800	269000	11.3025
ESLLEQLDLSNSR	YKR095W	MLP1	13.53	1	2	50100	362000	7.22555
IESETVNEAK	YKR095W	MLP1	15.95	0	2	8490	75500	8.89282
AENDQLR	YKR095W	MLP1	12.96	0	3	251000	2730000	10.8765
SVNNVQNPLLGLPR	YKR095W	MLP1	11.16	0	1	69800	1270000	18.1948
SQDILEK	YKR095W	MLP1	13.07	0	1	52600	312000	5.93156
LNQLNLLR	YKR095W	MLP1	12.77	0	1	154000	2290000	14.8701
DLYETTSQSLQQTNSK	YKR095W	MLP1	13.66	0	1	50600	341000	6.73913
QNVAPIESELTALK	YKR095W	MLP1	12.42	0	1	17000	656000	38.5882
SSSDFIFLK	YKR095W	MLP1	13.02	0	1	30300	733000	24.1914
GLISSSSTLSTDTNDEELTSNNPAQK	YKR095W	MLP1	14.01	0	2	26800	1090000	40.6716
LLSNTLDLTK	YKR095W	MLP1	12.43	0	1	75000	2470000	32.9333
NELENNNNK	YKR095W	MLP1	9.48	0	1	15900	574000	36.1006
TDPPTHLEPSFNIPASR	YKR095W	MLP1	9.89	0	2	16400	284000	17.3171
LSQDSLTEQVNSLR	YKR095W	MLP1	-0.44	0	2	81200	1220000	15.0246
IEELQKELEELK	YKR095W	MLP1	12.05	0	1	2430	210000	86.4198
DQLENALKENEK	YKR095W	MLP1	10.78	0	1	6190	222000	35.8643
SKNEQYLSYR	YKR095W	MLP1	9.48	0	3	16600	831000	50.0602
TNNDVLK	YKR095W	MLP1	13.79	0	1	230000	1590000	6.91304
LSIVETELLNLKEEQK	YKR095W	MLP1	14.55	0	1	25600	265000	10.3516
ERNDTFVKFESVENEK	YKR095W	MLP1	15.56	0	1	173000	110000	0.635838
FESVENEK	YKR095W	MLP1	12.82	0	1	10500	52200	4.97143
LDESFKDFTNQIK	YKR095W	MLP1	11.11	0	2	11000	1640000	149.091
LSSITDEADEDNENLSAK	YKR095W	MLP1	14.49	0	6	5350	214000	40
SSSGGFNPFTSPSPNK	YKR095W	MLP1	13.21	1	2	46200	1450000	31.3853
ESNITLRNELENNNNK	YKR095W	MLP1	14.93	0	1	10100	466000	46.1386
EYKDLYETTSQSLQQTNSK	YKR095W	MLP1	15.91	0	3	36900	317000	8.59079
VAQGNNQLEAIRK	YKR095W	MLP1	11.36	0	1	10300	589000	57.1845
TSVPNEDASYSNVTIK	YKR095W	MLP1	10.9	0	1	19300	662000	34.3005
EIQDLYDSK	YKR095W	MLP1	14.38	0	2	30900	690000	22.3301
GEAIEEQTK	YKR095W	MLP1	15.59	0	1	12000	40200	3.35
QIQYLLITNSVSNDSK	YKR095W	MLP1	11.57	0	2	25100	451000	17.9681
VTVSFDELK	YKR095W	MLP1	12.71	0	2	239000	2320000	9.70711
TSLEDKISLLK	YKR095W	MLP1	12.1	0	1	4850	379000	78.1443
VAQGNNQLEAIR	YKR095W	MLP1	11.94	0	1	32000	369000	11.5312
NVLENSLSEANAR	YKR095W	MLP1	12.05	0	2	66100	1210000	18.3056
SSHVENLEEK	YIL149C	MLP2	12.53	0	2	5170	151000	29.207
TANSSSDAFEK	YIL149C	MLP2	10.21	0	1	13200	87900	6.65909
VENSAIIQNLRK	YIL149C	MLP2	11.96	0	1	51300	463000	9.02534
YQDLSQQQK	YIL149C	MLP2	10.64	0	2	47200	1130000	23.9407
EVTQVNILK	YIL149C	MLP2	12.54	0	1	130000	1050000	8.07692
LTNEISDLK	YIL149C	MLP2	11.33	0	1	43200	751000	17.3843
LKENAGSLTFLDNK	YIL149C	MLP2	13.27	0	1	9000	267000	29.6667
LQETLNK	YIL149C	MLP2	12.99	0	1	235000	663000	2.82128
KQQAALTNELNELK	YIL149C	MLP2	10.64	0	1	1000	23500	23.5
SLLTELSNKETTIEK	YIL149C	MLP2	12.82	0	1	343000	933000	2.72012
YDTSVQEK	YIL149C	MLP2	8.79	0	1	6350	297000	46.7717
TLNIQPEVAVK	YIL149C	MLP2	10.49	0	1	31800	635000	19.9686
LVSLFSNLR	YIL149C	MLP2	13.21	0	2	95300	1030000	10.808
ASTELSQSR	YIL149C	MLP2	9.2	0	2	178000	3140000	17.6404
ELISNIEQTESLR	YIL149C	MLP2	13.61	0	1	12600	254000	20.1587
GNSERPSAVAGFINQK	YIL149C	MLP2	15.28	0	1	1000	106000	106
TPELISFK	YIL149C	MLP2	12.08	0	1	135000	1660000	12.2963
QQAALTNELNELK	YIL149C	MLP2	11.95	0	1	8380	361000	43.0788
KLQETLNK	YIL149C	MLP2	9.99	0	1	45900	838000	18.2571
DLSELVIR	YIL149C	MLP2	11.62	0	1	87500	1330000	15.2
EQVSINSNK	YIL149C	MLP2	10.59	1	0	39400	1110000	28.1726
VKESPANDQASNE	YIL149C	MLP2	16.46	0	1	549	102000	185.792
LKESEISHNENK	YIL149C	MLP2	13.21	0	1	1880	344000	182.979
RPIESGTSSDPDTK	YIL149C	MLP2	14.11	0	1	47900	945000	19.7286
LKQLLDESSEQK	YIL149C	MLP2	10.31	0	1	12400	176000	14.1935
STSSEAEYSK	YIL149C	MLP2	17.13	0	1	3920	285000	72.7041
FLDQNSDASTLEPTLR	YIL149C	MLP2	13.42	0	1	9910	183000	18.4662
NLKPQEQLK	YIL149C	MLP2	10.23	0	1	3100	364000	117.419
DQGNDSLNDDLNKENK	YIL149C	MLP2	12.58	0	1	1000	111000	111
DAIIELENINAK	YIL149C	MLP2	16.2	0	1	94900	857000	9.03056
ETASFIPTK	YIL149C	MLP2	11.77	0	1	82700	1670000	20.1935
ENNAILQK	YIL149C	MLP2	11.29	0	1	470000	1530000	3.25532
LSSAENANADLENK	YIL149C	MLP2	11.05	0	1	2550	102000	40
LVEFSNVNELQEK	YIL149C	MLP2	11.62	0	1	20100	720000	35.8209
VENSVLIEK	YIL149C	MLP2	13.18	0	1	32500	362000	11.1385
ILESSNIVNENDSQAIITER	YIL149C	MLP2	10.64	0	1	9910	137000	13.8244
IKELENNLER	YIL149C	MLP2	13.23	0	1	18200	760000	41.7582
SNAISLQLK	YIL149C	MLP2	13.23	0	1	20200	525000	25.9901
AAINFSNVTDLTNNSTDGAK	YIL149C	MLP2	13.62	0	4	7160	374000	52.2346
IQEIESIR	YIL149C	MLP2	11.72	0	1	124000	1930000	15.5645
FLLNQNK	YIL149C	MLP2	12.31	0	1	59800	1510000	25.2508
STELLETVSLTKR	YIL149C	MLP2	12.23	0	1	3100	136000	43.871
STELLETVSLTK	YIL149C	MLP2	10.68	0	1	130000	766000	5.89231
FLDQNSDASTLEPTLRK	YIL149C	MLP2	12.33	0	1	30800	652000	21.1688
C+57KSNAISLQLK	YIL149C	MLP2	10.24	0	1	7060	57900	8.20113
EYQC+57SAVIIDEFKDITK	YIL149C	MLP2	13.34	0	1	2900	70300	24.2414
NVELLNC+57IR	YIL149C	MLP2	12.96	0	1	28600	286000	10
SQLTSLEKDC+57SLR	YIL149C	MLP2	10.93	0	1	1000	35800	35.8
LEKDAADC+57QAELTK	YIL149C	MLP2	9.94	0	1	14200	72500	5.10563
INGC+57EANIHSLVK	YIL149C	MLP2	11.54	0	1	67000	524000	7.8209
DAADC+57QAELTK	YIL149C	MLP2	10	0	1	3890	324000	83.2905
APTFTFGSSALADNKEDVK	YLR335W	NUP2	13.05	0	1	15300	199000	13.0065
SSFTFGSTTIEKK	YLR335W	NUP2	10.07	0	2	1410	310000	219.858
HAADSQNNKPSFVFGQAAAKPSLEK	YLR335W	NUP2	15.51	0	1	836	102000	122.01
FSGTVSSDVFK	YLR335W	NUP2	11.33	0	1	111000	1600000	14.4144
SSFTFGSTTIEK	YLR335W	NUP2	12.71	0	1	57500	1200000	20.8696
NETSKPVFSFGAATPSAK	YLR335W	NUP2	13.73	0	2	8590	1590000	185.099
RVADAQIQR	YLR335W	NUP2	10.58	0	1	4660	51500	11.0515
VADAQIQR	YLR335W	NUP2	12.73	0	1	118000	2180000	18.4746
NTPDASKPSFSFGVPNSSK	YLR335W	NUP2	15.62	0	2	18900	3090000	163.492
AEASFTFGTK	YLR335W	NUP2	13.49	0	1	15700	591000	37.6433
ADGTGEAQVDNSPTTESNSR	YLR335W	NUP2	15.97	0	1	21100	135000	6.3981
APTVAADGK	YLR335W	NUP2	13.6	0	4	130000	5120000	39.3846
SIENPTQTK	YLR335W	NUP2	10.91	0	2	152000	1830000	12.0395
SSDSNDSNPSFSFSIPSK	YLR335W	NUP2	15.48	0	3	46800	1970000	42.094
ALNLQFK	YLR335W	NUP2	9.97	0	1	68800	2170000	31.5407
FSLPFEQK	YLR335W	NUP2	11.25	0	2	64400	1870000	29.0373
GNDAKPAKVEDVQK	YLR335W	NUP2	16.92	0	1	3100	189000	60.9677
TNVDNNSKAEASFTFGTK	YLR335W	NUP2	15.03	0	1	2080000	444000	0.213462
TTANLPANSSTSPAPSIPSTGFK	YLR335W	NUP2	14.63	1	7	52700	2120000	40.2277
TETNAKPFSFSSATSTTEQTK	YLR335W	NUP2	15.61	0	1	3910	330000	84.399
EATKPAFSFGINTNTTK	YLR335W	NUP2	9.76	0	2	7130	821000	115.147
LVTYIVK	YLR335W	NUP2	9.35	0	1	381000	13100000	34.3832
FTIDAKPPISDSVFSFGPK	YLR335W	NUP2	13.47	0	2	8470	1010000	119.244
KPFSFGTSQPNNTPSFSFGK	YLR335W	NUP2	9.94	0	1	914	493000	539.387
SENAPSASSK	YAR002W	NUP60	14.09	0	1	3850	84000	21.8182
SVVVSAVGEAR	YAR002W	NUP60	13.18	1	1	34300	758000	22.0991
KIPDTYTANTSAQSIASAK	YAR002W	NUP60	13.6	0	2	54200	551000	10.1661
ESGSTPISISNAPTFNPK	YAR002W	NUP60	13.52	0	1	14500	722000	49.7931
GDSTPVQPDLSVTPQK	YAR002W	NUP60	13.53	0	1	6230	291000	46.7095
SNVVVAETSPEKK	YAR002W	NUP60	9.61	0	1	1000	211000	211
TELTKGDSTPVQPDLSVTPQK	YAR002W	NUP60	14.47	0	1	30100	808000	26.8439
SAEGNNIDQSLILK	YAR002W	NUP60	12.38	0	1	83700	313000	3.73955
ASATVPSAPYR	YAR002W	NUP60	10.79	0	1	3240	758000	233.951
DGGDKPPSSAFNFSFNTSR	YAR002W	NUP60	11.9	0	2	5120	979000	191.211
KYSFNYSSLPSPYK	YAR002W	NUP60	13.19	0	1	3520	180000	51.1364
NVEPTENAYKSENAPSASSK	YAR002W	NUP60	15.13	0	1	5010	81000	16.1677
NNAASELANPYSSYVSQIRK	YAR002W	NUP60	10.44	0	1	6800	163000	23.9706
NVEPTENAYK	YAR002W	NUP60	10.57	0	1	9230	254000	27.519
NNAASELANPYSSYVSQIR	YAR002W	NUP60	9.07	0	1	2520	91000	36.1111
TQVLQYLGDKFR	YPR010C	RPA135	12.3	0	1	10200	126000	12.3529
LQTGQTPIVK	YPR010C	RPA135	10.06	0	1	22000	539000	24.5
GSFFAQLK	YPR010C	RPA135	11.8	0	1	51200	263000	5.13672
TPGLPIDLEIGYVPPSTR	YPR010C	RPA135	15.44	0	1	1640	75900	46.2805
VIFDGKPLNSEDEISNSGYLGNK	YPR010C	RPA135	6.4	0	1	1000	173000	173
IGSISTVC+57C+57R	YPR010C	RPA135	14.18	0	1	61600	193000	3.13312
ISTQQSDVSR	YPR010C	RPA135	10.34	0	1	19100	187000	9.79058
GQYPGLYLFGGHSR	YPR010C	RPA135	13.62	0	1	19300	257000	13.3161
LQTDVANSSSNSK	YOR341W	RPA190	14.19	0	1	25900	255000	9.84556
QGTYLAFNR	YOR341W	RPA190	13.7	0	1	58200	375000	6.4433
YAISVSFR	YOR341W	RPA190	13.32	0	1	26800	158000	5.89552
VLLSEVIDK	YOR341W	RPA190	12.49	0	1	133000	313000	2.35338
NLC+57STC+57GLDEK	YOR341W	RPA190	10.95	0	1	1000	144000	144
IFETALNEK	YOR341W	RPA190	13.04	0	1	59500	453000	7.61345
NTIVNEINNVFSR	YOR341W	RPA190	14.37	0	2	16000	117000	7.3125
VIVTETTGTSNTAGGNAAR	YOR341W	RPA190	10.38	0	2	6860	73700	10.7434
GSFTATVNDER	YOR341W	RPA190	10.35	0	1	27300	223000	8.1685
TYGVEAAR	YOR341W	RPA190	13.68	0	1	161000	860000	5.34161
AEALNLANTDSQYLTPTSGSPVR	YOR341W	RPA190	11.46	1	2	16600	174000	10.4819
GSLENEVLFK	YOR341W	RPA190	7.86	0	1	49000	307000	6.26531
VLTTSLLIR	YOR341W	RPA190	11.7	1	0	86900	692000	7.96318
SVISPDPNIETNEIGVPPVFAVK	YOR341W	RPA190	14.07	0	1	2550	38700	15.1765
TGSTYILSTEVK	YOR341W	RPA190	12.39	0	1	68600	532000	7.7551
LTYPEPVTAYNIAELR	YOR341W	RPA190	14.67	0	1	6350	105000	16.5354
LGEEVHENSQNQLLSK	YOR341W	RPA190	10.46	0	1	38000	921000	24.2368
DGALLC+57GILDK	YOR341W	RPA190	12.5	0	1	11600	115000	9.91379
VGGVVLGYEGLK	YOR340C	RPA43	12	0	1	134000	336000	2.50746
SQAESLPIVSNKK	YOR340C	RPA43	12.55	0	1	1000	86400	86.4
EVYAIDVESQGK	YOR295W	UAF30	12.1	0	1	28700	322000	11.2195
SLASLLGEHELTR	YOR295W	UAF30	12.1	0	1	11000	148000	13.4545
ASSLVSLSSSSATPSTSR	YBR049C	REB1	14.23	1	4	228000	4900000	21.4912
FINEYEAIER	YBR049C	REB1	12.9	0	4	252000	5090000	20.1984
NNNNNNSIANDSNSR	YBR049C	REB1	608.77	1	4	69000	1530000	22.1739
SPSHDNEAGSVDNSEISQLLQSAATK	YBR049C	REB1	13.02	1	2	42400	1830000	43.1604
SINEISK	YBR049C	REB1	12.26	0	1	173000	6520000	37.6879
AFDKAEDAALER	YBR049C	REB1	12.32	0	5	18400	833000	45.2717
AEDAALER	YBR049C	REB1	12.42	0	1	54400	312000	5.73529
NHNDDTDDLSNSTK	YBR049C	REB1	15.45	0	4	6730	385000	57.2065
VISQDTQPHQQK	YBR049C	REB1	13.81	0	4	46700	1350000	28.9079
EKELESIDVLLEQTTGGNNK	YJL140W	RPB4	10.38	0	1	1000	84000	84
KVEEEENAATLQLGQEFQLK	YJL140W	RPB4	9.09	0	1	18900	179000	9.4709
ILKELSNLETLY	YJL140W	RPB4	13.5	0	1	7600	232000	30.5263
ISDDELER	YJL140W	RPB4	15.19	0	1	1770	56800	32.0904
QINHQGEEEELIALNLSEAR	YJL140W	RPB4	11.84	0	1	835	26800	32.0958
STGLHPFEVAQLGSLAC+57DTADEAK	YJL140W	RPB4	10.13	0	2	13600	516000	37.9412
IGGLNDPR	YDL140C	RPO21	11.61	0	1	120000	2150000	17.9167
EITETIAEAK	YDL140C	RPO21	13.65	0	3	40500	1700000	41.9753
EVQFGLFSPEEVR	YDL140C	RPO21	13.12	0	2	46700	883000	18.9079
TVISGDPNLELDQVGVPK	YDL140C	RPO21	12.75	0	1	37300	1160000	31.0992
EVYNVIASDGSYVNYR	YDL140C	RPO21	9.52	0	1	62800	668000	10.6369
GKNEIIQNAQR	YDL140C	RPO21	11.93	0	1	16700	1510000	90.4192
GFVENSYLR	YDL140C	RPO21	11.87	0	1	161000	2660000	16.5217
SAIEHTTLK	YDL140C	RPO21	10.91	0	2	51700	1340000	25.9188
LQVLLDEEYK	YDL140C	RPO21	10.17	0	1	2180	571000	261.927
NGPNEHPGAK	YDL140C	RPO21	7.29	0	1	6340	86600	13.6593
DAVTLFC+57C+57LLR	YDL140C	RPO21	14.22	0	1	26300	496000	18.8593
FDEGTTLLSPK	YDL140C	RPO21	12.58	0	1	214000	2110000	9.85981
TLPHFSKDDYSPESK	YDL140C	RPO21	10.91	0	1	4800	423000	88.125
SVTIASEIYYDPDPR	YDL140C	RPO21	13.13	0	1	14000	283000	20.2143
ESFEDNVVR	YDL140C	RPO21	13.39	0	1	85300	1470000	17.2333
TVGSSNGGLIHVVTR	YDL140C	RPO21	8.09	0	2	42600	893000	20.9624
KVTSGVPR	YDL140C	RPO21	11.25	0	1	7060	1020000	144.476
IAFGFVDR	YDL140C	RPO21	12.08	0	2	163000	3170000	19.4479
TAETGYIQR	YDL140C	RPO21	10.77	0	1	269000	3880000	14.4238
RIAFGFVDR	YDL140C	RPO21	14.07	0	1	10100	205000	20.297
EAQANLLTAK	YDL140C	RPO21	13.77	0	1	200000	2310000	11.55
TLTYPEVVTPYNIDR	YDL140C	RPO21	13.34	0	1	71000	1370000	19.2958
QSLDTIGGSDAAFEK	YDL140C	RPO21	11.37	0	1	1880	171000	90.9574
DLQENLLVLR	YDL140C	RPO21	12.42	0	1	94700	1950000	20.5913
ATGDADEPELR	YDL140C	RPO21	10.81	0	3	7600	335000	44.0789
GGC+57GNTQPTIRK	YDL140C	RPO21	15.82	0	1	27700	1810000	65.343
GGC+57GNTQPTIR	YDL140C	RPO21	12.72	0	1	56400	1030000	18.2624
TIVTGGNGPEDFQQHEQIR	YPR187W	RPO26	10.1	0	1	31600	633000	20.0316
DVIVC+57C+57SEYSNIK	YCR042C	TAF2	10.03	0	1	2880	152000	52.7778
SSVQSVHNEVK	YCR042C	TAF2	11.21	0	2	29700	303000	10.202
ISLKGDKPVR	YCR042C	TAF2	9.99	0	1	1000	383000	383
SLVYSSILFR	YCR042C	TAF2	13.72	0	1	4040	190000	47.0297
EVTSTVEAPK	YCR042C	TAF2	8.88	0	1	36400	558000	15.3297
FASLNEYPETDSK	YCR042C	TAF2	10.07	0	1	7230	140000	19.3638
SNNFENPK	YCR042C	TAF2	10.43	0	1	15700	255000	16.242
LYFLQC+57NIPK	YCR042C	TAF2	12.34	0	1	13500	333000	24.6667
ISILQLLK	YPL011C	TAF3	14.52	0	1	2390	102000	42.6778
ESQNVPALPHIAGYK	YPL011C	TAF3	9.73	0	2	1000	53200	53.2
IVLEYLNK	YBR198C	TAF5	12.79	0	1	55900	609000	10.8945
NAIYSLSYSK	YBR198C	TAF5	13.08	0	1	17800	671000	37.6966
SNGPFSASDLNR	YBR198C	TAF5	8.47	0	2	17800	203000	11.4045
TAKPISNPTNLSSK	YBR198C	TAF5	13.82	0	1	2070	208000	100.483
SNLALAGGAFRP	YBR198C	TAF5	12.32	0	1	1630	350000	214.724
TLVGHSGTVYSTSFSPDNK	YBR198C	TAF5	10.06	0	1	14300	307000	21.4685
TVIPTSDLVASFYTK	YBR198C	TAF5	12.18	0	1	1000	102000	102
TNNAAGANSGQQPQQQSQGQSQQQGR	YBR198C	TAF5	16.57	0	1	3370	161000	47.7745
DAEGGIVSSGR	YBR198C	TAF5	11.15	0	1	17300	350000	20.2312
SQQQQQNTITATNNPR	YDR145W	TAF12	15.86	0	2	6830	113000	16.5447
NVGETTPR	YDR145W	TAF12	14.13	0	2	57500	906000	15.7565
ISSSNSTEIPSVTGPDALK	YDR145W	TAF12	10.36	0	1	1000	60600	60.6
KISSSNSTEIPSVTGPDALK	YDR145W	TAF12	13.66	0	1	1220	143000	117.213
TPAPVAYR	YDR145W	TAF12	14	0	1	909000	847000	0.931793
IPGYSADEIR	YDR145W	TAF12	7.87	0	1	103000	1670000	16.2136
NNGNNVASLNTK	YDR145W	TAF12	14.43	0	1	1000	31100	31.1
QTEPAIPISENISTK	YDR145W	TAF12	10.51	0	2	3680	121000	32.8804
C+57SLKDGVVTINR	YOR194C	TOA1	12.52	0	1	31200	876000	28.0769
VYEIIVESVVNEVR	YOR194C	TOA1	-5.91	0	1	4020	546000	135.821
NDYTFQK	YOR194C	TOA1	12.44	0	2	92900	3590000	38.6437
EDFENAGIDEQTLQDLK	YOR194C	TOA1	12.77	0	2	945	80400	85.0794
EQIEQVK	YOR194C	TOA1	11.9	0	1	131000	1210000	9.23664
TNTSGNTNADVTSQPK	YOR194C	TOA1	16.67	0	1	5290	70000	13.2325
LSDTLIIDQVR	YGL151W	NUT1	13.16	0	1	43200	192000	4.44444
NGSFTLLNQLSQTNK	YGL151W	NUT1	11.53	0	1	1000	53500	53.5
LNAIPLLK	YGL151W	NUT1	10.78	0	1	31800	892000	28.0503
ESVYNLALK	YGL151W	NUT1	12.43	0	1	14100	306000	21.7021
VQSQSNYGIYSSDAQGDPNLEPLIAK	YGL151W	NUT1	13.94	0	1	9300	308000	33.1183
VNDIIKPLVK	YBR279W	PAF1	861.84	0	1	1000	538000	538
LLYGFDNVK	YBR279W	PAF1	14.2	0	1	42600	343000	8.05164
FPGLLNK	YBR279W	PAF1	13.79	0	1	56500	1610000	28.4956
RVEAQLAR	YPR133C	SPN1	15.36	0	1	1910	104000	54.4503
GSSVQTLYEQAAAR	YPR133C	SPN1	11.53	0	1	18800	271000	14.4149
VVEATPEDGTASSQK	YPR133C	SPN1	11.06	0	1	2990	127000	42.4749
YAPVSNLSAVPTNAR	YPR133C	SPN1	12.29	0	1	10500	208000	19.8095
VVIFYTK	YPR133C	SPN1	13.09	0	1	15900	276000	17.3585
EGFITHGDDEDDEASAPGAR	YML010W	SPT5	14.85	0	2	1010	29700	29.4059
LDQANLYK	YML010W	SPT5	11.81	0	1	74000	663000	8.95946
LNGFTTPLEFPISTLR	YML010W	SPT5	555.99	0	1	1000	12200	12.2
LDYGKFDEIDPTTQQR	YML010W	SPT5	9.76	0	2	5830	263000	45.1115
TFQQPIQSR	YML010W	SPT5	12.46	0	1	38900	636000	16.3496
EVTITANNLSK	YML010W	SPT5	11.93	0	1	21400	509000	23.785
EGAVDLTSVSQSIK	YML010W	SPT5	12.27	0	1	51800	1390000	26.834
KIVENAGVFVVNPSNVEAVASK	YML010W	SPT5	8.65	0	1	1000	48000	48
NIQPTVEELAR	YML010W	SPT5	8.04	0	2	139000	340000	2.44604
IGDTIVEK	YML010W	SPT5	12.68	1	1	493000	2590000	5.25355
VSSVDANGNEIK	YML010W	SPT5	9.42	0	1	104000	859000	8.25962
FC+57NGVPDIYISQK	YML010W	SPT5	15.1	0	1	19400	216000	11.134
DGTKPATTFQSEEDIKR	YER148W	SPT15	17.17	0	1	2440	53400	21.8852
NAEYNPK	YER148W	SPT15	11.01	0	1	12900	434000	33.6434
IVFDPNTR	YER148W	SPT15	10.49	0	1	90500	530000	5.85635
IQNIVGSC+57DVK	YER148W	SPT15	12.72	0	1	19700	601000	30.5076
NGGGPTNASPFIK	YGR186W	TFG1	10.56	1	2	48600	545000	11.214
NGGGPTNASPFIKR	YGR186W	TFG1	694.68	0	3	10600	785000	74.0566
LEDAGPAEDPTK	YGR186W	TFG1	9.67	0	7	7850	424000	54.0127
DGSQTPTVDSVTK	YGR186W	TFG1	13.84	0	3	29000	1230000	42.4138
KDDPEYAEER	YGR186W	TFG1	13.05	0	3	1000	235000	235
AVDSSNNASNTVPSPIK	YGR186W	TFG1	15.15	0	1	2170	187000	86.1751
SGTVSLNNTVKDGSQTPTVDSVTK	YGR186W	TFG1	15.29	0	1	2060	376000	182.524
NLQFQLTR	YGR186W	TFG1	12.61	1	2	391000	6160000	15.7545
VLDENAKK	YGR186W	TFG1	13.07	0	1	3140	146000	46.4968
KYPGAENK	YGR186W	TFG1	13.44	1	0	5980000	232000	0.038796
YATLTIDEAEK	YGR186W	TFG1	11.64	0	1	16400	222000	13.5366
YATLTIDEAEKR	YGR186W	TFG1	17	0	4	18000	4250000	236.111
SGTVSLNNTVK	YGR186W	TFG1	11.78	0	2	68100	2470000	36.2702
DIIEAIGDGK	YGR186W	TFG1	11.93	0	1	174000	469000	2.6954
IDEDGER	YGR186W	TFG1	17.53	0	1	4650	142000	30.5376
HLDNIGTTTTR	YGR186W	TFG1	10.73	1	1	179000	3280000	18.324
VKDEDPNEYNEFPLR	YGR186W	TFG1	16.5	0	7	7340	992000	135.15
DASSLSPTSAGSR	YLR399C	BDF1	10.35	0	1	28700	184000	6.41115
LEEVFNSK	YLR399C	BDF1	9.34	0	1	65100	730000	11.2135
HALLAIK	YLR399C	BDF1	12.91	0	1	22900	1040000	45.4148
QYESSSGASNGLDGTSGVTR	YLR399C	BDF1	16.08	0	1	1000	213000	213
NIQASFEK	YLR399C	BDF1	12.48	0	1	39700	757000	19.068
SKDIYPYESK	YLR399C	BDF1	10.11	0	1	1880	300000	159.574
LVFNNC+57R	YGR252W	GCN5	13.07	0	1	483000	1860000	3.85093
FEFDGVEYTFK	YGR252W	GCN5	13.66	0	1	17300	606000	35.0289
YFLTYADNYAIGYFK	YGR252W	GCN5	13.13	0	1	1000	63200	63.2
GIVKFEFDGVEYTFK	YGR252W	GCN5	13.75	0	1	1000	87100	87.1
IGGSEVVTDVEK	YGR252W	GCN5	15.79	0	4	102000	2370000	23.2353
ILLLQEAALR	YGR252W	GCN5	12.19	1	1	129000	2940000	22.7907
TPQPINHLTNQNLNPK	YGL066W	SGF73	12.89	0	1	42000	651000	15.5
QC+57GVELPEGGYC+57AR	YGL066W	SGF73	9.77	0	1	11000	250000	22.7273
FEAAASYLANATK	YGL066W	SGF73	13.03	0	1	88700	823000	9.27847
LRQQQLQQQK	YGL066W	SGF73	12.75	0	1	11100	240000	21.6216
SQDTGLTPLEIQSQQQK	YGL066W	SGF73	12.41	0	1	9670	493000	50.9824
YFNPNAQLIEDPLDKPIQYR	YGL066W	SGF73	11.16	0	1	26100	384000	14.7126
SFPLPLESTVLSSVR	YGL066W	SGF73	12.11	0	2	20200	402000	19.901
IEVGIGNSVNPYNGR	YGL066W	SGF73	627.68	0	1	2270	44400	19.5595
VGC+57LDLDR	YGL066W	SGF73	8.66	0	1	49600	863000	17.3992
NC+57LTYNSDPSHFLR	YBR081C	SPT7	13.66	1	1	59100	808000	13.6717
IGQEELYEAC+57EK	YBR081C	SPT7	11.3	0	1	2880	160000	55.5556
FLQEYDISNAIPDIVYEGVNTK	YBR081C	SPT7	11.51	0	2	5560	204000	36.6906
SQLGISDYELK	YBR081C	SPT7	11.49	0	2	66800	848000	12.6946
ALLRPTLQELSER	YBR081C	SPT7	12.92	0	1	25900	1800000	69.4981
SFQYDSK	YBR081C	SPT7	12.79	0	1	19400	930000	47.9381
NYTEHSTPFLNK	YBR081C	SPT7	10.2	0	1	15800	554000	35.0633
KSQLGISDYELK	YBR081C	SPT7	11.52	0	1	3250	274000	84.3077
EAPNYHQIIK	YBR081C	SPT7	11.05	0	1	18800	282000	15
FDQLFLEYK	YBR081C	SPT7	11.06	0	1	22500	669000	29.7333
RFDQLFLEYK	YBR081C	SPT7	13.14	0	1	2500	246000	98.4
VGAENDGDSSLFLR	YBR081C	SPT7	10.93	0	2	18900	337000	17.8307
LHHETNSLNR	YBR081C	SPT7	11.36	0	3	85100	1610000	18.9189
TASSTVTVHENVNK	YBR081C	SPT7	12.63	0	1	1840	65100	35.3804
FIGNLSLK	YBR081C	SPT7	12.99	0	1	39000	1700000	43.5897
SDDVSSQTIK	YBR081C	SPT7	10.93	0	1	14400	233000	16.1806
HLLSSIQQK	YBR081C	SPT7	9.6	0	1	56000	1260000	22.5
KPAEHPFISAAR	YKR025W	RPC37	10.87	0	1	85300	355000	4.16178
GVGVENNGQYAAFVK	YKR025W	RPC37	13.96	0	1	11500	101000	8.78261
SVNDPSQNR	YKR025W	RPC37	12.19	1	1	31000	612000	19.7419
YIDDANVTR	YKR025W	RPC37	10.77	1	1	153000	1810000	11.8301
VAQLKPFFK	YKR025W	RPC37	9.59	0	1	122000	1410000	11.5574
LTGSLLAHK	YKR025W	RPC37	13.7	0	1	180000	780000	4.33333
VTGAGGQQR	YDL150W	RPC53	11.98	0	1	2740	92700	33.8321
TEPVGTGLQSYLEER	YDL150W	RPC53	12.37	0	2	69700	1210000	17.3601
YLNNTHVISSGPLAAGNFVSEK	YDL150W	RPC53	11.9	1	5	42000	1530000	36.4286
LADLGLEK	YDL150W	RPC53	12.91	0	1	457000	3110000	6.80525
DSSSNGGGSAKPSLK	YDL150W	RPC53	16.11	0	2	799	347000	434.293
EAAAELELLNADHQHILR	YDL150W	RPC53	11.68	0	1	2550	91000	35.6863
VKLEEESKR	YDL150W	RPC53	9.95	0	2	1000	1460000	1460
SEGSGSSLVQK	YDL150W	RPC53	11.22	1	3	103000	3590000	34.8544
EFQSVDGK	YDL150W	RPC53	13.39	0	1	49400	1120000	22.6721
LADLGLEKEFQSVDGK	YDL150W	RPC53	15.17	0	5	54400	1240000	22.7941
LPAFERPAVK	YDL150W	RPC53	11.42	0	1	13800	204000	14.7826
SGSNAAASLPSK	YPR190C	RPC82	14.02	0	1	7740	315000	40.6977
IRDPLTQTGLLQDLEEAK	YPR190C	RPC82	15.29	0	1	1000	211000	211
YLQETAISGKK	YPR190C	RPC82	9.09	0	1	1000	195000	195
IVKPTVSLTINLDR	YPR190C	RPC82	12.15	0	1	39700	204000	5.13854
HLPAELDLR	YPR190C	RPC82	10.52	0	1	84300	1310000	15.5397
ILASSNFPFLNETKPGVYYVPYSK	YPR190C	RPC82	12.21	0	1	2400	447000	186.25
TPGLTFNAIDLAR	YPR190C	RPC82	11.79	0	1	49200	974000	19.7967
ENELLLPSELNQLK	YPR190C	RPC82	13.83	0	1	20900	376000	17.9904
TTLVSLTQLR	YPR190C	RPC82	11.9	0	1	97000	1500000	15.4639
TLNPDLFLYK	YPR190C	RPC82	13.79	0	1	16500	595000	36.0606
SGSNAAASLPSKK	YPR190C	RPC82	14.08	0	3	73000	1610000	22.0548
NSPLSDLK	YPR190C	RPC82	12.58	0	1	212000	2460000	11.6038
IINKPNELSQILTVDPK	YPR190C	RPC82	10.88	0	2	65200	625000	9.58589
GRENELLLPSELNQLK	YPR190C	RPC82	12.71	0	1	6980	238000	34.0974
TEDGFVIPALPAAVSK	YPR190C	RPC82	13.61	0	1	20400	475000	23.2843
LKTEDGFVIPALPAAVSK	YPR190C	RPC82	10.73	0	1	40400	1010000	25
STLASLIR	YPR190C	RPC82	12.77	1	0	97200	2180000	22.428
YNSVEIQEVPR	YPR190C	RPC82	11.01	0	1	5630	1160000	206.039
ELNVFAR	YPR190C	RPC82	12.91	0	1	292000	2240000	7.67123
SFQDEAELVEEK	YPR190C	RPC82	14.94	0	2	2320	209000	90.0862
LKQENSTLLK	YPR190C	RPC82	10.74	0	1	36800	1530000	41.5761
QAIGAIAYNQFK	YOR207C	RET1	11.1	0	1	6750	284000	42.0741
ANQLILSDVDPEFYLK	YOR207C	RET1	13.45	0	2	1190	42100	35.3782
VQSGQIYINK	YOR207C	RET1	9.41	0	1	23200	1970000	84.9138
SVPTNSADAPNPNNVNVQTQYR	YOR207C	RET1	15.8	0	1	22600	337000	14.9115
ILVDQGFNYSGK	YOR207C	RET1	12.52	0	1	1000	126000	126
VILVQEQLSK	YOR207C	RET1	11.24	0	1	8060	284000	35.2357
FYPLQNQTYDIADK	YAL001C	TFC3	12.99	0	1	9810	268000	27.3191
STSVNVSDGK	YAL001C	TFC3	11.17	0	1	32600	312000	9.57055
SAEDSPSSNGGTVVK	YAL001C	TFC3	13.37	0	1	1690	101000	59.7633
TLNEDNFVALNNTVR	YAL001C	TFC3	11.32	0	1	9120	287000	31.4693
IKASDDAISKK	YAL001C	TFC3	12.48	0	1	1710	93900	54.9123
LTNAEDEISVPK	YAL001C	TFC3	11.85	0	1	1000	318000	318
NVRPLTYTSR	YAL001C	TFC3	11.4	0	1	5230	1320000	252.39
KIIFLPTVGEDAIQR	YAL001C	TFC3	9.48	0	1	4800	126000	26.25
INHLLTSSQLIYK	YAL001C	TFC3	12.4	0	1	12200	395000	32.377
FSHDGVDSNPYINIR	YAL001C	TFC3	12.03	0	1	9030	216000	23.9203
TLTPPLIIYANSQTK	YAL001C	TFC3	12.69	0	2	13400	249000	18.5821
NSTNASVAGNISNPKR	YAL001C	TFC3	13.71	0	2	12200	524000	42.9508
NSTNASVAGNISNPK	YAL001C	TFC3	15.04	0	2	2230	237000	106.278
IIFLPTVGEDAIQR	YAL001C	TFC3	12.25	0	2	7540	221000	29.3103
SYNIPIDIR	YGR047C	TFC4	12.35	0	1	1820	70100	38.5165
VFNANVER	YGR047C	TFC4	12.09	0	1	93000	136000	1.46237
TEVVLGTIDDLKR	YNL039W	BDP1	13.66	0	2	1000	141000	141
LNDANLNKK	YNL039W	BDP1	11.37	0	1	51900	9610000	185.164
VDENPFANLYNYGSYGR	YNL039W	BDP1	7.22	1	1	38900	748000	19.2288
LLNADIPESDRK	YNL039W	BDP1	13.3	0	2	47300	1180000	24.9471
KNIGTVADFNEK	YNL039W	BDP1	9.24	0	1	6070	210000	34.5964
SLEGFTLTGTNGHDNEIGDEGPIDASTQNPK	YNL039W	BDP1	319.76	0	4	2380	228000	95.7983
EADENENYVISK	YNL039W	BDP1	12.61	0	4	1000	216000	216
ADVIEDNVTLKPAPLQTHR	YNL039W	BDP1	15.06	0	1	754	58000	76.9231
KTEVVLGTIDDLKR	YNL039W	BDP1	9.54	0	1	1000	175000	175
NIGTVADFNEK	YNL039W	BDP1	12.49	0	2	117000	4270000	36.4957
DKLLNADIPESDRK	YNL039W	BDP1	13.58	0	1	16600	87600	5.27711
EKVDENPFANLYNYGSYGR	YNL039W	BDP1	9.75	0	2	980	468000	477.551
NEFSSETSTSR	YNL039W	BDP1	9.64	0	1	1000	12600	12.6
NASIENEYKEK	YNL039W	BDP1	10.21	0	1	4620	21400000	4632.03
AATGGTPTPKPR	YNL039W	BDP1	13.56	0	3	1000	1070000	1070
PSFKPSFLDSSSNSNGTAR	YNL039W	BDP1	15.4	0	1	9460	57400	6.06765
TPQLFIPESK	YNL039W	BDP1	17.11	0	2	183000	5910000	32.2951
RLSTISNK	YNL039W	BDP1	13.97	0	1	922	2010000	2180.04
IDSSYEVYPLTVNDVSK	YDR362C	TFC6	11.25	0	1	2580	90900	35.2326
AAFAVHPLVSR	YDR362C	TFC6	11.19	0	1	69300	449000	6.47908
NIQPDSPYFVC+57LDPPC+57KK	YDR362C	TFC6	10.29	0	1	1280	178000	139.062
SSSPGSSLGQK	YDR362C	TFC6	11.12	0	1	6130	339000	55.3018
HSSC+57IQIFK	YDR362C	TFC6	11.78	0	1	13400	108000	8.0597
SAILQYSGLETDAPLFR	YOR110W	TFC7	13.64	0	1	21800	131000	6.00917
TAGLLSPTEENETTNAGQSK	YOR110W	TFC7	12.88	0	1	2430	178000	73.251
LLEIPVYLER	YOR110W	TFC7	12.98	0	1	23000	445000	19.3478
KPVIPVPAGYEILSK	YOR110W	TFC7	14.79	0	1	9480	132000	13.9241
SGSC+57SLDKYEILKK	YOR110W	TFC7	9.01	0	1	8170	1680000	205.63
C+57LETVQPIAK	YOR110W	TFC7	11.82	0	1	41600	1030000	24.7596
LALANNFVQGR	YGR246C	BRF1	11.62	0	1	83500	982000	11.7605
EATLNNAR	YGR246C	BRF1	11.78	0	1	258000	3240000	12.5581
SQNVIASC+57LYVAC+57R	YGR246C	BRF1	11.38	0	1	4180	466000	111.483
INYDAIDGLFR	YGR246C	BRF1	-2.77	1	0	224000	400000	1.78571
LKQEADIATGNTSVKK	YGR246C	BRF1	13.71	0	1	2450	306000	124.898
QEADIATGNTSVKK	YGR246C	BRF1	13.79	0	1	28200	236000	8.36879
AAEESGDFTTADSVK	YGR246C	BRF1	16.92	0	2	2400	149000	62.0833
ATNGIDGENIYHEGSENETR	YGR246C	BRF1	16.1	0	2	4200	121000	28.8095
NLHLLPTTDTYLSK	YGR246C	BRF1	12.12	0	1	16800	657000	39.1071
GTLDHSSQNAFIPESR	YOR113W	AZF1	9.32	0	1	23700	215000	9.07173
GFSIVNNLFPQQQQLQNQHR	YOR113W	AZF1	9.38	0	1	10200	275000	26.9608
NESISYYTNFNQPR	YOR113W	AZF1	9.63	0	1	2080	71600	34.4231
TILNDEKFDFLR	YER159C	BUR6	11.37	0	1	21600	487000	22.5463
VSQATPVIAGR	YER159C	BUR6	9.91	0	2	35600	684000	19.2135
LLSEQNASQLASANEKLQEELGNAYK	YJR060W	CBF1	8.9	0	1	1000	30500	30.5
LQEELGNAYK	YJR060W	CBF1	11.67	0	1	34500	684000	19.8261
GYNEEQNYSEAR	YJR060W	CBF1	10.27	0	1	9200	233000	25.3261
LLSEQNASQLASANEK	YJR060W	CBF1	10.34	0	2	137000	663000	4.83942
AAILAC+57AAEYIQK	YJR060W	CBF1	12.08	0	2	390000	15700000	40.2564
NSVNIGALC+57EDVPNTAGPHIAR	YOR028C	CIN5	10.92	0	1	1520	78600	51.7105
VSVSLSEQVFNEGER	YOR028C	CIN5	13.78	0	1	4010	71200	17.7556
NSATTNLPSEER	YOR028C	CIN5	9.1	0	1	12400	206000	16.6129
IATLEEPGYESR	YOR028C	CIN5	12.58	0	1	31500	688000	21.8413
TGSLTDLSGR	YOR028C	CIN5	11.4	0	1	44300	835000	18.8488
TPNSGTC+57EVTYIGHK	YCR084C	TUP1	12.96	0	3	45900	1600000	34.8584
SVC+57FSPDGK	YCR084C	TUP1	12.63	0	1	92900	2490000	26.803
SDSKTPNSGTC+57EVTYIGHK	YCR084C	TUP1	16.06	0	1	1320	45200	34.2424
VANGSPLGPEYNVFATGSGDC+57K	YCR084C	TUP1	10.45	0	1	1000	71900	71.9
FSNDGEYLATGC+57NK	YCR084C	TUP1	8.52	0	5	33000	1170000	35.4545
FSNDGEYLATGC+57NKTTQVYR	YCR084C	TUP1	12.5	0	1	1250	113000	90.4
NSVISVAVANGSPLGPEYNVFATGSGDC+57K	YCR084C	TUP1	9.9	0	1	1220	187000	153.279
QTNDYYILYNPALPR	YCR084C	TUP1	14.53	0	3	55300	974000	17.613
VSDGSLVAR	YCR084C	TUP1	13.89	0	1	736000	10100000	13.7228
SLDHTSVVC+57C+57VK	YCR084C	TUP1	9.4	0	5	34100	1630000	47.8006
NTVYELELTHR	YCR084C	TUP1	12.35	1	1	239000	3610000	15.1046
DHQIASLTVQQQR	YCR084C	TUP1	16.86	1	6	207000	3250000	15.7005
KQTNDYYILYNPALPR	YCR084C	TUP1	11.36	0	1	2100	78000	37.1429
ETTTLPSVK	YCR084C	TUP1	11.17	0	1	18700	382000	20.4278
LDSENESGTGHKDSVYSVVFTR	YCR084C	TUP1	14.87	0	1	793	493000	621.69
LNELLDAIR	YCR084C	TUP1	11.44	1	0	139000	2300000	16.5468
DGQSVVSGSLDR	YCR084C	TUP1	15.36	1	5	105000	1840000	17.5238
QEFLQVSQEANTYR	YCR084C	TUP1	12.43	1	1	57600	1090000	18.9236
DVENLNTSSSPSSDLYIR	YCR084C	TUP1	10.61	0	2	122000	2140000	17.541
SIEDGVTTVAVSPGDGK	YCR084C	TUP1	13.1	0	1	1720	56800	33.0233
DSVYSVVFTR	YCR084C	TUP1	11.83	0	1	22000	448000	20.3636
APESTLKETEPENNNTSK	YCR084C	TUP1	14.25	0	2	1340	237000	176.866
YIAAGSLDR	YCR084C	TUP1	13.31	0	1	224000	3750000	16.7411
INDTGSATTATTTTATETEIKPK	YCR084C	TUP1	17.09	0	1	25400	3340000	131.496
FLATGAEDR	YCR084C	TUP1	11	1	3	357000	6570000	18.4034
LQNQKDYDFK	YCR084C	TUP1	9.95	0	1	16800	716000	42.619
SEVSNQSPAVVESNTNNTSQEEKPVK	YBR112C	CYC8	16.06	0	1	1000	135000	135
AYNAYQQALYHLSNPNVPK	YBR112C	CYC8	11.49	0	1	5840	46600	7.97945
ALTSLAHLYR	YBR112C	CYC8	13.05	0	1	68100	491000	7.20999
ANSIPSVIGAQEPPQEASPAEEATK	YBR112C	CYC8	13.98	0	1	1980	289000	145.96
TDYTAAYDAFQQAVNR	YBR112C	CYC8	10.51	0	1	2960	59500	20.1014
QPTHAIPTQAPATGITNAEPQVK	YBR112C	CYC8	15.21	0	2	32300	1140000	35.2941
LVNTATSIEENAK	YBR112C	CYC8	9.08	0	1	10200	477000	46.7647
SPQENTLPR	YBR112C	CYC8	10.93	0	1	712000	516000	0.724719
VLELDPHFEK	YBR112C	CYC8	13.18	0	1	11200	645000	57.5893
QLIC+57ETNFYR	YNL167C	SKO1	14.32	0	1	39700	751000	18.9169
YSLNSGANISK	YNL167C	SKO1	13.5	0	1	617000	1060000	1.71799
SRQPSTVSTFDLEPNPFEQSFASSK	YNL167C	SKO1	15.82	0	2	10900	355000	32.5688
NNSTSTITQHSQR	YNL167C	SKO1	14.21	1	2	39500	921000	23.3165
SGLTPNESNIR	YNL167C	SKO1	12.26	0	1	80600	1130000	14.0199
NSAVTTAPAQK	YNL167C	SKO1	10.49	0	1	6710	178000	26.5276
STPTTNTTDGTVNNSISNSNFSPNTSTK	YNL167C	SKO1	16.26	0	4	11400	862000	75.614
SENAGYPSVNSRPIILDKK	YNL167C	SKO1	14.37	0	1	1000	185000	185
SENAGYPSVNSRPIILDK	YNL167C	SKO1	9.7	0	1	1500	121000	80.6667
TGLTPGILTQSYNYPVLPSINK	YNL167C	SKO1	12.19	0	2	2500	106000	42.4
DSPSFLPGQQRPTIISPPILTPGGSK	YNL167C	SKO1	12.4	0	1	1000	123000	123
ISNNVTLDENEEQER	YNL167C	SKO1	13.33	0	1	1110	56700	51.0811
VSAILEFISR	YPL181W	CTI6	14.14	0	2	32600	503000	15.4294
C+57ITPLYEEAR	YNL027W	CRZ1	11.88	0	1	59300	1020000	17.2007
KNPANFAC+57DVC+57GK	YNL027W	CRZ1	14.01	0	1	1210	271000	223.967
IESGIVNIK	YNL027W	CRZ1	11.51	0	1	135000	562000	4.16296
SNYDGTTR	YNL027W	CRZ1	10.28	0	1	101000	1790000	17.7228
SSQTSNNSFTSR	YNL027W	CRZ1	15.72	1	2	99700	1840000	18.4554
LDSVTNNR	YNL027W	CRZ1	14.79	1	0	217000	665000	3.06452
IESGIVNIKNELDDTSK	YNL027W	CRZ1	9.56	0	1	9880	131000	13.2591
TSYNTINSSNFNEDNNNNNLLTSKPK	YNL027W	CRZ1	349.74	0	3	55300	1920000	34.7197
THTNERPFIC+57SIC+57GK	YNL027W	CRZ1	13.64	0	1	4640	161000	34.6983
KNDNLEKLDSVTNNR	YNL027W	CRZ1	17.23	0	1	9270	58400	6.29989
SAPNDSTTAPTNASNIANTASVNK	YIL036W	CST6	15.71	0	1	1540	191000	124.026
NVSNKPVFNQAVPVSSIPQYNAK	YIL036W	CST6	14.69	0	2	7630	2550000	334.207
NSLTPQYSIAAGNVNSHDR	YIL036W	CST6	13.08	0	1	833000	544000	0.653061
KVINPTKDSALGDQSVIYSK	YIL036W	CST6	13.98	0	1	20700	44900	2.16908
DSALGDQSVIYSK	YIL036W	CST6	11.07	0	1	28100	359000	12.7758
VVKPSANSNYQQAAYLR	YIL036W	CST6	10.58	0	1	5340	961000	179.963
TTAEDTSIAK	YPL049C	DIG1	10.62	0	1	31900	165000	5.17241
DALLSANTK	YPL049C	DIG1	14.55	0	1	315000	228000	0.72381
TSQPQQQSPSLLQGEIR	YPL049C	DIG1	14.05	0	3	7840	343000	43.75
VNDSYDSPLSGTASTGK	YPL049C	DIG1	13.7	0	1	2330	62200	26.6953
NYPPSTFYSQNINQYPR	YHR084W	STE12	9.52	0	1	2280	61300	26.886
ATPGEVEESLR	YHR084W	STE12	10.35	0	1	26700	371000	13.8951
LFADALER	YHR084W	STE12	11.85	0	1	24100	473000	19.6266
VQANNENDEVSK	YHR084W	STE12	13.28	0	1	11800	372000	31.5254
SSQGNVPTGNK	YHR084W	STE12	14.4	0	1	3900	342000	87.6923
SATVTQLQSRPVPYYK	YBR083W	TEC1	10.82	0	1	5540	758000	136.823
HIYENIDGYK	YBR083W	TEC1	11.26	0	4	53600	1810000	33.7687
NIESYTGR	YBR083W	TEC1	10.52	1	1	186000	3950000	21.2366
SDDLKSPSAK	YBR083W	TEC1	12.21	0	2	6150	2720000	442.276
KAILESAK	YBR083W	TEC1	11.41	0	2	12700	604000	47.5591
KIEIEQR	YBR083W	TEC1	11.88	0	1	19500	3280000	168.205
IQEHESNPEFSSNSNSGSEYESEEEVVPR	YBR083W	TEC1	15.96	0	1	1040	52200	50.1923
NELISLYIK	YBR083W	TEC1	13.8	0	1	280000	1440000	5.14286
NLYVSNNSSGLSVHSK	YBR083W	TEC1	581.23	0	5	41600	1880000	45.1923
VEEAFLEALR	YBR083W	TEC1	12.46	0	1	27100	520000	19.1882
NEAEDNINLIDTHPQFELVNTGLGAK	YBR083W	TEC1	9.61	0	2	10600	410000	38.6792
LNEGATGQPYDYFNTVSR	YPL075W	GCR1	10.08	0	1	14600	196000	13.4247
VAIQDLR	YPL075W	GCR1	12.6	0	1	358000	977000	2.72905
TAPSFPQSSSK	YPL075W	GCR1	12.31	0	1	5650	280000	49.5575
NSNNNALNNVTGIETQFLNPSTEEVSQK	YPL075W	GCR1	15.79	0	1	1000	190000	190
FTNPQQPR	YPL075W	GCR1	10.22	0	1	104000	2510000	24.1346
KLPLPGSIASAATGSPFSPSPVGESPYSK	YPL075W	GCR1	11.94	0	1	1850	61800	33.4054
LSQEITQLK	YPL075W	GCR1	11.14	0	2	39000	1510000	38.7179
QLLSGNQAIGSK	YPL075W	GCR1	13.15	0	1	9840	118000	11.9919
INNGLTLNSLSLYFR	YPL075W	GCR1	13.77	0	1	4890	139000	28.4254
VSEDSHFFPTR	YPL075W	GCR1	11.77	0	1	24500	208000	8.4898
LPLSTLANTAVTESFR	YPL075W	GCR1	13.11	0	1	2840	159000	55.9859
SPQQFQHSPDFVVGGSSSSTTENNSK	YPL075W	GCR1	15.64	0	1	4080	277000	67.8922
SENIVSSTGGGILILDK	YPL075W	GCR1	13.67	0	1	52200	279000	5.34483
KLTTENIR	YPL075W	GCR1	11.98	0	1	11400	741000	65
VNVDSLNSLK	YPL075W	GCR1	898.5	0	1	98800	479000	4.84818
SNIHNSTEAANSSGTVTK	YPL075W	GCR1	15.97	0	1	1990	62800	31.5578
FEIINKK	YPL075W	GCR1	11.78	0	1	3960	325000	82.0707
FIPELFQNEEFK	YPL075W	GCR1	12.65	0	1	15100	113000	7.48344
EIC+57IFENFK	YPL075W	GCR1	12.58	0	1	9270	496000	53.5059
LQTLSQDVNSR	YNL199C	GCR2	12.5	0	1	43900	914000	20.82
LYNATLSSGSIDDR	YNL199C	GCR2	13.33	0	1	63800	1120000	17.5549
ELELSFDASPYAK	YNL199C	GCR2	10.62	0	1	57600	459000	7.96875
EAYDAIISEK	YNL199C	GCR2	13.07	0	1	38200	253000	6.62304
C+57PINHAQAPPSAAAAATR	YLR256W	HAP1	10.02	1	2	50700	1160000	22.8797
HETPVEALELC+57QK	YLR256W	HAP1	11.25	0	1	8420	173000	20.5463
SYKPITYTSSNLR	YLR256W	HAP1	10.33	0	2	96800	1680000	17.3554
SANANANSSSLSISNK	YLR256W	HAP1	17.47	0	1	1470	186000	126.531
LDLPHESTTR	YLR256W	HAP1	12.03	0	2	110000	1580000	14.3636
NLTYGTENVNDVVSSLINK	YLR256W	HAP1	9.81	0	1	1000	230000	230
ESSIITNGTSSGFNSSVEDEDVK	YLR256W	HAP1	14.89	0	1	1000	63100	63.1
NDAVDFLPVDNVEIDGVGIK	YLR256W	HAP1	18.43	0	2	1010	88500	87.6238
KLDLPHESTTR	YLR256W	HAP1	10.56	0	1	30600	848000	27.7124
NRIPLSC+57TIC+57R	YLR256W	HAP1	12.89	0	2	22100	761000	34.4344
FNDGYIDNNSNNDIPR	YLR256W	HAP1	11.07	1	3	49000	1120000	22.8571
RFNDGYIDNNSNNDIPR	YLR256W	HAP1	7.28	0	1	56200	838000	14.911
NTSSSDIDK	YLR256W	HAP1	12.4	0	1	7200	250000	34.7222
HLYPAIPILDEQNFK	YLR256W	HAP1	13.99	0	1	11100	103000	9.27928
STGFFVSLLDTPSK	YLR256W	HAP1	14.6	1	1	19800	778000	39.2929
LPDILNHGQHNQNLYADGR	YLR256W	HAP1	10.01	0	1	6240	127000	20.3526
DFSDTKLPSASR	YLR256W	HAP1	9.31	0	2	5810	21900000	3769.36
ENQVSIER	YLR256W	HAP1	10.15	1	3	530000	3780000	7.13208
GLLPTSEGGSVDSNNDEIYGLPK	YLR256W	HAP1	11.01	0	3	15700	689000	43.8854
STGFFVSLLDTPSKK	YLR256W	HAP1	14.29	0	1	8270	1300000	157.195
NTSSSDIDKK	YLR256W	HAP1	15.83	0	1	5250	182000	34.6667
SIEYIC+57HLER	YOR032C	HMS1	12.39	0	2	15600	393000	25.1923
KC+57NDLPITSR	YOR032C	HMS1	10.14	0	1	1000	273000	273
DLADLDGLEPATK	YOR032C	HMS1	10.61	0	1	90900	576000	6.33663
TESPLVTADEIK	YOR032C	HMS1	12.81	0	1	27700	338000	12.2022
DSFVHLTEPSQPLSDNSSSEQVQK	YOR032C	HMS1	15.43	0	2	22900	785000	34.2795
KEQLSGFENFLPLSK	YOR032C	HMS1	13.96	0	2	1000	60600	60.6
EQLSGFENFLPLSK	YOR032C	HMS1	15.58	0	1	7860	350000	44.5293
SNINDKIEQLR	YOR032C	HMS1	8.16	0	2	1860	147000	79.0323
SSPLSNVTSAQNSSSQQR	YNL103W	MET4	15.93	0	2	19900	401000	20.1508
IHTLETENK	YNL103W	MET4	5.67	0	2	50200	998000	19.8805
ELGDDDEDLLIQSK	YNL103W	MET4	12.45	0	2	10200	63000	6.17647
NTFLTSQYDQSK	YNL103W	MET4	10.41	0	2	11600	683000	58.8793
NINTNDSQEAPILK	YNL103W	MET4	10.41	0	1	7290	360000	49.3827
ELESSIHELTEIAASLQK	YNL103W	MET4	12.85	0	1	764	29100	38.089
C+57LELPFSTPR	YPL082C	MOT1	13.08	0	1	17500	145000	8.28571
TLQTIC+57IIASDQYLR	YPL082C	MOT1	13.9	0	1	4280	46200	10.7944
ALIFC+57QLK	YPL082C	MOT1	12.68	0	1	71900	671000	9.33241
KFNEDPSIDC+57LLLTTK	YPL082C	MOT1	10.15	0	1	8120	194000	23.8916
TEYNYC+57VLDEGHIIK	YPL082C	MOT1	12.34	0	1	3660	106000	28.9617
FPVLLTFLR	YPL082C	MOT1	13.25	0	1	14000	228000	16.2857
TSSKEQEAGVLALEALHK	YPL082C	MOT1	12.34	0	1	3100	61000	19.6774
QHPEDILSLLSR	YPL082C	MOT1	13.59	0	1	5710	188000	32.9247
IVDSFGVLR	YPL082C	MOT1	13.67	0	1	121000	1080000	8.92562
VYGEYYDK	YPL082C	MOT1	13.68	0	1	13000	357000	27.4615
VVVYAGGPTVR	YPL082C	MOT1	13.56	0	1	13200	245000	18.5606
NLATTTFASIIK	YPL082C	MOT1	13.97	0	1	16200	634000	39.1358
GLPEELVASR	YPL082C	MOT1	12.11	0	1	82900	885000	10.6755
QVILIETGSTQVVR	YPL082C	MOT1	12.36	0	1	20100	210000	10.4478
VYPFLLVK	YPL082C	MOT1	13.37	0	1	28300	870000	30.742
ASQDQNFPIQNVISQHR	YPL082C	MOT1	15.1	0	2	120000	2470000	20.5833
ILFEVLGPSILQK	YPL082C	MOT1	13.58	0	1	37000	275000	7.43243
SISETTTDSDIPIPK	YPL082C	MOT1	9.05	0	1	4030	216000	53.598
HPVDITESSVSK	YPL082C	MOT1	10.24	0	2	7010	314000	44.7932
TLDLTFER	YDR176W	NGG1	13.92	0	1	96300	1090000	11.3188
KPSPYSNDASTILPK	YDR176W	NGG1	9.17	0	1	9760	365000	37.3975
YIIPDSLQFDKTYDPEVNPFIIPK	YDR176W	NGG1	15.96	0	1	2500	43400	17.36
TGGEDDIQSFR	YDR176W	NGG1	10.52	0	1	22400	491000	21.9196
YIIPDSLQFDK	YDR176W	NGG1	11.13	0	1	13700	565000	41.2409
GDQETIEALRK	YDR176W	NGG1	11.57	0	1	14400	405000	28.125
TYDPEVNPFIIPK	YDR176W	NGG1	11.93	0	1	18400	803000	43.6413
GDQETIEALR	YDR176W	NGG1	13.48	0	1	115000	353000	3.06957
AAAALGLFNEEGLESTGEDFLK	YDR176W	NGG1	15.18	0	1	1000	12400	12.4
VLDDC+57SYR	YBL066C	SEF1	10.21	0	1	8430	183000	21.7082
FQSLFANTSNSNDYNNNR	YBL066C	SEF1	13.7	0	2	5360	150000	27.9851
LNLHPTPTPGTIIPNPDSSPSSGSPTSSAAQR	YBL066C	SEF1	16.2	0	1	1000	15200	15.2
GLVATEPNKLPPLLNDSALPNNSK	YBL066C	SEF1	9.13	0	1	5670	618000	108.995
NNSAGNTPNGPFSPIQK	YBL066C	SEF1	14.96	0	1	1260	242000	192.063
SLSYQLGLHR	YBL066C	SEF1	12.15	0	1	17000	256000	15.0588
GEFISEFTR	YBL066C	SEF1	13.68	0	1	22700	212000	9.33921
LSHIIGSSTSSPDGLLEPK	YBL066C	SEF1	11.09	0	1	6380	187000	29.3103
EPQLLQANQGSNTNK	YBL066C	SEF1	14.6	0	1	11500	306000	26.6087
FSTGTNTVTSSNFQTIDNENNVK	YBL066C	SEF1	16.02	0	4	12000	299000	24.9167
GVGNSGTLATVENVSGDISADLSK	YDR310C	SUM1	10.04	0	1	1000	123000	123
SATQEIDIK	YDR310C	SUM1	10.16	0	4	11300	151000	13.3628
ENAEYER	YDR310C	SUM1	14	0	2	161000	2580000	16.0248
TAGDDGALDQTENTSISPK	YDR310C	SUM1	13.95	1	5	36400	1810000	49.7253
RTAGDDGALDQTENTSISPK	YDR310C	SUM1	16.13	0	1	5220	119000	22.7969
EEELINSSINEEDYAAK	YDR310C	SUM1	15.28	0	1	1160	18600	16.0345
GTSSIHNDTESANDSSNGNGNLGLGTESR	YDR310C	SUM1	349.03	0	2	1000	68100	68.1
VNVEENKTEK	YDR310C	SUM1	10.86	0	1	1000	199000	199
LPSGPKDDVDTLALTSAQNQANSLR	YDR310C	SUM1	14.59	0	3	1340	838000	625.373
RYFVEPSTK	YDR310C	SUM1	10.74	0	2	3350	305000	91.0448
QVGSGFGSNPLHIK	YDR310C	SUM1	14.61	0	6	71000	2790000	39.2958
SASISGISDHQQEGYQPLEQEK	YDR310C	SUM1	17.41	1	4	48600	1840000	37.8601
LVDIDNEGSNANSDSLK	YDR310C	SUM1	15.56	0	4	18800	831000	44.2021
AKEEELINSSINEEDYAAK	YDR310C	SUM1	17.36	0	7	4040	1120000	277.228
PSTANSSSITPTPVTPNNLIQIK	YDR310C	SUM1	15.98	0	1	1000	99400	99.4
VNHSNLLIENSSNNTSSQHNTSSSR	YDR310C	SUM1	377.29	0	2	13500	344000	25.4815
KLDTDANAK	YDR310C	SUM1	14.61	0	1	16100	67500	4.19255
TTAPSDNITNEQR	YDR310C	SUM1	14.34	0	1	44400	67400	1.51802
NQVNTDILVNNLNER	YDR310C	SUM1	11.21	2	4	82400	1640000	19.9029
ERPSTANSSSITPTPVTPNNLIQIK	YDR310C	SUM1	17.28	0	2	15900	7830000	492.453
ALPSITDIPVSDDSDIKR	YDR310C	SUM1	16.72	0	2	1800	274000	152.222
TPGDEETTTFVPLENSQPSDTIR	YDR310C	SUM1	11	0	3	4330	104000	24.0185
NEIPINSLLPSSK	YDR310C	SUM1	12.88	0	1	78000	273000	3.5
FHQIPSSPSNPVSQPAPVR	YDR310C	SUM1	13.71	1	5	260000	5100000	19.6154
VLSHNQSVLENK	YDR310C	SUM1	10.52	0	2	36100	1750000	48.4765
SSSENSGNNTTNNNNTDNVIK	YDR310C	SUM1	456.71	0	3	23100	1080000	46.7532
FSANSDINSDIR	YDR310C	SUM1	12	0	1	66300	1500000	22.6244
IKNEIPINSLLPSSK	YDR310C	SUM1	12.93	0	8	15200	8440000	555.263
FSANSDINSDIRR	YDR310C	SUM1	10.94	0	1	34600	2700000	78.0347
TPGDEETTTFVPLENSQPSDTIRK	YDR310C	SUM1	12.86	0	1	6100	125000	20.4918
DSEAFPHSSIEALK	YDR310C	SUM1	12.27	0	2	12000	420000	35
SASNQGAPFSPVNITLPTAVVQTSK	YDR310C	SUM1	16.02	1	6	234000	10400000	44.4444
KTPGDEETTTFVPLENSQPSDTIR	YDR310C	SUM1	14.73	0	3	13500	2900000	214.815
QESLLLSAPSSSR	YDR310C	SUM1	11.69	0	1	59400	654000	11.0101
LVSNAASVNLK	YDR310C	SUM1	16.98	0	3	233000	5330000	22.8755
VNVEENK	YDR310C	SUM1	17.13	0	1	33200	965000	29.0663
SLELASLISTNGDPNAEDSNTTDTVHNNVEGK	YDR310C	SUM1	308.41	0	2	7550	692000	91.6556
NTLLTATPIELIC+57R	YDR310C	SUM1	13	1	2	158000	2800000	17.7215
YSKPLSQQINK	YER111C	SWI4	10.27	0	1	19100	287000	15.0262
LNQSNEQQFYNQQEK	YER111C	SWI4	15.37	0	1	1000	47700	47.7
HNLINNISNNSNQSTIIQQQK	YER111C	SWI4	14.8	0	1	4640	76500	16.4871
SSDVDQALLATLYPAPK	YER111C	SWI4	12.57	0	1	4160	67600	16.25
LGFNC+57ITK	YER111C	SWI4	14.04	0	1	16200	913000	56.358
FSNPSSYSHSPEVSSSIK	YOR344C	TYE7	16.62	0	1	7140	286000	40.056
REEDDNALSLADFEPA	YOR344C	TYE7	11.32	0	1	17500	279000	15.9429
QDEDGAETAATTPLPSAAATSTK	YOR344C	TYE7	15.38	0	2	13000	57600	4.43077
SEIDTLK	YOR344C	TYE7	13.26	0	1	76600	836000	10.9138
KQDEDGAETAATTPLPSAAATSTK	YOR344C	TYE7	14.88	0	2	1000	736000	736
AVDYILYLQNNER	YOR344C	TYE7	9.37	2	16	895000	17400000	19.4413
LKSEIDTLKQDQK	YOR344C	TYE7	14.06	0	2	37600	3620000	96.2766
SEIDTLKQDQK	YOR344C	TYE7	10.06	0	1	8130	940000	115.621
VIELIEVDGKK	YDR213W	UPC2	12.69	0	1	7270	185000	25.447
EQTPFNDIQSAVK	YDR213W	UPC2	11.51	0	1	1000	85600	85.6
SSVSAGTSNIAK	YDR213W	UPC2	11.06	0	1	8320	309000	37.1394
VIELIEVDGK	YDR213W	UPC2	13.17	0	1	2480	137000	55.2419
ASGSSNDSFPSSASTTK	YDR213W	UPC2	16.53	0	1	3910	177000	45.2685
TETGLEQYVSSHR	YDR213W	UPC2	11.65	0	1	22100	307000	13.8914
LEC+57QYTPIHLR	YDR213W	UPC2	12.21	0	1	20700	490000	23.6715
IPVPITLPK	YIL056W	VHR1	11.35	0	1	25700	1380000	53.6965
IRELLNFNDEK	YIL056W	VHR1	12.97	0	1	1000	96500	96.5
NLFNIINK	YIL056W	VHR1	12.09	0	1	3750	201000	53.6
ASEQDQNIK	YIL056W	VHR1	12.48	0	1	21600	788000	36.4815
KSSLTAFDNILNR	YIL056W	VHR1	12.74	0	1	1540	86200	55.974
SNSDFLPSSNYAADFQFSNK	YIL056W	VHR1	9.69	0	2	6440	361000	56.0559
DISTIPLQDAK	YIL056W	VHR1	14.22	0	1	114000	1210000	10.614
SSLTAFDNILNR	YIL056W	VHR1	13.66	0	1	57300	1060000	18.4991
TEFGYPVSC+57SK	YIL056W	VHR1	12.7	0	1	1000	776000	776
TC+57SPENLALLSQR	YIL056W	VHR1	11.79	0	1	5430	88200	16.2431
NASLLRDPSAPYAHGGDEK	YER064C	YER064C	11.94	0	1	1000	52700	52.7
AQLNFNDEKK	YER064C	YER064C	10.13	0	1	1660	253000	152.41
QLFADLSQEK	YER064C	YER064C	10.19	0	1	29700	411000	13.8384
SLTFSNVVVPDKK	YOR230W	WTM1	11.09	0	1	9480	105000	11.0759
FVYQGETVSK	YOR230W	WTM1	13.37	0	1	69900	1660000	23.7482
IAGNAVGSVVK	YPL228W	CET1	12.6	0	1	58100	949000	16.3339
GISEVTENTGK	YPL228W	CET1	9.79	0	2	61400	1380000	22.4756
VGQFIEK	YPL228W	CET1	13.86	0	1	46400	903000	19.4612
DLEVLNEISASSKPSK	YPL228W	CET1	11.24	0	3	4260	662000	155.399
IAGNAVGSVVKK	YPL228W	CET1	8.96	0	1	137000	231000	1.68613
KIAGNAVGSVVK	YPL228W	CET1	9.57	0	1	73500	552000	7.5102
FGVIIDAK	YPL228W	CET1	12.74	0	1	37100	763000	20.566
KEEEANAAVDNIFEEK	YPL228W	CET1	14.19	0	3	3550	122000	34.3662
QGNEGNIASNYITQVPLQK	YPL228W	CET1	14.25	0	5	19800	835000	42.1717
ALQSINVK	YPL228W	CET1	14.07	0	2	104000	1520000	14.6154
IDPSFLNIIPDDDLTK	YPL228W	CET1	14.74	0	1	2890	104000	35.9862
ISLNLELPVPDNDPPEKYK	YPL228W	CET1	13.32	0	1	3440	280000	81.3953
HVAQLLLYSPK	YPL228W	CET1	12.82	0	1	25800	397000	15.3876
SQSPISER	YPL228W	CET1	9.08	0	1	62800	1140000	18.1529
IDITKVENHNQNSK	YPL228W	CET1	13.69	0	1	2920	124000	42.4658
TFLNNGTIIR	YPL228W	CET1	12.42	0	1	120000	1350000	11.25
VSYIHNDSC+57TR	YPL228W	CET1	10.05	0	1	32700	693000	21.1927
GPSQYNDDHNSGYGYNR	YOL123W	HRP1	13.45	0	1	17300	271000	15.6647
IFVGGIGPDVRPK	YOL123W	HRP1	12.87	0	1	38500	829000	21.5325
YGTVTDLK	YOL123W	HRP1	11.82	0	1	435000	653000	1.50115
GFGFVTYDSADAVDR	YOL123W	HRP1	12.26	0	1	12800	323000	25.2344
LGEINQVR	YDL051W	LHP1	12.88	0	1	230000	457000	1.98696
SSEILEVSADGENVKR	YDL051W	LHP1	10.33	0	2	1000	121000	121
SYSNDDESNEILSYEGK	YDL051W	LHP1	15.11	0	1	1000	57700	57.7
KQFDLQR	YDL051W	LHP1	8.18	0	1	2540	167000	65.748
AEIQEC+57TAR	YAL032C	PRP45	11.39	0	1	40000	556000	13.9
QSNFELSVPLPTKAEIQEC+57TAR	YAL032C	PRP45	11.66	0	1	4910	148000	30.1426
VEPAILTDQIAK	YAL032C	PRP45	12.7	0	1	3100	105000	33.871
LSEALENADKK	YAL032C	PRP45	9.88	0	2	15100	434000	28.7417
TNYEKLDEAVNVK	YAL032C	PRP45	9.86	0	2	158000	266000	1.68354
LDDFIPK	YAL032C	PRP45	14.48	0	1	83100	693000	8.33935
YHNGTPQTGAIVKPK	YAL032C	PRP45	12.83	0	1	1000	75900	75.9
QSNFELSVPLPTK	YAL032C	PRP45	10.83	0	1	1000	248000	248
RQSNFELSVPLPTK	YAL032C	PRP45	9.66	0	1	1000	40300	40.3
AESDDKSDNYGA	YAL032C	PRP45	12.42	0	1	3890	189000	48.5861
NPNGYTVALER	YAL032C	PRP45	802.88	0	1	17300	40000	2.31214
NVKLDDFIPK	YAL032C	PRP45	10.94	0	1	1000	436000	436
RSEQPDLQYDSR	YAL032C	PRP45	11.15	0	1	1900	284000	149.474
SEQPDLQYDSR	YAL032C	PRP45	10.83	0	1	16400	204000	12.439
SEGASGSHGPIQFTK	YAL032C	PRP45	17.45	1	3	58600	1640000	27.9863
STEGLDAFPIGYTFESC+57SIK	YMR229C	RRP5	12.06	0	1	4290	160000	37.296
VVTC+57DEDSR	YMR229C	RRP5	10.17	0	3	55000	791000	14.3818
STSIQC+57AVK	YMR229C	RRP5	15.36	0	2	34800	829000	23.8218
IFNGQFK	YMR229C	RRP5	13.1	0	1	111000	563000	5.07207
SLVNIEDNELPLVSTYENAK	YMR229C	RRP5	14.44	0	1	9820	53900	5.4888
NTSLEPSTKK	YMR229C	RRP5	13.64	0	1	5500	289000	52.5455
FAQLEFAK	YMR229C	RRP5	9.77	0	1	27300	611000	22.381
ASEPASRPLK	YMR229C	RRP5	9.12	0	1	22300	399000	17.8924
VASIDREHGFVNAIGK	YMR229C	RRP5	10.62	0	1	1000	195000	195
GIFVYLSR	YMR229C	RRP5	11.08	1	1	98700	448000	4.53901
YVLLDLGNK	YMR229C	RRP5	10.92	0	1	73200	573000	7.82787
NTSLEPSTK	YMR229C	RRP5	9.34	0	1	42500	439000	10.3294
QGEIVDGIVK	YMR229C	RRP5	11.91	0	1	19400	259000	13.3505
LLPGAVFLGNITK	YMR229C	RRP5	12.58	1	1	95100	902000	9.48475
AGDVFEGTIK	YMR229C	RRP5	13.01	0	1	66500	828000	12.4511
LVYPERK	YMR229C	RRP5	12.99	0	1	1000	131000	131
IGTELTGLVIDKDTR	YMR229C	RRP5	11.63	0	1	6190	383000	61.874
DTIENIVPGR	YMR229C	RRP5	11.65	0	1	79700	450000	5.64617
GLFVAFNGK	YMR229C	RRP5	11.86	0	1	25100	536000	21.3546
VLGYSPVDDIYQLSTDPK	YMR229C	RRP5	14.41	0	2	9640	212000	21.9917
LLDVDADR	YMR229C	RRP5	13.8	0	1	64000	561000	8.76562
LLGIYEISEK	YMR229C	RRP5	10.57	0	1	37500	355000	9.46667
SLFEGLVADAPK	YMR229C	RRP5	12.58	0	1	30200	707000	23.4106
GGASALTPLELK	YMR229C	RRP5	12.1	0	1	70800	914000	12.9096
VFGLVSGVVNVSHLR	YMR229C	RRP5	11.22	0	1	36200	331000	9.14365
IELSLRPATAK	YMR229C	RRP5	11.9	0	1	50200	838000	16.6932
LGQTVIVK	YMR229C	RRP5	14.19	0	1	106000	2050000	19.3396
LSDSYLK	YMR229C	RRP5	17.5	0	1	33500	639000	19.0746
GVIYVGHLSDSR	YMR229C	RRP5	12.93	0	1	45000	663000	14.7333
VGEIENSENLSSR	YMR229C	RRP5	9.41	0	1	12100	553000	45.7025
QVANEAASDVLFGNESVK	YMR229C	RRP5	10.55	0	2	32300	416000	12.8793
FIGLVLPSYAVDSR	YMR229C	RRP5	12.4	0	1	58900	478000	8.11545
EDSTKQPSTSSLVR	YMR229C	RRP5	13.51	0	1	25800	642000	24.8837
KQPLSNYK	YMR229C	RRP5	10.36	0	1	60000	186000	3.1
AGLIEHVNFK	YMR229C	RRP5	12.93	0	1	131000	227000	1.73282
LTEAELSC+57LK	YDR464W	SPP41	12.62	0	1	17000	255000	15
LTEAELSC+57LKK	YDR464W	SPP41	12.98	0	2	11600	1830000	157.759
ILPAILLPIINTLK	YDR464W	SPP41	12.65	0	1	7680	149000	19.401
NYQYEDENVK	YDR464W	SPP41	15.95	0	3	8160	387000	47.4265
LNDIEGSLSTIGLHK	YDR464W	SPP41	12.57	0	2	37600	683000	18.1649
YVSIANEAASVAR	YDR464W	SPP41	13.22	0	1	19500	229000	11.7436
GPPYPPDLR	YDR464W	SPP41	11.15	0	1	188000	3260000	17.3404
ESNKSQEAYEDDEFSR	YDR464W	SPP41	14.84	0	2	1000	122000	122
GLGDLSVSDLLPHDNLSR	YDR464W	SPP41	9.12	0	2	22900	593000	25.8952
LIDVSLKPLNEAKPK	YDR464W	SPP41	10.17	0	1	46800	428000	9.1453
ILIESPVEK	YDR464W	SPP41	11.29	0	1	388000	3040000	7.83505
TDDALDQDDENLR	YDR464W	SPP41	13.85	0	3	1200	123000	102.5
ANAFFGEGESETK	YDR464W	SPP41	8.81	0	3	1000	70400	70.4
IPLFNFVK	YDR464W	SPP41	10.95	0	1	7450	265000	35.5705
SAGTEISSSESPDK	YDR464W	SPP41	12.89	0	2	2640	165000	62.5
GTTTELATTASR	YDR464W	SPP41	9.18	0	2	73800	1490000	20.1897
DASSVELTEVPSKPK	YDR464W	SPP41	15.45	0	3	64600	520000	8.04954
ASEEVTLTEDKTNGDPK	YDR464W	SPP41	543.52	0	1	1000	85200	85.2
AFENELLSSAPTEEPSQEQSIGPVSSR	YDR464W	SPP41	14.79	0	1	15700	298000	18.9809
KLSADATTAPEADGK	YDR464W	SPP41	12.79	0	1	2100	205000	97.619
ETQSVQEIK	YDR464W	SPP41	9.53	0	1	37100	316000	8.51752
SQTAAGATPEEAR	YDR464W	SPP41	13.93	0	2	59100	1370000	23.181
LSADATTAPEADGK	YDR464W	SPP41	7.52	0	3	6100	254000	41.6393
QVLNLDGLVPPSGR	YDR464W	SPP41	13.01	0	2	38000	868000	22.8421
ANSESITYTFDIPSPEEVQSKR	YDR464W	SPP41	12.83	0	1	1320	385000	291.667
IYPTSENIEPK	YDR464W	SPP41	11.46	0	1	73700	457000	6.20081
ANSESITYTFDIPSPEEVQSK	YDR464W	SPP41	9.36	0	2	1060	191000	180.189
IPIIFPLK	YDR464W	SPP41	14.32	0	1	65200	2660000	40.7975
LAEEQEELKK	YDR464W	SPP41	12.16	0	1	1000	319000	319
TEVSLEKK	YDR464W	SPP41	11.26	0	1	1000	130000	130
ETQSVQEIKENVGTK	YDR464W	SPP41	14.7	0	1	11200	251000	22.4107
LETTETQANNTK	YDR464W	SPP41	12.59	0	3	101000	1880000	18.6139
EVSPPQAISVK	YDR169C	STB3	12.8	0	2	91200	773000	8.47588
NSSNNFGK	YDR169C	STB3	12.32	0	1	55600	1080000	19.4245
VDPANFDKELEATNFANAK	YDR169C	STB3	11.79	0	1	12800	99400	7.76562
RVDPANFDKELEATNFANAK	YDR169C	STB3	6.54	0	2	31600	227000	7.18354
LTATSEPTSR	YDR169C	STB3	8.85	0	1	76900	1180000	15.3446
VEHNITNIDGATTPPTAVASTTIPVNIK	YDR169C	STB3	14.49	0	1	2670	120000	44.9438
STLFPNKNYLIVTTNPNSK	YDR169C	STB3	9.22	0	1	1410	344000	243.972
ATSVSTSPK	YDR169C	STB3	11.28	0	1	303000	1360000	4.48845
SEASSSIFSKPISTSSPAGLAAAQR	YDR169C	STB3	12.07	0	3	9640	2400000	248.963
SSIKPHTPFISK	YDR169C	STB3	9.49	0	1	17300	317000	18.3237
VKDLISQESQR	YDR169C	STB3	11.26	0	4	15400	1250000	81.1688
SQVVFADSTPENIEHEIIAQK	YDR169C	STB3	10.15	0	1	18400	659000	35.8152
SSNGDPYSFGR	YDR169C	STB3	831.27	1	1	1000	43900	43.9
LNTHQDSSYLSPNTTSTTTPSNNNSNSNQAK	YDR169C	STB3	16.29	0	2	15700	380000	24.2038
INLAINYDLTNEADQYLHR	YDL084W	SUB2	12.94	0	1	2680	44200	16.4925
LTLHGLQQYYIK	YDL084W	SUB2	12.44	0	1	14200	575000	40.493
DVQEIFR	YDL084W	SUB2	11.66	0	1	94100	1120000	11.9022
GLAISFVSSKEDEEVLAK	YDL084W	SUB2	13.61	0	1	1540	189000	122.727
NKDTAPHIVVATPGR	YDL084W	SUB2	13.1	0	1	11300	216000	19.115
TAVFYGGTPISK	YDL084W	SUB2	11.28	0	1	53300	1640000	30.7692
IC+57VSTDVFGR	YDL084W	SUB2	13.31	0	1	57900	797000	13.7651
AENITLC+57SITK	YOR038C	HIR2	11.04	0	1	169000	968000	5.72781
AENITLC+57SITKK	YOR038C	HIR2	10.39	0	2	113000	1230000	10.885
NDNQSIINFLEC+57K	YOR038C	HIR2	12.91	0	1	2840	165000	58.0986
TLVTPSSNGC+57R	YOR038C	HIR2	9.4	0	1	53900	997000	18.4972
GVPNNATSC+57TALLDR	YOR038C	HIR2	11.88	0	1	78500	1310000	16.6879
TNDELNR	YOR038C	HIR2	12.95	0	1	236000	3340000	14.1525
KLAFPTNTIYPLLNPSLR	YOR038C	HIR2	12.75	0	2	25100	364000	14.502
SLQEVNK	YOR038C	HIR2	13.43	0	1	177000	3090000	17.4576
EATPSNIAPGSK	YOR038C	HIR2	11.18	0	1	5960	149000	25
SLQEVNKK	YOR038C	HIR2	12.47	0	1	201000	515000	2.56219
AISNDATLYTFAFQEK	YOR038C	HIR2	13.62	0	1	7160	446000	62.2905
LAFPTNTIYPLLNPSLR	YOR038C	HIR2	14.11	0	2	10200	210000	20.5882
DTNNINSVEK	YOR038C	HIR2	13.74	0	6	36200	1240000	34.2541
SILVYQINK	YOR038C	HIR2	12.24	0	2	52900	3210000	60.6805
DLGVALPQTEIK	YOR038C	HIR2	13.07	0	1	199000	2390000	12.0101
VLDQDQVLFQDFIPK	YOR038C	HIR2	13.89	0	3	21900	845000	38.5845
YSDDILTR	YOR038C	HIR2	8.96	0	1	196000	4530000	23.1122
LEEPEEFSK	YOR038C	HIR2	11.11	0	2	19800	481000	24.2929
TFDKLSEITIDK	YOR038C	HIR2	11.84	0	1	40200	631000	15.6965
LEESASAAPIPNDIGR	YOR038C	HIR2	15.93	0	1	17300	122000	7.05202
NGSGNEQRPTIVK	YOR038C	HIR2	13.18	0	2	14100	1210000	85.8156
QQQLVDTAFDR	YOR038C	HIR2	13.44	0	1	92200	1180000	12.7983
TANNQTNGIK	YOR038C	HIR2	928.96	0	1	7250	240000	33.1034
LEEPLAEQIPK	YOR038C	HIR2	11.52	0	1	152000	3790000	24.9342
YSPINNPNLILDVK	YOR038C	HIR2	12.37	0	1	51200	1610000	31.4453
SFPENIKLEESASAAPIPNDIGR	YOR038C	HIR2	8.12	0	1	6480	809000	124.846
ETGSDSEDLFNK	YBR215W	HPC2	15.92	0	1	1000	58800	58.8
SSSASAILPKPTTTK	YBR215W	HPC2	12.95	0	3	7400	2850000	385.135
LVAAPTVSPPK	YBR215W	HPC2	13.04	0	1	37000	1240000	33.5135
ISSLLTISSNEDSK	YBR215W	HPC2	16.1	1	4	106000	3370000	31.7925
DPHLGDNTPGILIAK	YBR215W	HPC2	13.62	0	1	104000	575000	5.52885
RLVAAPTVSPPK	YBR215W	HPC2	10.52	0	1	1000	858000	858
ENSSLSSIK	YBR215W	HPC2	10.89	0	1	182000	3110000	17.0879
GSSSFAAK	YBR215W	HPC2	13.49	0	1	1000	17600000	17600
DGFFVYFGPLIEK	YBR215W	HPC2	14.15	0	2	45900	1960000	42.7015
SISSVTNSDSNISSSK	YBR215W	HPC2	14.86	1	5	58500	2520000	43.0769
ILQTAETK	YBR215W	HPC2	13.48	0	2	210000	8430000	40.1429
KIPNIAEELAK	YBR215W	HPC2	12.86	0	4	3410	1630000	478.006
KENSSLSSIK	YBR215W	HPC2	8.92	0	2	11400	1290000	113.158
TSSPVNLDVESTAQSLGK	YBR215W	HPC2	10.47	2	2	99200	3970000	40.0202
AGLPPLSSTEITQEISK	YDR174W	HMO1	12.81	0	1	18700	326000	17.4332
QKAGLPPLSSTEITQEISK	YDR174W	HMO1	9.78	0	1	1130	143000	126.549
SAKDSLVSSLFELSK	YDR174W	HMO1	13.57	0	1	1000	140000	140
DSLVSSLFELSK	YDR174W	HMO1	15.07	0	1	32900	1230000	37.386
QAYNVELENYQR	YDR174W	HMO1	7.8	1	2	122000	1870000	15.3279
AGLTFPVGR	YBL003C|YDR225W	HTA2|HTA1	12.08	1	2	523000	5930000	11.3384
NDDELNK	YBL003C|YDR225W	HTA2|HTA1	12.96	0	1	6380	396000	62.069
LLGNVTIAQGGVLPNIHQNLLPK	YBL003C|YDR225W	HTA2|HTA1	8.14	0	1	6640	274000	41.2651
VLKQTHPDTGISQK	YBL002W|YDR224C	HTB2|HTB1	12.61	0	1	1000	75200	75.2
LAAYNKK	YBL002W|YDR224C	HTB2|HTB1	8.98	0	1	48700	1430000	29.3634
ETYSSYIYK	YBL002W|YDR224C	HTB2|HTB1	12.82	0	1	155000	4560000	29.4194
LILPGELAK	YBL002W|YDR224C	HTB2|HTB1	11.84	1	2	905000	32500000	35.9116
HAVSEGTR	YBL002W|YDR224C	HTB2|HTB1	11.78	1	4	339000	5580000	16.4602
QTHPDTGISQK	YBL002W|YDR224C	HTB2|HTB1	14.08	0	13	364000	14200000	39.011
KETYSSYIYK	YBL002W|YDR224C	HTB2|HTB1	14.62	0	7	98700	2970000	30.0912
DIISPLLLNPTKR	YBR245C	ISW1	11.67	0	1	90100	530000	5.88235
LVTDNSVEEK	YBR245C	ISW1	8.58	0	2	32000	856000	26.75
IQAIDDYNAPDSK	YBR245C	ISW1	11.11	0	1	6500	126000	19.3846
LDQLVIQQNR	YBR245C	ISW1	10.5	0	1	26500	206000	7.77358
SSTPSHPR	YBR245C	ISW1	12.51	0	1	4360	83500	19.1514
IPGPFLVIAPK	YBR245C	ISW1	13.01	0	1	29400	960000	32.6531
ENYSIDNYYKDVLNTGR	YBR245C	ISW1	9.55	0	1	1000	185000	185
LSEYKNPFFDLK	YBR245C	ISW1	12.58	0	1	1000	424000	424
LRLDQLVIQQNR	YBR245C	ISW1	12.98	0	1	10600	576000	54.3396
IEDTSNVGTEQLVAEKIPENETTH	YBR245C	ISW1	16.44	0	3	16700	539000	32.2754
NPFFDLK	YBR245C	ISW1	13.04	0	1	5160	185000	35.8527
IIENEEEK	YBR245C	ISW1	13.93	0	1	9430	422000	44.7508
KFDLEGTTK	YBR245C	ISW1	12.03	0	1	5170	410000	79.3037
YIEKIPGPFLVIAPK	YBR245C	ISW1	11.8	0	1	43100	216000	5.0116
LSVNNSQPLTEEEEK	YBR245C	ISW1	12.11	0	1	3400	72200	21.2353
RGNTLLQC+57LEK	YBR245C	ISW1	12.06	0	1	1600	148000	92.5
LLDILEDYC+57YFR	YBR245C|YOR304W	ISW1|ISW2	13.92	0	1	1060	55500	52.3585
TLQTISFLGYLR	YBR245C|YOR304W	ISW1|ISW2	13.63	0	1	8230	188000	22.8433
FVFLLTTR	YBR245C|YOR304W	ISW1|ISW2	13.2	0	1	22200	380000	17.1171
SFIVDQGQIYR	YGL133W	ITC1	12.64	0	1	16800	172000	10.2381
VQFNATINPESR	YGL133W	ITC1	13.41	0	1	1000	101000	101
LLQAYQFLNTFGSK	YGL133W	ITC1	15.07	0	1	4420	61300	13.8688
ISTSGGSAANQAR	YML069W	POB3	15.68	1	2	343000	2540000	7.40525
NQGVIQLDGFSQDDYNLIK	YML069W	POB3	10.8	0	1	1400	50000	35.7143
QGQTTYPFLVLQFQK	YML069W	POB3	17.76	0	1	1000	21500	21.5
YDQC+57AVSC+57SFK	YML069W	POB3	11.87	0	1	2580	56400	21.8605
SKYDQC+57AVSC+57SFK	YML069W	POB3	10.51	0	2	1000	205000	205
FLDC+57AVGLR	YOL004W	SIN3	10.83	0	1	39600	239000	6.03535
SLDHLGLTFK	YOL004W	SIN3	10.26	0	1	1000	224000	224
QQQQFLYPASGYYGHPSNR	YOL004W	SIN3	15.4	0	1	62400	632000	10.1282
EPSLQGNKPGFVQQQQR	YOL004W	SIN3	14.79	0	1	8210	108000	13.1547
NVDVEFSQAISYVNK	YOL004W	SIN3	13.71	0	1	1000	44900	44.9
TSAGNQGIESETEKGK	YOL004W	SIN3	14.87	0	1	1000	95100	95.1
YYVTSYALPHPTEGIPHEK	YOL004W	SIN3	9.09	0	1	1000	45700	45.7
NQYEETLFK	YOL004W	SIN3	11.94	0	1	15800	223000	14.1139
ITLPSLSALSTK	YOL004W	SIN3	12.74	0	1	1000	138000	138
FDNPLPIK	YOL004W	SIN3	12.81	0	1	251000	490000	1.95219
SQAIDTPGVIER	YOL004W	SIN3	12.18	0	1	17200	168000	9.76744
KNVDVEFSQAISYVNK	YOL004W	SIN3	10.11	0	1	1000	32800	32.8
ATNKYPTIANDNTQK	YOL004W	SIN3	14.5	0	1	6100	321000	52.623
TSAGNQGIESETEK	YOL004W	SIN3	13.5	0	1	1000	135000	135
APVHTEEPK	YOL004W	SIN3	10.62	0	1	8590	146000	16.9965
NNLDEAQK	YOL004W	SIN3	12.87	0	2	6260	885000	141.374
QLIDEEPSISQLSK	YDR359C	VID21	14.47	0	1	14400	196000	13.6111
LKDVNLINVPNQR	YDR359C	VID21	9.92	0	1	14100	377000	26.7376
LSIFVDELNTFEK	YDR359C	VID21	16.11	0	1	5440	45300	8.32721
SSPSQSSLSNISNINSAPR	YDR359C	VID21	13.69	0	1	1000	48000	48
GIRFDEASLPK	YDR359C	VID21	12.53	0	1	13500	145000	10.7407
IKSPTPQEILQR	YDR359C	VID21	12.66	0	1	54600	236000	4.32234
TLREQQQQLK	YDR359C	VID21	10.68	0	1	26900	288000	10.7063
LTYSYLSNIER	YDR359C	VID21	12.41	0	1	16400	295000	17.9878
QQLQEESSHVQQLQQLQPGSQAPPPK	YDR359C	VID21	17.09	0	1	1000	196000	196
LLHTAATPITK	YDR359C	VID21	10.81	0	1	1000	131000	131
PSSAVPNSASLSEDQSSDR	YDR359C	VID21	13.21	0	1	1000	25500	25.5
LYYSQDQSNIIR	YGR056W	RSC1	12.84	0	1	10700	206000	19.2523
SSSNTPLLHQNFNQTSNFLK	YGR056W	RSC1	14.25	0	2	18400	602000	32.7174
VNGPQFVC+57EFR	YGR056W	RSC1	12.32	0	1	4010	81700	20.3741
TGQYRDHLVSNLVGK	YLR357W	RSC2	8.32	0	1	12600	218000	17.3016
TFTSLAR	YLR357W	RSC2	15.5	0	1	888000	5230000	5.88964
SFIPEGELR	YLR357W	RSC2	10.3	0	1	86400	1130000	13.0787
GPSVIVNER	YLR357W	RSC2	11.92	0	1	142000	2130000	15
ISNILEK	YLR357W	RSC2	12.48	0	1	451000	2960000	6.56319
NPVSFNTLK	YLR357W	RSC2	11.76	0	1	164000	1030000	6.28049
EKYPQLVYPDLGPLPDEPGYEEFQQK	YLR357W	RSC2	9.04	0	1	1000	49800	49.8
YIIRPNDSPEEGQVDIETGTITTNTPTANALPK	YLR357W	RSC2	14.96	0	1	1000	282000	282
DYPDYYAVIK	YLR357W	RSC2	12.98	0	1	7860	308000	39.1858
KPLININPYTR	YLR357W	RSC2	10.76	0	2	73400	1570000	21.3896
EVLDSGIGLTDLFER	YLR357W	RSC2	16.36	0	3	2890	104000	35.9862
DYPDYYAVIKNPVSFNTLK	YLR357W	RSC2	13.6	0	1	14900	85700	5.75168
PDDNSNSSTQNSSALYK	YLR357W	RSC2	15.3	0	2	16000	729000	45.5625
IINSGDPHLSLPLNR	YLR357W	RSC2	12.67	0	1	107000	1960000	18.3178
LQQQQHQYQQQK	YLR357W	RSC2	19.83	0	1	1000	67200	67.2
STTPSHSGTPQPLGPR	YLR357W	RSC2	13.97	0	1	77400	770000	9.94832
YNESDKIFNK	YLR357W	RSC2	10.9	0	1	4940	669000	135.425
FFKYPSPIR	YLR357W	RSC2	13.62	0	1	3870	296000	76.4858
GRPPIIDLPYIQR	YLR357W	RSC2	12.18	0	1	6780	877000	129.351
PQKPIVGQIFR	YLR357W	RSC2	10.06	0	1	1000	42700	42.7
NQNDPQKPIVGQIFR	YLR357W	RSC2	10.49	0	3	5150	1720000	333.981
LEGPLFVC+57EFR	YLR357W	RSC2	14.55	1	2	47800	822000	17.1967
LALQLNSSAQK	YCR052W	RSC6	11.26	0	1	2100	73900	35.1905
FLSLPIEDNYIR	YFR037C	RSC8	11.47	0	1	82100	895000	10.9013
SLEELNVSK	YFR037C	RSC8	13.14	0	1	110000	1240000	11.2727
EVVGSTLNGK	YFR037C	RSC8	11.95	0	1	75600	994000	13.1481
LSPYEYLTITAVR	YFR037C	RSC8	13.98	0	4	23600	593000	25.1271
LENNGNSVK	YFR037C	RSC8	12.2	0	1	30600	337000	11.0131
KNVYDSAQDFNALQDESR	YFR037C	RSC8	13.77	0	1	3610	242000	67.036
YIEESQAIIQELVK	YFR037C	RSC8	12.08	0	1	14800	585000	39.527
SNPDFFNDSSR	YFR037C	RSC8	9.49	1	1	57200	1100000	19.2308
NVYDSAQDFNALQDESR	YFR037C	RSC8	9.48	0	2	1730	135000	78.0347
QEVEGGDGAEPQVK	YFR037C	RSC8	14.19	0	1	2660	25400	9.54887
VGKEGEEVGEGDSIAK	YFR037C	RSC8	14.55	0	1	55900	179000	3.20215
C+57FQEGHFGANFQSSDFIR	YFR037C	RSC8	12.46	0	1	5200	125000	24.0385
DTNLC+57SR	YFR037C	RSC8	9.93	0	1	25300	79100	3.12648
IYESYC+57K	YLR033W	RSC58	13.48	0	1	12100	109000	9.00826
C+57HVVDESFPAK	YLR033W	RSC58	12.48	0	1	5680	168000	29.5775
LVC+57TILIHFYPQGTR	YLR033W	RSC58	14.04	0	1	6310	105000	16.6403
NGTPDKLVSDSLLK	YLR033W	RSC58	11.84	0	1	1000	91200	91.2
FSSELLLR	YLR033W	RSC58	13.33	0	2	26700	804000	30.1124
NYQLVDK	YLR033W	RSC58	15.53	0	1	25900	572000	22.0849
IGIALTQTNNIK	YLR033W	RSC58	10.5	0	1	8110	599000	73.8594
INNVLPQTDIENEAPR	YLR033W	RSC58	8.4	0	1	31000	486000	15.6774
AFPVLQTNYNGSIPVVR	YLR033W	RSC58	534.17	0	2	3570	122000	34.1737
VLKPTTEER	YLR033W	RSC58	10.9	0	1	1000	400000	400
NEDKLVLTTINK	YLR033W	RSC58	11.67	0	1	8200	100000	12.1951
AITEQQNFEK	YMR091C	NPL6	9.37	0	1	31000	946000	30.5161
FNSDLFYDR	YMR091C	NPL6	13.64	0	1	10800	172000	15.9259
VLLVDQQGLR	YMR091C	NPL6	13.2	0	1	24800	446000	17.9839
SIDKGFQYDEDLLNK	YIL126W	STH1	11.98	0	1	4500	265000	58.8889
SSAQLEQLLYR	YIL126W	STH1	11.68	0	1	143000	1960000	13.7063
SNDEEAYLK	YIL126W	STH1	10.58	0	2	37500	1210000	32.2667
STAEEQEAFLRR	YIL126W	STH1	11.79	0	1	5060	862000	170.356
DSPFTAAAQR	YIL126W	STH1	10.15	1	1	129000	2590000	20.0775
HNALFVGAGTEGATK	YIL126W	STH1	10.66	0	2	114000	850000	7.45614
LSFTISHYYR	YIL126W	STH1	12.32	0	2	110000	1490000	13.5455
LGSEEQPEITIPKPR	YIL126W	STH1	10.21	0	1	34500	1090000	31.5942
TTVLENNDGKR	YIL126W	STH1	11.68	0	1	62300	987000	15.8427
SSSVEIINGSESK	YIL126W	STH1	10.7	0	1	1540	77000	50
HLVALQLLEK	YIL126W	STH1	11	0	1	2960	93700	31.6554
TALGDPDTEIR	YIL126W	STH1	12.6	0	2	79700	1120000	14.0527
TDYYEVAHR	YIL126W	STH1	10.38	0	1	25900	555000	21.4286
LITTDSVEEVILER	YIL126W	STH1	13.64	0	3	28100	562000	20
INSIIDFIK	YIL126W	STH1	12.32	1	2	49200	1950000	39.6341
SKVIVPQTVR	YIL126W	STH1	10.2	0	1	1000	1120000	1120
IDKQPSILVGGTLK	YIL126W	STH1	13.92	0	1	52900	1380000	26.087
LIQLDELPK	YIL126W	STH1	11.87	1	1	108000	3570000	33.0556
GNSDLLFR	YIL126W	STH1	12.44	0	2	109000	1980000	18.1651
SLGIFPTVEK	YIL126W	STH1	12.73	0	1	81500	3130000	38.4049
DQDIYETK	YIL126W	STH1	10.29	0	3	27700	123000	4.44043
QTNSFLDSLSEAVR	YIL126W	STH1	13.25	1	2	46300	1160000	25.054
ISADFNAK	YIL126W	STH1	13.72	0	1	73700	2490000	33.7856
IC+57NHPFVFDEVEGVVNPSR	YIL126W	STH1	9.2	0	1	10300	132000	12.8155
GAVGNSEAIPGLSAGVNNDNTK	YGR275W	RTT102	14.04	0	1	725	325000	448.276
VSYYGNPTSK	YGR275W	RTT102	11.12	0	1	11100	363000	32.7027
ATGAPSANQGDEALSVDDIR	YGR275W	RTT102	16.12	0	1	17400	201000	11.5517
TALALAISQELGPK	YDR190C	RVB1	13.86	0	2	32900	334000	10.152
EIVVNDVNEAK	YDR190C	RVB1	9.85	0	2	88100	474000	5.38025
ALESNIAPVVVLASNR	YDR190C	RVB1	9.62	0	2	48800	574000	11.7623
GLGLDESGVAK	YDR190C	RVB1	11.47	0	1	121000	1880000	15.5372
ENPGVNSSNSGAVTR	YDR190C	RVB1	671.21	0	3	29200	442000	15.137
GTEDVISPHGVPPDLIDR	YDR190C	RVB1	10.52	0	1	22900	313000	13.6681
EVYEGEVTELTPEDAENPLGGYGK	YDR190C	RVB1	10.1	0	1	1000	42000	42
LDPTIYESIQR	YDR190C	RVB1	11.22	0	2	73100	976000	13.3516
RVEGGFVGQIEAR	YDR190C	RVB1	12.22	0	1	16200	511000	31.5432
VEGGFVGQIEAR	YDR190C	RVB1	12.57	0	1	52900	182000	3.44045
YALQLLAPC+57GILAQTSNRK	YDR190C	RVB1	13.43	0	1	1000	317000	317
AYLLFLDSAR	YPL235W	RVB2	12.72	0	1	18100	243000	13.4254
AVLVAGPPSTGK	YPL235W	RVB2	12.48	0	1	36700	422000	11.4986
NSQTVSGTPITQTESK	YOR290C	SNF2	14.94	0	1	1250	132000	105.6
ANDEEAYIK	YOR290C	SNF2	12.34	0	1	60400	247000	4.0894
STSEEQEALLR	YOR290C	SNF2	13.03	0	1	80100	612000	7.64045
KPIPFEFQAVIQK	YOR290C	SNF2	13.05	0	1	1000	283000	283
NINVQDALLTNQLYK	YOR290C	SNF2	11.9	0	1	5180	327000	63.1274
SELPDIYSR	YOR290C	SNF2	11.65	0	1	64500	1350000	20.9302
KEENETISNVAK	YOR290C	SNF2	15.67	0	1	1000	25800	25.8
QTNAFLDSLTR	YOR290C	SNF2	13	0	1	52400	862000	16.4504
LIATHTNLER	YOR290C	SNF2	14.16	0	1	19400	483000	24.8969
LFIGDQNNK	YOR290C	SNF2	11.63	0	1	40300	185000	4.59057
LSDIFLSKPSK	YOR290C	SNF2	13.65	0	1	1530	637000	416.34
LITTNSVEEVILER	YOR290C	SNF2	14.62	0	2	36200	437000	12.0718
SLLDAEEER	YOR290C	SNF2	10.54	0	1	13900	335000	24.1007
SINHPPDFKR	YOR290C	SNF2	11.62	0	1	33800	255000	7.54438
TPAAATSPIDIR	YOR290C	SNF2	12.75	0	1	86900	1640000	18.8723
KLSDIFLSKPSK	YOR290C	SNF2	11.52	0	1	1000	363000	363
QALDLYHFALNYENEAGR	YOR290C	SNF2	10.81	0	1	5530	151000	27.3056
NGLDYVR	YOR290C	SNF2	12.86	0	1	82100	492000	5.99269
NNPQVVNAITVAQQQVQR	YBR289W	SNF5	9.95	0	2	1920	45400	23.6458
QLLVQQQQQQQLR	YBR289W	SNF5	10.86	0	1	6600	59100	8.95455
GQQTAQTQLEQQR	YBR289W	SNF5	13.81	0	2	4850	75700	15.6082
SPEQC+57ILR	YJL176C	SWI3	12.53	0	1	109000	776000	7.11927
LNPNEYFSVTTAR	YJL176C	SWI3	11.75	0	1	41900	640000	15.2745
VEPETFEIPQAHEIVIPSYSK	YJL176C	SWI3	10.73	0	2	4390	164000	37.3576
QQENLLIQR	YJL176C	SWI3	11.45	0	1	57300	895000	15.6195
LNFNQNSSK	YJL176C	SWI3	14.71	0	1	28000	475000	16.9643
IHSIEVQSLPEFFTNR	YJL176C	SWI3	13.94	0	1	10800	273000	25.2778
LDSQETPSTEESR	YJL176C	SWI3	10.14	0	1	1840	25400	13.8043
SHIFATNEER	YJL176C	SWI3	12.1	0	2	584000	290000	0.496575
NIEPPLTSQYSTR	YJL176C	SWI3	12.79	0	1	118000	614000	5.20339
NVSGDAAALFR	YJL176C	SWI3	14.85	0	1	80600	739000	9.16873
SSIIDNELIKPLQTR	YDR334W	SWR1	12.31	0	1	3110	268000	86.1736
TIITYKPDPISYFYK	YDR334W	SWR1	11.78	0	1	4090	220000	53.7897
TSTVVSSETTNEK	YDR334W	SWR1	13.44	0	1	11700	266000	22.735
EFVSLVDYDPTHFNDSESFQK	YDR334W	SWR1	10.54	0	2	1000	42700	42.7
VLTYYGSPQQR	YDR334W	SWR1	12.32	0	1	15000	238000	15.8667
IVSESTPAATESPTSGTIPLIR	YAL011W	SWC3	10.41	0	2	9690	119000	12.2807
KIVSESTPAATESPTSGTIPLIR	YAL011W	SWC3	9.98	0	2	3850	1280000	332.468
DVAEDHRLNSITLVK	YAL011W	SWC3	12.02	0	1	18500	125000	6.75676
SLEENPVNK	YAL011W	SWC3	12.42	0	1	98800	697000	7.05466
TTAESTQVDVK	YAL011W	SWC3	11.11	0	1	19400	270000	13.9175
NSGVLYDSLVSSR	YAL011W	SWC3	11.29	0	1	63500	903000	14.2205
TAATEPEPK	YAL011W	SWC3	10.29	0	1	44000	1280000	29.0909
ESSIEQKPASR	YAL011W	SWC3	14.22	0	1	6150	136000	22.1138
FKQQAPAAPVQLEK	YBR231C	SWC5	9.6	0	1	1980	61700	31.1616
IQDPISK	YDR485C	VPS72	13.96	0	1	34400	1110000	32.2674
IQDPISKEEGR	YDR485C	VPS72	10.99	0	1	36700	2410000	65.6676
IVHQINTEINK	YDR485C	VPS72	11.22	0	1	31700	589000	18.5804
C+57LITNKEC+57QYFDPR	YDR485C	VPS72	11.43	0	1	9540	74300	7.78826
QSTVDEAPNSQPQK	YDR485C	VPS72	16.19	0	2	19200	791000	41.1979
VNSDELKPTALPDVTLDAIANK	YDR485C	VPS72	9.35	0	4	7350	5060000	688.435
LNILSLDK	YDR485C	VPS72	14.28	0	1	74500	864000	11.5973
DTANVDESSAENSLSTQTYEGPEQLTSR	YDR485C	VPS72	17.52	0	1	9670	372000	38.4695
DFNTNLFGDR	YDR485C	VPS72	12.98	0	1	55100	1320000	23.9564
ENTFENSSPAAQVVSQR	YDR485C	VPS72	10.61	1	3	88500	2430000	27.4576
TQPPTGVFLANGIR	YDR485C	VPS72	12.08	0	2	53000	1040000	19.6226
NIITNEQK	YDR485C	VPS72	10.53	0	2	130000	4080000	31.3846
DETTNEDSDDQVR	YDR485C	VPS72	14.47	0	2	3060	48400	15.817
SLDTNTEFIIQTR	YDR485C	VPS72	12.2	0	2	9760	192000	19.6721
TGVPYSDVEAYK	YDR485C	VPS72	13.68	0	1	189000	3860000	20.4233
NFVTLYDFPNAPPNLK	YDR485C	VPS72	14.9	0	1	14500	683000	47.1034
TEGIENLSHNVPQETK	YDR485C	VPS72	15.89	0	5	31700	941000	29.6845
NGGIYLDLSQRPAK	YDR485C	VPS72	647.93	0	3	4220	933000	221.09
IEETSTNDTVEGESSPDAAVSR	YDR485C	VPS72	15.1	0	1	7490	142000	18.9586
EC+57QYFDPR	YDR485C	VPS72	12.64	1	0	74100	1800000	24.2915
LLSGEIIGYEIK	YDL197C	ASF2	12.95	0	1	24800	317000	12.7823
VPTDSPQLPSKDK	YDL197C	ASF2	10.63	0	1	18800	268000	14.2553
LVANEPVTLDTSTPPVAQSLADSK	YDL197C	ASF2	10.76	0	1	1000	113000	113
LLQSYVQSLIQR	YDL197C	ASF2	14.32	0	2	6670	216000	32.3838
QVQNATLQK	YKL172W	EBP2	10.3	0	1	50900	1890000	37.1316
LIEEASDKK	YKL172W	EBP2	12	0	1	3260	618000	189.571
KNDATSSADVSGFSSR	YKL172W	EBP2	14.26	0	3	19900	934000	46.9347
QSLDAVLVAR	YKL172W	EBP2	12.56	0	1	276000	222000	0.804348
EVAADTEEYQSQALSK	YKL172W	EBP2	10.57	0	1	3190	101000	31.6614
SQELKKEEPTIVTASNLK	YKL172W	EBP2	14.01	0	1	83600	40200	0.480861
KEVAADTEEYQSQALSK	YKL172W	EBP2	15.87	0	1	28300	117000	4.13428
ETPIFLESLTR	YDR110W	FOB1	12.83	0	1	31900	734000	23.0094
YNDVLFDDDDSVPSESVTR	YDR110W	FOB1	0.37	0	1	1580	80100	50.6962
ERVIENTYSR	YDR110W	FOB1	10.1	0	1	3710	46900	12.6415
IHIEVFEPFNGEAIEGK	YDR110W	FOB1	11.6	0	1	4000	73200	18.3
NNDKIYC+57EPK	YDR110W	FOB1	11.94	0	1	33500	194000	5.79104
YSYVLLC+57R	YDR110W	FOB1	12.82	0	1	51300	605000	11.7934
LLC+57LDVTLIK	YNL132W	KRE33	9.69	0	1	26300	129000	4.90494
GTPHPSQC+57NLFVVNR	YNL132W	KRE33	10.01	0	1	31500	385000	12.2222
DTLFSYHPVSENFLEK	YNL132W	KRE33	12.29	0	1	14500	147000	10.1379
LFVLLPPIDPK	YNL132W	KRE33	13.4	0	1	36700	430000	11.7166
EISLDEPIR	YNL132W	KRE33	11.82	0	1	71900	500000	6.9541
SIFVIVGDR	YNL132W	KRE33	12.2	0	1	24500	313000	12.7755
ESTQTAVVSR	YNL132W	KRE33	9.83	0	1	36900	222000	6.01626
KSQAEPSGIVEPK	YJL076W	NET1	11.53	0	1	18000	338000	18.7778
SFYPNSNK	YJL076W	NET1	9.01	0	1	27400	330000	12.0438
IVPQDSDSSSFPK	YJL076W	NET1	8.48	0	1	66700	1680000	25.1874
SANVSFTPSYFNQSR	YJL076W	NET1	9.73	0	3	69800	1500000	21.49
SFLPPPTQPQSPPIR	YJL076W	NET1	11.24	0	3	60700	928000	15.2883
SQSSIADNNGSPVK	YJL076W	NET1	710.55	0	2	7500	142000	18.9333
KNEVPQK	YJL076W	NET1	10.59	0	1	929	135000	145.318
SAVSESSVTNSK	YJL076W	NET1	12.37	0	2	41600	1100000	26.4423
VETKPATQASSFPVVGGSPSVATK	YJL076W	NET1	14.26	0	1	4820	1800000	373.444
SQAEPSGIVEPK	YJL076W	NET1	9.99	0	1	28700	1110000	38.676
KPPVTTPR	YJL076W	NET1	13.01	0	2	39900	2950000	73.9348
DVFNVNNIVR	YJL076W	NET1	13.52	1	0	104000	1680000	16.1538
EILPTIPHNDQPILASSDK	YJL076W	NET1	9.96	0	1	11400	265000	23.2456
AAQLLAGAK	YJL076W	NET1	13.97	0	1	340000	2250000	6.61765
NSKPYTTVLNK	YJL076W	NET1	9.99	0	1	4350	452000	103.908
SANIGGEDLNKK	YJL076W	NET1	10.37	0	1	1440	82300	57.1528
EGPSSPASILPAK	YJL076W	NET1	11.64	0	2	41700	991000	23.765
GTTSFNEEGNRK	YJL076W	NET1	13.4	0	1	1000	91900	91.9
VVVNTPR	YJL076W	NET1	13.07	0	1	117000	340000	2.90598
TTSNPSSILHDLPR	YJL076W	NET1	8.26	0	2	29300	431000	14.7099
LNNGSPQSVQPQQQIPSSSGVLR	YJL076W	NET1	17.76	0	3	42300	948000	22.4113
SSIVEEDIVSR	YJL076W	NET1	11.09	0	2	294000	1040000	3.53741
DIDNSKPDPR	YJL076W	NET1	10.21	0	1	27800	317000	11.4029
SASAALGKK	YJL076W	NET1	10.95	0	1	2580	212000	82.1705
ISSGIDAGKK	YJL076W	NET1	9.87	0	1	148000	2940000	19.8649
ASNTSITK	YJL076W	NET1	10.84	0	2	63200	284000	4.49367
SSLETIVEKK	YJL076W	NET1	11.99	0	1	2720	230000	84.5588
SANIGGEDLNK	YJL076W	NET1	10.3	0	1	490000	757000	1.5449
LVQDLC+57DETGIRK	YNL216W	RAP1	11.18	0	1	8670	134000	15.4556
LVQDLC+57DETGIR	YNL216W	RAP1	11.89	0	1	9640	292000	30.2905
LEYVYEVDKFGK	YNL216W	RAP1	12.93	0	1	28100	253000	9.00356
LHEVISGDYEPSQAEK	YNL216W	RAP1	10.21	0	2	11400	370000	32.4561
DADAHDSLNDIDQLAR	YNL216W	RAP1	13.42	0	7	10600	183000	17.2642
LQEQAQLLR	YNL216W	RAP1	11.81	0	2	168000	3010000	17.9167
TEIISTNTNGATEDSTSEK	YNL216W	RAP1	16.49	0	3	1000	91800	91.8
ANQNEENTGATAAETSEK	YNL216W	RAP1	14.89	0	1	1410	27200	19.2908
ANGGEVLDSKPR	YNL216W	RAP1	787.38	0	3	1000	567000	567
ENVFIVSPYNHTNLPTVTPTYIK	YNL216W	RAP1	12	0	2	3610	209000	57.8947
ESKENVFIVSPYNHTNLPTVTPTYIK	YNL216W	RAP1	8.14	0	1	1000	35100	35.1
DLFQIDPDTGR	YNL216W	RAP1	12.19	0	1	65100	1340000	20.5837
SLITDEDTPTAIAR	YNL216W	RAP1	9.91	0	2	96300	973000	10.1038
ASFTDEEDEFILDVVR	YNL216W	RAP1	11.92	0	1	5580	66600	11.9355
RPGVPTPGNYNSAAK	YNL216W	RAP1	12.46	0	1	93700	1460000	15.5816
LEDSGTC+57ELNK	YBR275C	RIF1	10.04	1	1	8490	249000	29.3286
IPIFNSLK	YBR275C	RIF1	11.27	0	2	49200	585000	11.8902
QFDLSAINK	YBR275C	RIF1	11.87	0	1	12200	326000	26.7213
NLYPEDTGSR	YBR275C	RIF1	9.81	0	1	32300	93800	2.90402
DSDSISLK	YBR275C	RIF1	12.02	0	1	3690	96600	26.1789
SVAFSDRIESSPIYR	YBR275C	RIF1	13.72	0	1	380000	95700	0.251842
LEYYSNR	YBR275C	RIF1	13.5	0	1	15700	124000	7.89809
NADVALER	YBR275C	RIF1	17.81	0	1	36100	163000	4.51524
KNDSSLVNFNIQISK	YBR275C	RIF1	10.67	0	1	1000	55000	55
TNPDHNVVNSDNPLK	YBR275C	RIF1	11.71	0	1	54200	1600000	29.5203
NETSEFLIIEK	YBR275C	RIF1	10.81	0	1	80300	156000	1.94271
ELVLLYLTKPLSR	YBR275C	RIF1	13.61	0	1	2700	120000	44.4444
KILITSIVVLLELLKK	YBR275C	RIF1	567.6	1	0	20600	27100	1.31553
ASYFAANIK	YBR275C	RIF1	20.03	0	1	37500	307000	8.18667
TYNATLK	YBR275C	RIF1	14.89	0	1	67800	852000	12.5664
TLILIQNPENLLSEK	YLR442C	SIR3	14.42	0	1	27500	696000	25.3091
YQIILDR	YLR442C	SIR3	13.46	1	0	154000	2050000	13.3117
TFLYTLAQETEGTNR	YLR442C	SIR3	12.25	0	2	27000	808000	29.9259
FFNEVNK	YLR442C	SIR3	12.02	0	1	21000	175000	8.33333
LFYITNADDSTK	YLR442C	SIR3	13.46	0	2	52500	446000	8.49524
VIDDNNR	YLR442C	SIR3	16.81	0	1	164000	869000	5.29878
GGENVFLK	YLR442C	SIR3	11.69	0	1	242000	396000	1.63636
NVANVSGSTEK	YLR442C	SIR3	10.23	1	1	119000	2290000	19.2437
RVSVPVSGQK	YLR442C	SIR3	10.13	0	1	1000	267000	267
HTLALETVLIK	YLR442C	SIR3	12.11	0	2	155000	707000	4.56129
TSTELVDGR	YLR442C	SIR3	12.47	1	1	51300	2770000	53.9961
IEPSADDDVNNGNIPSQR	YLR442C	SIR3	14.65	0	1	1000	35400	35.4
ITQLIAK	YLR442C	SIR3	14.83	0	1	104000	4450000	42.7885
VSVPVSGQK	YLR442C	SIR3	12.64	0	1	109000	3300000	30.2752
ILQYFEK	YLR442C	SIR3	12.74	0	1	117000	2770000	23.6752
IKIEPSADDDVNNGNIPSQR	YLR442C	SIR3	463.3	0	1	20200	403000	19.9505
GTSTTHGSISPQEESVSPNISSASPSALTSPTDSSK	YLR442C	SIR3	16.97	0	1	4540	486000	107.048
IPDNVIVINHK	YLR442C	SIR3	785.7	0	1	2990	4540	1.51839
ISDGLSFGK	YLR442C	SIR3	12.65	0	1	18000	469000	26.0556
GAHGSELSSK	YLR442C	SIR3	-2.55	0	1	30100	291000	9.66777
FAPDNQVTDSSQLNK	YLR442C	SIR3	13.45	1	2	37900	1390000	36.6755
SQVEDFTR	YLR442C	SIR3	12.29	0	1	32700	605000	18.5015
LTDEQSSLDVAGLEDK	YLR442C	SIR3	11.28	0	1	7610	111000	14.5861
IC+57EAAVEISKK	YLR442C	SIR3	9.88	0	2	75200	1560000	20.7447
LSIIC+57VGGHNVTIR	YLR442C	SIR3	13.35	0	1	58800	984000	16.7347
VTNDLDTSAEKDQIQAGK	YDR227W	SIR4	13.17	0	1	34600	323000	9.33526
VSAGDSGISPEESK	YDR227W	SIR4	10.43	0	1	25200	632000	25.0794
NNYNSFPHSNLEK	YDR227W	SIR4	13.47	0	1	1000	38000	38
KTIQNPLNK	YDR227W	SIR4	9.42	0	1	8230	179000	21.7497
PASYGYFSVGK	YDR227W	SIR4	11.9	0	1	13200	480000	36.3636
ISSEIDRENVK	YDR227W	SIR4	8.94	0	1	21000	230000	10.9524
QLAVANEIIR	YDR227W	SIR4	11.69	0	1	1330000	756000	0.568421
HAQQQTSTFNSKPVR	YDR227W	SIR4	14.47	0	1	1750	95900	54.8
NFAHSDSLSVPK	YDR227W	SIR4	9.22	0	1	33800	700000	20.7101
SLASFEQTAFSR	YDR227W	SIR4	11.74	0	1	41600	998000	23.9904
VQGESHIDSR	YDR227W	SIR4	10.72	0	1	58800	654000	11.1224
SLLNLFSNVLK	YDR227W	SIR4	13.21	0	1	20400	246000	12.0588
TIVPISTSQTNNSFLSGVK	YDR227W	SIR4	13.38	0	2	9830	430000	43.7436
TIQNPLNK	YDR227W	SIR4	12.07	0	1	112000	864000	7.71429
NNTLNVTPSK	YDR227W	SIR4	10.94	0	1	25400	463000	18.2283
TDKVSLSQPVSASK	YDR227W	SIR4	13.93	0	1	2400	496000	206.667
NVKPSSPPDVK	YDR227W	SIR4	9.96	0	2	1440	287000	199.306
GSADIGASVISLTK	YDR227W	SIR4	11.6	0	1	16400	677000	41.2805
IYYNELQNKPDAK	YDR227W	SIR4	8.8	0	2	4070	789000	193.857
HEYSDNFPVSLSQPSKK	YDR227W	SIR4	13.18	0	1	13800	286000	20.7246
TPNISNGTINIQKK	YDR227W	SIR4	12.29	0	1	6210	39500	6.36071
ANFLETIASTEKPENK	YDR227W	SIR4	11.27	0	2	5730	430000	75.0436
LAFLVEYEGQENNYNSTSR	YDR227W	SIR4	9.67	0	1	8550	166000	19.4152
VSLSQPVSASK	YDR227W	SIR4	9.81	0	1	5270	110000	20.8729
QFDSIFNSNK	YDR227W	SIR4	11.67	0	1	206000	725000	3.51942
IESNNPSHDASR	YDR227W	SIR4	10.16	0	1	6840	156000	22.807
SQNTALPSTHK	YDR227W	SIR4	14.58	1	2	42400	1820000	42.9245
IGTNDLFQVESAPK	YDR227W	SIR4	12.04	0	1	57200	399000	6.97552
LQYLPLYAVSTFENTNNTEKNDVTNK	YDR227W	SIR4	11.37	0	1	1800	435000	241.667
TPNISNGTINIQK	YDR227W	SIR4	708.62	0	1	21900	654000	29.863
HASENISLSFSR	YDR227W	SIR4	8.17	0	1	14500	51500	3.55172
SESKPFSSDALSK	YDR227W	SIR4	10.5	0	2	2570	865000	336.576
TELEIDNKDSVTEC+57SK	YDR227W	SIR4	14.95	0	1	1000	96100	96.1
SLKDIFANAGKPPNAASTIK	YKR010C	TOF2	9.67	0	1	3500	25000	7.14286
HFDDPNTIISGEK	YKR010C	TOF2	9.04	0	1	34500	239000	6.92754
DIFANAGKPPNAASTIK	YKR010C	TOF2	11.37	0	1	83700	342000	4.08602
NVVSPPFFPEK	YKR010C	TOF2	12.6	0	1	3580	627000	175.14
DKVEATSNSTAQEQEQVSPK	YKR010C	TOF2	13.31	0	1	9160	189000	20.6332
NQHISLLQLAR	YKR010C	TOF2	13.11	0	1	37700	821000	21.7772
SSDFINYLPNC+57K	YKR010C	TOF2	10.77	0	1	4600	226000	49.1304
SSDFINYLPNC+57KK	YKR010C	TOF2	9.17	0	2	1000	272000	272
TYNC+57LHEK	YFL008W	SMC1	11.09	0	1	4590	120000	26.1438
TFDYVSDHLDAIYR	YFL008W	SMC1	13.49	0	1	9630	235000	24.4029
IDDLSANQR	YFL008W	SMC1	11.8	0	1	46700	704000	15.0749
YLTEGGSILEEK	YFL008W	SMC1	10.17	0	1	1000	356000	356
VGFGESNFTSIIGPNGSGK	YFL008W	SMC1	11.4	0	1	1000	68200	68.2
NFLVFQGDVEQIAAQSPVELSR	YFL008W	SMC1	14.6	0	1	2930	25800	8.80546
KLQSDIESANNQEYDLNFK	YFL008W	SMC1	13.76	0	1	1420	37000	26.0563
NALHTER	YFL008W	SMC1	13.51	0	1	78000	179000	2.29487
LDTQLNDLR	YFL008W	SMC1	12.38	0	1	261000	579000	2.21839
LQLLEDVVGAK	YJL074C	SMC3	12.31	0	1	62000	209000	3.37097
FVLSDDYSNLKR	YJL074C	SMC3	12.26	0	1	7120	570000	80.0562
GQLEDFDSELIHLK	YJL074C	SMC3	13.42	0	1	4680	132000	28.2051
KLDNFQK	YJL074C	SMC3	11.98	0	1	96000	499000	5.19792
VTFIPLNR	YJL074C	SMC3	11.13	0	1	85200	905000	10.6221
LILEESLNAIILK	YJL074C	SMC3	13.53	0	1	3510	111000	31.6239
NETIIDNFSPHQNVIIGSNGSGK	YJL074C	SMC3	417.21	0	1	7850	6590	0.83949
VSENFEAVFER	YJL074C	SMC3	12.48	0	1	22200	318000	14.3243
LDGDYNNTVYSSEQYIQELDKR	YJL074C	SMC3	10.34	0	1	3730	43000	11.5282
ILEELDFVR	YJL074C	SMC3	14.24	0	1	7110	100000	14.0647
IKNATDLQQAK	YJL074C	SMC3	9.79	0	2	14400	174000	12.0833
LSESLDTRK	YJL074C	SMC3	11.43	0	1	25000	432000	17.28
QHENAVLELGTVQR	YJL074C	SMC3	10.03	0	1	17500	439000	25.0857
QNEQLHVEQLSGGQK	YJL074C	SMC3	13.14	0	1	4350	243000	55.8621
IYQFTLYDR	YJL074C	SMC3	9.11	0	1	2350	190000	80.8511
SLANGIINVK	YJL074C	SMC3	12.34	0	1	13200	518000	39.2424
ASELDESKDSIQDLIVK	YJL074C	SMC3	9.38	0	2	719	150000	208.623
IDAKPALFER	YDL003W	MCD1	12.12	0	1	9900	205000	20.7071
SNNLLTPQPTNFTTK	YDL003W	MCD1	9.14	0	1	27500	59500	2.16364
SQANTEPENITKR	YDL003W	MCD1	14.92	0	1	5460	147000	26.9231
SHYYQTC+57K	YFR031C	SMC2	11.5	0	1	13800	774000	56.087
ELEEQESESER	YFR031C	SMC2	9.89	0	2	3980	87000	21.8593
ESLIELSGGQR	YFR031C	SMC2	10.42	0	1	52500	548000	10.4381
SIESLKLENSDLEGK	YFR031C	SMC2	10.71	0	1	10500	372000	35.4286
VTIIPLDK	YFR031C	SMC2	13.11	0	1	155000	780000	5.03226
TLLTEEIEPK	YFR031C	SMC2	12.27	0	1	80300	1140000	14.1968
ETLENGETR	YFR031C	SMC2	7.74	0	2	5840	200000	34.2466
SITLQGDVYDPEGTLSGGSR	YFR031C	SMC2	8.58	0	1	15000	341000	22.7333
QNEGIDLDTYR	YFR031C	SMC2	10.79	0	1	15800	140000	8.86076
TELNEVSLAIKK	YFR031C	SMC2	10.05	0	1	6450	153000	23.7209
LVEYGFDPSR	YFR031C	SMC2	11.06	0	1	46400	1090000	23.4914
NLDANPSSQIIAR	YFR031C	SMC2	10.99	0	1	35900	646000	17.9944
FKGSQFIVVSLK	YFR031C	SMC2	12.4	0	1	12400	87700	7.07258
SNSPIGFTNSPQISVTR	YFR031C	SMC2	8.81	0	1	7830	132000	16.8582
LFNVVVQDSQTATQLLER	YFR031C	SMC2	14.47	0	2	16300	150000	9.20245
VELAINLIR	YFR031C	SMC2	11.6	0	1	27500	160000	5.81818
ASSLQDLIYK	YFR031C	SMC2	12.3	0	1	36800	485000	13.1793
TIQSDLNLSLHK	YFR031C	SMC2	12.18	0	1	30700	553000	18.013
QC+57QETC+57DKLR	YFR031C	SMC2	12.67	0	1	1000	323000	323
DVTQGLEVK	YFR031C	SMC2	12.73	0	1	190000	315000	1.65789
IVVSYEYYNIK	YFR031C	SMC2	13.07	0	1	16000	776000	48.5
IYTRPISSQVLDLAK	YFR031C	SMC2	13.51	0	2	2420	648000	267.769
YAFSQPTNSTTTSLHVPNLQPPK	YLR086W	SMC4	14.69	0	3	56500	1910000	33.8053
NISAEIIR	YLR086W	SMC4	12.3	0	1	91800	1660000	18.0828
LDDVVVDTVEC+57AQHC+57IDYLR	YLR086W	SMC4	16.12	0	1	1000	32200	32.2
LRDHEPDLESQISK	YLR086W	SMC4	11.38	0	1	25100	167000	6.65339
LRQFNLQPISTPENVPR	YLR086W	SMC4	9.06	0	1	3680	310000	84.2391
TKNAQFIVISLR	YLR086W	SMC4	11.99	0	1	42200	250000	5.92417
LSDLIHK	YLR086W	SMC4	12.58	0	1	153000	725000	4.73856
LNSLLTYIK	YLR086W	SMC4	11.46	0	2	52600	1830000	34.7909
LRGEYNDLQSETK	YLR086W	SMC4	10.18	0	1	1000	116000	116
QELQDLILDLK	YLR086W	SMC4	10.55	0	1	5800	96600	16.6552
NIDILNR	YLR086W	SMC4	13.01	0	1	30000	292000	9.73333
QFNLQPISTPENVPR	YLR086W	SMC4	10.34	0	1	52600	984000	18.7072
ESSYTEVTK	YLR086W	SMC4	10.83	0	1	40500	1500000	37.037
QELQDLILDLKK	YLR086W	SMC4	12.55	0	1	1000	121000	121
LSEDELR	YLR086W	SMC4	12.38	0	1	151000	642000	4.25166
TLSSLALVFALHK	YLR086W	SMC4	13.63	0	2	17400	978000	56.2069
VLTALSR	YLR086W	SMC4	12.72	0	1	366000	3840000	10.4918
SILDDIK	YLR086W	SMC4	13.17	0	1	151000	2610000	17.2848
DTLVAQNLK	YLR086W	SMC4	13.56	0	1	40400	841000	20.8168
LLQNSER	YLR086W	SMC4	15.39	0	1	465000	843000	1.8129
LASTLEK	YLR086W	SMC4	14.93	0	1	9690000	20400000	2.10526
DLTQLLEK	YLR086W	SMC4	12.7	0	1	93500	276000	2.95187
LFDLVKPK	YLR086W	SMC4	11.88	0	1	14900	549000	36.8456
IDEEKPGLIITR	YLR086W	SMC4	13.04	0	2	15000	2600000	173.333
NITNLSGGEK	YLR086W	SMC4	9.12	0	1	113000	2370000	20.9735
NSLESGKETALEFLEK	YLR086W	SMC4	10.81	0	2	1730	78900	45.6069
LDILVAK	YLR086W	SMC4	14.48	0	1	1020000	15300000	15
KLDLNNAVQK	YLR086W	SMC4	10.78	0	1	5860	807000	137.713
NFTSAHLK	YLR086W	SMC4	14.14	0	1	146000	754000	5.16438
KLVLSSGENR	YLR086W	SMC4	10.52	0	1	5660	938000	165.724
DVELSSDELK	YLR086W	SMC4	12.94	0	1	667	52900	79.3103
QVVGPFHTSFSAVVGPNGSGK	YLR086W	SMC4	483.37	0	2	24900	404000	16.2249
LFINELVLENFK	YLR086W	SMC4	13.51	0	1	15700	609000	38.7898
RLELLQLSPVK	YLR086W	SMC4	11.79	0	2	1000	515000	515
SEITQQEK	YLR086W	SMC4	11.84	0	2	92800	3590000	38.6853
RELEGTR	YLR086W	SMC4	14.29	0	1	7810	154000	19.7183
ESQIQLAESELSLLEETQAK	YLR086W	SMC4	15.47	0	4	3500	156000	44.5714
NAQFIVISLR	YLR086W	SMC4	11.27	0	1	49100	661000	13.4623
GTNDEGTSISVHLIEC+57YK	YLR272C	YCS4	9.44	0	1	2340	150000	64.1026
FC+57PIVEEIVSNSSR	YLR272C	YCS4	13.11	1	4	21300	759000	35.6338
TATLC+57LEK	YLR272C	YCS4	13.45	0	2	377000	2380000	6.313
SLIEEEVEQDEGQC+57R	YLR272C	YCS4	14.9	0	2	1530	40200	26.2745
LLNDEYNYPQLTEDILK	YLR272C	YCS4	14.21	0	1	4010	145000	36.1596
LYAIIINYTK	YLR272C	YCS4	12.12	0	1	25800	777000	30.1163
TLVYLEK	YLR272C	YCS4	11.89	0	1	324000	1570000	4.84568
NSKNDSANVELFK	YLR272C	YCS4	15.1	0	3	1930	348000	180.311
NDSANVELFK	YLR272C	YCS4	12.22	0	1	15100	368000	24.3709
TELEGSFNK	YLR272C	YCS4	13.55	0	1	36900	1300000	35.2304
KVESQETLNDTIER	YLR272C	YCS4	14.63	0	1	1000	59600	59.6
NDSANVELFKR	YLR272C	YCS4	11.66	0	2	40000	705000	17.625
FQDSNPYVR	YLR272C	YCS4	13.11	0	2	107000	1340000	12.5234
FTSLAVR	YLR272C	YCS4	13.67	0	1	328000	4710000	14.3598
AINQELEDVAVK	YLR272C	YCS4	10.91	0	1	34200	714000	20.8772
GKPEEEDSILSLEQSSR	YLR272C	YCS4	9.98	0	1	1000	71200	71.2
AISNFLIK	YLR272C	YCS4	13.12	0	1	329000	3340000	10.152
VSSQSTNLNR	YLR272C	YCS4	12.9	0	1	9420	189000	20.0637
ENELLFGEK	YLR272C	YCS4	9.47	0	3	96700	1640000	16.9597
NEDVTALLEQGFK	YLR272C	YCS4	12.29	0	1	9200	145000	15.7609
SSNDTIEHAADITDGNNTELTK	YDR325W	YCG1	15.28	0	1	4660	148000	31.7597
IFNSVAEVFQK	YDR325W	YCG1	11.78	0	1	27100	454000	16.7528
SETQTKDENNTANDQYSSILGNSFNK	YDR325W	YCG1	18.2	0	1	1000	89500	89.5
TTVNISAVDNTTEQSNSR	YDR325W	YCG1	16.27	0	2	13800	258000	18.6957
FVDQFIR	YDR325W	YCG1	14.75	0	1	46400	440000	9.48276
NLVNQTGSTKK	YDR325W	YCG1	12.84	0	1	2700	45600	16.8889
SINNLIQEHDSR	YBL097W	BRN1	8.9	0	1	23400	341000	14.5726
SLLLNTLNIDNTAR	YBL097W	BRN1	12.37	0	1	22800	439000	19.2544
TDDSFEDKVFASK	YBL097W	BRN1	10.42	0	1	3820	66700	17.4607
TTIGDTTDKNTTDDK	YBL097W	BRN1	13.99	0	1	1000	213000	213
VIFDASIKDTQNVGQGK	YBL097W	BRN1	10.28	0	1	1000	236000	236
NDTHYLLPDDFHFSTDR	YBL097W	BRN1	10.07	0	1	1070	30100	28.1308
ALVDFDEGGAK	YBL097W	BRN1	10.97	0	1	53400	346000	6.4794
VLETTLVEFETIK	YBL097W	BRN1	13.06	0	1	1450	73300	50.5517
GDVSSGLFEK	YBL097W	BRN1	11.65	0	1	1000	299000	299
LFANPILDKFK	YOL034W	SMC5	12.69	0	1	21200	493000	23.2547
IKDIDDQIQQLLLK	YOL034W	SMC5	14.7	0	1	1470	105000	71.4286
INEIFEK	YOL034W	SMC5	6.88	0	1	23800	277000	11.6387
IAKPDLSSFQPGSIIK	YOL034W	SMC5	12.86	0	2	14400	482000	33.4722
ALTVVDSDSYK	YOL034W	SMC5	13.92	0	1	37800	568000	15.0265
LFANPILDK	YOL034W	SMC5	9.72	0	1	27900	648000	23.2258
SYDQDTK	YOL034W	SMC5	5.55	0	1	7390	99800	13.5047
IGILNQDQDLK	YOL034W	SMC5	10.11	0	1	41800	469000	11.2201
ELSSADTTPPVPAETVR	YOL034W	SMC5	9.43	0	1	36600	470000	12.8415
LKEDHAVLEPK	YOL034W	SMC5	11.03	0	1	1000	668000	668
SDYLINDYQVSESVVK	YOL034W	SMC5	17.4	0	1	6610	103000	15.5825
SLTTTDKIGILNQDQDLK	YOL034W	SMC5	9.55	0	1	14300	94100	6.58042
SVFEDIDIK	YOL034W	SMC5	13.21	0	1	6320	306000	48.4177
TLENQVEELTEK	YOL034W	SMC5	13.59	0	1	5360	52100	9.72015
STLDALSNQK	YOL034W	SMC5	9.95	0	1	16900	419000	24.7929
SQEILAQTHLPEK	YOL034W	SMC5	9.25	0	1	19600	150000	7.65306
DGPASFSLR	YLR383W	SMC6	9.58	0	1	32500	187000	5.75385
SNQAEAQSNIDQGR	YLR383W	SMC6	14.26	0	1	2770	59300	21.4079
NLENEISGIQQK	YLR383W	SMC6	11.51	0	1	26400	118000	4.4697
LDTVTYQDK	YLR383W	SMC6	14.66	0	1	8110	180000	22.1948
YTSDGTTIEAQIDAK	YLR383W	SMC6	10.67	0	1	4750	68000	14.3158
IADIDSSGVSIHR	YLR383W	SMC6	9.77	0	1	23600	221000	9.36441
TQTIIITPQDIGK	YLR383W	SMC6	12.6	0	1	25400	191000	7.51969
YGAYQQGIFGNEIIVER	YLR383W	SMC6	11.59	0	1	2890	73300	25.3633
SGDNSSNITAIPKEEQR	YJR089W	BIR1	14.47	0	1	1000	564000	564
DSSTNILIR	YJR089W	BIR1	12.24	0	1	26100	187000	7.16475
VIKPEFEPVPSVAR	YJR089W	BIR1	12.22	0	2	40000	2050000	51.25
QHLTVTDNK	YJR089W	BIR1	11.37	0	1	36400	746000	20.4945
NLVSGTSSYPR	YJR089W	BIR1	12.76	0	1	87900	1640000	18.6576
SGDNSSNITAIPK	YJR089W	BIR1	11.58	0	2	28100	803000	28.5765
IKNDNDSITK	YJR089W	BIR1	13.13	0	1	5530	1620000	292.948
ILEDVSVK	YJR089W	BIR1	13.6	0	1	15000	500000	33.3333
KLFDEEFSGK	YJR089W	BIR1	11.01	0	2	5570	580000	104.129
YINNNDATLANDKDGDLAFLIK	YJR089W	BIR1	9.57	0	2	1000	396000	396
NDKYFSNPDDENVINLR	YJR089W	BIR1	12.88	0	1	1250	84500	67.6
ELDIPIDSSTVEIK	YJR089W	BIR1	11.67	0	1	10400	126000	12.1154
RPNVQLTQSSSPIK	YJR089W	BIR1	10.29	0	1	41000	259000	6.31707
TFQDGVALEK	YJR089W	BIR1	11.64	0	1	69300	688000	9.92785
ETSTSLADNSK	YJR089W	BIR1	12.14	0	1	36600	383000	10.4645
LGFYFDPVIDPK	YJR089W	BIR1	11.06	0	2	10200	505000	49.5098
NC+57EVSPTLGENGKR	YJR089W	BIR1	13.98	0	1	10200	163000	15.9804
VSQNGNC+57YFFQTR	YJR089W	BIR1	9.62	0	1	12300	204000	16.5854
FLVDFQLR	YGR140W	CBF2	11.92	0	1	15700	377000	24.0127
EETFSNYYTTVFR	YGR140W	CBF2	13.19	0	1	6850	119000	17.3723
GSPILSFDILPGFNK	YGR140W	CBF2	14.75	0	1	2940	99000	33.6735
FYGIPSVSK	YGR140W	CBF2	11.23	0	1	38600	527000	13.6528
LRDQNEGSFSR	YGR140W	CBF2	10.68	0	1	1000	49800	49.8
AITTNETNNTNTQVLC+57PPLLK	YGR140W	CBF2	12.16	0	2	7070	711000	100.566
IQNSDHITNIIFPTSPTK	YDR130C	FIN1	10.22	0	1	2130	163000	76.5258
IQQQQQQHILPSDAK	YDR130C	FIN1	14.84	0	1	9780	513000	52.454
LEFQQDSR	YGL086W	MAD1	12.68	0	1	22200	144000	6.48649
LTSDQIGLNYSQR	YGL086W	MAD1	12.02	0	1	33100	138000	4.16918
LNHELEQQK	YGL086W	MAD1	9.59	0	1	1000	81800	81.8
VTNQC+57DHFK	YGL086W	MAD1	8.64	0	1	1000	87900	87.9
SPYLQEQLIR	YBR156C	SLI15	12.32	0	1	15100	228000	15.0993
NTAFSTDNILATINTVDHR	YBR156C	SLI15	13.95	0	1	4020	65500	16.2935
NNANPLENIDINK	YOR195W	SLK19	10.62	0	1	1360	69400	51.0294
FIINDGVER	YOR195W	SLK19	9.78	0	1	34500	73700	2.13623
KNDGNIDILPLDNNLSDFYK	YMR117C	SPC24	9.2	0	1	3720	77800	20.914
DNLLDNPVEFLK	YMR117C	SPC24	13.4	0	1	14700	56600	3.85034
NYPSYAQPTQSSSTSLLNAPAVTAGGSVIASK	YBL034C	STU1	16.68	0	1	751	173000	230.36
FNDSNLSLNNSNTTSPTSK	YBL034C	STU1	14.98	0	1	2790	188000	67.3835
TTFFNYNFK	YBL034C	STU1	12.26	0	1	16000	152000	9.5
ELLLTSQQSSSAPK	YBL034C	STU1	9.81	0	1	18100	302000	16.6851
EVQLIELISR	YBL034C	STU1	11.32	0	1	4700	97000	20.6383
GISDSQTTVR	YBL034C	STU1	11.91	0	1	31500	222000	7.04762
VLQTTPDYTEQETER	YBL034C	STU1	10.71	0	1	4390	69500	15.8314
SPNDFKPFLSIEK	YBL034C	STU1	12.73	0	1	6700	355000	52.9851
LLSSSFSPQLK	YBL034C	STU1	12.75	0	1	15600	300000	19.2308
STDDTPSIPSK	YBL034C	STU1	12.1	0	1	17200	402000	23.3721
LFDC+57LPK	YBL034C	STU1	10.98	0	1	47100	458000	9.72399
FC+57SAILLR	YBL034C	STU1	11.71	0	1	7470	177000	23.6948
YGLTAEDFEKR	YKL112W	ABF1	10.31	1	6	423000	5470000	12.9314
YGLTAEDFEK	YKL112W	ABF1	10.75	0	1	151000	1690000	11.1921
ETAQLAIDKINSYK	YKL112W	ABF1	11.11	0	1	1000	218000	218
DLAIGAHGGK	YKL112W	ABF1	12.56	0	2	321000	3220000	10.0312
ETAQLAIDKINSYKR	YKL112W	ABF1	9.53	1	0	114000	1280000	11.2281
HQEISSAGTSSNTTK	YKL112W	ABF1	14.06	1	10	459000	4300000	9.36819
IEPYHSHPLEDNLSLGK	YKL112W	ABF1	11.38	0	1	277000	2070000	7.47292
QQGVTIKNDTEDDSINK	YKL112W	ABF1	11.39	0	1	21100	496000	23.5071
FDQILESSYNNSNHTVSK	YKL112W	ABF1	485.53	1	8	486000	4560000	9.38272
NEDDKLPHEVAEQLR	YKL112W	ABF1	11.47	0	1	10000	148000	14.8
NDTEDDSINKASIDR	YKL112W	ABF1	13.43	0	1	34400	238000	6.9186
ETAQLAIDK	YKL112W	ABF1	12.73	0	1	238000	2150000	9.03361
NDTEDDSINK	YKL112W	ABF1	15.95	0	5	42100	529000	12.5653
SNEVNGNNDDDADANNIFK	YKL112W	ABF1	15.37	1	5	21800	282000	12.9358
SNSIDYAK	YKL112W	ABF1	11.69	0	1	51700	349000	6.75048
GLDDESGPTHGNDSGNHR	YKL112W	ABF1	14.01	1	1	61700	348000	5.64019
ESEVNVEKR	YLL004W	ORC3	10.37	0	1	17800	214000	12.0225
SGLLTQSIFPSYK	YLL004W	ORC3	13.31	0	1	23300	238000	10.2146
SHYTVYPSLPQSNKNDK	YLL004W	ORC3	14.98	0	1	7240	214000	29.558
SYDLVEK	YLL004W	ORC3	13.57	0	1	43000	500000	11.6279
LDVSSNK	YLL004W	ORC3	13.74	0	1	39600	498000	12.5758
FVEFILSK	YLL004W	ORC3	11.19	0	1	1280	129000	100.781
YNVLIELTPK	YLL004W	ORC3	12.76	0	1	26100	211000	8.08429
C+57FNTIFLLGSDSTTK	YLL004W	ORC3	13.02	0	1	8240	111000	13.4709
TTEGLNSGVTGLR	YGL201C	MCM6	11.02	0	1	4990	84500	16.9339
GDINIC+57VVGDPSTSK	YGL201C	MCM6	7.83	0	1	1000	20500	20.5
IDSSGATSQTQPIK	YCL061C	MRC1	12.48	0	1	1380	36400	26.3768
SIEPQSQIITTSSNHSNALSPK	YCL061C	MRC1	17.62	0	1	1000	70900	70.9
DAISNHAAYPQASLIR	YBL035C	POL12	11.5	0	1	18600	181000	9.73118
TPGSSTFQTPTTNTPTTSR	YBL035C	POL12	15.25	0	1	12300	210000	17.0732
IAEYSLK	YBR088C	POL30	15.02	1	1	1050000	33200000	31.619
EDGIIAQAVDDSR	YBR088C	POL30	17.79	0	7	27300	598000	21.9048
SGFLQFFLAPK	YBR088C	POL30	11.39	0	3	21900	430000	19.6347
IEELQYDSTLSLPSSEFSK	YBR088C	POL30	11.78	1	4	75000	993000	13.24
EIGVEAFQEYR	YBR088C	POL30	12.21	0	1	19800	163000	8.23232
FEEASLFKR	YBR088C	POL30	12.65	0	5	1000	11500000	11500
LSSEAPALFQFDLK	YBR088C	POL30	13.64	2	9	112000	4770000	42.5893
IIDGFKDC+57VQLVNFQC+57K	YBR088C	POL30	10.94	0	2	34500	945000	27.3913
FEEASLFK	YBR088C	POL30	13.17	0	1	173000	6140000	35.4913
DAPVPPAPEGHK	YOL006C	TOP1	10.45	0	1	197000	232000	1.17766
ENIFNSFK	YOL006C	TOP1	10.62	0	1	20700	300000	14.4928
KYDVPIEK	YOL006C	TOP1	12.49	0	2	44900	319000	7.10468
TEPVQSSSLPSPPAK	YOL006C	TOP1	5.8	0	1	3170	52300	16.4984
AGGEKSEDEADTVGC+57C+57SLR	YOL006C	TOP1	14.56	0	1	1000	115000	115
RVNPEDIVLNLSK	YOL006C	TOP1	13.06	0	1	1740	66100	37.9885
VNPEDIVLNLSK	YOL006C	TOP1	10.67	0	1	12900	290000	22.4806
ESGGPLNGIEIK	YOL006C	TOP1	13.25	0	1	43100	508000	11.7865
DKEENSQVSLGTSK	YOL006C	TOP1	14.3	0	2	9110	835000	91.6575
DYYGC+57YPLR	YNL088W	TOP2	13.72	0	2	98700	1820000	18.4397
KVLYGC+57FK	YNL088W	TOP2	12.31	0	1	41400	361000	8.71981
AFEVGYQEFLQR	YNL088W	TOP2	14.42	1	2	85700	1420000	16.5694
QYEPGTVLDPTLK	YNL088W	TOP2	12.52	0	2	85400	1440000	16.8618
ELILFSLADNIR	YNL088W	TOP2	12.79	0	1	3060	67800	22.1569
DINVYLNGK	YNL088W	TOP2	10.05	0	1	69300	314000	4.53102
GLGTSLAQEVR	YNL088W	TOP2	12.02	1	1	289000	4070000	14.083
SDIPTILYER	YNL088W	TOP2	11.91	0	1	132000	603000	4.56818
LVDDEDYDPSKK	YNL088W	TOP2	10.4	0	1	1810	126000	69.6133
EIPISDFINK	YNL088W	TOP2	13.08	0	2	105000	2810000	26.7619
IEQIGDNVLEITELPAR	YNL088W	TOP2	12.44	0	4	56000	564000	10.0714
ISEILKK	YNL088W	TOP2	11.44	0	1	6460	305000	47.2136
NAEIQAIKK	YNL088W	TOP2	12.6	0	1	42100	2450000	58.1948
NAIIQELENLGFPR	YNL088W	TOP2	13.16	0	1	2440	38900	15.9426
YIYTELNK	YNL088W	TOP2	13.3	0	2	60400	1950000	32.2848
IFHPADDPLYK	YNL088W	TOP2	12.75	0	1	38700	856000	22.1189
NVTIVPGLFK	YNL088W	TOP2	12.58	0	1	71100	2370000	33.3333
KIGFYER	YNL088W	TOP2	13.42	0	1	106000	50800	0.479245
VSITKPTK	YNL088W	TOP2	10.89	0	1	12100	552000	45.6198
ELTVTNKPR	YNL088W	TOP2	11.42	0	1	188000	1170000	6.2234
TPSVSETKTEEEENAPSSTSSSSIFDIK	YNL088W	TOP2	14.71	0	1	4110	235000	57.1776
IFDEILVNAADNK	YNL088W	TOP2	12.24	0	2	35300	1410000	39.9433
KIFHPADDPLYK	YNL088W	TOP2	11.83	0	1	20100	650000	32.3383
ETELENLLK	YNL088W	TOP2	12.66	0	2	34000	1380000	40.5882
VYDINGSVR	YNL088W	TOP2	13.55	0	1	121000	1200000	9.91736
EYLLLGLSGNDK	YNL088W	TOP2	14.43	0	1	27800	645000	23.2014
SNATIFEAPLLSNNSIIC+57LK	YAL027W	YAL027W	13.59	0	1	1340	34800	25.9701
IYLSQQDKK	YAL027W	YAL027W	11.85	0	1	97400	362000	3.71663
VGHSTDFQINVLPK	YAL027W	YAL027W	11.44	0	1	10000	207000	20.7
FLNINPFTK	YBR114W	RAD16	12.42	0	1	17700	344000	19.435
NAPPYVPQR	YBR114W	RAD16	11.12	0	1	14800	462000	31.2162
FGVEGPGLESFNNIQTLLK	YBR114W	RAD16	14.86	0	1	1000	35700	35.7
IEALVEELYK	YBR114W	RAD16	11.27	0	1	4520	399000	88.2743
FC+57IEDSIEAR	YBR114W	RAD16	13.11	0	1	1000	165000	165
LQSVRPTTVGPISSNR	YPR180W	AOS1	10.44	0	1	13300	292000	21.9549
IQDLNPR	YPR180W	AOS1	14.2	0	1	365000	4030000	11.0411
VLLINLGAIGSEITK	YPR180W	AOS1	13.87	0	2	16500	439000	26.6061
SIIEVTTR	YPR180W	AOS1	11.83	0	1	275000	5060000	18.4
DDYIQQFIK	YPR180W	AOS1	12.22	0	1	5510	256000	46.461
LSEDEIALYDR	YPR180W	AOS1	15.51	0	4	79200	1030000	13.0051
NC+57YRPLNEVLSTATLK	YPR180W	AOS1	11.06	0	2	51500	984000	19.1068
SNSVGTIQEQISNFINITQK	YDR390C	UBA2	9.91	0	1	1000	15200	15.2
LLFDYDFEDLNDR	YDR390C	UBA2	14.77	0	11	98000	1900000	19.3878
AVQHFNNSK	YDR390C	UBA2	10.82	2	8	119000	5060000	42.521
ASNLSQNR	YDR390C	UBA2	13.44	1	2	462000	8200000	17.7489
TEC+57FEC+57TKK	YDR390C	UBA2	14.83	0	2	10000	2440000	244
GADVVATTNSHGK	YDR390C	UBA2	17.62	0	14	743000	29800000	40.1077
IKQETNELYELQK	YDR390C	UBA2	12.4	0	12	24000	2200000	91.6667
ETSLVTIIGEDSYKK	YDR390C	UBA2	11.64	0	2	7320	528000	72.1311
QETNELYELQK	YDR390C	UBA2	15.25	0	3	72300	68100	0.941909
LSDFVVLIR	YDR390C	UBA2	11.1	1	3	1340000	19400000	14.4776
TKPVPLSDSQINTPTK	YDR390C	UBA2	11.01	1	13	112000	23800000	212.5
IPEILNK	YDR390C	UBA2	16.52	0	2	505000	14400000	28.5149
PRETSLVTIIGEDSYK	YDR390C	UBA2	13.18	0	1	17700	255000	14.4068
YSYPQDISLLDASNQR	YDR390C	UBA2	17.07	1	5	266000	5110000	19.2105
LFIQDINK	YDR390C	UBA2	14.11	0	7	962000	36500000	37.9418
TAQSASNSVGTIQEQISNFINITQK	YDR390C	UBA2	15.95	0	5	5550	305000	54.955
DASRIPEILNK	YDR390C	UBA2	11.6	1	8	230000	13200000	57.3913
EKYSYPQDISLLDASNQR	YDR390C	UBA2	10.53	1	9	194000	30200000	155.67
ETSLVTIIGEDSYK	YDR390C	UBA2	11.96	0	2	57500	1600000	27.8261
TEC+57FEC+57TK	YDR390C	UBA2	9.51	0	1	15900	635000	39.9371
RPVDTEISEAPSNK	YDR390C	UBA2	11.13	0	1	1000	116000	116
TKLVNEPTNSDIVELD	YDR390C	UBA2	12.75	0	6	40100	1790000	44.6384
LSSDC+57LNK	YDR390C	UBA2	12.9	0	3	593000	23400000	39.4604
TFPVC+57TIR	YDR390C	UBA2	12.44	0	1	2060000	35500000	17.233
C+57LLVGAGGIGSELLK	YDR390C	UBA2	13.5	1	1	162000	3540000	21.8519
DHPFGFYAKPVK	YDL064W	UBC9	15.38	0	7	101000	5990000	59.3069
C+57NNVQIK	YDR409W	SIZ1	10.06	0	1	14100	63000	4.46809
STNTDILTEK	YDR409W	SIZ1	10.35	0	1	151000	986000	6.5298
GATILSNNGLDQR	YDR409W	SIZ1	11.61	0	1	95700	560000	5.85162
SYNIVASETTTPVTNR	YDR409W	SIZ1	9.64	1	1	50600	789000	15.5929
TPLNVTAVDNSSHLISPDVSVSSPTPR	YDR409W	SIZ1	9.1	1	2	54700	798000	14.5887
LIVNPFIPR	YDR409W	SIZ1	930.8	0	1	177000	1950000	11.0169
APPPTNPDASSSSSSFAVPTIHFK	YDR409W	SIZ1	14.76	0	2	80100	1330000	16.6042
ADYNLLSNPNSK	YDR409W	SIZ1	11.82	0	1	63100	543000	8.60539
NNSLPTTEAITR	YDR409W	SIZ1	9.11	0	1	52200	672000	12.8736
VIPEYLGNSSSYIGK	YDR409W	SIZ1	12.78	0	2	27700	846000	30.5415
FPDSTLR	YDR409W	SIZ1	12.64	0	1	143000	2570000	17.972
SVSFPVSGR	YDR409W	SIZ1	12.04	0	2	57500	588000	10.2261
GNEPIQFPFPNELR	YDR409W	SIZ1	13.56	1	1	82300	390000	4.73876
NFLQNALVVGK	YDR409W	SIZ1	11.39	0	1	70300	654000	9.30299
QNSTPVLPTLPQNVPIR	YDR409W	SIZ1	10.29	1	2	23500	408000	17.3617
NTASNASSSALSTPPLIR	YDR409W	SIZ1	11.12	0	1	23400	376000	16.0684
SLDLSITGK	YOR156C	NFI1	12.2	0	1	15400	442000	28.7013
QNGTGNPANLTPYLK	YOR156C	NFI1	620.91	0	2	883	19700	22.3103
SSAAPPPPPR	YCR088W	ABP1	10.13	0	1	25500	315000	12.3529
LVQKPTAAGSK	YCR088W	ABP1	10.93	0	1	1000	286000	286
YSIQTSSK	YCR088W	ABP1	10.62	0	1	36200	212000	5.85635
NVASGAPVQKEEPEQEEIAPSLPSR	YCR088W	ABP1	15.1	0	1	1640	211000	128.659
FPASSSTGGISHSTVTNVQR	YNL042W	BOP3	14.87	0	5	85600	1890000	22.0794
ESNDNSHNNVNK	YNL042W	BOP3	15.21	0	1	1000	47000	47
TKQQYYK	YNL042W	BOP3	11.99	0	1	67400	997000	14.7923
QQYYKLENLNR	YNL042W	BOP3	10.28	0	1	87000	280000	3.21839
IGASAVAALNDNISIKEEDVAR	YNL042W	BOP3	14.06	0	2	1000	107000	107
SQESPLNK	YNL042W	BOP3	9.65	0	1	108000	3620000	33.5185
STSSFGVIDLSIIDEAKEK	YNL042W	BOP3	12.83	0	1	7860	382000	48.6005
TEGTQSSENLPR	YNL042W	BOP3	10.91	0	1	9480	95400	10.0633
AGGNQPHNNTEGTQSSENLPR	YNL042W	BOP3	14.37	1	4	103000	2020000	19.6117
NTEGTQSSENLPR	YNL042W	BOP3	12.88	0	1	1000	39800	39.8
STSSFGVIDLSIIDEAK	YNL042W	BOP3	15.41	0	2	43900	246000	5.60364
LASSSGLPINQIHK	YNL042W	BOP3	14.51	1	5	195000	7640000	39.1795
AAAPTVVFLDELDSIAK	YDL126C	CDC48	14.7	0	1	11500	181000	15.7391
ATQGFSGADLLYIVQR	YDL126C	CDC48	8.74	1	4	46200	508000	10.9957
YAIKDSIEAHR	YDL126C	CDC48	12.85	0	2	25500	1260000	49.4118
GVLFYGPPGTGK	YDL126C	CDC48	11.82	0	4	69100	2080000	30.1013
AVATEVSANFISVK	YDL126C	CDC48	12.04	0	2	77900	1890000	24.2619
EVDIGIPDATGR	YDL126C	CDC48	13.72	1	1	76100	1090000	14.3233
LSILNAQLR	YDL126C	CDC48	11.55	0	1	223000	2700000	12.1076
TPLEPGLELTAIAK	YDL126C	CDC48	11.9	0	1	17200	552000	32.093
GGSLGDAGGASDR	YDL126C	CDC48	10.35	1	2	148000	1890000	12.7703
AFEEAEK	YDL126C	CDC48	13.82	0	1	39200	778000	19.8469
LDQLIYVPLPDENAR	YDL126C	CDC48	14.34	1	1	73500	915000	12.449
NAPAIIFIDEIDSIAPK	YDL126C	CDC48	13.83	0	2	14500	338000	23.3103
FALGNSNPSALR	YDL126C	CDC48	9.22	0	1	167000	2030000	12.1557
KTPLEPGLELTAIAK	YDL126C	CDC48	12.77	0	3	117000	1320000	11.2821
IVSEGPAHTGAK	YLR429W	CRN1	13.01	0	1	2680	133000	49.6269
IEPVSFFVPR	YLR429W	CRN1	12.4	0	1	76300	185000	2.42464
HVFGQAAK	YLR429W	CRN1	15.7	0	1	11500	390000	33.913
FSQLFDR	YBL047C	EDE1	11.48	0	1	29000	191000	6.58621
TLQTPYNAQPTSSLEIHTEQVIK	YBL047C	EDE1	11.12	0	1	1350	80100	59.3333
ESSDTFSAQPPPVPK	YBL047C	EDE1	12.85	0	1	1420	49400	34.7887
NIEYANNVR	YBL047C	EDE1	9.15	0	1	6970	158000	22.6686
QLELNQVTVANLQK	YBL047C	EDE1	11.33	0	1	3620	63900	17.6519
TTPLSANSTGVSSLTR	YBL047C	EDE1	12.98	0	1	1000	24600	24.6
FVETTVENSNLNVNR	YBL047C	EDE1	10.65	0	1	6980	82200	11.7765
LNELTTDLQESQTK	YBL047C	EDE1	10.68	0	1	5390	140000	25.974
NANDLPK	YDR385W|YOR133W	EFT2|EFT1	14.61	0	1	141000	25300000	179.433
IQGPNYVPGKK	YDR385W|YOR133W	EFT2|EFT1	10.83	0	2	28600	556000	19.4406
RATYAGFLLADPK	YDR385W|YOR133W	EFT2|EFT1	11.99	0	1	16700	388000	23.2335
ALLELQVSK	YDR385W|YOR133W	EFT2|EFT1	13.07	0	1	150000	307000	2.04667
ISPPVVAYR	YDR385W|YOR133W	EFT2|EFT1	13.23	1	2	307000	3050000	9.93485
STLTDSLVQR	YDR385W|YOR133W	EFT2|EFT1	12.05	1	2	230000	1880000	8.17391
ETVESESSQTALSK	YDR385W|YOR133W	EFT2|EFT1	15.82	0	4	1210000	698000	0.57686
GQVVSEEQRPGTPLFTVK	YDR385W|YOR133W	EFT2|EFT1	11.4	1	2	101000	1540000	15.2475
AEQLYEGPADDANC+57IAIK	YDR385W|YOR133W	EFT2|EFT1	9.56	0	2	18400	360000	19.5652
TAGIQIVADDLTVTNPAR	YHR174W	ENO2	12.49	1	3	116000	1440000	12.4138
IEEELGDK	YHR174W	ENO2	13.6	0	2	66200	534000	8.06647
ISSIVIFNK	YLL026W	HSP104	12.82	0	1	22700	706000	31.1013
LFSLDLAALTAGAK	YLL026W	HSP104	11.79	0	1	2000	97200	48.6
IEVAEPSVR	YLL026W	HSP104	12.47	0	1	230000	613000	2.66522
LIQNEILNK	YLL026W	HSP104	10.06	0	1	77000	2770000	35.974
TAIIEGVAQR	YLL026W	HSP104	14.41	0	2	37800	2460000	65.0794
QPASFLFLGLSGSGK	YLL026W	HSP104	13.51	0	1	256000	474000	1.85156
QKEASLQEELEPLR	YLL026W	HSP104	9.59	0	1	10800	69400	6.42593
ILDSALVTAAQLAK	YLL026W	HSP104	12.65	0	1	22900	482000	21.048
YALDIIK	YBR011C	IPP1	13.14	0	2	345000	2220000	6.43478
LNDIEDVEK	YBR011C	IPP1	17.17	0	1	2500	58600	23.44
VIAIDINDPLAPK	YBR011C	IPP1	12.03	0	1	46100	682000	14.7939
AASDAIPPASPK	YBR011C	IPP1	9.17	0	1	45400	404000	8.89868
FSKDELDDAFNDVAR	YKL142W	MRP8	14.47	0	4	1810	421000	232.597
SGSATQFDATDFATNEDLVELVK	YKL142W	MRP8	11.71	0	5	9170	198000	21.5921
YLGLSLR	YKL142W	MRP8	13.93	0	1	450000	7450000	16.5556
KSGSATQFDATDFATNEDLVELVK	YKL142W	MRP8	9.37	0	1	1000	189000	189
VLELQLDK	YKL142W	MRP8	10.35	0	1	257000	4920000	19.144
QVSELQDLVKK	YKL142W	MRP8	11.88	0	1	15600	1500000	96.1538
KQSLIISK	YKL142W	MRP8	10.6	0	1	23400	2600000	111.111
HDVTDFDSK	YKL142W	MRP8	12.59	0	1	1330	56500	42.4812
EQEDFENFLEGK	YKL142W	MRP8	11.11	0	2	1570	106000	67.5159
ELQGELNFIEER	YKL142W	MRP8	11.29	0	2	30000	81500	2.71667
SSIGSGNLASESGSSTYNTK	YOL070C	YOL070C	14.57	0	1	11400	487000	42.7193
LVDSLSR	YOL070C	YOL070C	11.49	0	1	183000	1840000	10.0546
SVDSIYQVVR	YBR025C	YBR025C	12.41	0	1	35300	396000	11.2181
TASEVPAHLTVYDIAGLTK	YBR025C	YBR025C	10.47	0	1	7170	108000	15.0628
QKLDLISFFTC+57GPDEVR	YBR025C	YBR025C	14.52	0	1	9980	29000	2.90581
NLATLLLTDYIQK	YDR071C	PAA1	13.46	0	1	1400	27000	19.2857
LSNQEIGNK	YDR071C	PAA1	8.8	0	1	7620	218000	28.6089
IVLIAHEPLIPFYER	YDR071C	PAA1	12.46	0	1	31700	114000	3.59621
ASEEIISFR	YDR071C	PAA1	16.38	0	1	10400	252000	24.2308
IIAENTNVAK	YDR071C	PAA1	13.5	0	1	20100	341000	16.9652
TTYVTQRPVYLGLPANLVDLNVPAK	YLR044C	PDC1	12.89	0	1	13200	167000	12.6515
NPVILADAC+57C+57SR	YLR044C	PDC1	13.15	1	0	314000	2140000	6.81529
TPANAAVPASTPLK	YLR044C	PDC1	10.17	0	1	28900	388000	13.4256
GYKPVAVPAR	YLR044C	PDC1	11.24	0	1	89200	1270000	14.2377
DAKNPVILADAC+57C+57SR	YLR044C	PDC1	11.17	1	3	81100	1030000	12.7004
SFNDNSK	YLR044C	PDC1	10.12	0	1	440000	3590000	8.15909
LLTTIADAAK	YLR044C	PDC1	12.77	0	1	1440000	12600000	8.75
YGGVYVGTLSKPEVK	YLR044C	PDC1	13.44	0	4	438000	5890000	13.4475
YSLAPVAK	YCR012W	PGK1	14.58	0	1	2090	121000	57.8947
VDFNVPLDGK	YCR012W	PGK1	12.31	0	1	83700	1760000	21.0275
AAGFLLEK	YCR012W	PGK1	13.3	1	1	310000	8080000	26.0645
VLENTEIGDSIFDK	YCR012W	PGK1	16.24	0	8	20500	858000	41.8537
ISHVSTGGGASLELLEGK	YCR012W	PGK1	10.94	0	6	105000	3110000	29.619
VDFNVPLDGKK	YCR012W	PGK1	9.69	1	5	148000	5960000	40.2703
IVAALPTIK	YCR012W	PGK1	11.56	0	2	603000	10500000	17.4129
ALLDEVVK	YCR012W	PGK1	11.27	1	1	747000	8350000	11.178
ALENPTRPFLAILGGAK	YCR012W	PGK1	12.86	0	3	80200	4630000	57.7307
SSAAGNTVIIGGGDTATVAKK	YCR012W	PGK1	14.16	0	2	58400	4010000	68.6644
LSVQDLDLK	YCR012W	PGK1	13.86	1	0	206000	3480000	16.8932
SSAAGNTVIIGGGDTATVAK	YCR012W	PGK1	14.12	1	4	208000	5360000	25.7692
VLENTEIGDSIFDKAGAEIVPK	YCR012W	PGK1	9.31	0	1	898	35800	39.8664
ASAPGSVILLENLR	YCR012W	PGK1	11.92	1	3	374000	5920000	15.8289
YHIEEEGSR	YCR012W	PGK1	15.48	0	3	100000	1410000	14.1
AGAEIVPK	YCR012W	PGK1	13.23	0	1	413000	4930000	11.937
DVTFLNDC+57VGPEVEAAVK	YCR012W	PGK1	14.15	0	3	32200	1060000	32.9193
TSNEYYSPFFC+57NDSTFYR	YOR191W	RIS1	13.34	0	1	1000	17600	17.6
INQDEQVKENIC+57GISSSYVSK	YOR191W	RIS1	17.13	0	1	702	336000	478.632
LTNEKDIVSHK	YOR191W	RIS1	9.91	0	1	20500	226000	11.0244
NTIPNIVNEK	YOR191W	RIS1	11.73	0	1	10600	215000	20.283
FYTALESK	YOR191W	RIS1	7.75	0	1	1000	785000	785
IVEVDESR	YOR191W	RIS1	14.1	0	1	29100	225000	7.73196
DNSLKSENKDQIK	YOR191W	RIS1	13.53	0	1	3620	361000	99.7238
TNLIVAPVSVLR	YOR191W	RIS1	11.68	0	1	14800	182000	12.2973
VSEPNTADALR	YOR191W	RIS1	12	0	1	12100	167000	13.8017
HLDNLVSYK	YOR191W	RIS1	10.3	0	1	56300	412000	7.31794
YDAVLVSYQTLANEFKK	YOR191W	RIS1	14.25	0	1	1990	81500	40.9548
TITDSTFNNEK	YOR191W	RIS1	8.6	0	1	20000	213000	10.65
INQDEQVK	YOR191W	RIS1	11.09	0	1	9730	68400	7.0298
LPGLQNNVALLEQEQSELFK	YOR191W	RIS1	15.57	0	1	3020	16500	5.46358
FSNPAIVNPDRR	YOR191W	RIS1	11.79	0	1	8860	230000	25.9594
DLPIESSAFQDSETQNNSK	YOR191W	RIS1	13.69	0	1	1000	100000	100
TNISNNETFDTILSK	YOR191W	RIS1	11.43	0	1	4490	243000	54.1203
GVTTTSYR	YOR191W	RIS1	13.29	0	1	50400	293000	5.81349
LNLNNKPSQQQFSDPETK	YOR191W	RIS1	14.43	0	1	4320	222000	51.3889
TISSTQQILVDEAENQLNK	YOR191W	RIS1	11.96	0	1	1000	50900	50.9
FLVITLPSPYDLNGK	YER120W	SCS2	14.83	0	1	12600	130000	10.3175
KEEVPPVVQK	YER120W	SCS2	9.23	0	1	42100	533000	12.6603
SPLTEQSTEYASISNNSDQTIAFK	YER120W	SCS2	11.13	0	1	7290	123000	16.8724
EVPAEPETQPPVQVK	YER120W	SCS2	10.5	0	2	33400	541000	16.1976
QTSNSTPAPQNQIK	YER120W	SCS2	13.99	1	1	132000	1430000	10.8333
YLISPDVHPAQNQNIQENK	YER120W	SCS2	11.36	0	1	23300	391000	16.7811
EAKPALNPIVTDSDLPDSQVLAR	YLL021W	SPA2	9.4	0	1	6110	136000	22.2586
DIASSEPIENVDPPK	YLL021W	SPA2	9.26	0	1	1000	101000	101
SGLPEPNSQIVSPELAK	YLL021W	SPA2	10.25	0	1	4200	117000	27.8571
ISEFELHQK	YLL021W	SPA2	12.54	0	1	1000	224000	224
TSTNSSSVTQVAPNVSVQPSLVIPK	YLL021W	SPA2	13.92	0	3	28300	330000	11.6608
AVTSASNSASSNISEIPK	YLL021W	SPA2	13.54	0	1	3710	126000	33.9623
TPSSATLK	YLL021W	SPA2	13.65	0	1	214000	279000	1.30374
INYTIDESFQK	YLL021W	SPA2	12.73	0	1	36900	152000	4.11924
EAGDKISYISDESK	YLR354C	TAL1	12.5	0	1	1000	107000	107
ASGTVVVADTGDFGSIAK	YLR354C	TAL1	11.5	0	1	102000	1310000	12.8431
LIDVAVEYGK	YLR354C	TAL1	13.45	0	1	142000	579000	4.07746
LIDVAVEYGKK	YLR354C	TAL1	12.61	0	2	48200	1990000	41.2863
LFEQEGVSK	YLR354C	TAL1	12.53	0	2	465000	1850000	3.97849
NLAGVDYLTISPALLDK	YLR354C	TAL1	12.25	0	1	10600	73100	6.89623
VANNSLEQLK	YLR354C	TAL1	11.74	0	2	314000	2370000	7.54777
VLDPVSAKK	YLR354C	TAL1	12.84	0	1	30000	190000	6.33333
FQPQDSTTNPSLILAAAK	YLR354C	TAL1	12.98	0	3	72600	1490000	20.5234
TTEEQVENAVDR	YLR354C	TAL1	9.2	0	6	28900	454000	15.7093
VHAC+57IGGTSFVEDAEGLR	YJL138C|YKR059W	TIF2|TIF1	12.4	1	2	35400	788000	22.2599
GIDVQQVSLVINYDLPANK	YJL138C|YKR059W	TIF2|TIF1	11.46	0	1	5270	133000	25.2372
GVFGYGFEEPSAIQQR	YJL138C|YKR059W	TIF2|TIF1	12.08	3	6	544000	5490000	10.0919
TGTFSIAALQR	YJL138C|YKR059W	TIF2|TIF1	16.08	1	8	1090000	11000000	10.0917
NDKFTVSAIYSDLPQQER	YJL138C|YKR059W	TIF2|TIF1	8.73	1	1	45300	616000	13.5982
KDELTLEGIK	YJL138C|YKR059W	TIF2|TIF1	14.87	0	8	101000	4780000	47.3267
KVEELTTK	YJL138C|YKR059W	TIF2|TIF1	12.96	1	1	196000	4380000	22.3469
FTVSAIYSDLPQQER	YJL138C|YKR059W	TIF2|TIF1	12.69	0	1	11500	140000	12.1739
ILISTDLLAR	YJL138C|YKR059W	TIF2|TIF1	12.88	1	2	1190000	13600000	11.4286
VFDNIQR	YJL138C|YKR059W	TIF2|TIF1	12.85	1	1	1500000	15000000	10
DAQIVVGTPGR	YJL138C|YKR059W	TIF2|TIF1	1.98	1	0	152000	965000	6.34868
YAHQSFGIDR	YPR074C	TKL1	11.2	0	1	14400	225000	15.625
EALDFQPPSSGSGNYSGR	YPR074C	TKL1	16.81	0	1	6250	92600	14.816
KFPELGAELAR	YPR074C	TKL1	13.03	0	1	29500	721000	24.4407
TILKPGVEANNK	YPR074C	TKL1	10.37	0	1	23300	451000	19.3562
QNLPQLEGSSIESASK	YPR074C	TKL1	9.96	0	1	35500	424000	11.9437
VVSLPDFFTFDKQPLEYR	YPR074C	TKL1	14.27	0	1	2000	113000	56.5
TQFTDIDKLAVSTIR	YPR074C	TKL1	12.21	0	1	6550	371000	56.6412
FGFNPDK	YPR074C	TKL1	12.6	0	1	24100	521000	21.6183
FFGFTPEGVAER	YPR074C	TKL1	11.92	0	1	49300	821000	16.6531
AETAAQDVQQK	YOL109W	ZEO1	13.53	0	3	150000	4060000	27.0667
KIASIFN	YOL109W	ZEO1	12.1	0	1	36100	1140000	31.5789
LEETKESLQNK	YOL109W	ZEO1	9.81	0	1	1000	111000	111
AETAAQDVQQKLEETK	YOL109W	ZEO1	10.68	0	1	16000	109000	6.8125
RGC+57VGTSYK	YMR111C	YMR111C	9.46	0	2	187000	3590000	19.1979
GC+57VGTSYK	YMR111C	YMR111C	12.61	1	1	183000	6830000	37.3224
TITTSPTGVSR	YMR111C	YMR111C	11.32	0	1	819000	13500000	16.4835
FIDHTGENVTPQEAAR	YMR111C	YMR111C	15.03	0	8	463000	9020000	19.4816
VGNPSTSTQAHQSQSR	YMR111C	YMR111C	18.85	1	3	158000	3310000	20.9494
YGLSLPENK	YMR111C	YMR111C	13.9	1	1	318000	8360000	26.2893
NHDLGQR	YMR111C	YMR111C	15.17	0	1	491000	244000	0.496945
IFLLEER	YMR111C	YMR111C	10.97	1	1	274000	5500000	20.073
FRPTDAAQPPIVSTSTSASATEPTNR	YMR111C	YMR111C	17.4	0	1	13700	554000	40.438
EYFEGLPGQPSVLSLER	YMR111C	YMR111C	12.47	0	4	184000	4180000	22.7174
RIFLLEER	YMR111C	YMR111C	13.22	0	1	97200	5980000	61.5226
LEDYSLTLKR	YMR111C	YMR111C	11.93	0	1	23500	516000	21.9574
IIDIKDDPSK	YMR111C	YMR111C	10.76	0	2	12100	5000000	413.223
INPLFRPTDAAQPPIVSTSTSASATEPTNR	YMR111C	YMR111C	14.39	0	3	61100	22500000	368.249
LEDYSLTLK	YMR111C	YMR111C	10.36	0	1	118000	2130000	18.0508
PTDAAQPPIVSTSTSASATEPTNR	YMR111C	YMR111C	16.72	0	2	52000	1160000	22.3077
NLPLNNPDSVSNADDSNNQLDGTGNENDIR	YMR111C	YMR111C	16.9	0	3	146000	2740000	18.7671
EQELFFLENQK	YMR111C	YMR111C	13.39	0	8	2260000	998000	0.441593
