# Supplementary material for: Distinct SUMO Ligases Cooperate with Esc2 and Slx5 to Suppress Duplication-Mediated Genome Rearrangements
Source: PLoS Genet. 2013 Aug 1;9(8):e1003670. doi: 10.1371/journal.pgen.1003670 (PMC3731205; doi:10.1371/journal.pgen.1003670)
Supplement: Table S2 — Detailed MS data for the comparison between HF-SUMO cells (isotopically light) and mock (isotopically heavy), including peptide identified, name of the proteins and their abundance ratios. (XLSX) [file pgen.1003670.s006.xlsx]

## Sheet: S2_lightsumofinallist
Peptide identified	systematic name	protein	ppm	# of peptides in found in HF-SUMO	# of peptides found in mock	Intensity of HF-SUMO	Intensity of mock	Intensity ratio (HF-SUMO/ mock)
FSSLPYAVIGSNDIVENYSGNQVR	YLR314C	CDC3	18.13	1	0	60800	1870	32.513
SWDPIIK	YLR314C	CDC3	14.08	1	0	1950000	33300	58.559
VEPGLGMGITSSQSEKGQVLPDQPEIK	YLR314C	CDC3	18.15	1	0	82600	1820	45.385
IGSNDIVENYSGNQVR	YLR314C	CDC3	14.33	1	0	154000	2300	66.957
QHDQFNDVQIK	YLR314C	CDC3	12.96	1	0	113000	1140	99.123
SDILTDEEILSFK	YLR314C	CDC3	14.69	1	0	661000	6770	97.637
SSLPYAVIGSNDIVENYSGNQVR	YLR314C	CDC3	12.76	1	0	148000	5920	25
SYPWGVIEVDNDNHSDFNLLK	YLR314C	CDC3	11.53	1	0	51000	1420	35.915
AVIGSNDIVENYSGNQVR	YLR314C	CDC3	13.89	1	0	83400	1000	83.4
QFMEELKER	YLR314C	CDC3	9.58	1	0	926000	27600	33.551
FMQSVYEK	YLR314C	CDC3	15.11	1	0	365000	29000	12.586
LAKLEIEMK	YLR314C	CDC3	8.37	1	0	384000	13800	27.826
SFNLLC+57VGPDGIGK	YLR314C	CDC3	8.73	1	0	59600	5630	10.586
LLC+57VGPDGIGK	YLR314C	CDC3	13.46	1	0	332000	10000	33.2
NLLC+57VGPDGIGK	YLR314C	CDC3	8.36	1	0	235000	32400	7.253
FNLLC+57VGPDGIGK	YLR314C	CDC3	12.87	1	0	321000	12700	25.276
SLPYAVIGSNDIVENYSGNQVR	YLR314C	CDC3	13.19	2	0	995000	8530	116.647
QLIQSNIELFKPPIYSNDDAENSHLSER	YLR314C	CDC3	13.34	2	0	109000	6930	15.729
FDQYLDAENK	YLR314C	CDC3	11.34	2	0	128000	7430	17.227
QLELSINSASPNVNHSPVPTKK	YLR314C	CDC3	12.91	2	0	1620000	22200	72.973
LQKSETELFAR	YLR314C	CDC3	9.07	2	0	1410000	13000	108.462
IKSYESVIEENGVK	YLR314C	CDC3	16.22	2	0	745000	10800	68.981
NIELFKPPIYSNDDAENSHLSER	YLR314C	CDC3	14.31	2	0	38000	7580	5.013
QINGYVGFANLPK	YLR314C	CDC3	701.1	2	0	7060000	11500	613.913
SIKNGFSFNLLC+57VGPDGIGK	YLR314C	CDC3	15.44	2	0	284000	104000	2.731
C+57NLIPVIAK	YLR314C	CDC3	17.69	2	0	6290000	57000	110.351
FDQYLDAENKINR	YLR314C	CDC3	13.82	3	0	128000	1000	128
TIMNQLIQSNIELFKPPIYSNDDAENSHLSER	YLR314C	CDC3	18.76	3	0	657000	21600	30.417
ILYENYR	YLR314C	CDC3	15.65	3	0	74700000	45100	1656.32
GQVLPDQPEIK	YLR314C	CDC3	14.78	4	0	9980000	34300	290.962
EIDSRFDQYLDAENK	YLR314C	CDC3	13.93	4	0	370000	1490	248.322
SYESVIEENGVK	YLR314C	CDC3	14.69	4	0	1150000	10900	105.505
RQINGYVGFANLPK	YLR314C	CDC3	634.86	4	0	1560000	6950	224.46
QDNSVFKEFDPISK	YLR314C	CDC3	16	5	0	3640000	34100	106.745
NGFSFNLLC+57VGPDGIGK	YLR314C	CDC3	9.41	5	0	4090000	1000	4090
SETELFAR	YLR314C	CDC3	18.25	6	0	12600000	14700	857.143
EIDSRFDQYLDAENKINR	YLR314C	CDC3	14	7	0	1430000	1030	1388.35
LGIKQDNSVFKEFDPISK	YLR314C	CDC3	14.42	8	0	1270000	9580	132.568
SDILTDEEILSFKK	YLR314C	CDC3	7.93	8	0	2280000	4900	465.306
QLELSINSASPNVNHSPVPTK	YLR314C	CDC3	15.62	8	0	8900000	35300	252.125
LNLNVIDTEGFGDFLNNDQK	YLR314C	CDC3	15.44	8	0	3740000	2960	1263.51
LFSSLPYAVIGSNDIVENYSGNQVR	YLR314C	CDC3	11.51	9	0	18400000	20100	915.423
SDSLTRDELKLNK	YJR076C	CDC11	13.87	1	0	265000	7830	33.844
EIDVEFIR	YJR076C	CDC11	15.08	1	0	1900000	13000	146.154
HQYDEILLEESR	YJR076C	CDC11	10.95	1	0	810000	4940	163.968
TLLPFAIIGSNEVYEMGGDVGTIR	YJR076C	CDC11	13.35	1	0	19300	3220	5.994
GITFTVMIVGQSGSGR	YJR076C	CDC11	11.42	1	0	117000	6780	17.257
EEQIRLEEERLK	YJR076C	CDC11	11.31	1	0	179000	1000	179
VHC+57C+57LYLINPTGHGLK	YJR076C	CDC11	10.61	2	0	238000	14000	17
NYTHEILYER	YJR076C	CDC11	8.29	2	0	25700	849000	0.03
NALLISHLHDLK	YJR076C	CDC11	8.43	2	0	553000	4290	128.904
QLGSLVNIIPVISK	YJR076C	CDC11	15.99	2	0	1550000	1120	1383.93
YRTEALSGESVAAESIRPNLTK	YJR076C	CDC11	14.79	3	0	672000	1000	672
RGITYTMLLC+57GPAGTGK	YDL225W	SHS1	11.46	1	0	128000	26400	4.848
LSSVANAEEIGPNSTK	YDL225W	SHS1	12.49	1	0	1160000	7090	163.611
LRNISETVPYVLR	YDL225W	SHS1	8.46	1	0	94600	1000	94.6
SEKLSSVANAEEIGPNSTK	YDL225W	SHS1	14.98	1	0	183000	8160	22.426
EVDVELMK	YDL225W	SHS1	13.39	1	0	1740000	64200	27.103
VIAPTKVVSFNSK	YDL225W	SHS1	10.71	1	0	219000	13900	15.755
RIQELER	YDL225W	SHS1	10.16	1	0	1870000	41600	44.952
EIKQENENLIR	YDL225W	SHS1	12.69	1	0	39600	774	51.163
FEVDPEDDDLESMEENQALASLQPFAIITSDTR	YDL225W	SHS1	15.05	1	0	21800	1000	21.8
ANLEPGITITSTSLELGGNK	YDL225W	SHS1	11.76	1	0	52400	1440	36.389
NQVSGNFK	YDL225W	SHS1	12.52	1	0	247000	9260	26.674
SEKLSSVANAEEIGPNSTKR	YDL225W	SHS1	15.34	2	0	160000	1230	130.081
QSNAPSLSNFASLISTGQFNSSQTLANNLR	YDL225W	SHS1	18.01	2	0	220000	518	424.71
YTNVLPIITR	YDL225W	SHS1	15.28	2	0	10600000	21500	493.023
NIMFDVER	YDL225W	SHS1	14.84	2	0	1540000	3650	421.918
QQKLEELEAQSAKELQK	YDL225W	SHS1	15.08	3	0	196000	1390	141.007
NGIPSYVSEFDPMR	YDL225W	SHS1	12.03	3	0	308000	3860	79.793
LEELEAQSAK	YDL225W	SHS1	11.53	3	0	659000	4680000	0.141
TAFANNLLETK	YDL225W	SHS1	9.9	3	0	6050000	22900	264.192
YNVPIYK	YDL225W	SHS1	18.38	3	0	4310000	10800	399.074
NVLFGSHLQEFK	YDL225W	SHS1	18.31	3	0	758000	7580	100
FLNSPDLPER	YDL225W	SHS1	17.16	4	0	9480000	82300	115.188
NISETVPYVLR	YDL225W	SHS1	9.44	4	0	5940000	3480	1706.9
NVLFGSHLQEFKDTTQNLLYENYR	YDL225W	SHS1	13.67	4	0	203000	16900	12.012
SNASISSNPEVK	YDL225W	SHS1	10.13	4	0	2350000	1000	2350
LSSVANAEEIGPNSTKR	YDL225W	SHS1	12.97	5	0	4350000	57200	76.049
VHVALYFIEPTGHGLR	YDL225W	SHS1	11.32	7	0	737000	19000	38.789
ADSFTKEELTQFRK	YDL225W	SHS1	14.92	7	0	1850000	8610	214.866
ISSDLSSNK	YCL014W	BUD3	10.72	1	0	574000	11500	49.913
NKQENINSSSNLFPEGK	YCL014W	BUD3	15.57	1	0	292000	18500	15.784
YVSYNPSQPVTENTSNEK	YCL014W	BUD3	14.53	1	0	96500	1350	71.481
VSTTSAGDQRIDTQSEFLR	YCL014W	BUD3	16.18	1	0	22800	73200	0.311
NFVEGITER	YCL014W	BUD3	7.6	1	0	482000	2930	164.505
TGNEDVGNNNPSNSIPK	YCL014W	BUD3	15.64	1	0	204000	88500	2.305
LSSAFISSSSVADLITK	YCL014W	BUD3	10.71	1	0	92700	1000	92.7
EIFPTIPR	YCL014W	BUD3	19	1	0	214000	1240	172.581
SPSYIELFQGMR	YCL014W	BUD3	9.38	1	0	29800	5520	5.399
ELPDLAEVTTANR	YCL014W	BUD3	720.17	1	0	127000	2640	48.106
FVSSTLLDVIYENNESTIELNNR	YCL014W	BUD3	13.17	1	0	72700	1000	72.7
VFNDDLFGDFIPK	YCL014W	BUD3	16.56	1	0	271000	1000	271
TAIPYGSLEVLK	YCL014W	BUD3	14.17	1	0	183000	4830	37.888
YPLLSPSDLSQILSNK	YCL014W	BUD3	15.6	1	0	34300	1000	34.3
DLLC+57VNENLIK	YCL014W	BUD3	9.61	1	0	190000	7980	23.81
FFVC+57VYK	YCL014W	BUD3	14.63	1	0	413000	20200	20.446
C+57IAVILLQR	YCL014W	BUD3	13.53	1	0	80300	1000	80.3
INC+57IFLDSLK	YCL014W	BUD3	837.69	1	0	198000	2630	75.285
C+57YNNIIDVIDSFGK	YCL014W	BUD3	11.7	1	0	12700	944	13.453
AISTLALYGTK	YJR092W	BUD4	18.18	1	0	424000	5790	73.23
MSTISNESLNLGLLR	YJR092W	BUD4	12.01	1	0	41000	200000	0.205
IKNSVANGALGHANSPK	YJR092W	BUD4	16.91	1	0	41800	3140	13.312
VLRNEDIQADNGGQR	YJR092W	BUD4	15.71	1	0	31800	1000	31.8
IDINLLK	YJR092W	BUD4	16.15	1	0	64300	11600	5.543
GTNANVQEFSQEDSLAHSEPK	YJR092W	BUD4	11.75	2	0	225000	27500	8.182
LLNHPNVLR	YDR507C	GIN4	8.45	1	0	44500	11400	3.904
STLFEVNIYPR	YDR507C	GIN4	13.21	1	0	144000	1000	144
TLYALLYR	YDR507C	GIN4	12.63	1	0	286000	24800	11.532
DGNGVSQLK	YDR507C	GIN4	14.15	1	0	145000	14600	9.932
NGNLDVNNQQSQR	YDR507C	GIN4	16.27	1	0	122000	4660	26.18
VVSDSNDGYESLILPK	YDR507C	GIN4	9.96	1	0	181000	6770	26.736
QTDNLHLPILPPLNGDNELR	YDR507C	GIN4	14.97	1	0	211000	8540	24.707
ASVINVEK	YDR507C	GIN4	10.11	1	0	655000	12400	52.823
LREPGANAEK	YDR507C	GIN4	12.07	1	0	284000	1000	284
LGETLGLGSTGK	YDR507C	GIN4	8.73	1	0	34600	14000	2.471
ASIFSTTKK	YDR507C	GIN4	10.57	1	0	138000	15100	9.139
QIEIDISDLEQELSK	YDR507C	GIN4	10.51	1	0	498000	11300	44.071
AALSDITNSFNK	YKL101W	HSL1	9.75	1	0	23600	1400	16.857
VESLLQGLK	YKL101W	HSL1	17.01	1	0	83600	21400	3.907
SNLNANLSVKR	YKL101W	HSL1	12.48	1	0	26100	1000	26.1
VVQSVNDATKR	YKL101W	HSL1	13.8	1	0	20300	1000	20.3
SATESSVNEPR	YKL101W	HSL1	14.27	1	0	127000	8970	14.158
VVQSVNDATK	YKL101W	HSL1	12.06	1	0	140000	3790	36.939
NISQPVNSKVESLLQGLK	YKL101W	HSL1	14.21	1	0	60100	1750	34.343
DLKPENLLLDKK	YKL101W	HSL1	11.84	1	0	49800	1080	46.111
LGETLGFGSTGK	YCL024W	KCC4	11.05	1	0	51900	1580	32.848
DLKPENLLLDSFYNIK	YCL024W	KCC4	10.34	1	0	192000	985	194.924
LATEIQIILQK	YCL024W	KCC4	14.01	1	0	52300	1000	52.3
VAETALFSGNDGADSNPGDSAQVEEHK	YNL166C	BNI5	12.41	1	0	20100	1000	20.1
VISVSSNSNSR	YNL166C	BNI5	13.38	1	0	101000	4510	22.395
EQITHTAIAIGDSYNSFVANSAGNEK	YNL166C	BNI5	17.41	1	0	111000	1830	60.656
QIQQQLQATSANEQNDLSNIVESMKK	YKR095W	MLP1	2.13	0	2	24800	304000	0.082
QRLDLC+57R	YKR095W	MLP1	11.54	1	0	491000	88800	5.529
THETLNEYVSC+57K	YKR095W	MLP1	13.29	1	0	220000	216000	1.019
DLESQVQDLQTR	YKR095W	MLP1	11.66	1	0	440000	1880	234.043
QSAESPPKSVNNVQNPLLGLPR	YKR095W	MLP1	16.19	1	0	136000	3220	42.236
LREEFNNELQAIK	YKR095W	MLP1	11.96	1	0	421000	21800	19.312
LLQFNELK	YKR095W	MLP1	13.23	1	0	293000	9070	32.304
DYESVITSVDSK	YKR095W	MLP1	11.76	1	0	11000	5900	1.864
ESLANKTDPPTHLEPSFNIPASR	YKR095W	MLP1	16.25	1	0	626000	3470	180.403
ISILQNNNK	YKR095W	MLP1	11.49	1	0	184000	1000	184
QQGYITNDLNSR	YKR095W	MLP1	14.68	1	0	708000	2070	342.029
SFEEDKIK	YKR095W	MLP1	10.64	1	0	2110000	23700	89.03
IESETVNEAK	YKR095W	MLP1	11.96	1	0	952000	2540	374.803
AENDQLR	YKR095W	MLP1	10.16	1	0	614000	45300	13.554
ESLLEQLDLSNSR	YKR095W	MLP1	10.83	1	0	15700	15500	1.013
EGEPVKRGEAIEEQTK	YKR095W	MLP1	14.54	1	0	77800	5070	15.345
NIIQLQEK	YKR095W	MLP1	15.31	1	0	130000	7430	17.497
LNQLNLLR	YKR095W	MLP1	17.67	1	0	48600	7270	6.685
SVNNVQNPLLGLPR	YKR095W	MLP1	8.93	1	0	147000	4130	35.593
SLEKEIEEDKIR	YKR095W	MLP1	11.2	1	0	107000	9240	11.58
DLYETTSQSLQQTNSK	YKR095W	MLP1	15.45	1	0	130000	2240	58.036
EAEEALK	YKR095W	MLP1	8.22	1	0	503000	17600	28.58
LLQFNELKSENLK	YKR095W	MLP1	11.22	1	0	116000	6650	17.444
LLYDQIQIYTAADKEVNNSTNGPGLNNILITLR	YKR095W	MLP1	16.15	1	0	24100	1000	24.1
LSQDSLTEQVNSLR	YKR095W	MLP1	12.95	1	0	360000	16100	22.36
NLTDEKTSLEDKISLLK	YKR095W	MLP1	10.77	1	0	78200	1030	75.922
TNNDVLK	YKR095W	MLP1	11.69	1	0	4030000	21300	189.202
SKNEQYLSYR	YKR095W	MLP1	12.73	1	0	231000	4530	50.993
LDESFKDFTNQIK	YKR095W	MLP1	12.29	1	0	497000	9280	53.556
ERNDTFVKFESVENEK	YKR095W	MLP1	13.84	1	0	141000	89600	1.574
TLNLSRDQLENALKENEK	YKR095W	MLP1	16.06	1	0	61200	4490	13.63
SSSGGFNPFTSPSPNK	YKR095W	MLP1	15.14	1	0	553000	1000	553
ELEELKTSVPNEDASYSNVTIK	YKR095W	MLP1	15.23	1	0	77100	1000	77.1
EREDLLEETRK	YKR095W	MLP1	12.82	1	0	305000	7800	39.103
EYKDLYETTSQSLQQTNSK	YKR095W	MLP1	13.24	1	0	379000	7110	53.305
LSSELEFVK	YKR095W	MLP1	14.92	1	0	631000	45500	13.868
VTVSFDELK	YKR095W	MLP1	9.24	1	0	600000	4700	127.66
QIQYLLITNSVSNDSKGPLR	YKR095W	MLP1	13.12	1	0	50600	7300	6.932
LSSELEFVKR	YKR095W	MLP1	9.01	1	0	422000	14600	28.904
LKEIELVR	YKR095W	MLP1	5.9	1	0	220000	3670	59.946
LNAIASFFGC+57SLEQVK	YKR095W	MLP1	10.42	2	0	58200	16100	3.615
SSSDFIFLKK	YKR095W	MLP1	9.89	2	0	341000	29800	11.443
IQNDLDQQTIYANTAQNNYEQELQK	YKR095W	MLP1	16.62	2	0	340000	1000	340
GLISSSSTLSTDTNDEELTSNNPAQK	YKR095W	MLP1	14.28	2	0	762000	47700	15.975
ESNITLRNELENNNNK	YKR095W	MLP1	17.18	2	0	211000	3780	55.82
ISILQNNNKEVEAVKSEYESK	YKR095W	MLP1	15.06	2	0	135000	9680	13.946
IEELQKELEELKTSVPNEDASYSNVTIK	YKR095W	MLP1	17.48	2	0	76800	1570	48.917
GEAIEEQTK	YKR095W	MLP1	11.74	2	0	619000	664	932.229
KIEENSNSPFNPLLSGEK	YKR095W	MLP1	16.37	3	0	1020000	8480	120.283
LSSITDEADEDNENLSAK	YKR095W	MLP1	13.68	4	0	359000	1000	359
SSHVENLEEK	YIL149C	MLP2	12.79	1	0	201000	593000	0.339
YQDLSQQQK	YIL149C	MLP2	11.33	1	0	679000	5260	129.087
ETASFIPTKESLTR	YIL149C	MLP2	13.84	1	0	96700	67700	1.428
YDTSVQEK	YIL149C	MLP2	12.78	1	0	485000	312000	1.554
LTNEISDLKGK	YIL149C	MLP2	10.08	1	0	32200	5100	6.314
SSLYSAQDLLDKHER	YIL149C	MLP2	14.8	1	0	110000	13700	8.029
LVSLFSNLR	YIL149C	MLP2	15.34	1	0	124000	16200	7.654
GNSERPSAVAGFINQK	YIL149C	MLP2	14.79	1	0	35100	1000	35.1
KLQETLNK	YIL149C	MLP2	12.01	1	0	410000	26600	15.414
QLSQSVEEK	YIL149C	MLP2	12.11	1	0	806000	35700	22.577
DLSELVIR	YIL149C	MLP2	12.59	1	0	312000	27400	11.387
EQVSINSNK	YIL149C	MLP2	11.48	1	0	651000	1000	651
LLLLNTSAIQETASPLSQDELISLRK	YIL149C	MLP2	14.18	1	0	119000	1000	119
NMNDLLR	YIL149C	MLP2	16.66	1	0	247000	13200	18.712
FERSEEEVTK	YIL149C	MLP2	14.89	1	0	67500	3460	19.509
VIDLDTK	YIL149C	MLP2	9.45	1	0	572000	144000	3.972
ELEAELSSTKVENSAIIQNLR	YIL149C	MLP2	10.95	1	0	53100	4320	12.292
LSSAENANADLENKFNR	YIL149C	MLP2	14.04	1	0	524000	11200	46.786
DFEQC+57C+57K	YIL149C	MLP2	13.17	1	0	277000	1000	277
SNAISLQLK	YIL149C	MLP2	10.06	1	0	214000	43100	4.965
STELLETVSLTKR	YIL149C	MLP2	10.62	1	0	102000	7470	13.655
TLTEEVTK	YIL149C	MLP2	9.01	1	0	744000	99300	7.492
MSTIVQLC+57K	YIL149C	MLP2	6.76	1	0	123000	105000	1.171
NVELLNC+57IR	YIL149C	MLP2	8.13	1	0	312000	1840	169.565
TANSSSDAFEK	YIL149C	MLP2	12.61	2	0	357000	25000	14.28
SLLTELSNKETTIEK	YIL149C	MLP2	11.71	2	0	255000	127000	2.008
ILESSNIVNENDSQAIITER	YIL149C	MLP2	13.04	2	0	97600	9220	10.586
AAINFSNVTDLTNNSTDGAK	YIL149C	MLP2	13.29	2	0	363000	1000	363
NDDNSC+57RNPEHTDVIDELIDTK	YIL149C	MLP2	15.98	2	0	36000	18200	1.978
ASTELSQSR	YIL149C	MLP2	12.15	3	0	1350000	1000	1350
SSFTFGSTTIEKK	YLR335W	NUP2	13.11	1	0	267000	1000	267
NILEAPVK	YLR335W	NUP2	9.61	1	0	77100	138000	0.559
SDETKQASSFSFLNR	YLR335W	NUP2	13.32	1	0	32700	6490	5.039
FSGTVSSDVFK	YLR335W	NUP2	9.36	1	0	237000	96300	2.461
NETSKPVFSFGAATPSAK	YLR335W	NUP2	14.18	1	0	104000	1520	68.421
VDDLVLGKPLADLRPLFTR	YLR335W	NUP2	9.99	1	0	44300	1270	34.882
NTPDASKPSFSFGVPNSSK	YLR335W	NUP2	14.37	1	0	267000	1740	153.448
AEASFTFGTK	YLR335W	NUP2	10.95	1	0	153000	1000	153
ADGTGEAQVDNSPTTESNSR	YLR335W	NUP2	15.02	1	0	61600	2820	21.844
SIENPTQTK	YLR335W	NUP2	14.33	1	0	411000	11600	35.431
FSLPFEQK	YLR335W	NUP2	8.93	1	0	417000	1210	344.628
QASSFSFLNR	YLR335W	NUP2	12.53	1	0	274000	992	276.21
KTETNAKPFSFSSATSTTEQTK	YLR335W	NUP2	17.22	1	0	80200	2550	31.451
LVTYIVK	YLR335W	NUP2	15.66	1	0	674000	9320	72.318
EATKPAFSFGINTNTTK	YLR335W	NUP2	15.2	1	0	140000	4860	28.807
SKNPLSLTEATK	YLR335W	NUP2	13.18	1	0	152000	1000	152
SSFTFGSTTIEK	YLR335W	NUP2	7.43	2	0	162000	3710	43.666
SSDSNDSNPSFSFSIPSK	YLR335W	NUP2	14.55	2	0	928000	91000	10.198
TNVDNNSKAEASFTFGTK	YLR335W	NUP2	15.68	2	0	532000	27100	19.631
TTANLPANSSTSPAPSIPSTGFK	YLR335W	NUP2	14.15	2	0	469000	2740	171.168
FTIDAKPPISDSVFSFGPK	YLR335W	NUP2	12.8	2	0	387000	16700	23.174
ESGSTPISISNAPTFNPK	YAR002W	NUP60	14.94	1	0	153000	741	206.478
TELTKGDSTPVQPDLSVTPQK	YAR002W	NUP60	15.47	1	0	409000	5190	78.805
EFNFTNLQAKPLVGKPK	YAR002W	NUP60	11.59	1	0	33300	1720	19.36
SAEGNNIDQSLILK	YAR002W	NUP60	11.84	1	0	92200	4610	20
DGGDKPPSSAFNFSFNTSR	YAR002W	NUP60	15.35	1	0	153000	1000	153
KIPDTYTANTSAQSIASAK	YAR002W	NUP60	13.71	2	0	110000	1100	100
SAFPLLQEAVQPHIGSFNALTEGPDGGLLNLGVK	YPR010C	RPA135	12.94	1	0	18800	1000	18.8
GSFFAQLK	YPR010C	RPA135	14.91	1	0	35200	3300	10.667
VIFDGKPLNSEDEISNSGYLGNK	YPR010C	RPA135	16.45	1	0	35900	630	56.984
LLNSSDYTQASVC+57R	YPR010C	RPA135	11.58	1	0	45600	1430	31.888
LQTDVANSSSNSK	YOR341W	RPA190	12.65	1	0	281000	5710	49.212
SGILDAVTSSK	YOR341W	RPA190	9.27	1	0	247000	20000	12.35
TTGPDIGVAVPR	YOR341W	RPA190	9.55	1	0	153000	6530	23.43
AEALNLANTDSQYLTPTSGSPVR	YOR341W	RPA190	14.91	1	0	7440	2030	3.665
VLLSEVIDKVIVTETTGTSNTAGGNAAR	YOR341W	RPA190	14.94	1	0	111000	5010	22.156
VLTTSLLIR	YOR341W	RPA190	16.23	1	0	429000	59500	7.21
LGEEVHENSQNQLLSK	YOR341W	RPA190	13.08	1	0	47700	1590	30
LTYPEPVTAYNIAELR	YOR341W	RPA190	9.67	2	0	89000	907	98.126
QVTNPIDEK	YOR340C	RPA43	17.9	1	0	316000	77000	4.104
VGGVVLGYEGLK	YOR340C	RPA43	12.92	1	0	363000	5460	66.484
SQAESLPIVSNK	YOR340C	RPA43	14.05	1	0	76800	1070	71.776
NGTSNC+57IVR	YOR340C	RPA43	12.53	1	0	60000	2270	26.432
KISDC+57PPLIQEVR	YOR295W	UAF30	9.06	1	0	150000	11100	13.514
SLEDLLKENATLAIELTK	YOR295W	UAF30	11.73	1	0	113000	1000	113
EVYAIDVESQGK	YOR295W	UAF30	10.91	1	0	51000	1000	51
SLSNTIRR	YBR049C	REB1	11.08	1	0	594000	159000	3.736
IWSSDRPK	YBR049C	REB1	11.22	1	0	111000	903	122.924
NYMEVLPK	YBR049C	REB1	14.08	1	0	317000	15000	21.133
SINEISK	YBR049C	REB1	10.99	1	0	2120000	115000	18.435
WSVEEEELLKK	YBR049C	REB1	8.84	1	0	381000	16000	23.813
AFDKAEDAALER	YBR049C	REB1	11.82	1	0	345000	5280	65.341
NANQESVEEAVLK	YBR049C	REB1	13.76	1	0	128000	1000	128
DSMLDSSLNK	YBR049C	REB1	7.92	1	0	96200	6380	15.078
VISQDTQPHQQK	YBR049C	REB1	12.7	1	0	94700	1000	94.7
FINEYEAIER	YBR049C	REB1	9.19	2	0	773000	9420	82.059
NNNNNNSIANDSNSR	YBR049C	REB1	15.41	2	0	1220000	1590	767.296
SPSHDNEAGSVDNSEISQLLQSAATK	YBR049C	REB1	19.02	2	0	975000	866	1125.87
AIIDADSITQHPDFQQYLNTAADTDDNEKLK	YBR049C	REB1	15.49	2	0	97600	8000	12.2
PSGHNDKNANQESVEEAVLK	YBR049C	REB1	14.81	2	0	215000	10900	19.725
NHNDDTDDLSNSTK	YBR049C	REB1	15.29	2	0	757000	23600	32.076
SSSSIYK	YBR049C	REB1	8.67	3	0	2860000	75000	38.133
ASSLVSLSSSSATPSTSR	YBR049C	REB1	15	4	0	804000	2330	345.064
ELESIDVLLEQTTGGNNKDLK	YJL140W	RPB4	15.36	1	0	178000	3240	54.938
NTMQYLTNFSR	YJL140W	RPB4	9.38	1	0	272000	8390	32.42
LKKVEEEENAATLQLGQEFQLK	YJL140W	RPB4	15.07	1	0	159000	756	210.317
VEEEENAATLQLGQEFQLK	YJL140W	RPB4	13.91	1	0	43500	10300	4.223
FRDQETVGAVIQLLK	YJL140W	RPB4	11.81	2	0	617000	1000	617
EKELESIDVLLEQTTGGNNKDLK	YJL140W	RPB4	14.32	2	0	492000	3260	150.92
EKELESIDVLLEQTTGGNNK	YJL140W	RPB4	16.77	2	0	389000	15700	24.777
KVEEEENAATLQLGQEFQLK	YJL140W	RPB4	14.74	3	0	533000	10300	51.748
QINHQGEEEELIALNLSEAR	YJL140W	RPB4	15.6	3	0	291000	13500	21.556
STGLHPFEVAQLGSLAC+57DTADEAK	YJL140W	RPB4	14.69	4	0	1070000	10800	99.074
EITETIAEAK	YDL140C	RPO21	900.25	1	0	768000	119000	6.454
RVLQEYR	YDL140C	RPO21	10.89	1	0	604000	170000	3.553
VLDVTKEAQANLLTAK	YDL140C	RPO21	11.48	1	0	276000	23300	11.845
GFVENSYLR	YDL140C	RPO21	12.44	1	0	968000	17000	56.941
LLLDEHNELMR	YDL140C	RPO21	15.03	1	0	33600	1000	33.6
LQVLLDEEYK	YDL140C	RPO21	15.19	1	0	101000	3930	25.7
DAVTLFC+57C+57LLR	YDL140C	RPO21	16.07	1	0	796000	1170	680.342
KIENTMLENITLR	YDL140C	RPO21	11.22	1	0	48900	3380	14.467
SVTIASEIYYDPDPR	YDL140C	RPO21	9.03	1	0	271000	1000	271
VGQQYSSAPLR	YDL140C	RPO21	11.02	1	0	815000	19200	42.448
TVGSSNGGLIHVVTR	YDL140C	RPO21	12.68	1	0	321000	4340	73.963
AALYKEVYNVIASDGSYVNYR	YDL140C	RPO21	13.85	1	0	287000	5000	57.4
QILSVAIPNGIHLQR	YDL140C	RPO21	9.76	1	0	74600	1000	74.6
TLTYPEVVTPYNIDR	YDL140C	RPO21	10.27	1	0	395000	1000	395
LQVLLDEEYKQLVK	YDL140C	RPO21	9.77	1	0	26900	1000	26.9
VDLLNTDHTLDPSLLESGSEILGDLK	YDL140C	RPO21	15.27	1	0	116000	994	116.7
DLQENLLVLR	YDL140C	RPO21	11.95	1	0	537000	212000	2.533
RVDFSAR	YDL140C	RPO21	11.27	1	0	461000	13300	34.662
GGC+57GNTQPTIR	YDL140C	RPO21	12.31	1	0	249000	37300	6.676
TPSLTVYLEPGHAADQEQAK	YDL140C	RPO21	14.28	3	0	837000	36800	22.745
APVFVDLEGETDPLR	YPR187W	RPO26	8.98	1	0	207000	3650	56.712
TIVTGGNGPEDFQQHEQIRR	YPR187W	RPO26	16.37	1	0	143000	3120	45.833
DGETTDANGKTIVTGGNGPEDFQQHEQIR	YPR187W	RPO26	329.13	1	0	23000	830	27.711
TIVTGGNGPEDFQQHEQIR	YPR187W	RPO26	14.06	2	0	933000	3020	308.94
ALQISMNAPVFVDLEGETDPLR	YPR187W	RPO26	12.7	4	0	298000	950	313.684
TSESNELLK	YCR042C	TAF2	11.75	1	0	122000	8290	14.717
SSVQSVHNEVK	YCR042C	TAF2	12.51	1	0	73800	4120	17.913
VMYTLINSFVVR	YCR042C	TAF2	15.8	1	0	23700	1000	23.7
FASLNEYPETDSKSQLTIK	YCR042C	TAF2	14.5	1	0	28400	4450	6.382
FSLTEFNR	YCR042C	TAF2	9.17	1	0	174000	3370	51.632
MVIELGIR	YCR042C	TAF2	15.67	1	0	903000	27500	32.836
SLVYSSILFR	YCR042C	TAF2	17.63	1	0	109000	3080	35.39
DVLVENRR	YCR042C	TAF2	8.39	1	0	148000	10600	13.962
FASLNEYPETDSK	YCR042C	TAF2	9.79	1	0	65300	16300	4.006
SLIENVVK	YCR042C	TAF2	17.06	1	0	737000	56100	13.137
SNNFENPK	YCR042C	TAF2	12.73	1	0	278000	27800	10
DLSFIQLK	YCR042C	TAF2	11.3	1	0	306000	10000	30.6
LYFLQC+57NIPK	YCR042C	TAF2	14.5	1	0	159000	1000	159
QVQDEELGHEK	YCR042C	TAF2	12.18	2	0	83700	76900	1.088
ISILQLLK	YPL011C	TAF3	16.26	1	0	99100	1000	99.1
TTNNDFYFALLR	YPL011C	TAF3	9.15	1	0	216000	1400	154.286
LFLGHTAPVISIAVC+57PDGR	YBR198C	TAF5	8.39	1	0	140000	6810	20.558
NAIYSLSYSK	YBR198C	TAF5	10.03	1	0	134000	1360	98.529
SNGPFSASDLNR	YBR198C	TAF5	10.43	1	0	252000	1380	182.609
QLNQQTAGDNYSGANNR	YBR198C	TAF5	15.12	1	0	65900	40800	1.615
TAKPISNPTNLSSK	YBR198C	TAF5	15.77	1	0	22400	1000	22.4
TAKPISNPTNLSSKR	YBR198C	TAF5	16.28	1	0	159000	604	263.245
DILPLPPK	YBR198C	TAF5	15	1	0	62700	1400	44.786
SNLALAGGAFRP	YBR198C	TAF5	8.51	1	0	207000	57300	3.613
ATTEPSAEPDEPFIGYLGDVTASINQDIK	YBR198C	TAF5	15.22	1	0	20100	1380	14.565
TVIPTSDLVASFYTK	YBR198C	TAF5	12.66	2	0	116000	2000	58
EGNVLISGGADHTVR	YBR198C	TAF5	10.94	2	0	178000	1290	137.984
NVGETTPR	YDR145W	TAF12	11.89	1	0	160000	15800	10.127
IKQVYDALTLNR	YDR145W	TAF12	11.49	1	0	55000	863	63.731
IPGYSADEIR	YDR145W	TAF12	7.31	1	0	245000	1000	245
LQSITSDKVAAAK	YDR145W	TAF12	9.97	1	0	243000	1000	243
QTEPAIPISENISTK	YDR145W	TAF12	14.24	1	0	78600	1330	59.098
C+57SLKDGVVTINR	YOR194C	TOA1	12.17	1	0	1300000	30300	42.904
VYEIIVESVVNEVR	YOR194C	TOA1	15.09	1	0	213000	212000	1.005
NDYTFQK	YOR194C	TOA1	9.6	2	0	861000	8030	107.223
C+57SLKDGVVTINRNDYTFQK	YOR194C	TOA1	14.87	3	0	394000	796	494.975
DGVVTINRNDYTFQK	YOR194C	TOA1	14.79	4	0	675000	5110	132.094
LSDTLIIDQVR	YGL151W	NUT1	14.6	1	0	46100	33800	1.364
VQSQSNYGIYSSDAQGDPNLEPLIAK	YGL151W	NUT1	14.13	1	0	277000	1730	160.116
FRVQSQSNYGIYSSDAQGDPNLEPLIAK	YGL151W	NUT1	16.13	1	0	92800	814	114.005
LNAIPLLK	YGL151W	NUT1	14.39	2	0	457000	6690	68.311
FMGSASLDTK	YBR279W	PAF1	11.16	1	0	44800	1000	44.8
VNDIIKPLVK	YBR279W	PAF1	9.2	1	0	307000	1000	307
LNDKDGIAYYKPLR	YBR279W	PAF1	11.99	1	0	142000	12900	11.008
FPGLLNK	YBR279W	PAF1	15.71	1	0	434000	1000000	0.434
LLVYPESPETNADSSQLINSLYIK	YBR279W	PAF1	12.5	1	0	28300	1000	28.3
VEAQLAR	YPR133C	SPN1	11.18	1	0	344000	36200	9.503
RDEDDLEQYLDEK	YPR133C	SPN1	12.7	1	0	37700	1000	37.7
GSSVQTLYEQAAAR	YPR133C	SPN1	11.34	1	0	60700	1000	60.7
SLFAALNDLPVK	YPR133C	SPN1	16.99	1	0	39900	12200	3.27
AAAPAQTTTDYK	YPR133C	SPN1	12.03	1	0	82700	6550	12.626
ANLADTILDNNLLQSVR	YPR133C	SPN1	10.26	1	0	154000	4050	38.025
YAPVSNLSAVPTNAR	YPR133C	SPN1	11.72	1	0	53400	1000	53.4
NVAC+57IIQAGHDIFK	YML010W	SPT5	10.27	1	0	73500	5940	12.374
DVNGDKATVELHSK	YML010W	SPT5	14.13	1	0	124000	10200	12.157
EGQVLYIQTQQIFVVSKK	YML010W	SPT5	12.89	1	0	36100	2350	15.362
EGAVDLTSVSQSIKK	YML010W	SPT5	14.2	1	0	45700	1000	45.7
NEDYIDGYLYK	YML010W	SPT5	8.4	1	0	34500	2720	12.684
APPQLFNPTMALR	YML010W	SPT5	11.88	1	0	91100	1940	46.959
LNGFTTPLEFPISTLRK	YML010W	SPT5	9.81	1	0	114000	9420	12.102
TTKDIATIK	YML010W	SPT5	11.29	1	0	108000	8120	13.3
FLLPSVDTATIWGVR	YML010W	SPT5	17.42	1	0	28100	1000	28.1
VTFQPGDRIEVLNGEQR	YML010W	SPT5	14.39	1	0	47400	31700	1.495
EGQVLYIQTQQIFVVSK	YML010W	SPT5	13.63	1	0	56400	1000	56.4
AAAQDGYVPQR	YML010W	SPT5	14.87	1	0	295000	27000	10.926
LLIPVQELPLLLKPNKSDDVALEEGSYVR	YML010W	SPT5	12.02	1	0	56900	1000	56.9
NIQPTVEELAR	YML010W	SPT5	10.15	1	0	560000	3920	142.857
EGFITHGDDEDDEASAPGAR	YML010W	SPT5	14.5	2	0	273000	3230	84.52
LDYGKFDEIDPTTQQR	YML010W	SPT5	13.85	2	0	410000	11500	35.652
FGSKEGAVDLTSVSQSIKK	YML010W	SPT5	14.46	2	0	40000	1470	27.211
LDYGKFDEIDPTTQQRK	YML010W	SPT5	14.97	2	0	95000	826	115.012
QLDQDLNKTSEEDAQR	YML010W	SPT5	14.86	2	0	282000	4840	58.264
SIDTTATSSEYALHDIVELSAK	YML010W	SPT5	12.41	3	0	401000	2580	155.426
EANKIVFDPNTR	YER148W	SPT15	12.24	1	0	98400	7280	13.516
IVLLIFVSGK	YER148W	SPT15	16.79	1	0	780000	6540	119.266
AAPESEKDTSATSGIVPTLQNIVATVTLGC+57R	YER148W	SPT15	16.15	1	0	73500	3690	19.919
IQNIVGSC+57DVKFPIR	YER148W	SPT15	5.84	1	0	103000	1000	103
TTALIFASGK	YER148W	SPT15	14.86	2	0	495000	14500	34.138
DGTKPATTFQSEEDIKR	YER148W	SPT15	16.42	3	0	253000	12800	19.766
NGGGPTNASPFIK	YGR186W	TFG1	11.9	1	0	408000	3430	118.95
NGGGPTNASPFIKR	YGR186W	TFG1	12.55	1	0	270000	2190	123.288
INPVTDFHLPVR	YGR186W	TFG1	10.36	1	0	1520000	2380	638.655
AVDSSNNASNTVPSPIK	YGR186W	TFG1	16.75	1	0	37300	2810	13.274
KDDPEYAEER	YGR186W	TFG1	12.53	1	0	131000	9690	13.519
SGTVSLNNTVKDGSQTPTVDSVTK	YGR186W	TFG1	14.07	1	0	67900	1550	43.806
NKYATLTIDEAEKR	YGR186W	TFG1	8.83	1	0	200000	10600	18.868
KYPGAENK	YGR186W	TFG1	10.58	1	0	875000	88800	9.854
MLLQIGVEADAGR	YGR186W	TFG1	14.85	2	0	366000	18000	20.333
HLDNIGTTTTR	YGR186W	TFG1	12.04	2	0	631000	15000	42.067
KDDPEYAEEREK	YGR186W	TFG1	12.05	3	0	1980000	56800	34.859
VKDEDPNEYNEFPLR	YGR186W	TFG1	15.27	6	0	676000	4190	161.337
RPMDLSTIER	YLR399C	BDF1	11.41	1	0	82300	14000	5.879
LEEVFNSK	YLR399C	BDF1	9.73	1	0	378000	20500	18.439
LDIPFYFNYIK	YLR399C	BDF1	16.6	1	0	14500	5480	2.646
PFLQPVDPVKLDIPFYFNYIK	YLR399C	BDF1	15.85	1	0	634000	1000	634
DARPFLQPVDPVKLDIPFYFNYIK	YLR399C	BDF1	15.15	2	0	32400	1000	32.4
QYESSSGASNGLDGTSGVTR	YLR399C	BDF1	15.8	2	0	102000	1000	102
NIQASFEK	YLR399C	BDF1	14.51	3	0	1210000	81000	14.938
DLNNIKPIDPMTIPGLK	YGR252W	GCN5	10.53	1	0	288000	2860	100.699
IGGSEVVTDVEKGIVK	YGR252W	GCN5	8.89	1	0	117000	6720	17.411
ILLLQEAALRR	YGR252W	GCN5	13.25	1	0	421000	1010	416.832
ILLLQEAALR	YGR252W	GCN5	15.17	1	0	2200000	7350	299.32
ERPSVVEENEGKIEFR	YGR252W	GCN5	12.08	2	0	499000	35700	13.978
EFAEIVFC+57AISSTEQVR	YGR252W	GCN5	10.51	3	0	747000	3220	231.988
HQIEEDHLDGATTDPEVKR	YGR252W	GCN5	12.54	3	0	319000	1320	241.667
TPQPINHLTNQNLNPK	YGL066W	SGF73	16.28	1	0	58200	1000	58.2
FEAAASYLANATK	YGL066W	SGF73	9.13	1	0	173000	1320	131.061
LRQQQLQQQK	YGL066W	SGF73	13.54	1	0	76400	1290	59.225
SKPYDVLLADYHR	YGL066W	SGF73	11.27	1	0	102000	6610	15.431
QQQLQQQKFEAAASYLANATK	YGL066W	SGF73	18.03	2	0	82300	2300	35.783
SQDTGLTPLEIQSQQQK	YGL066W	SGF73	15.04	2	0	378000	655	577.099
ISTTYKK	YBR081C	SPT7	13.55	1	0	53500	1000	53.5
SQLGISDYELK	YBR081C	SPT7	16.99	1	0	827000	1300	636.154
ARLPPTGK	YBR081C	SPT7	8.92	1	0	423000	2070	204.348
DADAAKKDTEDGLQDK	YBR081C	SPT7	15.27	1	0	48100	3690	13.035
ELGLEKEFGVLSSSVPLQLLTTQFQTVDGETK	YBR081C	SPT7	15.68	1	0	57700	911	63.337
FILPEEDLENDVKADPTTTVNAK	YBR081C	SPT7	15.54	1	0	329000	1460	225.342
NYTEHSTPFLNK	YBR081C	SPT7	12.12	1	0	933000	885	1054.24
FDQLFLEYK	YBR081C	SPT7	11.05	1	0	313000	1000	313
VGAENDGDSSLFLR	YBR081C	SPT7	10.2	1	0	609000	3370	180.712
NVDDPPKNLDSISSSNIEIDDERR	YBR081C	SPT7	13.55	1	0	48900	781	62.612
FIGNLSLK	YBR081C	SPT7	12.32	1	0	1160000	13300	87.218
TLDKMEDASVDR	YBR081C	SPT7	10.94	1	0	116000	1000	116
SFPLTQEEEHHGAVSPAVDTR	YBR081C	SPT7	14.03	1	0	75600	1000	75.6
IQPEESDSIVYK	YBR081C	SPT7	11.07	1	0	135000	1000	135
SDDVSSQTIK	YBR081C	SPT7	10.55	1	0	230000	13300	17.293
HLLSSIQQK	YBR081C	SPT7	10.53	1	0	754000	1000	754
SSSVPLQLLTTQFQTVDGETK	YBR081C	SPT7	16.7	1	0	185000	1440	128.472
IQPEESDSIVYKK	YBR081C	SPT7	14.32	1	0	67200	1000	67.2
IGQEELYEAC+57EK	YBR081C	SPT7	11.16	1	0	264000	1000	264
KSQLGISDYELK	YBR081C	SPT7	10.13	2	0	518000	1270	407.874
FLANKDLGLTPK	YBR081C	SPT7	9.87	2	0	1180000	6340	186.12
LHHETNSLNR	YBR081C	SPT7	13.58	2	0	460000	1980	232.323
KIQPEESDSIVYKK	YBR081C	SPT7	12.24	2	0	254000	1030	246.602
FAEDEDYDDEDENYDEDSTDVK	YBR081C	SPT7	19.22	2	0	24500	1000	24.5
KIQPEESDSIVYK	YBR081C	SPT7	12.36	2	0	209000	1290	162.016
NC+57LTYNSDPSHFLR	YBR081C	SPT7	10.32	2	0	954000	1000	954
FLQEYDISNAIPDIVYEGVNTK	YBR081C	SPT7	13.75	3	0	733000	2020	362.871
ALLRPTLQELSER	YBR081C	SPT7	9.1	3	0	1180000	3490	338.109
QSNLDLTVNLGIENLSLK	YBR081C	SPT7	13.99	4	0	399000	5570	71.634
KPAEHPFISAAR	YKR025W	RPC37	12.22	1	0	365000	33000	11.061
LTGSLLAHK	YKR025W	RPC37	9.78	1	0	908000	6880	131.977
VAQLKPFFK	YKR025W	RPC37	17.71	1	0	73900	81600000	0.001
ISGEEESLHVFQYANRPR	YKR025W	RPC37	13.11	2	0	345000	1000	345
GVGVENNGQYAAFVK	YKR025W	RPC37	643.95	2	0	2230000	51500	43.301
TEPVGTGLQSYLEER	YDL150W	RPC53	11.79	1	0	492000	1000	492
FMVFQLPTR	YDL150W	RPC53	14.39	1	0	357000	3430	104.082
DSSSNGGGSAKPSLK	YDL150W	RPC53	13.57	1	0	216000	1000	216
GFIKSEGSGSSLVQK	YDL150W	RPC53	10.75	1	0	284000	1000	284
LPSLKDSSSNGGGSAKPSLK	YDL150W	RPC53	15.99	2	0	79200	1000	79.2
YLNNTHVISSGPLAAGNFVSEKGDLR	YDL150W	RPC53	14.92	2	0	146000	2230	65.471
RIEQLFPVRPVR	YDL150W	RPC53	10.38	2	0	399000	77900	5.122
IEQLFPVRPVR	YDL150W	RPC53	8.48	2	0	1990000	368000	5.408
EAAAELELLNADHQHILR	YDL150W	RPC53	10.02	2	0	316000	1000	316
SEGSGSSLVQK	YDL150W	RPC53	11.76	2	0	3020000	9280	325.431
YLNNTHVISSGPLAAGNFVSEK	YDL150W	RPC53	15.04	3	0	1200000	82100	14.616
SGSNAAASLPSK	YPR190C	RPC82	13.39	1	0	163000	12100	13.471
HLPAELDLR	YPR190C	RPC82	9.02	1	0	1280000	98600	12.982
LVTPEDVMTISSLEQR	YPR190C	RPC82	16.49	1	0	31100	1000	31.1
TPGLTFNAIDLAR	YPR190C	RPC82	13.31	1	0	409000	1200	340.833
SKQLINLAK	YPR190C	RPC82	11.42	1	0	128000	1000	128
YLQETAISGK	YPR190C	RPC82	10.35	1	0	978000	35200	27.784
TRVGSVTAQVYK	YPR190C	RPC82	11.44	1	0	235000	10700	21.963
LKTEDGFVIPALPAAVSK	YPR190C	RPC82	10.18	1	0	113000	1000	113
STLASLIR	YPR190C	RPC82	15.32	1	0	1470000	151000	9.735
SFQDEAELVEEKTPGLTFNAIDLAR	YPR190C	RPC82	14.24	1	0	289000	898	321.826
LKQENSTLLKK	YPR190C	RPC82	14.11	1	0	144000	2030	70.936
IINSTALMK	YPR190C	RPC82	14.52	1	0	920000	8290	110.977
IRDPLTQTGLLQDLEEAK	YPR190C	RPC82	15.87	2	0	44600	1000	44.6
AASVIGMLVALGR	YPR190C	RPC82	17.48	2	0	2220000	32900	67.477
ILASSNFPFLNETKPGVYYVPYSK	YPR190C	RPC82	12.28	2	0	316000	7670	41.199
TTLVSLTQLR	YPR190C	RPC82	14.83	2	0	504000	3470	145.245
IINKPNELSQILTVDPK	YPR190C	RPC82	12.99	2	0	717000	8000	89.625
YNSVEIQEVPR	YPR190C	RPC82	9.67	2	0	922000	41400	22.271
SSVYEYVIASTLGPSAMR	YPR190C	RPC82	9.52	2	0	88200	6840	12.895
IVKPTVSLTINLDR	YPR190C	RPC82	11.33	3	0	620000	1000	620
SGSNAAASLPSKK	YPR190C	RPC82	13.12	3	0	3110000	11800	263.559
VGSVTAQVYK	YPR190C	RPC82	17.2	3	0	659000	12900	51.085
YLQETAISGKK	YPR190C	RPC82	13.48	4	0	283000	11300	25.044
QAIGAIAYNQFK	YOR207C	RET1	10.64	1	0	27800	5530	5.027
AGVTHVLSR	YOR207C	RET1	9.36	1	0	94100	33800	2.784
ANQLILSDVDPEFYLK	YOR207C	RET1	9.27	1	0	103000	1000	103
SAENIIK	YOR207C	RET1	12.9	1	0	293000	5800	50.517
LRLEDIFQQ	YOR207C	RET1	10.67	1	0	155000	1000	155
SVPTNSADAPNPNNVNVQTQYR	YOR207C	RET1	18.26	1	0	239000	5870	40.716
LNEC+57PLDPGGYFIVNGTEK	YOR207C	RET1	13.28	1	0	13300	1000	13.3
LLFQELLSMNIAPR	YOR207C	RET1	18.53	2	0	36100	1000	36.1
SQSDDYIR	YAL001C	TFC3	13	1	0	47900	1230	38.943
STSVNVSDGK	YAL001C	TFC3	14.88	1	0	201000	2070	97.101
SAEDSPSSNGGTVVK	YAL001C	TFC3	14.14	1	0	22500	1000	22.5
NVRPLTYTSR	YAL001C	TFC3	9.51	1	0	70300	68000	1.034
NSTNASVAGNISNPKR	YAL001C	TFC3	14.4	1	0	76500	2960	25.845
IIFLPTVGEDAIQR	YAL001C	TFC3	15	1	0	54000	1190	45.378
ESTIGNSAFELLLEVAK	YAL001C	TFC3	10.53	2	0	99100	1000	99.1
VSLAEVYYR	YGR047C	TFC4	13.63	1	0	113000	2550	44.314
TPYDAER	YGR047C	TFC4	7.98	1	0	48000	14500	3.31
VLDPEVAQLLSQANEAFVR	YGR047C	TFC4	12.28	2	0	57000	3390	16.814
KNIGTVADFNEK	YNL039W	BDP1	12.12	1	0	45900	1000	45.9
LNDANLNK	YNL039W	BDP1	10.08	1	0	1180000	437000	2.7
KTEVVLGTIDDLKR	YNL039W	BDP1	13.91	1	0	408000	5560	73.381
EADENENYVISK	YNL039W	BDP1	11.05	1	0	618000	3650	169.315
EKVDENPFANLYNYGSYGR	YNL039W	BDP1	12.15	1	0	117000	687	170.306
EIEEAKNTAKEEDQTAQR	YNL039W	BDP1	12.76	1	0	39700	2830	14.028
VLGKPSSAK	YNL039W	BDP1	13.86	1	0	79900	2300	34.739
AATGGTPTPKPR	YNL039W	BDP1	10.39	1	0	105000	1000	105
AHTAIQLK	YNL039W	BDP1	14.28	1	0	1250000	88600	14.108
GSGGIMTNDLK	YNL039W	BDP1	11.34	1	0	79800	6360	12.547
NIGTVADFNEK	YNL039W	BDP1	13.73	2	0	1200000	20200	59.406
NASIENEYKEKVDENPFANLYNYGSYGR	YNL039W	BDP1	17.1	2	0	87400	2110	41.422
TPQLFIPESK	YNL039W	BDP1	14.65	2	0	974000	13800	70.58
SLEGFTLTGTNGHDNEIGDEGPIDASTQNPK	YNL039W	BDP1	17.38	3	0	1030000	5760	178.819
DNESRPSFKPSFLDSSSNSNGTAR	YNL039W	BDP1	397.39	3	0	276000	5400	51.111
DKLLNADIPESDRK	YNL039W	BDP1	12	4	0	198000	11000	18
ADVIEDNVTLKPAPLQTHR	YNL039W	BDP1	14.11	5	0	494000	5370	91.993
SSSPGSSLGQK	YDR362C	TFC6	13.42	1	0	216000	1940	111.34
KSVVAEVPYDSLASPVSENSGSK	YDR362C	TFC6	13.35	1	0	39000	4120	9.466
SAILQYSGLETDAPLFR	YOR110W	TFC7	8.93	1	0	137000	1560	87.821
TAGLLSPTEENETTNAGQSK	YOR110W	TFC7	13.32	1	0	108000	689	156.749
SYDTIDETDDQTSFTYIPFSDRK	YOR110W	TFC7	15.84	1	0	120000	1530	78.431
IVLSNVRPM	YOR110W	TFC7	15.35	1	0	56300	9270	6.073
LLEIPVYLER	YOR110W	TFC7	16.05	1	0	281000	1140	246.491
SGSC+57SLDKYEILKK	YOR110W	TFC7	13.67	1	0	17100	1000	17.1
C+57LETVQPIAK	YOR110W	TFC7	11.47	1	0	326000	867000	0.376
LALANNFVQGR	YGR246C	BRF1	7.56	1	0	117000	11000	10.636
ATNGIDGENIYHEGSENETR	YGR246C	BRF1	14.72	1	0	105000	10600	9.906
SGLHAALK	YGR246C	BRF1	10.41	1	0	1180000	103000	11.456
FRENDVEDGEARPPSFVK	YGR246C	BRF1	14.71	1	0	97300	866	112.356
DLSNANNDLVC+57K	YGR246C	BRF1	9.31	1	0	198000	42800	4.626
LKQEADIATGNTSVKK	YGR246C	BRF1	12.67	2	0	119000	1000	119
VSDDPDNLEDVDDEELNAHLLNEEASK	YGR246C	BRF1	14.86	2	0	169000	1000	169
QLLEYFASIYK	YOR113W	AZF1	14.9	1	0	15800	1210	13.058
LSTSSTHQPPDLSQIGR	YOR113W	AZF1	13.91	1	0	104000	3690	28.184
GFSIVNNLFPQQQQLQNQHR	YOR113W	AZF1	15.43	1	0	135000	5600	24.107
NESISYYTNFNQPR	YOR113W	AZF1	12.23	1	0	23900	1780	13.427
TPSFSTGLTGSSSQYQFLPR	YOR113W	AZF1	15.3	2	0	32600	1990	16.382
SLEFFIALLVK	YER159C	BUR6	16.4	1	0	308000	19600	15.714
ITAEILKK	YER159C	BUR6	10.69	1	0	307000	1000	307
VSQATPVIAGR	YER159C	BUR6	9.91	1	0	478000	29800	16.04
SLEFFIALLVKK	YER159C	BUR6	18.51	1	0	51100	3240	15.772
IMQTDEDIGKVSQATPVIAGR	YER159C	BUR6	14.57	1	0	23300	1000	23.3
LLSEQNASQLASANEKLQEELGNAYK	YJR060W	CBF1	15.47	1	0	71600	11700	6.12
DQGLLSQESNDGNIDSALLSEGATLK	YJR060W	CBF1	15.43	1	0	283000	4670	60.6
VSVSLSEQVFNEGER	YOR028C	CIN5	10.77	1	0	65200	4800	13.583
NSATTNLPSEER	YOR028C	CIN5	15.91	1	0	164000	7750	21.161
NSVNIGALC+57EDVPNTAGPHIARPV	YOR028C	CIN5	15.14	1	0	28200	1220	23.115
NSVNIGALC+57EDVPNTAGPHIARPVTINNLIPPSLPR	YOR028C	CIN5	11.99	1	0	175000	2610	67.05
TGSLTDLSGRR	YOR028C	CIN5	12.63	2	0	543000	2330	233.047
VSVSLSEQVFNEGERYNNDGQLIGK	YOR028C	CIN5	15.51	2	0	330000	699	472.103
IATLEEPGYESR	YOR028C	CIN5	12.96	2	0	737000	7670	96.089
KNSATTNLPSEER	YOR028C	CIN5	13.18	2	0	475000	2650	179.245
TGQC+57SLTLSIEDGVTTVAVSPGDGKYIAAGSLDR	YCR084C	TUP1	15.43	1	0	24900	1370	18.175
FSNDGEYLATGC+57NKTTQVYR	YCR084C	TUP1	13.37	1	0	164000	5620	29.181
NSVISVAVANGSPLGPEYNVFATGSGDC+57KAR	YCR084C	TUP1	15.83	1	0	283000	54900	5.155
FSNDGEYLATGC+57NK	YCR084C	TUP1	13	1	0	25800	11300	2.283
VWDSETGFLVER	YCR084C	TUP1	13.41	1	0	533000	3320	160.542
TTQVYRVSDGSLVAR	YCR084C	TUP1	13.36	1	0	196000	28400	6.901
LNELLDAIR	YCR084C	TUP1	15.32	1	0	41800	135000	0.31
ILQGHEQDIYSLDYFPSGDKLVSGSGDR	YCR084C	TUP1	16	1	0	52900	5350	9.888
DSVYSVVFTR	YCR084C	TUP1	9.12	1	0	222000	2210	100.452
ETTTLPSVKAPESTLKETEPENNNTSK	YCR084C	TUP1	15.57	1	0	208000	3260	63.804
APESTLKETEPENNNTSK	YCR084C	TUP1	-1.96	1	0	2820000	21400	131.776
DFVLSVATTQNDEYILSGSKDR	YCR084C	TUP1	13.9	1	0	56200	4020	13.98
LQNQKDYDFK	YCR084C	TUP1	12.62	1	0	172000	6820	25.22
SLDHTSVVC+57C+57VK	YCR084C	TUP1	9.32	2	0	1440000	4610	312.364
SGNPLLMLQGHR	YCR084C	TUP1	8.76	2	0	640000	14200	45.07
NTVYELELTHRK	YCR084C	TUP1	11.97	2	0	1430000	1000	1430
DGQSVVSGSLDR	YCR084C	TUP1	12.94	2	0	4600000	14500	317.241
YIAAGSLDR	YCR084C	TUP1	14.48	2	0	383000	33100000	0.012
DFVLSVATTQNDEYILSGSK	YCR084C	TUP1	13.71	2	0	65600	6320	10.38
TGQC+57SLTLSIEDGVTTVAVSPGDGK	YCR084C	TUP1	14.75	3	0	851000	772	1102.33
QTNDYYILYNPALPR	YCR084C	TUP1	544.4	3	0	1900000	4870	390.144
EEDATPASLHQDHYLVPYNQR	YCR084C	TUP1	13.55	3	0	468000	1000	468
VSDGSLVAR	YCR084C	TUP1	9.07	3	0	1080000	29200	36.986
FLATGAEDR	YCR084C	TUP1	14.79	3	0	5260000	13800	381.159
INDTGSATTATTTTATETEIKPK	YCR084C	TUP1	432.45	3	0	463000	16300	28.405
DHQIASLTVQQQR	YCR084C	TUP1	660.59	4	0	1890000	34600	54.624
NTVYELELTHR	YCR084C	TUP1	13.59	5	0	3050000	24300	125.514
LDSENESGTGHKDSVYSVVFTR	YCR084C	TUP1	15.23	9	0	1180000	17000	69.412
DVENLNTSSSPSSDLYIR	YCR084C	TUP1	13.16	9	0	2690000	11100	242.342
SEVSNQSPAVVESNTNNTSQEEKPVK	YBR112C	CYC8	16.97	1	0	69400	1950	35.59
QKLNSPNSNINK	YBR112C	CYC8	13.1	1	0	254000	473	536.998
YGSLDYAEEAFAK	YBR112C	CYC8	7.92	1	0	114000	1390	82.014
LNSPNSNINK	YBR112C	CYC8	11.89	1	0	462000	27400	16.861
ANSIPSVIGAQEPPQEASPAEEATK	YBR112C	CYC8	17.12	1	0	510000	746	683.646
TDYTAAYDAFQQAVNR	YBR112C	CYC8	12.2	1	0	99700	1720	57.965
ERLEALTK	YBR112C	CYC8	8.95	1	0	637000	18700	34.064
AAELYER	YBR112C	CYC8	8.33	1	0	764000	165000	4.63
LVNTATSIEENAK	YBR112C	CYC8	11.15	1	0	603000	3510	171.795
ANEIYFR	YBR112C	CYC8	6.9	1	0	273000	1000	273
VLELDPHFEK	YBR112C	CYC8	8.55	1	0	43400	1000	43.4
SNGAPTNASPAPPPVILQPTLQPNDQGNPLNTR	YBR112C	CYC8	14.98	2	0	225000	1000	225
ALTSLAHLYR	YBR112C	CYC8	9.51	3	0	257000	2360	108.898
ALSLPGTISHPSLPK	YNL167C	SKO1	9.81	1	0	243000	3270	74.312
LNLPSTGVLANPVFK	YNL167C	SKO1	10.44	1	0	33500	1000	33.5
YSLNSGANISK	YNL167C	SKO1	14.03	1	0	2550000	15800	161.392
SGLTPNESNIR	YNL167C	SKO1	11.02	1	0	1000000	6810	146.843
KYSLNSGANISK	YNL167C	SKO1	12.85	1	0	41500	5230	7.935
STPTTNTTDGTVNNSISNSNFSPNTSTK	YNL167C	SKO1	15.86	1	0	9410	1000	9.41
KIENDLQFYESEYDDLTQVIGK	YNL167C	SKO1	15.06	1	0	206000	2010	102.488
TGLTPGILTQSYNYPVLPSINKNTITGSK	YNL167C	SKO1	10.68	1	0	126000	1000	126
DSPSFLPGQQRPTIISPPILTPGGSK	YNL167C	SKO1	12.26	1	0	117000	2420	48.347
KNSAVTTAPAQKDDVENNK	YNL167C	SKO1	13.88	1	0	46600	1000	46.6
SRQPSTVSTFDLEPNPFEQSFASSKK	YNL167C	SKO1	16.73	2	0	177000	13000	13.615
SENAGYPSVNSRPIILDKK	YNL167C	SKO1	14.92	2	0	376000	685	548.905
TGLTPGILTQSYNYPVLPSINK	YNL167C	SKO1	13.38	2	0	375000	36900	10.163
ISNNVTLDENEEQER	YNL167C	SKO1	15.02	2	0	91200	1000	91.2
NSAVTTAPAQKDDVENNKISNNVTLDENEEQER	YNL167C	SKO1	14.4	2	0	68800	9210	7.47
SRQPSTVSTFDLEPNPFEQSFASSK	YNL167C	SKO1	15.28	3	0	579000	28100	20.605
NNSTSTITQHSQR	YNL167C	SKO1	13.55	3	0	2110000	532	3966.16
KYSNNTNAIQ	YPL181W	CTI6	13.52	1	0	426000	8110	52.528
SIYKPVQEK	YPL181W	CTI6	11.81	1	0	471000	3260	144.479
TNDVEKEASQEK	YPL181W	CTI6	11.31	1	0	55500	5820	9.536
VSAILEFISR	YPL181W	CTI6	14.44	1	0	444000	2830	156.89
SADIGTDKPVKPR	YPL181W	CTI6	14.65	2	0	796000	9630	82.658
NTSNTDDNVDDIGDEEDEVEDEASAVALAK	YPL181W	CTI6	15.93	2	0	247000	1000	247
VGFKNDDNHENNDNGTFSVK	YNL027W	CRZ1	13.54	1	0	60600	1000	60.6
NPANFAC+57DVC+57GK	YNL027W	CRZ1	11.67	1	0	95200	7950	11.975
LLEMADLLPSSENDNNRER	YNL027W	CRZ1	15.19	1	0	42700	9400	4.543
RSSQTSNNSFTSR	YNL027W	CRZ1	694.98	1	0	314000	18400	17.065
NDDNHENNDNGTFSVK	YNL027W	CRZ1	14.16	1	0	52000	1000	52
SFEDIINGR	YNL027W	CRZ1	9.22	1	0	102000	1000	102
NDNLEKLDSVTNNR	YNL027W	CRZ1	14.81	1	0	68100	2220	30.676
KNDNLEKLDSVTNNR	YNL027W	CRZ1	14.36	1	0	64800	1000	64.8
KNPANFAC+57DVC+57GK	YNL027W	CRZ1	12.21	2	0	252000	44900	5.612
SSQTSNNSFTSR	YNL027W	CRZ1	16.18	2	0	1170000	15700	74.522
TSYNTINSSNFNEDNNNNNLLTSKPK	YNL027W	CRZ1	14.76	3	0	1390000	33200	41.867
NQAVPVSSIPQYNAK	YIL036W	CST6	9.4	1	0	114000	1000	114
NFVNAPSK	YIL036W	CST6	11.51	1	0	56000	2740	20.438
ESHSNPSFTPK	YIL036W	CST6	11.45	1	0	204000	143000	1.427
KSAPNDSTTAPTNASNIANTASVNK	YIL036W	CST6	16.31	1	0	265000	6640	39.91
VAQLQLQK	YIL036W	CST6	12.38	1	0	805000	71800	11.212
EFNEIKDENR	YIL036W	CST6	14.14	1	0	110000	27900	3.943
SLDPTDINYSTNMAGVVDQIHDYTTSNR	YIL036W	CST6	15.63	1	0	150000	3060	49.02
SAPNDSTTAPTNASNIANTASVNK	YIL036W	CST6	14.44	2	0	372000	41500	8.964
NSLTPQYSIAAGNVNSHDR	YIL036W	CST6	14.91	2	0	352000	4890	71.984
VVKPSANSNYQQAAYLR	YIL036W	CST6	12.72	2	0	688000	19700	34.924
KVINPTKDSALGDQSVIYSK	YIL036W	CST6	17.73	3	0	344000	1000	344
NVSNKPVFNQAVPVSSIPQYNAK	YIL036W	CST6	13.94	4	0	2870000	47100	60.934
VNDSYDSPLSGTASTGK	YPL049C	DIG1	15.35	1	0	18200	1000	18.2
TSQPQQQSPSLLQGEIR	YPL049C	DIG1	14.38	2	0	114000	6110	18.658
STQDPIGDTEISVANAK	YPL049C	DIG1	15.06	2	0	69600	1000	69.6
DFYSSNNNKEK	YHR084W	STE12	13.89	1	0	91600	22800	4.018
NYPPSTFYSQNINQYPR	YHR084W	STE12	11.14	1	0	96000	1000	96
SEFLSFLFR	YHR084W	STE12	17.44	1	0	520000	15100	34.437
VQANNENDEVSKATPGEVEESLR	YHR084W	STE12	15.45	1	0	83900	2190	38.311
VQANNENDEVSK	YHR084W	STE12	14.99	1	0	112000	3510	31.909
NIESYTGR	YBR083W	TEC1	9.04	1	0	5060000	15000	337.333
KIENFIK	YBR083W	TEC1	8.07	1	0	1040000	1000	1040
SDDLKSPSAK	YBR083W	TEC1	13.35	1	0	1970000	20400	96.569
LLTPITASNEKK	YBR083W	TEC1	10.1	1	0	244000	1840	132.609
KIEIEQR	YBR083W	TEC1	10.58	1	0	3060000	9210	332.248
IQEHESNPEFSSNSNSGSEYESEEEVVPR	YBR083W	TEC1	17.4	1	0	110000	1000	110
NELISLYIK	YBR083W	TEC1	12.34	1	0	1200000	45600	26.316
IKDSLTLSSK	YBR083W	TEC1	9.98	1	0	730000	7380	98.916
NLYVSNNSSGLSVHSK	YBR083W	TEC1	14	1	0	497000	1000	497
VEEAFLEALR	YBR083W	TEC1	13.5	1	0	109000	2800	38.929
SATVTQLQSR	YBR083W	TEC1	12.46	1	0	61400	23900	2.569
DSYSQSALDDMFPEAVVSTAAC+57VK	YBR083W	TEC1	13.73	1	0	80800	1000	80.8
SATVTQLQSRPVPYYK	YBR083W	TEC1	13.21	2	0	1330000	3010	441.86
LLTPITASNEK	YBR083W	TEC1	17.85	2	0	2730000	8480	321.934
KAILESAK	YBR083W	TEC1	11.39	2	0	1110000	65800	16.869
NEAEDNINLIDTHPQFELVNTGLGAK	YBR083W	TEC1	14.64	2	0	905000	7390	122.463
NANFGRNELISLYIK	YBR083W	TEC1	9.3	2	0	394000	14100	27.943
HIYENIDGYK	YBR083W	TEC1	12.05	3	0	2430000	29000	83.793
IIMDYIETEC+57DR	YPL075W	GCR1	10.07	1	0	48200	1000	48.2
LVDLIVDQTYPDSLTLR	YPL075W	GCR1	16	1	0	53800	1000	53.8
LTTENIR	YPL075W	GCR1	9.56	1	0	337000	20400	16.52
QLLSGNQAIGSK	YPL075W	GCR1	11.26	1	0	298000	2610	114.176
VSEDSHFFPTR	YPL075W	GCR1	11.86	1	0	30800	2570	11.984
INNGLTLNSLSLYFR	YPL075W	GCR1	16.62	1	0	40700	781	52.113
VSEDSHFFPTRR	YPL075W	GCR1	11.29	1	0	124000	12400	10
SPQQFQHSPDFVVGGSSSSTTENNSK	YPL075W	GCR1	13.91	1	0	94200	8350	11.281
LPLSTLANTAVTESFR	YPL075W	GCR1	13.54	1	0	96900	1640	59.085
KLTTENIR	YPL075W	GCR1	12.4	1	0	180000	13500	13.333
SNIHNSTEAANSSGTVTK	YPL075W	GCR1	18.46	1	0	81300	5190	15.665
EIC+57IFENFK	YPL075W	GCR1	13.83	2	0	135000	1690	79.882
KLNEGATGQPYDYFNTVSR	YPL075W	GCR1	11.98	2	0	430000	5310	80.979
FTNPQQPR	YPL075W	GCR1	14.16	2	0	561000	40700	13.784
YLSQHPLLLPNIVTFISK	YPL075W	GCR1	13.86	2	0	36800	1000	36.8
AGPNEAIK	YPL075W	GCR1	10.37	2	0	3130000	58800	53.231
RLQTLSQDVNSR	YNL199C	GCR2	11.63	1	0	198000	2310	85.714
LQTLSQDVNSR	YNL199C	GCR2	9.75	1	0	514000	27900	18.423
ELELSFDASPYAK	YNL199C	GCR2	9.45	1	0	268000	9530	28.122
SLGSLDVNTLDDEAVEELLQLTNTSKR	YNL199C	GCR2	15.22	1	0	21800	1000	21.8
LVSMSIFTVFDPQTGQILTQGRR	YNL199C	GCR2	15.25	1	0	47200	1310	36.031
EAYDAIISEK	YNL199C	GCR2	8.86	1	0	152000	12200	12.459
LYNATLSSGSIDDR	YNL199C	GCR2	9.12	2	0	491000	1000	491
LVSMSIFTVFDPQTGQILTQGR	YNL199C	GCR2	12.87	2	0	165000	4900	33.673
EYAQEALNFAMDGYR	YLR256W	HAP1	11.02	1	0	11700	1000	11.7
SGSNPVNKKENQVSIER	YLR256W	HAP1	15.47	1	0	64100	1000	64.1
SYKPITYTSSNLRR	YLR256W	HAP1	12.67	1	0	61900	881	70.261
NTSSSDIDKKLDLPHESTTR	YLR256W	HAP1	15.53	1	0	159000	1000	159
NRIPLSC+57TIC+57R	YLR256W	HAP1	11.78	1	0	187000	4700	39.787
MGGTQLPPIR	YLR256W	HAP1	11.02	1	0	257000	65100	3.948
DFSDTKLPSASR	YLR256W	HAP1	14.03	1	0	433000	2020	214.356
ENQVSIER	YLR256W	HAP1	11.48	1	0	418000	7210	57.975
MNETGEAEAKR	YLR256W	HAP1	13.66	1	0	49800	1000	49.8
SYKPITYTSSNLR	YLR256W	HAP1	11.55	2	0	222000	10600	20.943
LDLPHESTTR	YLR256W	HAP1	10.17	2	0	430000	30900	13.916
NLTYGTENVNDVVSSLINK	YLR256W	HAP1	13.84	2	0	382000	1390	274.82
ITTNQINLPDPSRDEAFDNSIK	YLR256W	HAP1	14.94	2	0	1210000	32700	37.003
NDAVDFLPVDNVEIDGVGIK	YLR256W	HAP1	12.77	2	0	57000	1000	57
VHSSPSSNSLK	YLR256W	HAP1	12.41	2	0	111000	5400	20.556
LPDILNHGQHNQNLYADGR	YLR256W	HAP1	12.36	2	0	227000	2350	96.596
STGFFVSLLDTPSKK	YLR256W	HAP1	10.56	2	0	387000	2010	192.537
C+57PINHAQAPPSAAAAATR	YLR256W	HAP1	12.29	2	0	181000	8320	21.755
ESSIITNGTSSGFNSSVEDEDVK	YLR256W	HAP1	15.56	3	0	39300	1060	37.075
FNDGYIDNNSNNDIPR	YLR256W	HAP1	13.9	3	0	300000	8370	35.842
RFNDGYIDNNSNNDIPR	YLR256W	HAP1	14.91	3	0	130000	1000	130
NLRDFSDTKLPSASR	YLR256W	HAP1	15.57	3	0	153000	1000	153
KFELDSLINLLK	YLR256W	HAP1	9.83	4	0	152000	1000	152
GLLPTSEGGSVDSNNDEIYGLPK	YLR256W	HAP1	13.67	4	0	219000	1920	114.063
TESPLVTADEIK	YOR032C	HMS1	8.9	1	0	302000	87000	3.471
SEKDSSLLSAASIVKK	YOR032C	HMS1	14.72	1	0	22200	549	40.437
DSFVHLTEPSQPLSDNSSSEQVQK	YOR032C	HMS1	17.28	1	0	944000	3540	266.667
KEQLSGFENFLPLSK	YOR032C	HMS1	12.65	1	0	50200	952	52.731
SNINDKIEQLR	YOR032C	HMS1	12.84	1	0	51500	13400	3.843
SIEYIC+57HLER	YOR032C	HMS1	8.93	1	0	101000	4490	22.494
DLADLDGLEPATK	YOR032C	HMS1	8.24	2	0	277000	8770	31.585
EQLSGFENFLPLSK	YOR032C	HMS1	11.31	2	0	310000	5550	55.856
RPLIGDVTNR	YNL103W	MET4	10.33	1	0	241000	34300	7.026
IHTLETENK	YNL103W	MET4	11.7	1	0	922000	4070	226.536
NLVLSSGETEGIK	YNL103W	MET4	10.83	1	0	408000	31900	12.79
ELESSIHELTEIAASLQK	YNL103W	MET4	12.9	1	0	278000	8780	31.663
KYSDNEDDEYDDADLHGFEK	YNL103W	MET4	13.67	2	0	57600	1130	50.973
ELGDDDEDLLIQSK	YNL103W	MET4	13.14	2	0	98900	23100	4.281
C+57LELPFSTPR	YPL082C	MOT1	9.59	1	0	67400	4000	16.85
ALIFC+57QLK	YPL082C	MOT1	16.3	1	0	324000	15700	20.637
IIQDYYC+57ELGDLQK	YPL082C	MOT1	10.46	1	0	182000	5710	31.874
ALFPFMSDSLR	YPL082C	MOT1	15.02	1	0	85900	678	126.696
TSSKEQEAGVLALEALHK	YPL082C	MOT1	14.63	1	0	115000	1000	115
QHPEDILSLLSR	YPL082C	MOT1	11.56	1	0	171000	1000	171
IVDSFGVLR	YPL082C	MOT1	14.9	1	0	1690000	12800	132.031
KVVNVYR	YPL082C	MOT1	9.9	1	0	149000	13500	11.037
SSEVFTRFPVLLTFLR	YPL082C	MOT1	16.09	1	0	150000	41800	3.589
ILFEVLGPSILQKLPQLR	YPL082C	MOT1	18.44	1	0	34500	1000	34.5
LTLRPQLSDADIIVTSYDVAR	YPL082C	MOT1	11.07	1	0	151000	5230	28.872
LVPLEAGIADPK	YPL082C	MOT1	13.73	1	0	768000	2070	371.014
NLATTTFASIIK	YPL082C	MOT1	14.91	1	0	299000	7620	39.239
SNLSVFR	YPL082C	MOT1	9.11	1	0	292000	13500	21.63
QVILIETGSTQVVR	YPL082C	MOT1	7.25	1	0	221000	994	222.334
VYPFLLVK	YPL082C	MOT1	14.9	1	0	739000	23000	32.13
SILFDSLSDHENEEASKVDNEQGQK	YPL082C	MOT1	16.91	1	0	121000	1000	121
SISETTTDSDIPIPK	YPL082C	MOT1	14.14	1	0	192000	5640	34.043
GLPEELVASR	YPL082C	MOT1	15.21	2	0	544000	5880	92.517
QTGLDLHDIINAPK	YPL082C	MOT1	11.65	2	0	309000	1000	309
ASQDQNFPIQNVISQHR	YPL082C	MOT1	13.41	3	0	1010000	630	1603.17
ILFEVLGPSILQK	YPL082C	MOT1	13.79	3	0	246000	1000	246
SANELDDNALESGSISC+57GPLLSR	YDR176W	NGG1	14.83	1	0	68700	652	105.368
IGPLFDKPEIMK	YDR176W	NGG1	16.05	1	0	110000	59700	1.843
TLDLTFER	YDR176W	NGG1	15.57	1	0	1150000	75800	15.172
KPSPYSNDASTILPK	YDR176W	NGG1	14.51	1	0	102000	50200	2.032
TGGEDDIQSFR	YDR176W	NGG1	9.87	1	0	426000	1000	426
LLSAVLKDDNDKSELQSSK	YDR176W	NGG1	14.2	1	0	269000	2140	125.701
SEFVVSQTLPR	YDR176W	NGG1	11.47	1	0	650000	33800	19.231
HHTAASNNVNTGTTSQIAQQK	YDR176W	NGG1	13.53	1	0	2020000	1830	1103.83
KSANELDDNALESGSISC+57GPLLSR	YDR176W	NGG1	13.49	2	0	201000	60800	3.306
FQSLFANTSNSNDYNNNR	YBL066C	SEF1	13.95	1	0	62000	1690	36.686
SVSTPVNHFPASVPGLR	YBL066C	SEF1	11.38	1	0	118000	5430	21.731
GLVATEPNKLPPLLNDSALPNNSK	YBL066C	SEF1	13.82	1	0	144000	877	164.196
VSVQTYLSREPQLLQANQGSNTNK	YBL066C	SEF1	15.35	1	0	76700	705	108.794
FSTGTNTVTSSNFQTIDNENNVK	YBL066C	SEF1	14.01	1	0	127000	1000	127
MGLTISAADTVHK	YDR310C	SUM1	11.37	1	0	653000	34300	19.038
GVGNSGTLATVENVSGDISADLSK	YDR310C	SUM1	12.86	1	0	175000	11500	15.217
GTSSIHNDTESANDSSNGNGNLGLGTESR	YDR310C	SUM1	16.07	1	0	96800	1000	96.8
RTAGDDGALDQTENTSISPK	YDR310C	SUM1	15.21	1	0	43900	1250	35.12
TEDHTKGEEDEGERGVGNSGTLATVENVSGDISADLSK	YDR310C	SUM1	14.38	1	0	103000	27100	3.801
TVETMISNSTDTIDKSDASNR	YDR310C	SUM1	12.77	1	0	134000	8120	16.502
LVDIDNEGSNANSDSLK	YDR310C	SUM1	13.23	1	0	75200	1000	75.2
VGIQSMLNSGEEAITKENAEYER	YDR310C	SUM1	13.5	1	0	101000	1800	56.111
VLSHNQSVLENKLDDVMK	YDR310C	SUM1	-3.35	1	1	5550	252000	0.022
ERPSTANSSSITPTPVTPNNLIQIKR	YDR310C	SUM1	9.95	1	0	85600	1000	85.6
YFVEPSTKQESLLLSAPSSSR	YDR310C	SUM1	11.12	1	0	85400	9890	8.635
SFMESNKK	YDR310C	SUM1	12.35	1	0	615000	22200	27.703
NEIPINSLLPSSK	YDR310C	SUM1	9.77	1	0	126000	7490	16.822
LSTMLQNTSK	YDR310C	SUM1	9.61	1	0	238000	125000	1.904
TALLSKDTSLTDSVQDLFNSLK	YDR310C	SUM1	15.26	1	0	361000	1000	361
SSSENSGNNTTNNNNTDNVIKF	YDR310C	SUM1	15.13	1	0	50200	2970	16.902
TPGDEETTTFVPLENSQPSDTIRK	YDR310C	SUM1	14.86	1	0	40300	17100	2.357
ENAEYER	YDR310C	SUM1	11.74	2	0	118000	3950	29.873
SASISGISDHQQEGYQPLEQEK	YDR310C	SUM1	15.37	2	0	360000	6060	59.406
QVGSGFGSNPLHIK	YDR310C	SUM1	12.07	2	0	1230000	13400	91.791
ALPSITDIPVSDDSDIKR	YDR310C	SUM1	13.69	2	0	532000	6360	83.648
MTSIIHDNHLNLNLNEISTR	YDR310C	SUM1	13.86	2	0	86900	10000	8.69
LVSNAASVNLK	YDR310C	SUM1	18.45	2	0	434000	56400	7.695
NQVNTDILVNNLNER	YDR310C	SUM1	15.07	3	0	1090000	1930	564.767
LPPVSSPAAATAAAAAAVTSEMNR	YDR310C	SUM1	9.4	3	0	709000	4280	165.654
TNNENGKERPSTANSSSITPTPVTPNNLIQIK	YDR310C	SUM1	303.69	3	0	71100	1900	37.421
DIPDVPITTGAYLEFK	YDR310C	SUM1	10.39	3	0	1140000	1070	1065.42
NTLLTATPIELIC+57R	YDR310C	SUM1	9.9	3	0	1030000	1940	530.928
DTSLTDSVQDLFNSLK	YDR310C	SUM1	16.82	4	0	1290000	33500	38.507
VNHSNLLIENSSNNTSSQHNTSSSR	YDR310C	SUM1	14.32	4	0	970000	1000	970
ERPSTANSSSITPTPVTPNNLIQIK	YDR310C	SUM1	14.4	4	0	4400000	97200	45.267
FHQIPSSPSNPVSQPAPVR	YDR310C	SUM1	13.34	4	0	1120000	102000	10.98
SSSENSGNNTTNNNNTDNVIK	YDR310C	SUM1	455.12	4	0	566000	23300	24.292
TAGDDGALDQTENTSISPK	YDR310C	SUM1	14.63	5	0	870000	792	1098.48
LPSGPKDDVDTLALTSAQNQANSLR	YDR310C	SUM1	14.57	5	0	2520000	36600	68.852
SLELASLISTNGDPNAEDSNTTDTVHNNVEGK	YDR310C	SUM1	309.18	5	0	1130000	20200	55.941
KTPGDEETTTFVPLENSQPSDTIR	YDR310C	SUM1	13.89	6	0	2880000	59700	48.241
AKEEELINSSINEEDYAAK	YDR310C	SUM1	17.32	7	0	957000	17200	55.64
IKNEIPINSLLPSSK	YDR310C	SUM1	10.63	8	0	2540000	20700	122.705
SASNQGAPFSPVNITLPTAVVQTSK	YDR310C	SUM1	405.58	8	0	3970000	6320	628.165
YSKPLSQQINK	YER111C	SWI4	14.38	1	0	51300	6990	7.339
ILENSPILYR	YER111C	SWI4	13.54	1	0	241000	161000	1.497
HNLINNISNNSNQSTIIQQQK	YER111C	SWI4	14.48	1	0	124000	6520	19.018
LGFNC+57ITK	YER111C	SWI4	11.85	1	0	163000	15600	10.449
DNTNHQNITPISK	YER111C	SWI4	14.36	2	0	116000	10600	10.943
VASEQTAFEVGDSVK	YOR344C	TYE7	9.25	1	0	142000	1000	142
SSETTLIKPESEFDNWLSDENDGASHINVNK	YOR344C	TYE7	15.4	1	0	36900	1000	36.9
DYILYLQNNER	YOR344C	TYE7	6.8	1	0	93700	1000	93.7
LKSEIDTLK	YOR344C	TYE7	10.69	1	0	18500000	34400	537.791
QIIPWVASEQTAFEVGDSVK	YOR344C	TYE7	10.7	1	0	15500	1000	15.5
KQDEDGAETAATTPLPSAAA	YOR344C	TYE7	14.5	1	0	36800	2830	13.004
VDYILYLQNNER	YOR344C	TYE7	8.5	1	0	452000	5610	80.57
KQDEDGAETAATTPLPSAAATSTKLNK	YOR344C	TYE7	17.84	1	0	256000	3570	71.709
SEIDTLKQDQK	YOR344C	TYE7	14.86	1	0	124000	950	130.526
YRININTK	YOR344C	TYE7	13.4	2	0	440000	1090000	0.404
QDEDGAETAATTPLPSAAATSTK	YOR344C	TYE7	15.53	2	0	80300	4790	16.764
KQDEDGAETAATTPLPSAAATSTK	YOR344C	TYE7	16.16	2	0	6810000	105000	64.857
LQQIIPWVASEQTAFEVGDSVK	YOR344C	TYE7	13.74	3	0	1390000	31000	44.839
LYEMEVQR	YOR344C	TYE7	8.24	4	0	7200000	78400	91.837
REEDDNALSLADFEPA	YOR344C	TYE7	15.51	6	0	2260000	2060	1097.09
LKSEIDTLKQDQK	YOR344C	TYE7	13.37	14	0	10200000	3940	2588.83
AVDYILYLQNNER	YOR344C	TYE7	15.82	16	0	26300000	64500	407.752
INNEADRSSVSAGTSNIAK	YDR213W	UPC2	15.81	1	0	10300	1000	10.3
SSVSAGTSNIAK	YDR213W	UPC2	11.4	1	0	14600	822	17.762
SLSTFPTAGIGGVSYDFQELLGIK	YDR213W	UPC2	9.43	1	0	90200	4960	18.185
LEC+57QYTPIHLR	YDR213W	UPC2	8.1	1	0	177000	5660	31.272
EGPLQSQTSETTLNSDAATLQADALSQLSK	YDR213W	UPC2	15.74	2	0	415000	522	795.019
TEFGYPVSC+57SK	YIL056W	VHR1	10.74	1	0	389000	1000	389
LFDSFSTSEIHLVIK	YIL056W	VHR1	13.98	1	0	80800	2370	34.093
FFSNLVSSSMK	YIL056W	VHR1	12.9	1	0	43800	1010	43.366
FSGNGATHK	YIL056W	VHR1	-12.29	1	0	22800	6260	3.642
IPVPITLPK	YIL056W	VHR1	13.79	2	0	1240000	917	1352.24
SNSDFLPSSNYAADFQFSNK	YIL056W	VHR1	14.91	2	0	281000	3420	82.164
NKNSFQNGNLPQPVFQPLL	YIL056W	VHR1	16.42	2	0	268000	880	304.545
NASLLRDPSAPYAHGGDEK	YER064C	YER064C	12.65	1	0	57100	997	57.272
LQKFDIEDQPLESEQEYDFIAK	YER064C	YER064C	12.95	1	0	67100	4790	14.008
DPSAPYAHGGDEK	YER064C	YER064C	12.41	1	0	21600	1000	21.6
ASEQDDNIR	YER064C	YER064C	11.35	1	0	942000	3420	275.439
SSTSADSTIITLPSIEVPNTYDDDRLK	YER064C	YER064C	15.85	1	0	548000	6990	78.398
RLELIDSFGLSQHK	YER064C	YER064C	11.61	1	0	132000	9240	14.286
SIIVEIVNNAIPLPEQIQR	YER064C	YER064C	12.81	1	0	190000	1000	190
VVISNNLR	YER064C	YER064C	7.86	1	0	540000	13600	39.706
QLFADLSQEK	YER064C	YER064C	10.34	1	0	219000	26000	8.423
AAEAATTDLTYR	YOR230W	WTM1	10.05	1	0	78300	8430	9.288
IIDNAGKPGEILR	YOR230W	WTM1	11.52	1	0	147000	11000	13.364
FFDNHIFASC+57SDDNILR	YOR230W	WTM1	10.95	1	0	40700	2590	15.714
FSIIESQTR	YPL228W	CET1	9.52	1	0	89500	1000	89.5
VGQFIEKR	YPL228W	CET1	7.77	1	0	558000	38800	14.381
LSSLSYEIFEGSKK	YPL228W	CET1	10.25	1	0	432000	1000	432
ALQSINVK	YPL228W	CET1	11.56	1	0	1150000	3970	289.673
IDPSFLNIIPDDDLTK	YPL228W	CET1	12.49	1	0	83400	2280	36.579
VGLSTQRPR	YPL228W	CET1	11.93	1	0	586000	16300	35.951
SQSPISER	YPL228W	CET1	13.38	1	0	2420000	17600	137.5
GPDRVNPPVSSQC+57VFTELDAHLTPNIDASLFK	YPL228W	CET1	13.52	1	0	75900	15400	4.929
DLEVLNEISASSKPSK	YPL228W	CET1	12.51	2	0	663000	28000	23.679
KEEEANAAVDNIFEEK	YPL228W	CET1	15.3	2	0	210000	8870	23.675
HVAQLLLYSPK	YPL228W	CET1	8.73	2	0	533000	2620	203.435
VSYIHNDSC+57TR	YPL228W	CET1	13.37	2	0	426000	778	547.558
ISLNLELPVPDNDPPEKYK	YPL228W	CET1	16.67	3	0	566000	6800	83.235
TFLNNGTIIR	YPL228W	CET1	15.57	3	0	659000	17600	37.443
QGNEGNIASNYITQVPLQK	YPL228W	CET1	14.99	4	0	484000	1490	324.832
IFVGGIGPDVRPK	YOL123W	HRP1	8.99	1	0	415000	4010	103.491
TQHILDGK	YOL123W	HRP1	11.62	2	0	134000	27600	4.855
GFGFLSFEKPSSVDEVVK	YOL123W	HRP1	9.07	2	0	116000	3180	36.478
NSFAVIEFTPEVLDR	YDL051W	LHP1	8.46	1	0	20800	1000	20.8
FNGTVLVEFK	YDL051W	LHP1	12.3	1	0	132000	19300	6.839
QVEFYFSEFNFPYDR	YDL051W	LHP1	8.4	1	0	37800	936	40.385
SYSNDDESNEILSYEGKK	YDL051W	LHP1	14.52	1	0	68300	3860	17.694
SSEILEVSADGENVKR	YDL051W	LHP1	12.34	1	0	43600	3820	11.414
SYSNDDESNEILSYEGK	YDL051W	LHP1	13.94	1	0	67300	1000	67.3
KQFDLQR	YDL051W	LHP1	10.58	1	0	58400	11300	5.168
RVPLDLTAAR	YDL051W	LHP1	7.01	1	0	149000	1000	149
QSNFELSVPLPTKAEIQEC+57TAR	YAL032C	PRP45	16.03	1	0	205000	1860	110.215
QSNFELSVPLPTK	YAL032C	PRP45	11.64	1	0	124000	1140	108.772
NPNGYTVALER	YAL032C	PRP45	805.5	1	0	306000	10900	28.073
NVKLDDFIPK	YAL032C	PRP45	9.32	1	0	120000	1000	120
NVKLDDFIPKR	YAL032C	PRP45	13.51	1	0	75800	1000	75.8
SEQPDLQYDSR	YAL032C	PRP45	10.16	1	0	135000	2020	66.832
LSEALENADKK	YAL032C	PRP45	13.21	2	0	242000	10700	22.617
VSTALSSDRVEPAILTDQIAK	YAL032C	PRP45	10.56	2	0	582000	1080	538.889
YHNGTPQTGAIVKPK	YAL032C	PRP45	13.7	2	0	164000	2640	62.121
RHEDQVYDNPLFVQQDIESIYK	YAL032C	PRP45	15.59	2	0	92600	1000	92.6
AESDDKSDNYGA	YAL032C	PRP45	12.65	2	0	736000	1000	736
LKELAYSQGR	YAL032C	PRP45	9.61	2	0	255000	5870	43.441
RSEQPDLQYDSR	YAL032C	PRP45	14.05	2	0	11100000	11000	1009.09
TNDIPIGELLPSC+57EITSVSSSGIELK	YMR229C	RRP5	13.36	1	0	188000	1660	113.253
VVTC+57DEDSR	YMR229C	RRP5	14.24	1	0	40600	5320	7.632
IIAC+57LENK	YMR229C	RRP5	8.22	1	0	134000	139000	0.964
SLVNIEDNELPLVSTYENAK	YMR229C	RRP5	14.22	1	0	46500	4470	10.403
SVTDFGVFVK	YMR229C	RRP5	13.19	1	0	233000	84300	2.764
VASIDREHGFVNAIGK	YMR229C	RRP5	13.12	1	0	126000	19300	6.528
GIFVYLSR	YMR229C	RRP5	11.83	1	0	124000	19200	6.458
ASVPPLHISDTR	YMR229C	RRP5	11.04	1	0	363000	9320	38.948
LLPGAVFLGNITK	YMR229C	RRP5	17.34	1	0	245000	2260	108.407
NTEEVSFPR	YMR229C	RRP5	8.99	1	0	273000	5640	48.404
ATEYVASHESQKADE	YMR229C	RRP5	12.36	1	0	90500	9490	9.536
VLILSNLPHILK	YMR229C	RRP5	15.27	1	0	182000	1000	182
SIEDHGATLDVGLPGFTGFIAK	YMR229C	RRP5	10.77	1	0	174000	5030	34.592
VFGLVSGVVNVSHLR	YMR229C	RRP5	13.69	1	0	258000	3770	68.435
VSNEQAAQQKDTIENIVPGR	YMR229C	RRP5	14.96	1	0	384000	947	405.491
LGQTVIVK	YMR229C	RRP5	16.66	1	0	694000	395000	1.757
FIGLVLPSYAVDSR	YMR229C	RRP5	15.54	1	0	141000	10100	13.96
KVEDLFER	YMR229C	RRP5	10.23	1	0	157000	21000	7.476
APESVADFER	YMR229C	RRP5	11.68	1	0	199000	28400	7.007
AGLIEHVNFK	YMR229C	RRP5	9.48	1	0	1950000	16600	117.47
EAFEDKINNVIPTTVLSVDEQNKK	YMR229C	RRP5	16.32	1	0	72800	2560	28.438
QVANEAASDVLFGNESVK	YMR229C	RRP5	11.22	2	0	135000	9610	14.048
GLGDLSVSDLLPHDNLSR	YDR464W	SPP41	12.3	1	0	205000	1000	205
ILIESPVEK	YDR464W	SPP41	14.58	1	0	633000	4120000	0.154
QTVDIQDNSHTDNTNNEDVEAQALVEATLK	YDR464W	SPP41	15.6	1	0	78300	1000	78.3
IPLFNFVK	YDR464W	SPP41	16.04	1	0	50100	2760	18.152
IVIDDKEILNILAVNMNNLNK	YDR464W	SPP41	14.97	1	0	33800	1000	33.8
QVLNLDGLVPPSGR	YDR464W	SPP41	10.1	1	0	272000	1000	272
STLHSDAAQLTGNEPDSVNTTTGKPK	YDR464W	SPP41	15.35	1	0	95900	2300	41.696
LETTETQANNTK	YDR464W	SPP41	12.22	1	0	146000	663	220.211
SQTAAGATPEEAR	YDR464W	SPP41	15.2	2	0	563000	8940	62.975
EVSPPQAISVK	YDR169C	STB3	10.38	1	0	337000	9690	34.778
NYLIVTTNPNSK	YDR169C	STB3	11.36	1	0	387000	2510	154.183
LTATSEPTSR	YDR169C	STB3	12.04	1	0	1820000	26500	68.679
ELEATNFANAK	YDR169C	STB3	824.4	1	0	939000	28700	32.718
IDLEKLTATSEPTSR	YDR169C	STB3	12.87	1	0	196000	3200	61.25
STLFPNK	YDR169C	STB3	8.55	1	0	547000	10600	51.604
LNTHQDSSYLSPNTTSTTTPSNNNSNSNQAK	YDR169C	STB3	19.09	1	0	216000	2060	104.854
STLFPNKNYLIVTTNPNSK	YDR169C	STB3	15.88	2	0	557000	2290	243.231
LSTLLLEMGPLAIR	YDR169C	STB3	18.51	2	0	601000	5880	102.211
SQVVFADSTPENIEHEIIAQK	YDR169C	STB3	16.16	2	0	587000	6730	87.221
RVDPANFDKELEATNFANAK	YDR169C	STB3	12.21	3	0	638000	3780	168.783
SEASSSIFSKPISTSSPAGLAAAQR	YDR169C	STB3	14.36	5	0	4370000	67100	65.127
DVQEIFR	YDL084W	SUB2	9.15	1	0	226000	6250	36.16
GLAISFVSSKEDEEVLAK	YDL084W	SUB2	9.1	1	0	183000	14600	12.534
YIDLSHVK	YDL084W	SUB2	4.72	1	0	565000	5050	111.881
TAVFYGGTPISK	YDL084W	SUB2	8.54	1	0	226000	23100	9.784
IC+57VSTDVFGR	YDL084W	SUB2	9.09	1	0	332000	5430	61.142
TAVFVLSTLQQLDPVPGEVAVVVIC+57NAR	YDL084W	SUB2	17.35	1	0	45800	4360	10.505
FLQNPLEIFVDDEAK	YDL084W	SUB2	15.63	2	0	73400	4030	18.213
NKDTAPHIVVATPGR	YDL084W	SUB2	15.34	2	0	69000	9130	7.558
EATPSNIAPGSKK	YOR038C	HIR2	15.3	1	0	1300000	3070	423.453
YNLIATSGSTDGTILVWNTK	YOR038C	HIR2	13.92	1	0	28600	1000	28.6
TNDELNR	YOR038C	HIR2	12.87	1	0	1850000	34000	54.412
KLAFPTNTIYPLLNPSLR	YOR038C	HIR2	11.07	1	0	402000	1000	402
FPTNTIYPLLNPSLR	YOR038C	HIR2	14.08	1	0	109000	1400	77.857
EATPSNIAPGSK	YOR038C	HIR2	14.16	1	0	470000	2490	188.755
TNDELNRK	YOR038C	HIR2	8.88	1	0	120000	5060	23.715
LAFPTNTIYPLLNPSLR	YOR038C	HIR2	14.23	1	0	421000	1100	382.727
DTNNINSVEK	YOR038C	HIR2	16.66	1	0	90600	25000	3.624
SILVYQINK	YOR038C	HIR2	8.99	1	0	884000	187000	4.727
DLGVALPQTEIK	YOR038C	HIR2	9.81	1	0	1020000	53000	19.245
LPKLEEPLAEQIPK	YOR038C	HIR2	13.13	1	0	124000	1260	98.413
VLVYSPAFYEKPNLKK	YOR038C	HIR2	11.01	1	0	175000	1180	148.305
YSDDILTR	YOR038C	HIR2	6	1	0	870000	23000	37.826
KELQPIDFLDTGLLLPNTSFSR	YOR038C	HIR2	12.21	1	0	141000	77600	1.817
ISMSPQADILPVINSVK	YOR038C	HIR2	8.49	1	0	183000	1000	183
LEESASAAPIPNDIGR	YOR038C	HIR2	13.71	1	0	212000	12700	16.693
LEEPEEFSK	YOR038C	HIR2	3.25	1	0	401000	7770	51.609
TFDKLSEITIDK	YOR038C	HIR2	10.2	1	0	116000	7060	16.431
QQQLVDTAFDR	YOR038C	HIR2	11.58	1	0	156000	7200	21.667
LEEPLAEQIPK	YOR038C	HIR2	8.2	1	0	1550000	1280	1210.94
TIQSTSMEFNTPSYTVPR	YOR038C	HIR2	10.09	1	0	138000	14500	9.517
ASKPITGIIDPTGQTFTVMTSDR	YOR038C	HIR2	14.19	1	0	104000	6740	15.43
YSPINNPNLILDVK	YOR038C	HIR2	9.37	1	0	868000	1400	620
EGFENMEEIVTLSHLENK	YOR038C	HIR2	11.5	1	0	94500	7610	12.418
VLVYSPAFYEKPNLK	YOR038C	HIR2	9.77	1	0	913000	59800	15.268
AENITLC+57SITK	YOR038C	HIR2	10.63	1	0	377000	17900	21.061
AENITLC+57SITKK	YOR038C	HIR2	10.66	1	0	361000	15000	24.067
GVPNNATSC+57TALLDR	YOR038C	HIR2	12.33	1	0	350000	1000	350
TLVTPSSNGC+57R	YOR038C	HIR2	11.32	1	0	784000	3490	224.642
SLQEVNK	YOR038C	HIR2	8.92	2	0	2220000	1000	2220
NGSGNEQRPTIVK	YOR038C	HIR2	14.42	3	0	562000	4150	135.422
VLDQDQVLFQDFIPK	YOR038C	HIR2	11.46	4	0	846000	1000	846
SFPENIKLEESASAAPIPNDIGR	YOR038C	HIR2	15.42	4	0	1190000	30300	39.274
SISSVTNSDSNISSSKKPTSEK	YBR215W	HPC2	13.7	1	0	598000	10800	55.37
GHYASLER	YBR215W	HPC2	13.28	1	0	1900000	62900	30.207
AATKDGFFVYFGPLIEK	YBR215W	HPC2	10.66	1	0	149000	8560	17.407
VILPTQNMDGTIAK	YBR215W	HPC2	8.72	1	0	57800	1000	57.8
RLVAAPTVSPPK	YBR215W	HPC2	11.4	1	0	432000	24000	18
AALTKAPAEK	YBR215W	HPC2	12.59	1	0	106000	1000	106
ILQTAETK	YBR215W	HPC2	11.06	1	0	4940000	9150	539.891
LNTVKKENSSLSSIK	YBR215W	HPC2	11.58	1	0	106000	1000	106
VILPTQNMDGTIAKDPHLGDNTPGILIAK	YBR215W	HPC2	13.07	1	0	83200	3140	26.497
KSSSASAILPKPTTTK	YBR215W	HPC2	13.95	2	0	211000	1050	200.952
LVAAPTVSPPK	YBR215W	HPC2	8.61	2	0	809000	5970	135.511
DPHLGDNTPGILIAK	YBR215W	HPC2	11.13	2	0	155000	1000	155
ENSSLSSIK	YBR215W	HPC2	10.46	2	0	1090000	6930	157.287
SISSVTNSDSNISSSK	YBR215W	HPC2	15.48	2	0	1010000	3530	286.119
TLHINDTNGNK	YBR215W	HPC2	14	2	0	275000	8220	33.455
KENSSLSSIK	YBR215W	HPC2	13.17	2	0	1280000	3510	364.672
DGFFVYFGPLIEK	YBR215W	HPC2	14.22	3	0	2130000	899	2369.3
SSSASAILPKPTTTK	YBR215W	HPC2	16.43	4	0	1970000	31200	63.141
KIPNIAEELAK	YBR215W	HPC2	10.59	4	0	1380000	4280	322.43
ISSLLTISSNEDSK	YBR215W	HPC2	13.31	5	0	3880000	92200	42.082
TSSPVNLDVESTAQSLGK	YBR215W	HPC2	12.21	5	0	2960000	2600	1138.46
QKAGLPPLSSTEITQEISKK	YDR174W	HMO1	14.83	1	0	60700	560	108.393
AGLPPLSSTEITQEISKK	YDR174W	HMO1	11.53	1	0	45800	1650	27.758
SAKDSLVSSLFELSK	YDR174W	HMO1	11.1	1	0	61100	1000	61.1
DSLVSSLFELSK	YDR174W	HMO1	16.14	1	0	536000	2830	189.399
WKELSDNEKEK	YDR174W	HMO1	10.23	1	0	57100	1800	31.722
QAYNVELENYQR	YDR174W	HMO1	11.45	2	0	351000	26100	13.448
AGLTFPVGR	YBL003C|YDR225W	HTA2|HTA1	12.19	1	0	3210000	272000	11.801
LLGNVTIAQGGVLPNIHQNLLPK	YBL003C|YDR225W	HTA2|HTA1	9.66	1	0	124000	1000	124
NDDELNKLLGNVTIAQGGVLPNIHQNLLPK	YBL003C|YDR225W	HTA2|HTA1	11.91	2	0	107000	1240	86.29
SFVNDIFER	YBL002W|YDR224C	HTB2|HTB1	15.25	1	0	45700	5990	7.629
HAVSEGTR	YBL002W|YDR224C	HTB2|HTB1	13.53	2	0	199000	3090	64.401
AVTKYSSSTQA	YBL002W|YDR224C	HTB2|HTB1	12.94	2	0	116000	16300	7.117
QTHPDTGISQK	YBL002W|YDR224C	HTB2|HTB1	12.69	2	0	2290000	10600	216.038
EIQTAVR	YBL002W|YDR224C	HTB2|HTB1	9.3	3	0	14000000	156000	89.744
VLKQTHPDTGISQK	YBL002W|YDR224C	HTB2|HTB1	13.45	5	0	1260000	15500	81.29
LILPGELAK	YBL002W|YDR224C	HTB2|HTB1	15.5	5	0	42900000	692000	61.994
RGNTLLQC+57LEK	YBR245C	ISW1	12.07	1	0	91200	1000	91.2
KENYSIDNYYKDVLNTGR	YBR245C	ISW1	14.36	1	0	36200	1690	21.42
SGTSTGSAGTPEPGSGEKGDDIDLDELLLK	YBR245C	ISW1	17.3	1	0	82400	1810	45.525
DALLSMIQHGAADVFK	YBR245C	ISW1	10.42	1	0	28900	1000	28.9
IPGPFLVIAPK	YBR245C	ISW1	16.83	1	0	151000	1000	151
ENYSIDNYYKDVLNTGR	YBR245C	ISW1	15.01	1	0	12100	982	12.322
YETLGLDDLQK	YBR245C	ISW1	7.72	1	0	150000	1800	83.333
IAGILADEMGLGK	YBR245C	ISW1	9.39	1	0	69800	3870	18.036
TPVELAR	YBR245C	ISW1	18.31	1	0	937000	16200	57.84
IDGSTAHEDRIQAIDDYNAPDSK	YBR245C	ISW1	15.24	1	0	78500	9210	8.523
IKSDVETSLLPK	YBR245C	ISW1	9.24	1	0	112000	16200	6.914
LSVNNSQPLTEEEEK	YBR245C	ISW1	14.73	1	0	30700	763	40.236
SDVETSLLPK	YBR245C	ISW1	13.03	1	0	124000	129000	0.961
IREEFADQTANEKENVDGVESK	YBR245C	ISW1	13.66	2	0	63000	1000	63
LRLDQLVIQQNR	YBR245C	ISW1	11.02	2	0	296000	1000	296
IEDTSNVGTEQLVAEKIPENETTH	YBR245C	ISW1	15.62	2	0	731000	3290	222.188
NSIQAIAR	YBR245C	ISW1	16.26	2	0	668000	12700	52.598
IIENEEEK	YBR245C	ISW1	12.15	2	0	366000	657000	0.557
YIEKIPGPFLVIAPK	YBR245C	ISW1	13.93	2	0	170000	1000	170
TLQTISFLGYLR	YBR245C|YOR304W	ISW1|ISW2	14.79	1	0	205000	2380	86.134
FVFLLTTR	YBR245C|YOR304W	ISW1|ISW2	17.24	1	0	359000	5030	71.372
LLDILEDYC+57YFR	YBR245C|YOR304W	ISW1|ISW2	17.34	1	0	391000	2420	161.57
ELKTEAAVLSNLQGDLQAIQEK	YGL133W	ITC1	14.21	1	0	78100	1320	59.167
IQELEDQRDELLEQKK	YGL133W	ITC1	12.95	1	0	66300	66500	0.997
RLDALVEK	YGL133W	ITC1	9.32	1	0	411000	35600	11.545
NSEGISEATR	YGL133W	ITC1	12.4	1	0	101000	3750	26.933
SGVIETVDDKLKDIVGQTSR	YGL133W	ITC1	15.07	2	0	117000	9680	12.087
VQALQSDKNFLDNC+57LFENDLQR	YGL133W	ITC1	16	2	0	95500	4640	20.582
VIVPGEYK	YML069W	POB3	17.12	1	0	4400000	85300	51.583
RVIVPGEYK	YML069W	POB3	8.38	1	0	114000	22800	5
FNIQVEQR	YML069W	POB3	12.28	1	0	564000	7490	75.3
IYLNQSK	YML069W	POB3	12	1	0	60500	106000	0.571
ISTSGGSAANQAR	YML069W	POB3	11.63	1	0	1350000	608	2220.39
KEESSNEVVPK	YML069W	POB3	12.66	1	0	347000	3330	104.204
NQGVIQLDGFSQDDYNLIKNDFHR	YML069W	POB3	16.76	1	0	48200	22700	2.123
GRYDIDIYK	YML069W	POB3	11.53	1	0	385000	62200	6.19
QGQTTYPFLVLQFQK	YML069W	POB3	10.9	1	0	337000	2810	119.929
GSTTFANISKEEQQLLEQFLK	YML069W	POB3	16.66	1	0	107000	1000	107
INNTNLTSK	YML069W	POB3	12.23	1	0	1860000	12000	155
TFDLEVVLR	YML069W	POB3	17.21	2	0	393000	10200	38.529
NQGVIQLDGFSQDDYNLIK	YML069W	POB3	13.6	4	0	174000	1000	174
SLDHLGLTFK	YOL004W	SIN3	10.16	1	0	94600	61300	1.543
QQQQFLYPASGYYGHPSNR	YOL004W	SIN3	15.92	1	0	263000	2880	91.319
QIPQSQSLVPQEDAKK	YOL004W	SIN3	10.96	1	0	141000	23800	5.924
LYTIDKVTQSLVK	YOL004W	SIN3	8.87	1	0	146000	1000	146
NVDVEFSQAISYVNK	YOL004W	SIN3	8.93	1	0	71400	1000	71.4
FDNPLPIKAPVHTEEPK	YOL004W	SIN3	13.13	1	0	26800	3100	8.645
ATNKYPTIANDNTQK	YOL004W	SIN3	13.5	1	0	84800	8010	10.587
TSAGNQGIESETEK	YOL004W	SIN3	13.23	1	0	93700	13800	6.79
FLDC+57AVGLR	YOL004W	SIN3	13.6	2	0	617000	1000	617
TSAGNQGIESETEKGK	YOL004W	SIN3	15.64	2	0	247000	12100	20.413
YYVTSYALPHPTEGIPHEK	YOL004W	SIN3	14.38	2	0	81900	7720	10.609
QLISEISSIKVDQTNKK	YOL004W	SIN3	13.76	2	0	127000	1000	127
LKDVNLINVPNQR	YDR359C	VID21	12.33	1	0	155000	1000	155
LSIFVDELNTFEK	YDR359C	VID21	14.91	1	0	75500	907	83.241
SDFDFADGLLSQEGAHDQIISSIDTK	YDR359C	VID21	14.94	1	0	30000	3560	8.427
LLHTAATPITK	YDR359C	VID21	10.7	1	0	168000	1800	93.333
SSPSQSSLSNISNINSAPR	YDR359C	VID21	15.81	2	0	52900	1000	52.9
TLREQQQQLK	YDR359C	VID21	12.18	2	0	194000	519	373.796
QTQLSSTAPK	YGR056W	RSC1	13.38	1	0	111000	10100	10.99
FQSPSLLEQSSR	YGR056W	RSC1	10.8	1	0	119000	99500	1.196
SSSNTPLLHQNFNQTSNFLK	YGR056W	RSC1	13.29	1	0	124000	802	154.613
KQTQLSSTAPK	YGR056W	RSC1	13.69	1	0	36400	1690	21.538
AC+57LPEELRDQDEPTIPVNGR	YGR056W	RSC1	13.37	1	0	459000	15500	29.613
LEGPLFVC+57EFR	YLR357W	RSC2	14.55	1	0	210000	1000	210
AC+57LPEEIRDLDEATIPVNGRK	YLR357W	RSC2	14.71	1	0	85500	595	143.697
FELSKPDR	YLR357W	RSC2	10.98	1	0	298000	44100	6.757
GNLGNIMIDAASSFVLPISITK	YLR357W	RSC2	10.96	1	0	406000	1470	276.19
EKYPQLVYPDLGPLPDEPGYEEFQQK	YLR357W	RSC2	16.71	1	0	40600	3330	12.192
NVDVLQR	YLR357W	RSC2	10.42	1	0	1300000	170000	7.647
KPLININPYTR	YLR357W	RSC2	9.84	1	0	527000	1000	527
SSMSLENQNAIGQQQIPLSR	YLR357W	RSC2	14.75	1	0	32000	1810	17.68
PDDNSNSSTQNSSALYK	YLR357W	RSC2	14.27	1	0	72400	10100	7.168
STTPSHSGTPQPLGPR	YLR357W	RSC2	13.69	1	0	110000	14600	7.534
GRPPIIDLPYIQR	YLR357W	RSC2	12.01	1	0	370000	1000	370
YIIRPNDSPEEGQVDIETGTITTNTPTANALPK	YLR357W	RSC2	16.22	2	0	406000	13900	29.209
EVLDSGIGLTDLFER	YLR357W	RSC2	9.85	2	0	93800	1160	80.862
YNESDKIFNK	YLR357W	RSC2	12.31	2	0	371000	2190	169.406
FFKYPSPIR	YLR357W	RSC2	13.84	2	0	226000	1000	226
IINSGDPHLSLPLNR	YLR357W	RSC2	12.14	3	0	478000	1000	478
YNIPTIIDDLTSQASR	YLR357W	RSC2	14.1	3	0	1030000	1930	533.679
NQNDPQKPIVGQIFR	YLR357W	RSC2	16.52	3	0	648000	8860	73.138
C+57SITIQLR	YCR052W	RSC6	9.78	1	0	46300	2560	18.086
TSDIYSNNNNDR	YCR052W	RSC6	12.24	1	0	95600	6990	13.677
LALQLNSSAQK	YCR052W	RSC6	12.35	1	0	92000	1000	92
IYVYNTTESSPR	YCR052W	RSC6	10.97	1	0	98600	1000	98.6
LC+57DLETQLEMEKLK	YFR037C	RSC8	-10.63	0	1	1000	298000	0.003
LMEC+57VNDAVQTLLQGDDKLGK	YFR037C	RSC8	15.71	1	0	88900	4340	20.484
ARDTNLC+57SR	YFR037C	RSC8	12.44	1	0	187000	8790	21.274
KINYEQEAQKLEEK	YFR037C	RSC8	13.58	1	0	137000	1000	137
LENNGNSVK	YFR037C	RSC8	14.45	1	0	112000	38300	2.924
INYEQEAQKLEEK	YFR037C	RSC8	16.5	1	0	51000	546	93.407
KNVYDSAQDFNALQDESR	YFR037C	RSC8	15.03	1	0	200000	51300	3.899
IHAFLEK	YFR037C	RSC8	7.34	1	0	367000	129000	2.845
EISEKYIEESQAIIQELVK	YFR037C	RSC8	12.93	1	0	328000	3240	101.235
NFIINTYR	YFR037C	RSC8	14.69	1	0	290000	78100	3.713
EFPVNLTIK	YFR037C	RSC8	16.01	1	0	397000	8880	44.707
FLSLPIEDNYIREVVGSTLNGK	YFR037C	RSC8	12	1	0	101000	1640	61.585
SNPDFFNDSSR	YFR037C	RSC8	12.82	1	0	1360000	4700	289.362
QEVEGGDGAEPQVK	YFR037C	RSC8	16.76	1	0	30600	3990	7.669
EFPVNLTIKK	YFR037C	RSC8	9.5	1	0	170000	1000	170
DTNLC+57SR	YFR037C	RSC8	10.27	2	0	1450000	1000	1450
RVEDC+57IEK	YFR037C	RSC8	11.34	2	0	334000	807000	0.414
NVYDSAQDFNALQDESR	YFR037C	RSC8	10.49	2	0	142000	6530	21.746
RVGKEGEEVGEGDSIAK	YFR037C	RSC8	15.72	2	0	196000	1420	138.028
VGKEGEEVGEGDSIAK	YFR037C	RSC8	13.95	2	0	33000	83900	0.393
QEVEGGDGAEPQVKK	YFR037C	RSC8	13.04	3	0	556000	107000	5.196
NGTPDKLVSDSLLK	YLR033W	RSC58	9.81	1	0	55600	4180	13.301
IGIALTQTNNIK	YLR033W	RSC58	12.12	1	0	253000	1000	253
DMDLFSSIISK	YLR033W	RSC58	16.87	1	0	42600	1000	42.6
INNVLPQTDIENEAPR	YLR033W	RSC58	13.04	1	0	172000	3670	46.866
AFPVLQTNYNGSIPVVR	YLR033W	RSC58	10.98	1	0	124000	1000	124
TKDMDLFSSIISK	YLR033W	RSC58	9.35	1	0	32500	1000	32.5
SNGVQDDGGDNDNDATIASANSESTENKEQFIIK	YLR033W	RSC58	17.21	1	0	40800	2430	16.79
ILKEVILAK	YLR033W	RSC58	11.09	1	0	277000	1000	277
C+57HVVDESFPAK	YLR033W	RSC58	14.8	1	0	126000	5800	21.724
LVC+57TILIHFYPQGTR	YLR033W	RSC58	8.74	1	0	81400	1550	52.516
NYQLVDKFYK	YLR033W	RSC58	9.55	2	0	129000	5520	23.37
TGLSEIPKEIYEDVVDEDVLR	YMR091C	NPL6	15.49	1	0	107000	2880	37.153
AITEQQNFEK	YMR091C	NPL6	12.16	1	0	136000	169000	0.805
FNSDLFYDR	YMR091C	NPL6	9.26	1	0	60800	4180	14.545
VLLVDQQGLR	YMR091C	NPL6	12.44	1	0	290000	1000	290
LAGDPIDK	YMR091C	NPL6	10.49	1	0	234000	13200	17.727
DSPFTAAAQR	YIL126W	STH1	11.65	1	0	772000	14400	53.611
LGSEEQPEITIPKPR	YIL126W	STH1	12.09	1	0	198000	10400	19.038
TTVLENNDGKR	YIL126W	STH1	12.34	1	0	305000	8550	35.673
TALGDPDTEIR	YIL126W	STH1	11.53	1	0	784000	65100	12.043
LIESETNRDDDDKAELDDDELNDTLAR	YIL126W	STH1	16.05	1	0	104000	1000	104
SLGIFPTVEK	YIL126W	STH1	15.94	1	0	1050000	70200	14.957
LINNVASQAHHNIPYLR	YIL126W	STH1	9.83	1	0	139000	23500	5.915
GNSDLLFR	YIL126W	STH1	8.56	1	0	531000	21100	25.166
VIVPQTVR	YIL126W	STH1	15.45	1	0	1430000	75600	18.915
ISADFNAK	YIL126W	STH1	10.85	1	0	39400	588000	0.067
TTVLENNDGK	YIL126W	STH1	11.36	2	0	435000	23000	18.913
LPANLGTYSLDDC+57LEFITKDDLSSR	YIL126W	STH1	12.37	2	0	73600	3660	20.109
GAVGNSEAIPGLSAGVNNDNTK	YGR275W	RTT102	16.44	2	0	108000	7270	14.856
ATGAPSANQGDEALSVDDIR	YGR275W	RTT102	13.03	2	0	57100	1000	57.1
EAC+57GVIVDLIK	YDR190C	RVB1	9.61	1	0	283000	1000	283
VPFC+57PLVGSELYSVEVKK	YDR190C	RVB1	11.64	1	0	84800	1000	84.8
SDAYATEFDLETEEYVPLPK	YDR190C	RVB1	11.56	1	0	68000	1000	68
VAISEVKENPGVNSSNSGAVTR	YDR190C	RVB1	14.75	1	0	79300	3360	23.601
EIVVNDVNEAK	YDR190C	RVB1	11.38	1	0	317000	32100	9.875
ENPGVNSSNSGAVTR	YDR190C	RVB1	13.16	1	0	458000	11800	38.814
GTEDVISPHGVPPDLIDR	YDR190C	RVB1	10.73	1	0	61000	2490	24.498
LQVESSALDLLATMGTETSLR	YDR190C	RVB1	13.81	1	0	12000	59600	0.201
LLFLDAK	YDR190C	RVB1	15.72	1	0	443000	128000	3.461
TLPYDKDEIR	YDR190C	RVB1	10.15	1	0	116000	1000	116
YALQLLAPC+57GILAQTSNRK	YDR190C	RVB1	11.7	2	0	165000	2900	56.897
EVYEGEVTELTPEDAENPLGGYGK	YDR190C	RVB1	12.21	2	0	40000	1000	40
RVEGGFVGQIEAR	YDR190C	RVB1	12.61	2	0	1210000	62000	19.516
SYNEQEIK	YPL235W	RVB2	12.65	1	0	78400	10400	7.538
TQGFLALFTGDTGEIR	YPL235W	RVB2	10.54	1	0	53700	1160	46.293
AQEEEVELSSDALDLLTK	YPL235W	RVB2	14.66	1	0	21700	1000	21.7
SEVRDQINTK	YPL235W	RVB2	11.75	1	0	188000	5870	32.027
STSEEQEALLR	YOR290C	SNF2	10.76	1	0	364000	8130	44.772
SAINQYNR	YOR290C	SNF2	12.21	1	0	382000	129000	2.961
SELPDIYSR	YOR290C	SNF2	9.99	1	0	117000	9800	11.939
ESGVEEEEELKDSEINEILAR	YOR290C	SNF2	14.54	1	0	23100	1320	17.5
QTNAFLDSLTR	YOR290C	SNF2	8.84	1	0	611000	18400	33.207
LITTNSVEEVILER	YOR290C	SNF2	15.71	1	0	323000	1000	323
SINHPPDFKR	YOR290C	SNF2	13.11	1	0	92000	12600	7.302
DIGAELKREESESAAVYNGR	YOR290C	SNF2	12.11	1	0	38100	4680	8.141
NNPQVVNAITVAQQQVQR	YBR289W	SNF5	14.98	1	0	113000	8530	13.247
QLLVQQQQQQQLR	YBR289W	SNF5	13.85	2	0	30000	1500	20
IVNVLSK	YJL176C	SWI3	15.51	1	0	2470000	43100	57.309
GLFPFESYKPSVQLPDMAK	YJL176C	SWI3	12.38	1	0	109000	2600	41.923
SQIDHFK	YJL176C	SWI3	12.45	1	0	405000	143000	2.832
VEPETFEIPQAHEIVIPSYSK	YJL176C	SWI3	13.37	1	0	610000	3660	166.667
IHSIEVQSLPEFFTNRIPSK	YJL176C	SWI3	14.41	1	0	75500	1440	52.431
LNFNQNSSK	YJL176C	SWI3	12.83	1	0	397000	174000	2.282
LDSQETPSTEESR	YJL176C	SWI3	17.3	1	0	31000	8910	3.479
NIEPPLTSQYSTR	YJL176C	SWI3	10.49	1	0	585000	2490	234.94
NVSGDAAALFR	YJL176C	SWI3	9.45	1	0	16100	26200	0.615
DAESEAITVTAK	YJL176C	SWI3	13.11	1	0	712000	48500	14.68
SHIFATNEER	YJL176C	SWI3	12.77	2	0	306000	78900	3.878
GIENGALKYDKETDSLQPITSK	YDR334W	SWR1	15.94	1	0	50700	1000	50.7
SSIIDNELIKPLQTR	YDR334W	SWR1	12.09	1	0	79300	1000	79.3
NLIDLLTK	YDR334W	SWR1	16.44	1	0	67000	3640	18.407
TSTVVSSETTNEK	YDR334W	SWR1	14.31	1	0	82400	693	118.903
ITVFILSSR	YDR334W	SWR1	15.34	1	0	64400	904	71.239
YDLLTNELFHLR	YDR334W	SWR1	13.61	1	0	75000	1210	61.983
EFVSLVDYDPTHFNDSESFQK	YDR334W	SWR1	14.32	1	0	154000	16400	9.39
VLTYYGSPQQR	YDR334W	SWR1	9.22	1	0	44600	2520	17.698
AGGEQDLADLK	YDR334W	SWR1	11.01	1	0	82000	1000	82
QLDNVVIQEGDFTTDYFSK	YDR334W	SWR1	12.88	2	0	19700	1000	19.7
SEDTQKKEDNQVVPK	YAL011W	SWC3	11.62	1	0	118000	1990	59.296
KIVSESTPAATESPTSGTIPLIR	YAL011W	SWC3	12.56	1	0	158000	1000	158
NSGVLYDSLVSSR	YAL011W	SWC3	10.45	1	0	86900	3370	25.786
YVQGAEIILEYLEFTHSR	YAL011W	SWC3	19.03	1	0	34400	1000	34.4
RQQLAQQLQQDSEAS	YBR231C	SWC5	15.43	1	0	24500	1000	24.5
AGLNDELVLHNK	YBR231C	SWC5	9.66	1	0	94500	14900	6.342
SSAEGQEYLNSLK	YBR231C	SWC5	14.93	1	0	77600	1000	77.6
LLEQELR	YDR485C	VPS72	8.87	1	0	3040000	198000	15.354
ESEESIKNDGDVNSLGENSSSVHNQK	YDR485C	VPS72	13.51	1	0	38300	1000	38.3
RQELLSR	YDR485C	VPS72	10.75	1	0	426000	21300	20
IQDPISKEEGR	YDR485C	VPS72	11.55	1	0	296000	15900	18.616
DTANVDESSAENSLSTQTYEGPEQLTSR	YDR485C	VPS72	18.11	1	0	203000	1000	203
TQPPTGVFLANGIR	YDR485C	VPS72	10.19	1	0	662000	1000	662
DETTNEDSDDQVR	YDR485C	VPS72	13.71	1	0	81300	1000	81.3
IKTQPPTGVFLANGIR	YDR485C	VPS72	11.96	1	0	229000	3110	73.633
NFVTLYDFPNAPPNLK	YDR485C	VPS72	8	1	0	129000	1000	129
TEGIENLSHNVPQETK	YDR485C	VPS72	14.07	1	0	178000	1000	178
SDIKRDETTNEDSDDQVR	YDR485C	VPS72	17.22	1	0	144000	1040	138.462
RIEETSTNDTVEGESSPDAAVSR	YDR485C	VPS72	12.19	1	0	244000	19600	12.449
NFVTLYDFPNAPPNLKDFNTNLFGDR	YDR485C	VPS72	6.23	2	0	163000	4840	33.678
QSTVDEAPNSQPQK	YDR485C	VPS72	12.35	2	0	349000	3150	110.794
NIITNEQK	YDR485C	VPS72	15.1	2	0	1060000	19100	55.497
VNSDELKPTALPDVTLDAIANK	YDR485C	VPS72	14.92	3	0	1190000	9270	128.371
IVHQINTEINKDLEIK	YDR485C	VPS72	11.94	3	0	199000	1000	199
ENTFENSSPAAQVVSQR	YDR485C	VPS72	17.15	3	0	177000	1110	159.459
QVTFTDHPQVAIIDTEESPSKK	YDR485C	VPS72	14	3	0	160000	79200	2.02
VFDAESSK	YDL197C	ASF2	8.26	1	0	56300	90300	0.623
NYDEYTLLVNLKK	YDL197C	ASF2	9.78	1	0	55300	1000	55.3
NVQNTVNTK	YDL197C	ASF2	14.43	1	0	70500	4480	15.737
QVQNATLQKR	YKL172W	EBP2	12.71	1	0	270000	650	415.385
QVQNATLQK	YKL172W	EBP2	11.64	1	0	282000	7970	35.383
RKNDATSSADVSGFSSR	YKL172W	EBP2	17.46	1	0	34100	2140	15.935
QSLDAVLVAR	YKL172W	EBP2	8.76	1	0	217000	22000	9.864
SQELKKEEPTIVTASNLK	YKL172W	EBP2	14.87	1	0	56900	1000	56.9
KNDATSSADVSGFSSR	YKL172W	EBP2	15.95	2	0	118000	1000	118
SLTADTLQQISDKYDGVVAENK	YDR110W	FOB1	14.47	1	0	139000	7790	17.843
NNDKIYC+57EPK	YDR110W	FOB1	12.8	1	0	55800	4810	11.601
SIFVIVGDR	YNL132W	KRE33	15.2	1	0	95100	11000	8.645
ESTQTAVVSR	YNL132W	KRE33	15.39	1	0	446000	8400	53.095
LLC+57LDVTLIKNPR	YNL132W	KRE33	9.89	1	0	68700	1000	68.7
GTPHPSQC+57NLFVVNR	YNL132W	KRE33	13.48	1	0	71200	5130	13.879
FILSLGSNPNC+57LVVDDELNVLPLSGAK	YNL132W	KRE33	11.16	1	0	37100	1000	37.1
SSSKIEAPSPSVNKK	YJL076W	NET1	12.55	1	0	56000	1000	56
VTLTGQR	YJL076W	NET1	7.74	1	0	1660000	619000	2.682
KSAVSESSVTNSK	YJL076W	NET1	11.92	1	0	123000	3670	33.515
SANVSFTPSYFNQSR	YJL076W	NET1	13.83	1	0	424000	1000	424
VSSNNNASKEDGTIINGTIEDDGNDNDEVDTTVR	YJL076W	NET1	16.62	1	0	91600	1570	58.344
EKEDTNDKLLEK	YJL076W	NET1	11.55	1	0	31100	21100	1.474
SATVDPDKTK	YJL076W	NET1	15.53	1	0	136000	11400	11.93
SQAEPSGIVEPK	YJL076W	NET1	11.83	1	0	601000	3910	153.708
DVFNVNNIVR	YJL076W	NET1	10.33	1	0	560000	32600	17.178
AAQLLAGAK	YJL076W	NET1	13.28	1	0	835000	30300	27.558
QNEATKVETKPATQASSFPVVGGSPSVATK	YJL076W	NET1	15.47	1	0	147000	1000	147
EGPSSPASILPAK	YJL076W	NET1	10.44	1	0	902000	9950	90.653
EILPTIPHNDQPILASSDKSNGTLK	YJL076W	NET1	14.87	1	0	56300	747	75.368
RVVVNTPR	YJL076W	NET1	11.36	1	0	266000	33700	7.893
ISSGIDAGKK	YJL076W	NET1	11.98	1	0	398000	34800	11.437
KSQAEPSGIVEPK	YJL076W	NET1	13.85	2	0	123000	45500	2.703
SFLPPPTQPQSPPIR	YJL076W	NET1	12.39	2	0	418000	1000	418
VETKPATQASSFPVVGGSPSVATK	YJL076W	NET1	14.7	2	0	336000	1710000	0.196
SKLNNGSPQSVQPQQQIPSSSGVLR	YJL076W	NET1	389.59	2	0	154000	1000	154
TTSNPSSILHDLPR	YJL076W	NET1	14.35	2	0	316000	1000	316
LNNGSPQSVQPQQQIPSSSGVLR	YJL076W	NET1	13.25	2	0	273000	1000	273
TEIISTNTNGATEDSTSEKVMVDAEQQAR	YNL216W	RAP1	-315.15	0	1	3230	168000	0.019
LQEQAQLLR	YNL216W	RAP1	11.28	1	0	450000	3460	130.058
TEIISTNTNGATEDSTSEK	YNL216W	RAP1	15.36	1	0	33700	4260	7.911
LVRDDDGNLIK	YNL216W	RAP1	9.45	1	0	142000	1000	142
ANGGEVLDSKPR	YNL216W	RAP1	12.7	1	0	87200	1000	87.2
ENVFIVSPYNHTNLPTVTPTYIK	YNL216W	RAP1	11.36	1	0	126000	6550	19.237
DLFQIDPDTGR	YNL216W	RAP1	8.92	1	0	358000	2830	126.502
IATTDLFLPLFFHFGSTR	YNL216W	RAP1	14.2	1	0	103000	15200	6.776
RPGVPTPGNYNSAAK	YNL216W	RAP1	12.42	1	0	30100	1000	30.1
FLLAYGIDDYISYYEAEK	YNL216W	RAP1	15.95	2	0	22700	1000	22.7
ESKENVFIVSPYNHTNLPTVTPTYIK	YNL216W	RAP1	14.06	3	0	60100	18400	3.266
ASFTDEEDEFILDVVR	YNL216W	RAP1	12.61	3	0	140000	711	196.906
DADAHDSLNDIDQLAR	YNL216W	RAP1	13.84	4	0	540000	2680	201.493
NETSEFLIIEK	YBR275C	RIF1	16.85	1	0	56500	1980	28.535
LEDSGTC+57ELNK	YBR275C	RIF1	15.79	1	0	97000	2300	42.174
IFLPIYDSLMSSQNK	YLR442C	SIR3	10.07	1	0	72100	2870	25.122
TFLYTLAQETEGTNR	YLR442C	SIR3	14.32	1	0	307000	17200	17.849
ETILSNFNADINLEESIRESLQKR	YLR442C	SIR3	17.4	1	0	35400	43500	0.814
KIHIQETQEFSK	YLR442C	SIR3	12.42	1	0	73200	3040	24.079
GKLVVSQEMVPR	YLR442C	SIR3	5.43	1	0	248000	5800	42.759
VIDDNNR	YLR442C	SIR3	13.23	1	0	552000	617	894.652
GGENVFLK	YLR442C	SIR3	6.94	1	0	209000	56800	3.68
LVVSQEMVPR	YLR442C	SIR3	11.39	1	0	372000	42400	8.774
MLRDNPGYK	YLR442C	SIR3	10.69	1	0	92700	1000	92.7
KTLILIQNPENLLSEK	YLR442C	SIR3	12.67	1	0	17500	1020	17.157
VSVPVSGQK	YLR442C	SIR3	13.2	1	0	195000	1000	195
IEPSADDDVNNGNIPSQR	YLR442C	SIR3	521.07	1	0	49500	3580	13.827
ILQYFEK	YLR442C	SIR3	13.38	1	0	1160000	26600	43.609
VPIDIFQIIR	YLR442C	SIR3	18.11	1	0	68000	2490	27.309
AHFTEIK	YLR442C	SIR3	11.81	1	0	559000	40600	13.768
ETILSNFNADINLEESIR	YLR442C	SIR3	11.4	1	0	173000	1000	173
ELLKSQVEDFTR	YLR442C	SIR3	12.35	1	0	51900	1470	35.306
GTSTTHGSISPQEESVSPNISSASPSALTSPTDSSK	YLR442C	SIR3	19.1	1	0	440000	2170	202.765
ISDGLSFGK	YLR442C	SIR3	8.98	1	0	18700	9190	2.035
LTDEQSSLDVAGLEDK	YLR442C	SIR3	13.25	1	0	62500	15200	4.112
SQVEDFTR	YLR442C	SIR3	11.3	1	0	507000	2250	225.333
YAC+57EPTAEK	YLR442C	SIR3	13.84	1	0	2350000	11700	200.855
YAC+57EPTAEKFVPIDIFQIIR	YLR442C	SIR3	12.19	1	0	195000	11000	17.727
HTLALETVLIK	YLR442C	SIR3	10.89	2	0	319000	1000	319
ITQLIAK	YLR442C	SIR3	16.89	2	0	3040000	718	4233.98
YFSEAINGFKDETISKK	YLR442C	SIR3	12.63	2	0	219000	2580	84.884
EGQNQKIPDNVIVINHK	YLR442C	SIR3	14.22	2	0	136000	1860	73.118
LTDEQSSLDVAGLEDKFR	YLR442C	SIR3	13.49	2	0	195000	5290	36.862
FAPDNQVTDSSQLNKLTDEQSSLDVAGLEDK	YLR442C	SIR3	16.81	2	0	57500	1000	57.5
LSIIC+57VGGHNVTIR	YLR442C	SIR3	9.61	2	0	891000	12900	69.07
NVANVSGSTEK	YLR442C	SIR3	13.28	3	0	3860000	58100	66.437
IKIEPSADDDVNNGNIPSQR	YLR442C	SIR3	19.23	3	0	881000	11700	75.299
FAPDNQVTDSSQLNK	YLR442C	SIR3	10.57	3	0	204000	1000	204
EILGINLANEQPVLEKPLKK	YDR227W	SIR4	12.72	1	0	31900	1000	31.9
NNYNSFPHSNLEK	YDR227W	SIR4	13.09	1	0	110000	2350	46.809
VSAGDSGISPEESKAR	YDR227W	SIR4	16.21	1	0	84500	6460	13.08
ISSEIDRENVK	YDR227W	SIR4	11.78	1	0	148000	1000	148
QLAVANEIIR	YDR227W	SIR4	8.42	1	0	199000	8540	23.302
NFSTRDEETTK	YDR227W	SIR4	11.67	1	0	31700	1000	31.7
SLASFEQTAFSR	YDR227W	SIR4	9.52	1	0	169000	12700	13.307
NFAHSDSLSVPK	YDR227W	SIR4	10.44	1	0	99200	1700	58.353
SLLNLFSNVLK	YDR227W	SIR4	18.02	1	0	280000	24600	11.382
ITSLQGDLTFTK	YDR227W	SIR4	9.59	1	0	59100	1000	59.1
GSADIGASVISLTK	YDR227W	SIR4	10.08	1	0	233000	2240	104.018
IYYNELQNKPDAK	YDR227W	SIR4	12.2	1	0	224000	7650	29.281
LAFLVEYEGQENNYNSTSR	YDR227W	SIR4	11.27	1	0	21400	1000	21.4
IYYNELQNKPDAKK	YDR227W	SIR4	13.09	1	0	19400	1250	15.52
IGTNDLFQVESAPK	YDR227W	SIR4	10.26	1	0	309000	3390	91.15
LQYLPLYAVSTFENTNNTEKNDVTNK	YDR227W	SIR4	16.46	1	0	71100	1400	50.786
TPNISNGTINIQK	YDR227W	SIR4	712.18	1	0	129000	1000	129
ITSLQGDLTFTKK	YDR227W	SIR4	9.84	2	0	226000	34200	6.608
NVKPSSPPDVK	YDR227W	SIR4	13.09	2	0	327000	6620	49.396
ANFLETIASTEKPENK	YDR227W	SIR4	14.28	2	0	38700	6550	5.908
SESKPFSSDALSK	YDR227W	SIR4	10.19	2	0	159000	10600	15
SQNTALPSTHK	YDR227W	SIR4	13.92	3	0	1200000	6870	174.672
TIVPISTSQTNNSFLSGVK	YDR227W	SIR4	12.19	4	0	81900	1000	81.9
KGDDLPLNDKDIGENC+57R	YKR010C	TOF2	16.16	1	0	28800	15700	1.834
SSDFINYLPNC+57K	YKR010C	TOF2	13.16	1	0	51300	1310	39.16
FLHFTDGDNTLLQLSNEILTK	YKR010C	TOF2	10.9	1	0	222000	8610	25.784
SLKDIFANAGKPPNAASTIK	YKR010C	TOF2	15.01	1	0	55300	1670	33.114
DIFANAGKPPNAASTIK	YKR010C	TOF2	12.52	1	0	40300	4150	9.711
NGQAIPSSLER	YKR010C	TOF2	10.75	1	0	99600	154000	0.647
NQHISLLQLAR	YKR010C	TOF2	11.04	1	0	175000	11100	15.766
SSDFINYLPNC+57KK	YKR010C	TOF2	13.16	2	0	292000	965	302.591
HFDDPNTIISGEK	YKR010C	TOF2	13.97	2	0	86600	8110	10.678
TVSYKDYSIFLENENILIK	YFL008W	SMC1	11.3	1	0	24300	1140	21.316
AREVENSVSLLNSDIANLR	YFL008W	SMC1	14.89	1	0	28600	2700	10.593
YLTEGGSILEEK	YFL008W	SMC1	8.43	1	0	64700	2230	29.013
ILNQFLK	YFL008W	SMC1	13.58	1	0	90300	17000	5.312
KLQSDIESANNQEYDLNFK	YFL008W	SMC1	13.02	1	0	20300	3580	5.67
YGLAVSTILGK	YFL008W	SMC1	15.05	1	0	704000	3410	206.452
LSLDSDVKFPSNTTTQIQFTPLIK	YJL074C	SMC3	16.62	1	0	43000	909	47.305
VNAVDSTFQK	YJL074C	SMC3	9.46	1	0	277000	21900	12.648
LSLDSDVKFPSNTTTQIQFTPLIKK	YJL074C	SMC3	15.22	1	0	51700	756	68.386
SLANGIINVK	YJL074C	SMC3	9.03	1	0	206000	11500	17.913
LILEESLNAIILK	YJL074C	SMC3	15.36	2	0	398000	770	516.883
LQTVLETLLSDVNQNQR	YJL074C	SMC3	14.2	3	0	454000	7170	63.319
SNNLLTPQPTNFTTK	YDL003W	MCD1	15.68	1	0	13800	1000	13.8
VRPTPGEVASK	YDL003W	MCD1	11.29	2	0	128000	7320	17.486
SSELELQK	YFR031C	SMC2	11.34	1	0	32600	13500	2.415
QIETIQADLNHVTEELQTQYATSQK	YFR031C	SMC2	13.49	1	0	123000	1530	80.392
TLLTEEIEPK	YFR031C	SMC2	13.46	1	0	262000	8320	31.49
KTSEEIDSLNEDVEEIKLQK	YFR031C	SMC2	13.15	1	0	22700	1000	22.7
ETLENGETR	YFR031C	SMC2	11.24	1	0	159000	45900	3.464
FDESITK	YFR031C	SMC2	9.99	1	0	415000	256000	1.621
IVVSYEYYNIK	YFR031C	SMC2	15.09	1	0	208000	4490	46.325
VENLNDTTEK	YFR031C	SMC2	14.18	1	0	91900	17000	5.406
YATALQTC+57AGGR	YFR031C	SMC2	4.88	1	0	207000	19500	10.615
FLILQGEVENIAQMKPK	YLR086W	SMC4	-7.14	0	1	42200	286000	0.148
DVELSSDELKVIEEQLK	YLR086W	SMC4	13.01	1	0	84100	4470	18.814
GLNELSIR	YLR086W	SMC4	16.07	1	0	606000	33300	18.198
LNSLLTYIK	YLR086W	SMC4	12.95	1	0	407000	5110	79.648
SIEIEMK	YLR086W	SMC4	9.17	1	0	56100	58400	0.961
ESSYTEVTK	YLR086W	SMC4	13.02	1	0	137000	12700	10.787
LDDVVVDTVEC+57AQHC+57IDYLRK	YLR086W	SMC4	14.11	1	0	59200	1000	59.2
QELQDLILDLKK	YLR086W	SMC4	9.05	1	0	23900	1000	23.9
TLSSLALVFALHK	YLR086W	SMC4	16.85	1	0	131000	5900	22.203
INGFHGR	YLR086W	SMC4	11.48	1	0	473000	2150	220
DTLVAQNLK	YLR086W	SMC4	11.07	1	0	379000	8160	46.446
LFDLVKPK	YLR086W	SMC4	13.64	1	0	325000	4970	65.392
NITNLSGGEK	YLR086W	SMC4	10.55	1	0	220000	10600	20.755
LSEDELRELDVELIESK	YLR086W	SMC4	10.35	1	0	39500	3160	12.5
LGTNQSDKVDDYTPEEVDKIER	YLR086W	SMC4	15.31	1	0	162000	240000	0.675
DEVKEQLGILK	YLR086W	SMC4	7.54	1	0	75300	1000	75.3
RLELLQLSPVK	YLR086W	SMC4	9.79	1	0	126000	1000	126
SYSQSPPR	YLR086W	SMC4	12.03	1	0	263000	24400	10.779
LELLQLSPVK	YLR086W	SMC4	12.01	1	0	86400	1000	86.4
RELEGTR	YLR086W	SMC4	12.3	1	0	47700	24700	1.931
NAQFIVISLR	YLR086W	SMC4	14.98	1	0	122000	26500	4.604
LGDLGVIDDSFDVAISTAC+57PR	YLR086W	SMC4	11.07	2	0	173000	3710	46.631
YAFSQPTNSTTTSLHVPNLQPPK	YLR086W	SMC4	14.35	2	0	692000	52700	13.131
LRGEYNDLQSETK	YLR086W	SMC4	12.81	2	0	323000	17500	18.457
QFNLQPISTPENVPR	YLR086W	SMC4	9.87	2	0	199000	1000	199
IDEEKPGLIITR	YLR086W	SMC4	12.13	2	0	380000	1000	380
LFINELVLENFK	YLR086W	SMC4	16.76	2	0	1950000	1500	1300
IC+57DLSSKFNK	YLR272C	YCS4	10.13	1	0	31800	13400	2.373
LMC+57LSSK	YLR272C	YCS4	9.41	1	0	126000	8870	14.205
YSC+57LALER	YLR272C	YCS4	9.48	1	0	991000	1000	991
GSESQLNSTLKK	YLR272C	YCS4	15.07	1	0	59200	43700	1.355
TLVYLEK	YLR272C	YCS4	13.62	1	0	1180000	78300	15.07
GSESQLNSTLK	YLR272C	YCS4	11.94	1	0	295000	15300	19.281
NSKNDSANVELFK	YLR272C	YCS4	13.29	1	0	62100	1000	62.1
LFFTELASK	YLR272C	YCS4	11.55	1	0	83500	3930	21.247
VFNAKDTTGPK	YLR272C	YCS4	12.73	1	0	127000	1000	127
KVESQETLNDTIER	YLR272C	YCS4	13.22	1	0	96600	22900	4.218
FTSLAVR	YLR272C	YCS4	16.49	1	0	2860000	910000	3.143
AINQELEDVAVK	YLR272C	YCS4	8.5	1	0	177000	9480	18.671
SLPLLITVMEK	YLR272C	YCS4	17.27	1	0	379000	7520	50.399
LSELSPGIMLR	YLR272C	YCS4	14.88	1	0	156000	2320	67.241
AISNFLIK	YLR272C	YCS4	13.46	1	0	1210000	66300	18.25
AINQELEDVAVKK	YLR272C	YCS4	12.41	1	0	1240000	11000	112.727
SLIEEEVEQDEGQC+57RTELEGSFNK	YLR272C	YCS4	14.04	2	0	248000	2300	107.826
QMNLVITLLNNSSITLR	YLR272C	YCS4	15.01	2	0	67400	3390	19.882
NSKNDSANVELFKR	YLR272C	YCS4	12.56	2	0	130000	4460	29.148
NDSANVELFKR	YLR272C	YCS4	13.05	2	0	153000	6250	24.48
FC+57PIVEEIVSNSSR	YLR272C	YCS4	9.46	3	0	559000	1000	559
LQTQLSYLISSSLSNLSK	YLR272C	YCS4	9.68	3	0	98300	1000	98.3
SSNDTIEHAADITDGNNTELTK	YDR325W	YCG1	18.78	1	0	123000	5520	22.283
IFNSVAEVFQK	YDR325W	YCG1	10.76	1	0	59800	2860	20.909
AIEALFQSRPDILSK	YDR325W	YCG1	10.53	1	0	85600	4590	18.649
FVDQFIR	YDR325W	YCG1	14.8	1	0	144000	19800	7.273
TAADILLR	YDR325W	YCG1	13.85	1	0	177000	160000	1.106
IQAVFC+57LTK	YDR325W	YCG1	8.61	1	0	470000	4130	113.801
TTVNISAVDNTTEQSNSR	YDR325W	YCG1	15.32	3	0	56800	8000	7.1
SINNLIQEHDSR	YBL097W	BRN1	13.03	1	0	153000	3290	46.505
VDSVTTETGK	YBL097W	BRN1	11.86	1	0	444000	8300	53.494
C+57SLKTDEFLK	YOL034W	SMC5	10.07	1	0	91700	1370	66.934
IAKPDLSSFQPGSIIK	YOL034W	SMC5	11.86	1	0	85900	1000	85.9
DLGFEGYLSDFITGDKR	YOL034W	SMC5	14.11	1	0	124000	603	205.638
ELSSADTTPPVPAETVR	YOL034W	SMC5	11.46	1	0	96700	1000	96.7
LDDIVSK	YOL034W	SMC5	9.74	1	0	439000	12700	34.567
QVFPTDVSIK	YOL034W	SMC5	7.58	1	0	118000	8650	13.642
AISSSLNAFVVSNPKDNR	YLR383W	SMC6	12.18	1	0	55600	5630	9.876
VIYVNEKDSEHQNAR	YLR383W	SMC6	13.41	1	0	14900	1000	14.9
SGDNSSNITAIPKEEQR	YJR089W	BIR1	13.91	1	0	493000	1000	493
VIKPEFEPVPSVAR	YJR089W	BIR1	11.59	1	0	1360000	22700	59.912
ILEDVSVKNETPNNEMLLFETGTPIASQENK	YJR089W	BIR1	17.18	1	0	36700	1000	36.7
QHLTVTDNK	YJR089W	BIR1	11.45	1	0	535000	2610	204.981
SGDNSSNITAIPK	YJR089W	BIR1	14.03	1	0	356000	30400	11.711
NLVSGTSSYPR	YJR089W	BIR1	9.73	1	0	897000	39500	22.709
KLFDEEFSGK	YJR089W	BIR1	9.33	1	0	153000	147000	1.041
EIKRPNVQLTQSSSPIK	YJR089W	BIR1	12.66	1	0	87800	1000	87.8
TDISVIQHNISVLDGAQGENVKR	YJR089W	BIR1	14.58	1	0	34000	691	49.204
GIDSDNDNVIREDDTGINTDTK	YJR089W	BIR1	18.1	1	0	52900	5530	9.566
LFDEEFSGK	YJR089W	BIR1	8.76	1	0	81700	6590	12.398
ETSTSLADNSK	YJR089W	BIR1	12.22	1	0	425000	1680	252.976
LEEQRKETSTSLADNSK	YJR089W	BIR1	13.52	1	0	172000	1240	138.71
LGFYFDPVIDPK	YJR089W	BIR1	14.17	1	0	667000	1030	647.573
QVC+57LLIYLR	YJR089W	BIR1	15.86	1	0	195000	9210	21.173
NYFHDLLK	YJR089W	BIR1	7.04	2	0	490000	6980	70.201
YINNNDATLANDKDGDLAFLIK	YJR089W	BIR1	12.38	2	0	443000	19600	22.602
EAQNGEFR	YJR089W	BIR1	11.98	2	0	835000	10200	81.863
TQIVDQNLGDIDRDKVPNGGSPEVPK	YJR089W	BIR1	14.1	4	0	90900	1530	59.412
AVDIC+57EK	YGR140W	CBF2	11.61	1	0	365000	32400	11.265
SPYTSYSTNAK	YGR140W	CBF2	12.22	1	0	128000	11500	11.13
GSPILSFDILPGFNK	YGR140W	CBF2	15.94	1	0	273000	2650	103.019
GDGFPNLNADENGSLLQDIPILR	YGR140W	CBF2	16.76	1	0	127000	3860	32.902
LRDQNEGSFSR	YGR140W	CBF2	12.13	1	0	176000	1130	155.752
AITTNETNNTNTQVLC+57PPLLK	YGR140W	CBF2	17.32	2	0	247000	4120	59.951
VHENPNANIDTK	YGR140W	CBF2	12.63	3	0	239000	5970	40.034
IQNSDHITNIIFPTSPTK	YDR130C	FIN1	13.81	1	0	46000	1000	46
IQQQQQQHILPSDAK	YDR130C	FIN1	14.57	1	0	68800	1000	68.8
HSIQVTPR	YDR130C	FIN1	13	1	0	68700	9170	7.492
LNHELEQQK	YGL086W	MAD1	13.06	1	0	88500	3060	28.922
NNPAVETVPISVYDSLNFELK	YGL086W	MAD1	12.72	1	0	30100	829	36.309
TSESPINTK	YBR156C	SLI15	15.86	1	0	614000	4270	143.794
LYESSEWLR	YBR156C	SLI15	14.45	1	0	24600	11900	2.067
SPYLQEQLIR	YBR156C	SLI15	8.42	1	0	59700	15900	3.755
SIIETLDDLNNLTTDAHSEINQR	YBR156C	SLI15	15.61	1	0	140000	1470	95.238
LLAEDLYIQYSSK	YOR195W	SLK19	12.18	1	0	26500	1000	26.5
TSLELESLQLK	YOR195W	SLK19	8.88	1	0	67700	20000	3.385
SLGVILDLENDQVLINR	YMR117C	SPC24	10.67	1	0	13100	1000	13.1
LEGDLEYTNEESNEFGSKDELVK	YMR117C	SPC24	10.5	1	0	34300	1000	34.3
FC+57SAILLR	YBL034C	STU1	15.4	1	0	57600	3120	18.462
NYPSYAQPTQSSSTSLLNAPAVTAGGSVIASK	YBL034C	STU1	15.93	1	0	224000	5390	41.558
ELLLTSQQSSSAPK	YBL034C	STU1	11.55	1	0	102000	23100	4.416
DLAIGAHGGKK	YKL112W	ABF1	13.21	1	0	156000	5590	27.907
ETAQLAIDKINSYK	YKL112W	ABF1	12.41	1	0	195000	26700	7.303
ETAQLAIDKINSYKR	YKL112W	ABF1	11.41	1	0	912000	71600	12.737
DTSMNLDVFNSATDDIPGPFVVTK	YKL112W	ABF1	13.34	1	0	62400	1620	38.519
HQEISSAGTSSNTTK	YKL112W	ABF1	16.26	1	0	100000	12200	8.197
NDTEDDSINK	YKL112W	ABF1	10.16	1	0	125000	7350	17.007
LVVNYYEYKHPIINK	YKL112W	ABF1	11.4	1	0	130000	6750	19.259
LVVNYYEYK	YKL112W	ABF1	12.67	1	0	628000	26300	23.878
VSHYVEESGLLDILMQR	YKL112W	ABF1	11.1	1	0	102000	7600	13.421
GLDDESGPTHGNDSGNHR	YKL112W	ABF1	14.52	1	0	645000	36500	17.671
YGLTAEDFEKR	YKL112W	ABF1	16.16	2	0	1810000	56300	32.149
FDQILESSYNNSNHTVSK	YKL112W	ABF1	16.07	2	0	96800	4260	22.723
NEDDKLPHEVAEQLR	YKL112W	ABF1	10.58	2	0	334000	9770	34.186
QQGVTIKNDTEDDSINKASIDR	YKL112W	ABF1	14.58	2	0	161000	39200	4.107
SNEVNGNNDDDADANNIFKQQGVTIK	YKL112W	ABF1	16.19	2	0	102000	4590	22.222
SNSIDYAK	YKL112W	ABF1	11.35	2	0	636000	54000	11.778
IEPYHSHPLEDNLSLGK	YKL112W	ABF1	13.74	4	0	1350000	85400	15.808
ILQNDLKFDQILESSYNNSNHTVSK	YKL112W	ABF1	14.5	4	1	573000	33300	17.207
SNEVNGNNDDDADANNIFK	YKL112W	ABF1	16.11	8	0	193000	9710	19.876
SHYTVYPSLPQSNKNDK	YLL004W	ORC3	14.04	1	0	51200	1000	51.2
SYDLVEK	YLL004W	ORC3	10.77	1	0	175000	23100	7.576
ISLIFNINTNLSNIEK	YLL004W	ORC3	12.05	1	0	20700	1000	20.7
SITTSTSPEQTER	YGL201C	MCM6	12.8	1	0	45200	758	59.631
VFQISFFNLPTVHR	YGL201C	MCM6	10.43	1	0	40100	1000	40.1
IPIIPTELIGTSPLFQSIQNR	YCL061C	MRC1	11.5	1	0	80400	5690	14.13
IDSSGATSQTQPIK	YCL061C	MRC1	10.67	1	0	40100	1000	40.1
TQIDTVAQTLQDEVPHTLK	YCL061C	MRC1	12.62	1	0	136000	4690	28.998
NVSSSFTQTQR	YCL061C	MRC1	13.06	1	0	27500	1420	19.366
VVQNVVVINPGR	YBL035C	POL12	10.58	1	0	116000	1000	116
LSPNDFADPTIQSQSEIYAVGR	YBL035C	POL12	10.17	1	0	49500	1000	49.5
TLDELFLK	YBL035C	POL12	15.31	1	0	169000	753	224.436
TISPHIQTVLIPSTK	YBL035C	POL12	10.75	1	0	134000	1080	124.074
TPGSSTFQTPTTNTPTTSR	YBL035C	POL12	17.84	1	0	45100	4620	9.762
QC+57KEDGIIAQAVDDSR	YBR088C	POL30	13.06	1	0	21200	3370	6.291
C+57GNNTDTLTLIADNTPDSIILLFEDTK	YBR088C	POL30	13.58	1	0	18900	1270	14.882
DLSQLSDSINIMITK	YBR088C	POL30	11.38	1	0	1510000	11000	137.273
IAEYSLK	YBR088C	POL30	11.64	1	0	7020000	63600	110.377
YLLDIIKGSSLSDR	YBR088C	POL30	8.09	1	0	169000	2960	57.095
LMDIDADFLKIEELQYDSTLSLPSSEFSK	YBR088C	POL30	10.82	1	0	71900	1000	71.9
EIGVEAFQEYR	YBR088C	POL30	6.93	1	0	49900	1190	41.933
IIDGFKDC+57VQLVNFQC+57K	YBR088C	POL30	12.32	1	0	843000	30700	27.459
FVADGDIGSGSVIIKPFVDMEHPETSIK	YBR088C	POL30	13.97	1	3	1000	95000	0.011
FVADGDIGSGSVIIKPF	YBR088C	POL30	15.21	1	0	69600	6810	10.22
C+57GNNTDTLTLIADNTPDSIILLFEDTKKDR	YBR088C	POL30	12.87	2	0	247000	2230	110.762
C+57GNNTDTLTLIADNTPDSIILLFEDTKK	YBR088C	POL30	12.77	2	0	56900	1000	56.9
C+57DHPVTLGMDLTSLSK	YBR088C	POL30	11.15	2	0	458000	25000	18.32
DC+57VQLVNFQC+57KEDGIIAQAVDDSR	YBR088C	POL30	14.59	2	0	61400	14700	4.177
LMDIDADFLK	YBR088C	POL30	15.49	2	0	339000	3360	100.893
FEEASLFK	YBR088C	POL30	16.78	2	0	1980000	7330	270.123
IIDGFKDC+57VQLVNFQC+57KEDGIIAQAVDDSR	YBR088C	POL30	14.12	3	0	132000	1000	132
IEELQYDSTLSLPSSEFSK	YBR088C	POL30	17.2	4	0	749000	1000	749
SGFLQFFLAPK	YBR088C	POL30	16.56	4	0	22000000	16600	1325.3
VLLVSLEIGVEAFQEYR	YBR088C	POL30	14.34	4	0	912000	1000	912
FEEASLFKR	YBR088C	POL30	16.23	5	0	3010000	6520	461.656
EDGIIAQAVDDSR	YBR088C	POL30	16.91	6	0	227000	1560	145.513
LSSEAPALFQFDLK	YBR088C	POL30	15.51	7	0	8050000	10300	781.553
YDVPIEKIFTK	YOL006C	TOP1	-19.12	1	0	84800	822	103.163
RVNPEDIVLNLSK	YOL006C	TOP1	10.81	1	0	24900	1000	24.9
LSVVFC+57K	YOL006C	TOP1	15.11	1	0	197000	29700	6.633
LEDKNFER	YNL088W	TOP2	9.89	1	0	219000	6480	33.796
AFEVGYQEFLQR	YNL088W	TOP2	9.75	1	0	735000	1000	735
QYEPGTVLDPTLK	YNL088W	TOP2	10.33	1	0	1350000	9480	142.405
GLGTSLAQEVR	YNL088W	TOP2	8.48	1	0	1270000	30000	42.333
QLDNGEDGAAKSDIPTILYER	YNL088W	TOP2	13.48	1	0	130000	26200	4.962
ISQLEHILK	YNL088W	TOP2	11.19	1	0	350000	15400	22.727
LVDDEDYDPSKK	YNL088W	TOP2	12.56	1	0	205000	10400	19.712
NAEIQAIK	YNL088W	TOP2	10.14	1	0	80200	105000	0.764
QYEPGTVLDPTLKEIPISDFINK	YNL088W	TOP2	14.13	1	0	74500	2660	28.008
IEQIGDNVLEITELPAR	YNL088W	TOP2	10.98	1	0	303000	2440	124.18
SIPNVLDGFKPGQR	YNL088W	TOP2	11.51	1	0	321000	287000	1.118
FNKEGKPYYGSPNDEIAEQINDVK	YNL088W	TOP2	19.15	1	0	21600	1000	21.6
IFDEILVNAADNK	YNL088W	TOP2	8.41	1	0	587000	12600	46.587
TPSVSETKTEEEENAPSSTSSSSIFDIK	YNL088W	TOP2	16.59	1	0	76700	4260	18.005
EKTPSVSETKTEEEENAPSSTSSSSIFDIK	YNL088W	TOP2	15.7	1	0	51300	2730	18.791
ETELENLLK	YNL088W	TOP2	8.44	1	0	315000	1810	174.033
VYDINGSVR	YNL088W	TOP2	10.06	1	0	185000	20600	8.981
QKQEKETELENLLK	YNL088W	TOP2	14.32	1	0	72600	49600	1.464
EYLLLGLSGNDK	YNL088W	TOP2	8.39	1	0	116000	13500	8.593
C+57EIPLEYINK	YNL088W	TOP2	7.81	1	0	768000	1870	410.695
DYYGC+57YPLR	YNL088W	TOP2	9.28	1	0	733000	29100	25.189
ITNYPKLEDANK	YNL088W	TOP2	12.65	2	0	264000	25300	10.435
EIPISDFINK	YNL088W	TOP2	13.85	2	0	539000	20800	25.913
YIYTELNK	YNL088W	TOP2	16.27	2	0	622000	38500	16.156
NYVELYLK	YNL088W	TOP2	11.13	2	0	389000	11400	34.123
EGKPYYGSPNDEIAEQINDVK	YNL088W	TOP2	14.15	2	0	91000	2160	42.13
NVTIVPGLFK	YNL088W	TOP2	13.5	2	0	834000	49800	16.747
ELTVTNKPR	YNL088W	TOP2	9.07	2	0	194000	3830	50.653
IFHSLQGNDKDYIDLAFSK	YNL088W	TOP2	13.46	2	0	148000	38600	3.834
LC+57NIFSTEFILETADLNVGQK	YNL088W	TOP2	12.18	2	0	191000	42800	4.463
ELILFSLADNIR	YNL088W	TOP2	18	3	0	699000	2940	237.755
KLVDDEDYDPSKK	YNL088W	TOP2	14.09	3	0	43900	153000	0.287
YNSVNEILSEFYYVR	YNL088W	TOP2	11.7	3	0	127000	1650	76.97
NAIIQELENLGFPR	YNL088W	TOP2	12.07	4	0	229000	13900	16.475
LFAGADTDNAVTSHIQSVTR	YAL027W	YAL027W	13.73	1	0	138000	1030	133.981
VGHSTDFQINVLPK	YAL027W	YAL027W	15.48	1	0	224000	11800	18.983
SNATIFEAPLLSNNSIIC+57LK	YAL027W	YAL027W	12.6	2	0	112000	3920	28.571
LYEHHPELR	YBR114W	RAD16	8.45	1	0	117000	1000	117
IGEMYSLIR	YBR114W	RAD16	17.37	1	0	52100	2670	19.513
FLNINPFTK	YBR114W	RAD16	13.16	1	0	119000	2780	42.806
NVFTDLK	YBR114W	RAD16	12.3	1	0	307000	2190	140.183
NAPPYVPQR	YBR114W	RAD16	4.03	1	0	351000	40100	8.753
IEALVEELYK	YBR114W	RAD16	15.9	1	0	96900	7070	13.706
FGVEGPGLESFNNIQTLLK	YBR114W	RAD16	9.68	2	0	88300	3650	24.192
TKNC+57YRPLNEVLSTATLK	YPR180W	AOS1	13.51	1	0	85100	1910	44.555
NC+57YRPLNEVLSTATLK	YPR180W	AOS1	15.52	1	0	946000	164000	5.768
VEKLSEDEIALYDR	YPR180W	AOS1	10.7	1	0	211000	12200	17.295
ILPLTLSLLQYGLNQK	YPR180W	AOS1	17.35	1	0	48400	1000	48.4
IIGGAVAQDVINILGK	YPR180W	AOS1	15.49	1	0	21200	971	21.833
AIIGGAVAQDVINILGK	YPR180W	AOS1	14.09	1	0	106000	695	152.518
AIIGGAVAQDVINILGKR	YPR180W	AOS1	11.55	1	0	137000	1000	137
GIEFAPVAAIIGGAVAQDVINILGK	YPR180W	AOS1	12.88	1	0	23600	1000	23.6
LSLLQYGLNQK	YPR180W	AOS1	7.83	1	0	149000	1000	149
NC+57YRPLNEVLSTATLKEK	YPR180W	AOS1	14.26	2	0	130000	28400	4.577
SIIEVTTR	YPR180W	AOS1	2.39	2	0	3100000	106000	29.245
VLLINLGAIGSEITK	YPR180W	AOS1	15.49	3	0	834000	1000	834
LSEDEIALYDR	YPR180W	AOS1	13.14	6	0	242000	4110	58.881
ASNSVGTIQEQISNFINITQK	YDR390C	UBA2	19.44	1	0	84900	864	98.264
LLAIENLWK	YDR390C	UBA2	14.08	1	0	68300	6770	10.089
LAPPNKNC+57PVC+57SK	YDR390C	UBA2	16.22	1	0	338000	117000	2.889
TTNAIVAGASSLISLR	YDR390C	UBA2	8.88	1	0	73200	2280	32.105
NC+57PVC+57SK	YDR390C	UBA2	10.98	1	0	52000	975	53.333
QIAGNIIPAIATTNAIVAGASSLISLR	YDR390C	UBA2	13.65	1	0	1630000	3150	517.46
YTDLNMAFTAK	YDR390C	UBA2	15.6	1	0	89200	1000	89.2
ASNLSQNR	YDR390C	UBA2	11.12	1	0	324000	31100	10.418
TEC+57FEC+57TKK	YDR390C	UBA2	11.05	1	0	206000	2630	78.327
TLSEINLGNGSIILFSDEEGDTMIRK	YDR390C	UBA2	13.84	1	0	11000	144000	0.076
ETSLVTIIGEDSYKK	YDR390C	UBA2	10.86	1	0	125000	1000	125
LSDFVVLIR	YDR390C	UBA2	16.37	1	0	9530000	130000	73.308
AIELFLDVDDELPC+57NTC+57SLPDVEVPLIK	YDR390C	UBA2	13.87	1	0	724000	19500	37.128
IPEILNK	YDR390C	UBA2	14.74	1	0	3490000	11100	314.414
PRETSLVTIIGEDSYK	YDR390C	UBA2	12.77	1	0	231000	1000	231
TLSEINLGNGSIILFSDEEGDTMIR	YDR390C	UBA2	13.83	1	0	97600	589	165.705
RPVDTEISEAPSNK	YDR390C	UBA2	15.92	1	0	61600	153000	0.403
RPVDTEISEAPSNKR	YDR390C	UBA2	15.11	1	0	51100	11000	4.645
ANNSPSKNEEEEKNEK	YDR390C	UBA2	14.71	1	0	111000	1000	111
KAIELFLDVDDELPC+57NTC+57SLPDVEVPLIK	YDR390C	UBA2	18.84	1	0	74600	63300	1.179
TFPVC+57TIR	YDR390C	UBA2	15.28	1	0	27600000	30900	893.204
SVGTIQEQISNFINITQK	YDR390C	UBA2	14.84	2	0	50100	1000	50.1
GADVVATTNSHGKDGIVILDDDEGEITIDAEPINGSK	YDR390C	UBA2	277.54	2	0	61400	1220	50.328
SHIFNIPMK	YDR390C	UBA2	10.21	2	0	226000	85900	2.631
PRETSLVTIIGEDSYKK	YDR390C	UBA2	13.78	2	0	488000	14400	33.889
SDFVVLIR	YDR390C	UBA2	15.59	2	0	393000	20900	18.804
IKQETNELYELQK	YDR390C	UBA2	14.78	3	0	966000	11700	82.564
YSYPQDISLLDASNQR	YDR390C	UBA2	12.13	3	0	526000	1110	473.874
TAQSASNSVGTIQEQISNFINITQK	YDR390C	UBA2	15.41	3	0	774000	1870	413.904
LSSDC+57LNK	YDR390C	UBA2	9.6	4	0	8670000	68300	126.94
GADVVATTNSHGK	YDR390C	UBA2	11.6	5	0	3620000	56300	64.298
LLFDYDFEDLNDR	YDR390C	UBA2	15.46	6	0	208000	1000	208
DASRIPEILNK	YDR390C	UBA2	13.6	6	0	7470000	33700	221.662
TKLVNEPTNSDIVELD	YDR390C	UBA2	15.32	6	0	2060000	1000	2060
EKYSYPQDISLLDASNQR	YDR390C	UBA2	12.92	7	0	15500000	196000	79.082
TKPVPLSDSQINTPTK	YDR390C	UBA2	14	8	0	9140000	204000	44.804
EQNHIEFDKDDADTLEFVATAANIR	YDR390C	UBA2	16.44	10	0	2030000	32400	62.654
QIVLGVQDLLDSPNPNSPAQEPAWR	YDL064W	UBC9	13.25	1	0	1090000	18800	57.979
EGTNWAGGVYPITVEYPNEYPSKPPK	YDL064W	UBC9	16.61	1	0	717000	59200	12.111
KADGSMDLQK	YDL064W	UBC9	11.52	1	0	401000	2480000	0.162
ADGSMDLQK	YDL064W	UBC9	15.33	1	0	59900	4080	14.681
DHPFGFYAKPVK	YDL064W	UBC9	11.52	2	0	762000	10500	72.571
VSELKDIC+57R	YDR409W	SIZ1	9.37	1	0	208000	17300	12.023
AVLQDLIR	YDR409W	SIZ1	12.71	1	0	144000	56600	2.544
GATILSNNGLDQR	YDR409W	SIZ1	734.76	1	0	448000	7830	57.216
TPLNVTAVDNSSHLISPDVSVSSPTPR	YDR409W	SIZ1	15.04	1	0	318000	2240	141.964
ADYNLLSNPNSK	YDR409W	SIZ1	13.17	1	0	201000	11500	17.478
VIPEYLGNSSSYIGK	YDR409W	SIZ1	11.12	1	0	259000	9400	27.553
GNEPIQFPFPNELR	YDR409W	SIZ1	12.36	1	0	228000	8400	27.143
NFLQNALVVGK	YDR409W	SIZ1	14.46	1	0	194000	69800	2.779
STNTDILTEK	YDR409W	SIZ1	12.29	2	0	155000	8310	18.652
APPPTNPDASSSSSSFAVPTIHFK	YDR409W	SIZ1	12.64	2	0	613000	40200	15.249
QNSTPVLPTLPQNVPIR	YDR409W	SIZ1	13.43	4	0	352000	1960	179.592
GPSTPLLPAVLQNLTNQTEAQR	YOR156C	NFI1	15.83	1	0	260000	1000	260
TLNEQDDDDIITTSTVLSLQC+57PISC+57TR	YOR156C	NFI1	15.69	1	0	22800	1000	22.8
NPYATLMK	YOR156C	NFI1	14.07	1	0	127000	2430	52.263
HSNVSIYIPK	YOR156C	NFI1	12.34	1	0	530000	1000	530
SNHDLLK	YOR156C	NFI1	11	1	0	274000	15900	17.233
SFPTHVNPR	YOR156C	NFI1	11.94	1	0	150000	4510	33.259
NENQGTVKQEQDYDSR	YOR156C	NFI1	15.58	1	0	30200	3730	8.097
QNGTGNPANLTPYLK	YOR156C	NFI1	10.95	1	0	31000	2120	14.623
QEQDYDSR	YOR156C	NFI1	12.67	1	0	37500	4430	8.465
IDPSSDIANLKNESK	YCR088W	ABP1	12.81	1	0	28300	1000	28.3
SSAAPPPPPR	YCR088W	ABP1	12.38	1	0	280000	7220	38.781
YSIQTSSK	YCR088W	ABP1	15.2	1	0	455000	30000	15.167
LVQKPTAAGSK	YCR088W	ABP1	13.72	1	0	70500	1000	70.5
SFTPSKSPAPVSK	YCR088W	ABP1	12.96	1	0	60600	6360	9.528
EIDAEYLK	YCR088W	ABP1	5.91	1	0	197000	2290	86.026
ASFAANFAAVANNLFK	YCR088W	ABP1	11.89	1	0	165000	1000	165
NVASGAPVQKEEPEQEEIAPSLPSR	YCR088W	ABP1	19.1	2	0	283000	1150	246.087
SQESPLNKKPTSLHSR	YNL042W	BOP3	14.24	1	0	184000	1000	184
SQESPLNK	YNL042W	BOP3	12.18	1	0	4220000	23700	178.059
LFNTDHGVPASSPMK	YNL042W	BOP3	11.67	1	0	245000	1000	245
ARSTSSFGVIDLSIIDEAKEK	YNL042W	BOP3	15.92	1	0	42200	10400	4.058
QPSPYKFPASSSTGGISHSTVTNVQR	YNL042W	BOP3	15.87	1	0	178000	1000	178
DQQQPLSQPLPPPPQQQQDLHTHNLHTIPR	YNL042W	BOP3	17.01	1	0	308000	1000	308
QQYYKLENLNR	YNL042W	BOP3	12.58	2	0	401000	12800	31.328
STSSFGVIDLSIIDEAK	YNL042W	BOP3	11.67	2	0	259000	4220	61.374
AGGNQPHNNTEGTQSSENLPR	YNL042W	BOP3	14.34	2	0	1980000	10600	186.792
LASSSGLPINQIHK	YNL042W	BOP3	12.88	2	0	1930000	26900	71.747
FTNPNIPSTMTSILSFNR	YNL042W	BOP3	12.49	3	0	523000	2570	203.502
STSSFGVIDLSIIDEAKEK	YNL042W	BOP3	14.06	4	0	1800000	3910	460.358
FPASSSTGGISHSTVTNVQR	YNL042W	BOP3	16.41	5	0	839000	5790	144.905
IGASAVAALNDNISIKEEDVAR	YNL042W	BOP3	12.93	9	0	1730000	8140	212.531
GVLMYGPPGTGK	YDL126C	CDC48	8.41	1	0	214000	10800	19.815
VVSQLLTLMDGMK	YDL126C	CDC48	14.7	1	0	55200	30100	1.834
NVFVIGATNRPDQIDPAILRPGR	YDL126C	CDC48	13.64	1	0	49000	2390	20.502
AVATEVSANFISVK	YDL126C	CDC48	13.02	1	0	1150000	47900	24.008
MAGESESNLRK	YDL126C	CDC48	13.57	1	0	269000	38300	7.023
AEQEPEVDPVPYITK	YDL126C	CDC48	10.49	1	0	25400	1000	25.4
ARGGSLGDAGGASDR	YDL126C	CDC48	12.46	1	0	510000	121000	4.215
AIGIKPPR	YDL126C	CDC48	9.38	1	0	342000	3920	87.245
LDQLIYVPLPDENAR	YDL126C	CDC48	8.59	1	0	565000	19600	28.827
MAGESESNLR	YDL126C	CDC48	10.87	1	0	50800	1340	37.91
NAPAIIFIDEIDSIAPKR	YDL126C	CDC48	11.64	1	0	236000	772	305.699
FALGNSNPSALR	YDL126C	CDC48	9.86	1	0	1730000	24800	69.758
KTPLEPGLELTAIAK	YDL126C	CDC48	9.86	1	0	1420000	5600	253.571
IRLGDLVTIHPC+57PDIK	YDL126C	CDC48	9.57	2	0	197000	16500	11.939
LGDLVTIHPC+57PDIK	YDL126C	CDC48	8.23	2	0	1180000	20200	58.416
AAAPTVVFLDELDSIAK	YDL126C	CDC48	16.7	2	0	2070000	8410	246.136
AVANETGAFFFLINGPEVMSK	YDL126C	CDC48	11.68	2	0	590000	1310	450.382
YAIKDSIEAHR	YDL126C	CDC48	9.2	2	0	615000	10200	60.294
RSVSDAELR	YDL126C	CDC48	11.22	2	0	238000	7350	32.381
LSILNAQLR	YDL126C	CDC48	14.97	2	0	1990000	15600	127.564
GGSLGDAGGASDR	YDL126C	CDC48	12.67	2	0	2640000	136000	19.412
GVLFYGPPGTGK	YDL126C	CDC48	-17.84	4	0	1800000	5810	309.811
SNVVVIAATNRPNSIDPALRR	YDL126C	CDC48	13.72	4	0	571000	2850	200.351
IVSEGPAHTGAK	YLR429W	CRN1	13.53	1	0	53000	1840	28.804
SASSSSTINHVLKEDNSINK	YLR429W	CRN1	19.55	1	0	76900	6410	11.997
TAITASSKEEPSAAR	YLR429W	CRN1	15.91	1	0	252000	1390	181.295
GHTAQVLDTDFDPFNDHR	YLR429W	CRN1	13.46	1	0	43700	1000	43.7
SIYDGSAPSFHEAK	YLR429W	CRN1	12.19	2	0	84400	6770	12.467
LQEMFDDLSQR	YBL047C	EDE1	10.56	1	0	31600	2450	12.898
QLELNQVTVANLQK	YBL047C	EDE1	11.82	1	0	189000	1400	135
LEPVVVNQPNR	YBL047C	EDE1	11.14	1	0	237000	1000	237
VATPSIPQQPIPLKNDPIVDASLSK	YBL047C	EDE1	15.43	1	0	357000	931	383.459
FVETTVENSNLNVNR	YBL047C	EDE1	10.94	1	0	111000	2120	52.358
LNELTTDLQESQTK	YBL047C	EDE1	12.28	1	0	183000	13100	13.969
YQDLSNKDTDLTDREK	YBL047C	EDE1	15.18	2	0	82000	5250	15.619
IQGPNYVPGKKDDLFIK	YDR385W|YOR133W	EFT2|EFT1	13.85	1	0	237000	1730	136.994
ADLMLYVSK	YDR385W|YOR133W	EFT2|EFT1	17.01	1	0	204000	26700	7.64
TDGNSFLINLIDSPGHVDFSSEVTAALR	YDR385W|YOR133W	EFT2|EFT1	16.96	1	0	31500	1500	21
FSVSPVVQVAVEVK	YDR385W|YOR133W	EFT2|EFT1	13.23	1	0	418000	6160	67.857
ISPPVVAYRETVESESSQTALSK	YDR385W|YOR133W	EFT2|EFT1	10.64	1	0	107000	1000	107
ALLELQVSK	YDR385W|YOR133W	EFT2|EFT1	14.38	1	0	96300	11300	8.522
TGTLTTSETAHNMK	YDR385W|YOR133W	EFT2|EFT1	11.38	1	0	69900	5110	13.679
VAFTVDQMR	YDR385W|YOR133W	EFT2|EFT1	13.49	1	0	195000	17100	11.404
STLTDSLVQR	YDR385W|YOR133W	EFT2|EFT1	9.19	1	0	1030000	65700	15.677
GQVVSEEQRPGTPLFTVK	YDR385W|YOR133W	EFT2|EFT1	13.78	1	0	500000	38000	13.158
ETVESESSQTALSK	YDR385W|YOR133W	EFT2|EFT1	12.69	1	0	35500	22200	1.599
AGEIVLAAR	YDR385W|YOR133W	EFT2|EFT1	12.44	1	0	3250000	463000	7.019
AYLPVNESFGFTGELR	YDR385W|YOR133W	EFT2|EFT1	10.22	1	0	891000	33800	26.361
SLMDKVTNVR	YDR385W|YOR133W	EFT2|EFT1	11.09	1	0	341000	105000	3.248
IQEPVFLVEIQC+57PEQAVGGIYSVLNKK	YDR385W|YOR133W	EFT2|EFT1	16.14	1	0	71400	30900	2.311
IQEPVFLVEIQC+57PEQAVGGIYSVLNK	YDR385W|YOR133W	EFT2|EFT1	13.64	1	0	240000	9480	25.316
NANDLPK	YDR385W|YOR133W	EFT2|EFT1	12.3	2	0	3270000	124000	26.371
VTDGALVVVDTIEGVC+57VQTETVLR	YDR385W|YOR133W	EFT2|EFT1	16.77	4	0	125000	6040	20.695
TFAEAMR	YHR174W	ENO2	12.55	1	1	2940000	302000	9.735
GVMNAVNNVNNVIAAAFVK	YHR174W	ENO2	12.02	1	1	478000	31300	15.272
LGANAILGVSMAAAR	YHR174W	ENO2	14.13	2	1	666000	72100	9.237
IEEELGDKAVYAGENFHHGDKL	YHR174W	ENO2	12.33	2	0	108000	6010	17.97
TAGIQIVADDLTVTNPAR	YHR174W	ENO2	9	4	0	935000	205000	4.561
ILDSALVTAAQLAK	YLL026W	HSP104	12.79	1	0	345000	2460	140.244
DSKPEELDSKER	YLL026W	HSP104	12.76	1	0	333000	13600	24.485
IKSNPC+57LIGEPGIGK	YLL026W	HSP104	11.8	1	0	67700	4310	15.708
RLPDSALDLVDISC+57AGVAVAR	YLL026W	HSP104	13.18	1	0	146000	3720	39.247
VDC+57SELSEK	YLL026W	HSP104	12.27	1	0	107000	13700	7.81
LFSLDLAALTAGAK	YLL026W	HSP104	17.6	2	0	119000	2130	55.869
ALERDEDADSTTKDR	YLL026W	HSP104	14.73	2	0	427000	6760	63.166
YALDIIK	YBR011C	IPP1	14.23	1	0	156000	14400	10.833
LEITKEETLNPIIQDTK	YBR011C	IPP1	11.32	1	0	245000	14400	17.014
VIAIDINDPLAPK	YBR011C	IPP1	13.55	1	0	305000	15300	19.935
LNDIEDVEK	YBR011C	IPP1	10.97	1	0	185000	11400	16.228
LEITKEETLNPIIQDTKK	YBR011C	IPP1	13.1	1	0	33100	2030	16.305
ATNEWFR	YBR011C	IPP1	10.49	1	0	54000	4830	11.18
GIDLTNVTLPDTPTYSK	YBR011C	IPP1	11.66	1	0	429000	29400	14.592
LNDIEDVEKYFPGLLR	YBR011C	IPP1	11.18	1	0	191000	9090	21.012
AASDAIPPASPK	YBR011C	IPP1	10.84	1	0	207000	17000	12.176
IYKIPDGKPENQFAFSGEAK	YBR011C	IPP1	13.69	2	0	102000	8140	12.531
AVGDNDPIDVLEIGETIAYTGQVK	YBR011C	IPP1	14.85	3	1	1370000	51500	26.602
LPPTLKEQEDFENFLEGK	YKL142W	MRP8	11.47	1	0	133000	859	154.831
YLGLSLR	YKL142W	MRP8	15.08	1	0	3370000	57600	58.507
SLKEFKDIPDLK	YKL142W	MRP8	14.15	1	0	78100	1040	75.096
QKHDVTDFDSK	YKL142W	MRP8	15.13	1	0	284000	8300	34.217
KQSLIISK	YKL142W	MRP8	10.14	1	0	448000	1150	389.565
HDVTDFDSK	YKL142W	MRP8	11.74	1	0	149000	1090	136.697
KSGSATQFDATDFATNEDLVELVK	YKL142W	MRP8	14.87	2	0	60000	2290	26.201
VLELQLDK	YKL142W	MRP8	8.87	2	0	62300	8070	7.72
LVNSLKKDDDDVIAPLPNADGDIPAISDGVFPK	YKL142W	MRP8	16.19	2	0	279000	2590	107.722
QVSELQDLVKK	YKL142W	MRP8	13.66	2	0	962000	14700	65.442
KDDDDVIAPLPNADGDIPAISDGVFPK	YKL142W	MRP8	14.63	2	0	247000	8410	29.37
EQEDFENFLEGK	YKL142W	MRP8	14.94	2	0	48900	1000	48.9
ELQGELNFIEER	YKL142W	MRP8	9.14	2	0	557000	3340	166.766
SGSATQFDATDFATNEDLVELVK	YKL142W	MRP8	13.99	3	0	277000	4810	57.588
FSKDELDDAFNDVAR	YKL142W	MRP8	13.88	5	0	199000	4300	46.279
LFIEEGDGEGDLLTEEILPTPVQPGGHYK	YOL070C	YOL070C	14.32	1	0	93700	1000	93.7
NSSQISTVSEQK	YOL070C	YOL070C	12.68	1	0	61700	1560	39.551
SPAGDVSLPPGDNR	YOL070C	YOL070C	11.79	1	0	207000	1480	139.865
SSIGSGNLASESGSSTYNTK	YOL070C	YOL070C	16.22	1	0	60200	1230	48.943
LVDSLSR	YOL070C	YOL070C	15.69	1	0	2020000	158000	12.785
AINPIRSETNDYNPTIPPR	YOL070C	YOL070C	13.18	1	0	87600	976	89.754
SVDSIYQVVR	YBR025C	YBR025C	10.37	1	0	313000	20300	15.419
GASAGEGLGNAFLSHIR	YBR025C	YBR025C	12.73	1	0	26700	2630	10.152
STFFQAITR	YBR025C	YBR025C	8.31	2	0	132000	1930	68.394
TASEVPAHLTVYDIAGLTK	YBR025C	YBR025C	15.05	2	0	180000	5030	35.785
LSNQEIGNK	YDR071C	PAA1	12.26	1	0	776000	25100	30.916
LINC+57PELC+57SGLFIR	YDR071C	PAA1	14.35	1	0	156000	3490	44.699
ASEEIISFR	YDR071C	PAA1	9.69	1	0	175000	69700	2.511
IIAENTNVAK	YDR071C	PAA1	9.31	1	0	380000	7770	48.906
IVLIAHEPLIPFYER	YDR071C	PAA1	14.4	2	0	357000	7530	47.41
NLATLLLTDYIQK	YDR071C	PAA1	17.57	4	0	117000	38000	3.079
KLIDLTQFPAFVTPMGK	YLR044C	PDC1	10.53	1	0	168000	18900	8.889
NPVILADAC+57C+57SR	YLR044C	PDC1	13.37	1	0	75500	1000	75.5
VATTGEWDKLTQDK	YLR044C	PDC1	11.11	1	0	107000	8790	12.173
GYKPVAVPAR	YLR044C	PDC1	11.05	1	0	1320000	93000	14.194
LIDLTQFPAFVTPMGK	YLR044C	PDC1	14.84	1	0	173000	8330	20.768
TTYVTQRPVY	YLR044C	PDC1	10.99	1	0	198000	19500	10.154
IYEVEGMR	YLR044C	PDC1	9.72	1	0	584000	12200	47.869
LKQVNVNTVFGLPGDFNLSLLDK	YLR044C	PDC1	18.43	1	0	483000	22100	21.855
EAVESADLILSVGALLSDFNTGSFSYSYK	YLR044C	PDC1	13.06	2	0	106000	4870	21.766
AQYNEIQGWDHLSLLPTFGAK	YLR044C	PDC1	15.02	2	0	59700	7290	8.189
MSANISETTAMITDIATAPAEIDR	YLR044C	PDC1	11.41	2	0	58500	2320	25.216
YGGVYVGTLSKPEVK	YLR044C	PDC1	10.16	2	1	2170000	142000	15.282
LLTTIADAAK	YLR044C	PDC1	15.33	3	0	6410000	467000	13.726
TTYVTQRPVYLGLPANLVDLNVPAK	YLR044C	PDC1	15.56	4	1	3370000	209000	16.124
QVNVNTVFGLPGDFNLSLLDK	YLR044C	PDC1	10.78	4	0	87400	2750	31.782
TVTDKEGIPAGWQGLDNGPESR	YCR012W	PGK1	13.31	1	0	454000	9770	46.469
TIVWNGPPGVFEFEK	YCR012W	PGK1	10.63	1	0	352000	14200	24.789
ELQSLLGK	YCR012W	PGK1	8.78	1	0	70900	11500	6.165
IVAALPTIK	YCR012W	PGK1	14.44	1	1	5630000	372000	15.134
ELPGVAFLSEK	YCR012W	PGK1	854.43	1	0	553000	27400	20.182
KVLENTEIGDSIFDKAGAEIVPK	YCR012W	PGK1	13.98	1	0	44200	1120	39.464
LSVQDLDLKDKR	YCR012W	PGK1	13.48	1	0	1110000	37700	29.443
SSAAGNTVIIGGGDTATVAKK	YCR012W	PGK1	15.05	1	0	437000	45700	9.562
ALLDEVVKSSAAGNTVIIGGGDTATVAK	YCR012W	PGK1	15.3	1	0	83600	1000	83.6
ISHVSTGGGASLELLEGKELPGVAFLSEKK	YCR012W	PGK1	13.9	1	0	59300	26800	2.213
HELSSLADVYINDAFGTAHR	YCR012W	PGK1	10.32	1	0	135000	34100	3.959
VFIRVDFNVPLDGKK	YCR012W	PGK1	10.06	1	0	446000	21000	21.238
ELPGVAFLSEKK	YCR012W	PGK1	8.34	1	0	522000	20700	25.217
ASAPGSVILLENLR	YCR012W	PGK1	10.69	1	1	3780000	152000	24.868
AHSSMVGFDLPQR	YCR012W	PGK1	11	1	0	82700	1840	44.946
ALLDEVVKSSAAGNTVIIGGGDTATVAKK	YCR012W	PGK1	13.77	1	0	41700	2310	18.052
YVVLASHLGRPNGER	YCR012W	PGK1	12.22	1	0	318000	19000	16.737
ELQSLLGKDVTFLNDC+57VGPEVEAAVK	YCR012W	PGK1	13.45	1	0	825000	3750	220
YSLAPVAK	YCR012W	PGK1	16.95	2	0	454000	42800	10.607
AAGFLLEK	YCR012W	PGK1	12.24	2	1	9240000	368000	25.109
KLFAATVAK	YCR012W	PGK1	8	2	0	926000	45100	20.532
VLENTEIGDSIFDK	YCR012W	PGK1	11.26	2	0	82700	8260	10.012
ALLDEVVK	YCR012W	PGK1	14.87	2	0	6850000	529000	12.949
GVEVVLPVDFIIADAFSADANTK	YCR012W	PGK1	15.79	2	0	39700	1300	30.538
YGVTDKISHVSTGGGASLELLEGK	YCR012W	PGK1	14.42	2	0	98000	7240	13.536
LSVQDLDLK	YCR012W	PGK1	16.87	2	0	2050000	86000	23.837
SSAAGNTVIIGGGDTATVAK	YCR012W	PGK1	14.34	2	0	1350000	62300	21.669
AKGVEVVLPVDFIIADAFSADANTK	YCR012W	PGK1	13.04	2	0	181000	9600	18.854
YVLEHHPR	YCR012W	PGK1	10.94	3	0	810000	102000	7.941
VDFNVPLDGKK	YCR012W	PGK1	15.73	3	0	3030000	138000	21.957
ALENPTRPFLAILGGAK	YCR012W	PGK1	-563.96	3	1	4260000	119000	35.798
YHIEEEGSR	YCR012W	PGK1	12.4	3	0	354000	1010000	0.35
DVTFLNDC+57VGPEVEAAVK	YCR012W	PGK1	12.98	4	0	893000	23800	37.521
ISHVSTGGGASLELLEGK	YCR012W	PGK1	15.48	6	0	631000	26800	23.545
VLENTEIGDSIFDKAGAEIVPK	YCR012W	PGK1	15.81	6	0	823000	32200	25.559
FLNIIEEFRK	YOR191W	RIS1	13.2	1	0	81800	20100	4.07
NTIPNIVNEK	YOR191W	RIS1	9.89	1	0	423000	23100	18.312
LFYENDDVPLSDSFK	YOR191W	RIS1	8.88	1	0	54600	1000	54.6
DNSLKSENKDQIK	YOR191W	RIS1	11.9	1	0	199000	1150	173.043
YDAVLVSYQTLANEFKK	YOR191W	RIS1	9.74	1	0	68200	13400	5.09
SSVPEVISLLDLPNIDLNNSVIK	YOR191W	RIS1	11.73	1	0	56500	1000	56.5
TITDSTFNNEK	YOR191W	RIS1	11.81	1	0	328000	20800	15.769
TPALPSNLSSVESSLKNETAK	YOR191W	RIS1	18.11	1	0	118000	18500	6.378
KLDGEQNQLPAVPHIQALNR	YOR191W	RIS1	14.84	1	0	48900	65900	0.742
LPGLQNNVALLEQEQSELFK	YOR191W	RIS1	12.01	1	0	56700	8470	6.694
GVTTTSYR	YOR191W	RIS1	13.44	1	0	163000	64300	2.535
GSYSSVLTLLLR	YOR191W	RIS1	15.5	1	0	54100	1000	54.1
QLTGEIQQK	YOR191W	RIS1	13.96	1	0	230000	3360	68.452
TISSTQQILVDEAENQLNK	YOR191W	RIS1	13.27	1	0	22000	4980	4.418
DLPIESSAFQDSETQNNSK	YOR191W	RIS1	14.2	2	0	151000	111000	1.36
TNISNNETFDTILSK	YOR191W	RIS1	11.66	2	0	117000	773	151.358
HFSEQPVDISDFGR	YOR191W	RIS1	12.65	2	0	34800	3420	10.175
ETVEPVVQDSEPKEVPAVVNEK	YER120W	SCS2	16.33	1	0	77700	11500	6.757
EVPAVVNEK	YER120W	SCS2	9.44	1	0	884000	194000	4.557
YLISPDVHPAQNQNIQENKETVEPVVQDSEPK	YER120W	SCS2	17.98	1	0	93800	1560	60.128
QTSNSTPAPQNQIK	YER120W	SCS2	14.06	1	0	844000	14700	57.415
YLISPDVHPAQNQNIQENK	YER120W	SCS2	14.57	1	0	154000	5020	30.677
EVPAVVNEKEVPAEPETQPPVQVK	YER120W	SCS2	16.44	2	0	1480000	23000	64.348
FLVITLPSPYDLNGK	YER120W	SCS2	13.35	2	0	1130000	1060	1066.04
DKFLVITLPSPYDLNGK	YER120W	SCS2	13.27	2	0	1390000	4730	293.869
EVPAEPETQPPVQVK	YER120W	SCS2	12.91	2	0	812000	2390	339.749
KEEVPPVVQK	YER120W	SCS2	13.34	4	0	1490000	17200	86.628
SPLTEQSTEYASISNNSDQTIAFK	YER120W	SCS2	15.84	5	0	848000	5020	168.924
QKLANLSQTR	YLL021W	SPA2	11.63	1	0	137000	2480	55.242
IGEDANQPDYLLPK	YLL021W	SPA2	10.04	1	0	166000	3700	44.865
SVEKTPSSATLKK	YLL021W	SPA2	13.43	1	0	104000	10800	9.63
TFFEVTGENRDR	YLL021W	SPA2	10.12	1	0	149000	8220	18.127
DIASSEPIENVDPPK	YLL021W	SPA2	12.28	1	0	81300	1020	79.706
SGLPEPNSQIVSPELAK	YLL021W	SPA2	4.75	1	0	189000	1000	189
LAGIAFDVAK	YLL021W	SPA2	17.6	1	0	305000	7290	41.838
DIFHYYVSLK	YLL021W	SPA2	13.22	1	0	57800	18300	3.158
SDITNEISVKPTSSIADKLK	YLL021W	SPA2	15.73	1	0	45700	3380	13.521
LASLTSEKEK	YLL021W	SPA2	14.1	1	0	92600	1000	92.6
AVTSASNSASSNISEIPKLTLPPQAK	YLL021W	SPA2	15.5	1	0	218000	1000	218
LANLSQTR	YLL021W	SPA2	8.19	1	0	490000	31900	15.361
EKSDQDYADKNFK	YLL021W	SPA2	13.34	1	0	200000	4380	45.662
KSGLPEPNSQIVSPELAK	YLL021W	SPA2	14.45	1	0	65000	1690	38.462
KGFINPR	YLL021W	SPA2	11.41	1	0	185000	20100	9.204
VVGPEADSR	YLL021W	SPA2	11.07	1	0	165000	2280	72.368
TSTNSSSVTQVAPNVSVQPSLVIPK	YLL021W	SPA2	15.42	2	0	439000	764	574.607
ASGTVVVADTGDFGSIAK	YLR354C	TAL1	12.27	1	0	399000	8900	44.831
LIDVAVEYGK	YLR354C	TAL1	14.26	1	0	309000	11700	26.41
LMNSTEPFPR	YLR354C	TAL1	7.97	1	0	101000	3380	29.882
KEAGDKISYISDESK	YLR354C	TAL1	14.36	1	0	23300	5480	4.252
LLVEFGK	YLR354C	TAL1	17.36	1	0	1310000	54700	23.949
VANNSLEQLK	YLR354C	TAL1	9.76	1	0	689000	57100	12.067
LSFDTQATIEK	YLR354C	TAL1	9.65	1	0	824000	23400	35.214
FSADIVTLFDLIEKK	YLR354C	TAL1	15.74	1	0	155000	2260	68.584
VLDPVSAKK	YLR354C	TAL1	9.82	1	0	895000	22000	40.682
FQPQDSTTNPSLILAAAK	YLR354C	TAL1	10.5	1	0	234000	5770	40.555
SSTGKDYKGEADPGVISVK	YLR354C	TAL1	15	1	0	78900	1700	46.412
LSEGIRK	YLR354C	TAL1	10.08	1	0	351000	15800	22.215
STDEIKNLAGVDYLTISPALLDK	YLR354C	TAL1	16.39	2	0	337000	8780	38.383
GIDVQQVSLVINYDLPANK	YJL138C|YKR059W	TIF2|TIF1	17.62	1	0	50000	5970	8.375
GVAINFVTNEDVGAMR	YJL138C|YKR059W	TIF2|TIF1	11.16	1	0	89800	1630	55.092
GVFGYGFEEPSAIQQR	YJL138C|YKR059W	TIF2|TIF1	8.46	1	0	3400000	47900	70.981
VVMALAFHMDIK	YJL138C|YKR059W	TIF2|TIF1	13.36	1	0	107000	3180	33.648
ILVKKDELTLEGIK	YJL138C|YKR059W	TIF2|TIF1	8.49	1	0	338000	1000	338
DTIMKEFR	YJL138C|YKR059W	TIF2|TIF1	12.11	1	0	190000	14600	13.014
ILISTDLLAR	YJL138C|YKR059W	TIF2|TIF1	16.94	1	0	11600000	97500	118.974
VEELTTK	YJL138C|YKR059W	TIF2|TIF1	11.7	1	0	409000	217000	1.885
ELALQIQK	YJL138C|YKR059W	TIF2|TIF1	6.57	2	0	5100000	19200	265.625
TGTFSIAALQR	YJL138C|YKR059W	TIF2|TIF1	14.84	2	0	304000	5810	52.324
NDKFTVSAIYSDLPQQER	YJL138C|YKR059W	TIF2|TIF1	15.33	2	0	457000	7390	61.84
KVEELTTK	YJL138C|YKR059W	TIF2|TIF1	10.02	2	0	3320000	13300	249.624
VFDNIQR	YJL138C|YKR059W	TIF2|TIF1	16.69	2	0	336000	208000	1.615
LRNDKFTVSAIYSDLPQQER	YJL138C|YKR059W	TIF2|TIF1	15.11	3	0	275000	20200	13.614
AIMPIIEGHDVLAQAQSGTGK	YJL138C|YKR059W	TIF2|TIF1	-471.48	4	0	792000	26800	29.552
GIDVQQVSLVINYDLPANKENYIHR	YJL138C|YKR059W	TIF2|TIF1	19.48	4	0	780000	19400	40.206
VHAC+57IGGTSFVEDAEGLRDAQIVVGTPGR	YJL138C|YKR059W	TIF2|TIF1	13.7	4	0	2260000	131000	17.252
ILAVDTVSK	YPR074C	TKL1	13.94	1	0	1030000	139000	7.41
YAHQSFGIDR	YPR074C	TKL1	12.21	1	0	142000	4840	29.339
KFPELGAELAR	YPR074C	TKL1	9.57	1	0	117000	3900	30
QNLPQLEGSSIESASK	YPR074C	TKL1	14.8	1	0	97500	1820	53.571
TQFTDIDKLAVSTIR	YPR074C	TKL1	8.6	1	0	200000	14800	13.514
FFGFTPEGVAER	YPR074C	TKL1	11.64	1	0	200000	5320	37.594
AETAAQDVQQK	YOL109W	ZEO1	12.36	1	0	1980000	40200	49.254
AETAAQDVQQKLEETKESLQNK	YOL109W	ZEO1	15.74	1	0	331000	2600	127.308
LEETKESLQNKGQEVK	YOL109W	ZEO1	13.16	2	0	165000	521	316.699
LEETKESLQNK	YOL109W	ZEO1	13.86	2	0	126000	14200	8.873
RGC+57VGTSYK	YMR111C	YMR111C	9.43	1	0	694000	125000	5.552
IKETPETNFNAFLIAQLTR	YMR111C	YMR111C	6.88	1	0	776000	3350	231.642
EVVGIMTGER	YMR111C	YMR111C	9.07	1	0	190000	17700	10.734
IRFIDHTGENVTPQEAAR	YMR111C	YMR111C	14.54	1	0	100000	1230	81.301
YGLSLPENK	YMR111C	YMR111C	8.91	1	0	520000	17600	29.545
KEQELFFLENQK	YMR111C	YMR111C	13.31	1	0	36600	1000	36.6
LSMSQLYEYFSK	YMR111C	YMR111C	8.15	1	0	138000	18400	7.5
EYFEGLPGQPSVLSLERR	YMR111C	YMR111C	9.19	1	0	690000	8370	82.437
FRPTDAAQPPIVSTSTSASATEPTNR	YMR111C	YMR111C	18.64	1	0	97600	1000	97.6
RIFLLEER	YMR111C	YMR111C	14.12	1	0	2070000	487000	4.251
PTDAAQPPIVSTSTSASATEPTNR	YMR111C	YMR111C	13.58	1	0	136000	7150	19.021
RPTDAAQPPIVSTSTSASATEPTNR	YMR111C	YMR111C	16.97	1	0	133000	1000	133
EYNYVEGFGGYGSLDDDDSDRDSERR	YMR111C	YMR111C	16.92	1	0	21900	1000	21.9
TITTSPTGVSR	YMR111C	YMR111C	11.51	2	0	711000	86100	8.258
NLPLNNPDSVSNADDSNNQLDGTGNENDIR	YMR111C	YMR111C	16.43	2	0	1540000	1000	1540
IIDIKDDPSKYGLSLPENK	YMR111C	YMR111C	12.67	3	0	1540000	37500	41.067
EYFEGLPGQPSVLSLER	YMR111C	YMR111C	9.52	3	0	1230000	25900	47.49
FIDHTGENVTPQEAAR	YMR111C	YMR111C	13.04	4	0	2740000	3470	789.625
EQELFFLENQK	YMR111C	YMR111C	9.33	4	0	1430000	14500	98.621
INPLFRPTDAAQPPIVSTSTSASATEPTNR	YMR111C	YMR111C	15.5	7	0	4300000	46700	92.077
