# Supplementary material for: Distinct SUMO Ligases Cooperate with Esc2 and Slx5 to Suppress Duplication-Mediated Genome Rearrangements
Source: PLoS Genet. 2013 Aug 1;9(8):e1003670. doi: 10.1371/journal.pgen.1003670 (PMC3731205; doi:10.1371/journal.pgen.1003670)
Supplement: Table S3 — Detailed MS data for the comparison between WT and siz1Δ mutant, including peptide identified, name of the proteins and their abundance ratios. (XLSX) [file pgen.1003670.s007.xlsx]

## Sheet: S3_siz1funallist
Peptide identified	systematic name	protein	ppm	# of peptides found in WT	# of peptides in found in siz1∆	Intensity of WT	Intensity of siz1∆	Intensity ratio (siz1∆ / WT)
C+57NLIPVIAK	YLR314C	CDC3	5.44	1	0	430000	22900	0.053
IHAC+57LYFIEPTGHYLKPLDLK	YLR314C	CDC3	5.81	1	0	143000	7110	0.05
NGFSFNLLC+57VGPDGIGK	YLR314C	CDC3	554.79	1	0	20200	2750	0.136
FNLLC+57VGPDGIGK	YLR314C	CDC3	6.62	1	0	70300	14800	0.211
SLPYAVIGSNDIVENYSGNQVR	YLR314C	CDC3	6.42	1	0	45300	31400	0.693
GQVLPDQPEIK	YLR314C	CDC3	6.17	0	1	2840000	71500	0.025
SETELFAR	YLR314C	CDC3	3.15	1	0	903000	20200	0.022
SDILTDEEILSFKK	YLR314C	CDC3	5.31	1	0	947000	148000	0.156
LFSSLPYAVIGSNDIVENYSGNQVR	YLR314C	CDC3	5.47	2	0	832000	178000	0.214
IKSYESVIEENGVK	YLR314C	CDC3	6.39	1	0	46700	2880	0.062
EEQVSIKQDPEQEER	YLR314C	CDC3	5.47	1	0	221000	9350	0.042
SYESVIEENGVK	YLR314C	CDC3	2.88	1	0	550000	63400	0.115
QHDQFNDVQIK	YLR314C	CDC3	7.29	3	0	849000	23900	0.028
SDILTDEEILSFK	YLR314C	CDC3	5.1	1	0	111000	22700	0.205
QLELSINSASPNVNHSPVPTK	YLR314C	CDC3	6.58	2	0	490000	22600	0.046
TLFNNDDIEANLVK	YLR314C	CDC3	6.41	1	0	104000	12800	0.123
LNLNVIDTEGFGDFLNNDQK	YLR314C	CDC3	6.7	3	0	948000	15000	0.016
TIMNQLIQSNIELFKPPIYSNDDAENSHLSER	YLR314C	CDC3	3.84	1	0	54700	10600	0.194
RQINGYVGFANLPK	YLR314C	CDC3	3.93	1	0	143000	1960	0.014
ILYENYR	YLR314C	CDC3	-0.1	1	0	1360000	38200	0.028
TEALSGESVAAESIRPNLTK	YJR076C	CDC11	6.84	1	0	48700	1950	0.04
HQYDEILLEESR	YJR076C	CDC11	6.07	2	0	144000	2660	0.018
NYTHEILYER	YJR076C	CDC11	5.9	1	0	88200	3630	0.041
YRTEALSGESVAAESIRPNLTK	YJR076C	CDC11	6.31	2	0	83500	1000	0.012
LSSVANAEEIGPNSTKR	YDL225W	SHS1	7.38	1	0	432000	7380	0.017
VHVALYFIEPTGHGLR	YDL225W	SHS1	2.93	2	0	306000	6020	0.02
QSNAPSLSNFASLISTGQFNSSQTLANNLR	YDL225W	SHS1	8.77	1	0	704000	22200	0.032
ADSFTKEELTQFR	YDL225W	SHS1	3.5	2	0	197000	14300	0.073
RIQELER	YDL225W	SHS1	3.39	1	0	783000	10400	0.013
FLNSPDLPER	YDL225W	SHS1	4.63	1	0	1280000	91800	0.072
LEELEAQSAK	YDL225W	SHS1	5.72	1	0	1360000	112000	0.082
NISETVPYVLR	YDL225W	SHS1	5.19	3	0	662000	26200	0.04
ADSFTKEELTQFRK	YDL225W	SHS1	5.76	1	0	175000	2840	0.016
TAFANNLLETK	YDL225W	SHS1	4.99	2	0	463000	21600	0.047
YNVPIYK	YDL225W	SHS1	5.24	1	0	419000	8180	0.02
NVLFGSHLQEFKDTTQNLLYENYR	YDL225W	SHS1	5.66	1	0	78200	1000	0.013
NVLFGSHLQEFK	YDL225W	SHS1	6.2	1	0	120000	47700	0.398
SNASISSNPEVK	YDL225W	SHS1	6	1	0	679000	16800	0.025
NQVSGNFK	YDL225W	SHS1	4.58	1	0	184000	10400	0.057
ISSDLSSNK	YCL014W	BUD3	4.83	2	0	87400	6100	0.07
NKQENINSSSNLFPEGK	YCL014W	BUD3	6.87	1	0	48600	1000	0.021
YVSYNPSQPVTENTSNEK	YCL014W	BUD3	5.39	1	0	120000	1000	0.008
TGNEDVGNNNPSNSIPK	YCL014W	BUD3	5.06	1	0	105000	49800	0.474
VFNDDLFGDFIPK	YCL014W	BUD3	6.68	1	0	181000	765	0.004
GTNANVQEFSQEDSLAHSEPK	YJR092W	BUD4	5.9	1	0	134000	3430	0.026
STLFEVNIYPR	YDR507C	GIN4	5.82	1	0	42000	10600	0.252
NINHLEVDIDNILR	YDR507C	GIN4	5.89	1	0	39500	7680	0.194
VVSDSNDGYESLILPK	YDR507C	GIN4	1.9	1	0	62800	15000	0.239
DSTATTAPVSDGR	YDR507C	GIN4	3.75	1	0	154000	2330	0.015
LSSDNIFSLR	YDR507C	GIN4	6.68	1	0	58200	8110	0.139
VISVSSNSNSR	YNL166C	BNI5	4.35	1	0	53400	32700	0.612
SFDGDVVK	YKR095W	MLP1	3.77	0	1	728000	548000	0.753
DLESQVQDLQTR	YKR095W	MLP1	6.42	1	1	797000	418000	0.524
SSSDFIFLKK	YKR095W	MLP1	4.79	2	1	423000	279000	0.66
IEELQNAK	YKR095W	MLP1	3.36	0	1	1010000	638000	0.632
LREEFNNELQAIK	YKR095W	MLP1	10.34	1	0	499000	310000	0.621
LLQFNELK	YKR095W	MLP1	5.47	1	0	641000	384000	0.599
LLITNSVSNDSK	YKR095W	MLP1	4.26	1	0	186000	92600	0.498
FDYLQNTILK	YKR095W	MLP1	4.46	1	0	249000	17600000	70.683
ESLANKTDPPTHLEPSFNIPASR	YKR095W	MLP1	8.32	1	0	290000	178000	0.614
IEDLSSQNK	YKR095W	MLP1	3.17	0	1	1190000	768000	0.645
ISILQNNNK	YKR095W	MLP1	6.89	1	0	716000	416000	0.581
INLTDAYSQIK	YKR095W	MLP1	5.49	0	1	463000	277000	0.598
NLADKLESK	YKR095W	MLP1	4.93	0	1	782000	472000	0.604
QQGYITNDLNSR	YKR095W	MLP1	8.51	1	0	8980	3230	0.36
KIEENSNSPFNPLLSGEK	YKR095W	MLP1	8.02	3	2	1960000	238000	0.121
IQNDLDQQTIYANTAQNNYEQELQK	YKR095W	MLP1	16.32	3	2	1960000	1170000	0.597
TDMLENELNNAALLLEHTSNEK	YKR095W	MLP1	4.74	1	1	110000	61200	0.556
AENDQLR	YKR095W	MLP1	4.9	0	1	1450000	815000	0.562
IESETVNEAK	YKR095W	MLP1	5.71	1	1	2090000	1280000	0.612
ESLLEQLDLSNSR	YKR095W	MLP1	4.42	1	1	779000	439000	0.564
LEESTTSYESTINGLNEEITTLKEEIEK	YKR095W	MLP1	12.58	2	1	106000	152000	1.434
LVDLLESQLNAVK	YKR095W	MLP1	5.06	1	1	140000	89600	0.64
NIIQLQEK	YKR095W	MLP1	-2.03	2	0	314000	180000	0.573
LREEFNNELQAIKK	YKR095W	MLP1	10.55	1	0	42600	26500	0.622
SQDILEK	YKR095W	MLP1	3.72	1	1	1010000	291000	0.288
GLSDSLNSEK	YKR095W	MLP1	4.53	0	1	1070000	355000	0.332
SVNNVQNPLLGLPR	YKR095W	MLP1	5.39	2	1	734000	399000	0.544
LNQLNLLR	YKR095W	MLP1	6.2	1	1	1370000	797000	0.582
DLYETTSQSLQQTNSK	YKR095W	MLP1	5.59	2	2	400000	113000	0.283
LLYDQIQIYTAADKEVNNSTNGPGLNNILITLRR	YKR095W	MLP1	10.12	0	1	151000	38500	0.255
QNVAPIESELTALK	YKR095W	MLP1	6.01	1	0	646000	355000	0.55
SSSDFIFLK	YKR095W	MLP1	5.84	1	1	210000	122000	0.581
EAEEALK	YKR095W	MLP1	3.29	3	0	931000	550000	0.591
ELQSELDKLKQNVAPIESELTALK	YKR095W	MLP1	11.15	1	0	42100	32000	0.76
LLSNTLDLTK	YKR095W	MLP1	3.49	2	2	428000	352000	0.822
GLISSSSTLSTDTNDEELTSNNPAQK	YKR095W	MLP1	8.39	2	2	1550000	1120000	0.723
LLYDQIQIYTAADKEVNNSTNGPGLNNILITLR	YKR095W	MLP1	8.99	2	1	115000	80000	0.696
KIDELEDALSELKK	YKR095W	MLP1	5.27	1	1	371000	245000	0.66
TDPPTHLEPSFNIPASR	YKR095W	MLP1	7.46	0	1	513000	243000	0.474
IEELQKELEELK	YKR095W	MLP1	4.66	1	1	225000	132000	0.587
DQLENALKENEK	YKR095W	MLP1	6.22	1	0	229000	148000	0.646
SKNEQYLSYR	YKR095W	MLP1	8.76	1	0	442000	280000	0.633
LSIVETELLNLKEEQK	YKR095W	MLP1	2.73	1	1	609000	377000	0.619
QIQQQLQATSANEQNDLSNIVESMKK	YKR095W	MLP1	-4.96	0	4	2090	1360000	650.718
QGAEAEEKFNR	YKR095W	MLP1	4.84	1	0	143000	90700	0.634
TNNDVLK	YKR095W	MLP1	5.47	1	0	1620000	972000	0.6
DVPHSSHISDDER	YKR095W	MLP1	3.68	1	2	114000	56500	0.496
LSSITDEADEDNENLSAK	YKR095W	MLP1	7.28	2	0	126000	78600	0.624
KLDDLTEEKK	YKR095W	MLP1	1.04	1	1	111000	302000	2.721
LLYDQIQIYTAADK	YKR095W	MLP1	5.65	0	1	53200	234000	4.398
SSSGGFNPFTSPSPNK	YKR095W	MLP1	6.42	1	1	1990000	1220000	0.613
ELEELKTSVPNEDASYSNVTIK	YKR095W	MLP1	6.93	1	0	35200	21900	0.622
EREDLLEETRK	YKR095W	MLP1	6.62	1	0	159000	96400	0.606
EYKDLYETTSQSLQQTNSK	YKR095W	MLP1	7.42	3	1	513000	313000	0.61
TSVPNEDASYSNVTIK	YKR095W	MLP1	6.26	1	1	604000	383000	0.634
RGEAIEEQTK	YKR095W	MLP1	5.25	2	0	63800	37300	0.585
EIQDLYDSK	YKR095W	MLP1	3.48	0	1	546000	345000	0.632
QIQYLLITNSVSNDSK	YKR095W	MLP1	6.87	1	2	116000	72100	0.622
GEAIEEQTK	YKR095W	MLP1	4.57	3	1	2290000	1220000	0.533
LSSELEFVK	YKR095W	MLP1	6.27	1	1	183000	78100	0.427
LSSELEFVKR	YKR095W	MLP1	3.89	2	1	411000	250000	0.608
INLTDAYSQIKEYKDLYETTSQSLQQTNSK	YKR095W	MLP1	6.32	1	0	84200	57800	0.686
EREDLLEETR	YKR095W	MLP1	4.88	1	0	89900	79700	0.887
VAQGNNQLEAIR	YKR095W	MLP1	6.55	1	0	706000	394000	0.558
KLDDLTEEK	YKR095W	MLP1	4.95	1	0	747000	82100	0.11
NVLENSLSEANAR	YKR095W	MLP1	5.36	1	2	733000	408000	0.557
LNAIASFFGC+57SLEQVK	YKR095W	MLP1	7.56	2	1	316000	198000	0.627
LVEC+57ENDLQTLTK	YKR095W	MLP1	3.39	1	0	851000	534000	0.627
QRLDLC+57R	YKR095W	MLP1	4.68	1	0	316000	168000	0.532
THETLNEYVSC+57K	YKR095W	MLP1	4.93	2	2	386000	222000	0.575
NVELLNC+57IR	YIL149C	MLP2	4.82	1	2	136000	71700	0.527
NDDNSC+57RNPEHTDVIDELIDTK	YIL149C	MLP2	6.42	2	0	80200	63400	0.791
TQTLSEKEYQC+57SAVIIDEFKDITK	YIL149C	MLP2	5.97	1	0	26700	18200	0.682
DAADC+57QAELTK	YIL149C	MLP2	4.58	1	0	174000	108000	0.621
STSSEAEYSKDIETLKK	YIL149C	MLP2	4.01	2	0	63500	44100	0.694
TANSSSDAFEK	YIL149C	MLP2	6.39	1	1	607000	425000	0.7
SSHVENLEEK	YIL149C	MLP2	5.71	1	1	294000	657000	2.235
LKEGALHFVQQSEK	YIL149C	MLP2	5.94	1	0	182000	116000	0.637
YQDLSQQQK	YIL149C	MLP2	5.49	1	1	789000	503000	0.638
SQLTSLEK	YIL149C	MLP2	4.63	1	0	230000	246000	1.07
LTNEISDLK	YIL149C	MLP2	5.22	2	0	149000	113000	0.758
EVTQVNILK	YIL149C	MLP2	4.79	1	0	194000	116000	0.598
SLEYEISK	YIL149C	MLP2	1.96	1	0	197000	154000	0.782
KQQAALTNELNELK	YIL149C	MLP2	6.62	1	0	31500	20400	0.648
TINDLQR	YIL149C	MLP2	4.37	0	1	409000	256000	0.626
AHELQSEDVSR	YIL149C	MLP2	6.21	1	0	91000	61700	0.678
SSLYSAQDLLDKHER	YIL149C	MLP2	11.4	2	1	173000	121000	0.699
SLLTELSNK	YIL149C	MLP2	5.77	1	0	177000	122000	0.689
LVSLFSNLR	YIL149C	MLP2	3.87	1	1	210000	136000	0.648
ASTELSQSR	YIL149C	MLP2	3.37	1	0	922000	583000	0.632
DANSQIQAYEEIISSNENALIELK	YIL149C	MLP2	5.81	0	1	44400	28000	0.631
ELISNIEQTESLR	YIL149C	MLP2	6.52	1	1	142000	97000	0.683
GNSERPSAVAGFINQK	YIL149C	MLP2	6.8	1	0	195000	145000	0.744
DANSQIQAYEEIISSNENALIELKNELAK	YIL149C	MLP2	6.77	1	0	106000	39400	0.372
KLQETLNK	YIL149C	MLP2	6.26	1	1	416000	313000	0.752
TPELISFK	YIL149C	MLP2	3.74	1	1	198000	102000	0.515
ENNIVDSSAAGNK	YIL149C	MLP2	6.29	1	0	344000	202000	0.587
QLSQSVEEK	YIL149C	MLP2	5.77	0	1	532000	369000	0.694
EQVSINSNK	YIL149C	MLP2	5.3	1	0	409000	267000	0.653
SLEHELKR	YIL149C	MLP2	6.02	1	0	140000	96700	0.691
LLLLNTSAIQETASPLSQDELISLRK	YIL149C	MLP2	6.86	0	1	158000	103000	0.652
LKESEISHNENK	YIL149C	MLP2	5.68	1	2	222000	155000	0.698
KILESSNIVNENDSQAIITER	YIL149C	MLP2	7.24	1	0	25200	16100	0.639
RPIESGTSSDPDTK	YIL149C	MLP2	4.22	1	0	250000	170000	0.68
NLKPQEQLK	YIL149C	MLP2	5.74	1	1	272000	224000	0.824
AIPTFSFGKPFFSSNTSSLQSFQNPFTASQSNINTNAPLR	YIL149C	MLP2	9.81	2	2	411000	290000	0.706
ITEIGSTSK	YIL149C	MLP2	3.95	1	1	902000	786000	0.871
STSSEAEYSK	YIL149C	MLP2	5.65	0	1	45000	31100	0.691
QLLDESSEQK	YIL149C	MLP2	6.2	1	0	105000	88600	0.844
DAIIELENINAK	YIL149C	MLP2	5.1	0	1	88400	60600	0.686
VIDLDTK	YIL149C	MLP2	3.11	1	0	250000	865000	3.46
LVEFSNVNELQEK	YIL149C	MLP2	4.77	1	0	237000	142000	0.599
VENSVLIEK	YIL149C	MLP2	6.44	0	1	146000	124000	0.849
ILESSNIVNENDSQAIITER	YIL149C	MLP2	5.3	1	0	93500	59300	0.634
LLLLNTSAIQETASPLSQDELISLR	YIL149C	MLP2	8.25	1	1	605000	361000	0.597
LSSAENANADLENKFNR	YIL149C	MLP2	6.06	1	1	302000	211000	0.699
LNVLVDEIK	YIL149C	MLP2	4.37	0	1	220000	25400	0.115
DFEQC+57C+57K	YIL149C	MLP2	5.57	1	0	222000	138000	0.622
SNAISLQLK	YIL149C	MLP2	4.27	0	1	198000	136000	0.687
DKLEQDLHFENAK	YIL149C	MLP2	5.73	1	0	132000	124000	0.939
AAINFSNVTDLTNNSTDGAK	YIL149C	MLP2	6.64	2	2	153000	97400	0.637
TTLEDFENFK	YIL149C	MLP2	4.87	1	1	96400	56500	0.586
AIKDKLEQDLHFENAK	YIL149C	MLP2	5.84	1	0	51500	29700	0.577
FLDQNSDASTLEPTLRK	YIL149C	MLP2	6.35	1	0	156000	124000	0.795
STELLETVSLTK	YIL149C	MLP2	5.75	1	0	152000	89200	0.587
NLKDTASVEK	YIL149C	MLP2	6.51	0	1	310000	186000	0.6
PAFNLISNAGTEK	YLR335W	NUP2	4.04	1	0	156000	114000	0.731
VDATPEESKPINLQNGEEDEVALFSQK	YLR335W	NUP2	8.2	2	1	89700	72900	0.813
HAADSQNNKPSFVFGQAAAKPSLEK	YLR335W	NUP2	5.37	2	0	527000	488000	0.926
YEPLAPGNDNLIK	YLR335W	NUP2	2.01	1	0	247000	255000	1.032
HAADSQNNKPSFVFGQAAAK	YLR335W	NUP2	9.12	1	1	111000	63500	0.572
FSGTVSSDVFK	YLR335W	NUP2	3.3	1	1	589000	481000	0.817
TNAKPFSFSSATSTTEQTK	YLR335W	NUP2	6.39	2	1	298000	271000	0.909
SSFTFGSTTIEK	YLR335W	NUP2	5.02	1	1	511000	396000	0.775
DSDKPSLPSAVDGENDKK	YLR335W	NUP2	5.25	1	0	63000	25000	0.397
NETSKPVFSFGAATPSAK	YLR335W	NUP2	6.52	3	2	354000	317000	0.895
VADAQIQR	YLR335W	NUP2	9.54	1	1	813000	806000	0.991
VDDLVLGKPLADLRPLFTR	YLR335W	NUP2	6.68	1	0	114000	100000	0.877
AEASFTFGTK	YLR335W	NUP2	4.53	1	1	539000	453000	0.84
NTPDASKPSFSFGVPNSSK	YLR335W	NUP2	7.57	2	2	2420000	2040000	0.843
KDSKPAFSFGISNGSESK	YLR335W	NUP2	527.17	2	0	259000	214000	0.826
ALNLQFK	YLR335W	NUP2	4.91	1	2	229000	1520000	6.638
SIENPTQTK	YLR335W	NUP2	6.72	1	1	1040000	805000	0.774
APTVAADGK	YLR335W	NUP2	5.78	1	1	751000	625000	0.832
SSDSNDSNPSFSFSIPSK	YLR335W	NUP2	8.84	3	3	2400000	1920000	0.8
FSLPFEQK	YLR335W	NUP2	5.08	0	1	568000	465000	0.819
QASSFSFLNR	YLR335W	NUP2	0.77	1	1	464000	348000	0.75
TNVDNNSKAEASFTFGTK	YLR335W	NUP2	5.18	0	1	195000	58300	0.299
KTETNAKPFSFSSATSTTEQTK	YLR335W	NUP2	9.53	1	0	51700	121000	2.34
TTANLPANSSTSPAPSIPSTGFK	YLR335W	NUP2	7.89	2	2	1480000	1190000	0.804
EATKPAFSFGINTNTTK	YLR335W	NUP2	7.39	2	0	570000	483000	0.847
EESTTEATGNESQDATK	YLR335W	NUP2	8.34	1	1	62700	66900	1.067
KPFSFGTSQPNNTPSFSFGK	YLR335W	NUP2	7.21	1	0	137000	115000	0.839
FTIDAKPPISDSVFSFGPK	YLR335W	NUP2	5.6	1	1	836000	778000	0.931
SKNPLSLTEATK	YLR335W	NUP2	5.28	1	1	369000	341000	0.924
SVVVSAVGEAR	YAR002W	NUP60	6.7	1	1	216000	139000	0.644
SNLSQENDNEGK	YAR002W	NUP60	5.62	1	0	127000	233000	1.835
GFVFNSVQK	YAR002W	NUP60	7.4	1	0	129000	2100000	16.279
KIPDTYTANTSAQSIASAK	YAR002W	NUP60	8.08	2	1	271000	233000	0.86
SNVVVAETSPEK	YAR002W	NUP60	5.95	1	1	42900	62700	1.462
ISNTAAALVSLLDENDSKK	YAR002W	NUP60	2.81	1	0	80200	223000	2.781
ESGSTPISISNAPTFNPK	YAR002W	NUP60	8.17	1	1	85200	60200	0.707
GDSTPVQPDLSVTPQK	YAR002W	NUP60	6.83	1	1	327000	254000	0.777
SAEGNNIDQSLILK	YAR002W	NUP60	3.97	0	1	641000	106000	0.165
TELTKGDSTPVQPDLSVTPQK	YAR002W	NUP60	8.5	0	1	333000	274000	0.823
ISPSAPSK	YAR002W	NUP60	3.17	1	0	377000	272000	0.721
DGGDKPPSSAFNFSFNTSR	YAR002W	NUP60	7.51	1	1	300000	243000	0.81
AEEFDFNVPVVSK	YAR002W	NUP60	4.03	1	1	137000	78500	0.573
NNAASELANPYSSYVSQIR	YAR002W	NUP60	11.94	1	0	52700	31500	0.598
VGGVVLGYEGLK	YOR340C	RPA43	4.67	0	1	71000	84200	1.186
KISDC+57PPLIQEVR	YOR295W	UAF30	0.13	0	1	54100	47600	0.88
ASSLVSLSSSSATPSTSR	YBR049C	REB1	7.24	1	0	626000	377000	0.602
FINEYEAIER	YBR049C	REB1	4.56	0	1	655000	427000	0.652
NNNNNNSIANDSNSR	YBR049C	REB1	5.28	2	0	720000	411000	0.571
SPSHDNEAGSVDNSEISQLLQSAATK	YBR049C	REB1	8.42	2	2	1710000	1020000	0.596
SINEISK	YBR049C	REB1	6.06	1	0	1260000	936000	0.743
AIIDADSITQHPDFQQYLNTAADTDDNEKLK	YBR049C	REB1	10.65	1	0	81500	51100	0.627
YVGVGLDHQNHDPQLHTK	YBR049C	REB1	6.5	2	0	392000	243000	0.62
AIIDADSITQHPDFQQYLNTAADTDDNEK	YBR049C	REB1	7.78	2	0	177000	105000	0.593
NANQESVEEAVLK	YBR049C	REB1	2.57	0	2	457000	471000	1.031
AEDAALER	YBR049C	REB1	5.65	1	1	1090000	617000	0.566
PSGHNDKNANQESVEEAVLK	YBR049C	REB1	5.35	1	0	106000	92000	0.868
SLSSSSATPSTSR	YBR049C	REB1	7.33	1	0	36100	147000	4.072
VISQDTQPHQQK	YBR049C	REB1	3.83	1	0	113000	54700	0.484
NHNDDTDDLSNSTK	YBR049C	REB1	6.79	2	1	142000	91200	0.642
ELESIDVLLEQTTGGNNK	YJL140W	RPB4	5.71	1	0	39600	20200	0.51
FRDQETVGAVIQLLK	YJL140W	RPB4	6.17	1	2	304000	322000	1.059
EKELESIDVLLEQTTGGNNKDLK	YJL140W	RPB4	9.36	1	0	39500	41600	1.053
EKELESIDVLLEQTTGGNNK	YJL140W	RPB4	5.46	0	1	132000	130000	0.985
KVEEEENAATLQLGQEFQLK	YJL140W	RPB4	7.2	1	0	217000	213000	0.982
ISDDELER	YJL140W	RPB4	4.05	0	1	291000	292000	1.003
QINHQGEEEELIALNLSEAR	YJL140W	RPB4	6.45	1	0	148000	161000	1.088
VEEEENAATLQLGQEFQLK	YJL140W	RPB4	4.82	1	0	51800	43500	0.84
STGLHPFEVAQLGSLAC+57DTADEAK	YJL140W	RPB4	6.71	1	1	237000	213000	0.899
VLSTEEILNIFK	YDL140C	RPO21	7.96	1	0	54400	28500	0.524
TPSLTVYLEPGHAADQEQAK	YDL140C	RPO21	6.47	1	1	128000	108000	0.844
LQVLLDEEYK	YDL140C	RPO21	3.52	1	0	205000	59500	0.29
DAVTLFC+57C+57LLR	YDL140C	RPO21	3.95	1	1	125000	68200	0.546
FDEGTTLLSPK	YDL140C	RPO21	3.53	0	1	86700	34600	0.399
SVTIASEIYYDPDPR	YDL140C	RPO21	5.56	1	0	48900	27900	0.571
YRVDLLNTDHTLDPSLLESGSEILGDLK	YDL140C	RPO21	11.52	2	0	37600	25700	0.684
VGQQYSSAPLR	YDL140C	RPO21	2.57	1	0	168000	83700	0.498
IAFGFVDR	YDL140C	RPO21	4.43	1	0	111000	61600	0.555
RVDFSAR	YDL140C	RPO21	6.11	1	0	205000	53800	0.262
GGC+57GNTQPTIR	YDL140C	RPO21	5.8	1	1	108000	226000	2.093
APVFVDLEGETDPLR	YPR187W	RPO26	7.13	1	1	139000	131000	0.942
TIVTGGNGPEDFQQHEQIR	YPR187W	RPO26	5.83	2	2	472000	487000	1.032
ISILQLLK	YPL011C	TAF3	7.54	1	0	52800	32500	0.616
IVLEYLNK	YBR198C	TAF5	7.2	0	1	65700	51400	0.782
TAKPISNPTNLSSKR	YBR198C	TAF5	5.51	1	0	43800	57200	1.306
TLVGHSGTVYSTSFSPDNK	YBR198C	TAF5	4.98	0	1	69500	36500	0.525
ATTEPSAEPDEPFIGYLGDVTASINQDIK	YBR198C	TAF5	7.24	1	0	27000	41400	1.533
FLQESTQQQR	YDR145W	TAF12	7.03	1	1	105000	62400	0.594
QVYDALTLNR	YDR145W	TAF12	5.7	1	0	532000	360000	0.677
QTEPAIPISENISTK	YDR145W	TAF12	5.59	1	0	55000	36500	0.664
VYEIIVESVVNEVR	YOR194C	TOA1	7.76	2	2	145000	135000	0.931
NDYTFQK	YOR194C	TOA1	5.08	1	1	677000	358000	0.529
EDFENAGIDEQTLQDLK	YOR194C	TOA1	5.98	0	1	61000	34500	0.566
DGVVTINR	YOR194C	TOA1	5.83	1	0	640000	261000	0.408
C+57SLKDGVVTINR	YOR194C	TOA1	5.21	1	0	127000	94000	0.74
VNDIIKPLVK	YBR279W	PAF1	4.84	0	1	37100	41000	1.105
LNDKDGIAYYKPLR	YBR279W	PAF1	7.14	1	1	48600	129000	2.654
LLYGFDNVK	YBR279W	PAF1	6.68	0	1	64300	129000	2.006
LLVYPESPETNADSSQLINSLYIK	YBR279W	PAF1	6.3	1	0	65700	128000	1.948
VEAQLAR	YPR133C	SPN1	4.64	0	1	425000	152000	0.358
RVEAQLAR	YPR133C	SPN1	8.48	1	0	43600	60200	1.381
GSSVQTLYEQAAAR	YPR133C	SPN1	6.64	0	1	78700	76400	0.971
SLFAALNDLPVK	YPR133C	SPN1	5.71	0	1	11000	810000	73.636
AAAPAQTTTDYK	YPR133C	SPN1	7.67	1	1	271000	319000	1.177
ANLADTILDNNLLQSVR	YPR133C	SPN1	7.12	0	1	80200	80900	1.009
AESTSNIPPLDGEEK	YML010W	SPT5	6.74	1	0	134000	169000	1.261
AAPESEKDTSATSGIVPTLQNIVATVTLGC+57R	YER148W	SPT15	8.78	2	1	684000	697000	1.019
DTSATSGIVPTLQNIVATVTLGC+57R	YER148W	SPT15	9.05	1	0	61300	93700	1.529
DGTKPATTFQSEEDIK	YER148W	SPT15	5.71	1	1	32100	23700	0.738
DGTKPATTFQSEEDIKR	YER148W	SPT15	6.13	2	0	122000	107000	0.877
LEGLAFSHGTFSSYEPELFPGLIYR	YER148W	SPT15	8.16	0	1	290000	253000	0.872
IVLLIFVSGK	YER148W	SPT15	6.38	1	1	667000	541000	0.811
TTALIFASGK	YER148W	SPT15	5.94	1	1	192000	153000	0.797
NC+57VIILK	YGR186W	TFG1	3.14	1	0	170000	64800	0.381
EETPAPTITEK	YGR186W	TFG1	3.12	1	0	111000	115000	1.036
NGGGPTNASPFIK	YGR186W	TFG1	4.6	1	0	123000	43000	0.35
NGGGPTNASPFIKR	YGR186W	TFG1	5.71	1	0	75200	34500	0.459
LEDAGPAEDPTK	YGR186W	TFG1	4.82	1	1	622000	258000	0.415
DGSQTPTVDSVTK	YGR186W	TFG1	5.99	1	0	294000	126000	0.429
KDDPEYAEER	YGR186W	TFG1	5.43	2	0	63100	24500	0.388
AVDSSNNASNTVPSPIK	YGR186W	TFG1	4.64	1	1	152000	67400	0.443
AVDSSNNASNTVPSPIKQEEGLNSTVAER	YGR186W	TFG1	9.12	1	0	193000	99800	0.517
DIIEAIGDGKVNIKEFGK	YGR186W	TFG1	6.37	1	0	17900	16700	0.933
NLQFQLTR	YGR186W	TFG1	4.41	3	0	421000	158000	0.375
KDDPEYAEEREK	YGR186W	TFG1	3.44	1	0	129000	55500	0.43
YATLTIDEAEK	YGR186W	TFG1	7.25	1	0	61900	80600	1.302
YATLTIDEAEKR	YGR186W	TFG1	6.23	2	0	375000	296000	0.789
SGTVSLNNTVK	YGR186W	TFG1	4.19	1	0	477000	203000	0.426
DIIEAIGDGK	YGR186W	TFG1	0.58	1	0	158000	364000	2.304
EETPAPTITEKDIIEAIGDGKVNIK	YGR186W	TFG1	7.6	1	0	46900	26100	0.557
HLDNIGTTTTR	YGR186W	TFG1	4.39	1	1	417000	186000	0.446
RNPPGSR	YGR186W	TFG1	6.37	1	0	91900	127000	1.382
VKDEDPNEYNEFPLR	YGR186W	TFG1	7	2	1	541000	220000	0.407
DARPFLQPVDPVKLDIPFYFNYIK	YLR399C	BDF1	8.59	1	0	24800	12400	0.5
ALSQEEQSR	YLR399C	BDF1	4.86	1	0	72300	36500	0.505
RPIDQGDPSNGLAEEENPANNQLHLK	YLR399C	BDF1	9.24	1	0	71200	33400	0.469
HQIEEDHLDGATTDPEVKR	YGR252W	GCN5	4.1	1	0	19500	7830	0.402
HQIEEDHLDGATTDPEVK	YGR252W	GCN5	5.99	1	0	43600	21700	0.498
YFLTYADNYAIGYFK	YGR252W	GCN5	5.68	1	0	35100	15700	0.447
VKLENNVEEIQPEQAETNK	YGR252W	GCN5	7.32	1	0	86000	42400	0.493
SHIVRPGLEQFK	YGR252W	GCN5	5.17	1	0	181000	75300	0.416
IGGSEVVTDVEK	YGR252W	GCN5	4.54	1	1	634000	354000	0.558
ERPSVVEENEGK	YGR252W	GCN5	6.55	2	0	65900	70000	1.062
ERPSVVEENEGKIEFR	YGR252W	GCN5	5.68	1	0	69300	28700	0.414
ILLLQEAALR	YGR252W	GCN5	5.52	1	0	1070000	435000	0.407
LVFNNC+57R	YGR252W	GCN5	2.25	0	1	342000	97200	0.284
EFAEIVFC+57AISSTEQVR	YGR252W	GCN5	7.19	1	1	95900	46700	0.487
VGC+57LDLDR	YGL066W	SGF73	1.88	0	1	151000	307000	2.033
TPQPINHLTNQNLNPK	YGL066W	SGF73	6.77	1	1	121000	118000	0.975
KNDSSFNPLKR	YGL066W	SGF73	5.89	1	1	45900	39900	0.869
SQDTGLTPLEIQSQQQK	YGL066W	SGF73	6.62	2	1	83900	78600	0.937
YFNPNAQLIEDPLDKPIQYR	YGL066W	SGF73	4.1	1	0	163000	90000	0.552
SKPYDVLLADYHR	YGL066W	SGF73	5.83	1	1	77900	154000	1.977
SFPLPLESTVLSSVR	YGL066W	SGF73	6.03	0	1	91100	91800	1.008
ASISSPNTSVNSIQSPPSVNSVNGSGQGVSTGINVSGNNGR	YGL066W	SGF73	9.31	1	0	33000	29700	0.9
FLQEYDISNAIPDIVYEGVNTK	YBR081C	SPT7	3.86	1	1	65100	20700	0.318
SQLGISDYELK	YBR081C	SPT7	5.9	1	0	64600	120000	1.858
ALLRPTLQELSER	YBR081C	SPT7	4.13	0	1	107000	41600	0.389
SFQYDSK	YBR081C	SPT7	5.14	1	0	64800	37000	0.571
VGAENDGDSSLFLR	YBR081C	SPT7	-3.11	1	0	147000	61000	0.415
NFEDESQSFFTGDFASELTGEDFFGFR	YBR081C	SPT7	1.69	1	0	36500	14900	0.408
SNPNAFLNNHIYNYTIIDDSLDIDPVSQLPTHDYK	YBR081C	SPT7	8.72	1	0	344000	91100	0.265
KPAEHPFISAAR	YKR025W	RPC37	6.4	1	2	162000	173000	1.068
ISGEEESLHVFQYANRPR	YKR025W	RPC37	6.04	2	0	192000	136000	0.708
EAEDKTLVALEKQEDYIDNLV	YKR025W	RPC37	4.1	1	0	43500	45700	1.051
GVGVENNGQYAAFVK	YKR025W	RPC37	637.33	2	1	272000	283000	1.04
YIDDANVTR	YKR025W	RPC37	2.51	0	1	555000	435000	0.784
VRHEDVETVK	YDL150W	RPC53	3.79	2	0	70000	45900	0.656
YLNNTHVISSGPLAAGNFVSEK	YDL150W	RPC53	6.72	2	2	418000	318000	0.761
LADLGLEK	YDL150W	RPC53	5.07	0	1	1190000	701000	0.589
IEQLFPVRPVR	YDL150W	RPC53	5.02	1	0	270000	164000	0.607
DSSSNGGGSAKPSLK	YDL150W	RPC53	5.25	1	1	245000	154000	0.629
EAAAELELLNADHQHILR	YDL150W	RPC53	4.09	2	1	245000	135000	0.551
SEGSGSSLVQK	YDL150W	RPC53	5.88	1	1	1060000	652000	0.615
LADLGLEKEFQSVDGK	YDL150W	RPC53	2.34	1	0	167000	56800	0.34
LPAFERPAVK	YDL150W	RPC53	4.01	1	1	166000	105000	0.633
IVKPTVSLTINLDR	YPR190C	RPC82	6.17	1	0	183000	16400	0.09
ILASSNFPFLNETKPGVYYVPYSK	YPR190C	RPC82	7.35	1	0	42100	11300	0.268
TPGLTFNAIDLAR	YPR190C	RPC82	3.89	1	0	129000	12800	0.099
SGSNAAASLPSKK	YPR190C	RPC82	5.17	1	0	176000	44600	0.253
TTLVSLTQLR	YPR190C	RPC82	3.35	1	0	40100	8090	0.202
STLASLIR	YPR190C	RPC82	6.38	1	0	58700	359000	6.116
TEVVLGTIDDLKR	YNL039W	BDP1	5.82	1	0	173000	56900	0.329
TEVVLGTIDDLK	YNL039W	BDP1	4.53	1	0	216000	21800	0.101
VDENPFANLYNYGSYGR	YNL039W	BDP1	6.16	1	1	238000	81100	0.341
LLNADIPESDRK	YNL039W	BDP1	3.72	2	0	213000	69700	0.327
SLEGFTLTGTNGHDNEIGDEGPIDASTQNPK	YNL039W	BDP1	311.58	2	1	339000	121000	0.357
LNDANLNK	YNL039W	BDP1	0.55	1	0	766000	641000	0.837
KRPILIELALR	YNL039W	BDP1	5.44	1	0	68500	23800	0.347
EADENENYVISK	YNL039W	BDP1	6.3	1	0	190000	64400	0.339
ADVIEDNVTLKPAPLQTHR	YNL039W	BDP1	7.36	3	0	502000	170000	0.339
NIGTVADFNEK	YNL039W	BDP1	5.54	2	0	356000	129000	0.362
DKLLNADIPESDRK	YNL039W	BDP1	4.46	1	0	206000	74800	0.363
NASIENEYKEK	YNL039W	BDP1	5.43	1	0	47700	6160000	129.14
PSFKPSFLDSSSNSNGTAR	YNL039W	BDP1	8.4	1	0	52800	11700	0.222
AATGGTPTPKPR	YNL039W	BDP1	5.8	1	0	161000	48800	0.303
TPQLFIPESK	YNL039W	BDP1	5.51	1	0	805000	183000	0.227
SKLPPNFDEYC+57C+57EIKK	YNL039W	BDP1	5.76	1	0	58100	15800	0.272
DNESRPSFKPSFLDSSSNSNGTAR	YNL039W	BDP1	10.49	4	0	656000	226000	0.345
SSSPGSSLGQK	YDR362C	TFC6	6.76	1	0	136000	86100	0.633
LALANNFVQGR	YGR246C	BRF1	5.48	1	0	53000	14500	0.274
AAEESGDFTTADSVK	YGR246C	BRF1	2.36	1	0	63400	22700	0.358
ATNGIDGENIYHEGSENETR	YGR246C	BRF1	5.21	1	0	27300	13000	0.476
FRENDVEDGEARPPSFVK	YGR246C	BRF1	6.4	1	0	35700	23200	0.65
NC+57HGTEFER	YGR246C	BRF1	5.21	1	0	68600	29000	0.423
ITAEILKK	YER159C	BUR6	4.36	1	0	26400	9410	0.356
LKETDEANIEK	YJR060W	CBF1	6.81	2	0	195000	288000	1.477
LQEELGNAYK	YJR060W	CBF1	3.66	1	2	183000	191000	1.044
QRDQGLLSQESNDGNIDSALLSEGATLK	YJR060W	CBF1	7.9	1	0	99900	56700	0.568
LSTEDEEIHSAR	YJR060W	CBF1	6.77	1	0	268000	118000	0.44
DQGLLSQESNDGNIDSALLSEGATLK	YJR060W	CBF1	5.14	0	1	263000	108000	0.411
RRENINTAINVLSDLLPVR	YJR060W	CBF1	6.88	1	0	51800	30300	0.585
LLSEQNASQLASANEK	YJR060W	CBF1	6.98	1	1	317000	170000	0.536
AAILAC+57AAEYIQK	YJR060W	CBF1	4.99	1	1	167000	98400	0.589
NSVNIGALC+57EDVPNTAGPHIARPVTINNLIPPSLPR	YOR028C	CIN5	7.28	1	0	97100	16900	0.174
NSVNIGALC+57EDVPNTAGPHIAR	YOR028C	CIN5	7.63	1	0	133000	39700	0.298
EENKADLHTISVVASNVTLPQIQLPK	YOR028C	CIN5	8.57	3	0	71500	13700	0.192
YNNDGQLIGK	YOR028C	CIN5	2.85	1	0	562000	156000	0.278
ADLHTISVVASNVTLPQIQLPK	YOR028C	CIN5	8.16	2	1	235000	59100	0.251
TGSLTDLSGRR	YOR028C	CIN5	5.75	1	0	137000	27400	0.2
VSVSLSEQVFNEGERYNNDGQLIGK	YOR028C	CIN5	6.86	1	0	189000	43500	0.23
IATLEEPGYESR	YOR028C	CIN5	5.78	1	0	223000	85400	0.383
TGSLTDLSGR	YOR028C	CIN5	6.49	1	1	351000	74900	0.213
KNSATTNLPSEER	YOR028C	CIN5	5.87	1	0	72700	19100	0.263
VSDGSLVAR	YCR084C	TUP1	8.51	1	0	105000	63400	0.604
EEDATPASLHQDHYLVPYNQR	YCR084C	TUP1	6.88	2	1	397000	145000	0.365
QTNDYYILYNPALPR	YCR084C	TUP1	4.16	1	1	546000	216000	0.396
SLDHTSVVC+57C+57VK	YCR084C	TUP1	3.7	2	1	851000	327000	0.384
NTVYELELTHR	YCR084C	TUP1	5.88	5	2	428000	176000	0.411
DHQIASLTVQQQR	YCR084C	TUP1	5.99	4	3	560000	282000	0.504
ETTTLPSVK	YCR084C	TUP1	4.61	1	0	2410000	564000	0.234
LDSENESGTGHKDSVYSVVFTR	YCR084C	TUP1	7.9	2	1	692000	297000	0.429
LNELLDAIR	YCR084C	TUP1	5.67	2	1	667000	259000	0.388
NTVYELELTHRK	YCR084C	TUP1	2.99	1	0	140000	61600	0.44
DGQSVVSGSLDR	YCR084C	TUP1	6.31	1	1	1320000	519000	0.393
ANHSKPIPPFLLDLDSQSVPDALKK	YCR084C	TUP1	7.9	1	1	680000	284000	0.418
QEFLQVSQEANTYR	YCR084C	TUP1	5.54	1	0	476000	174000	0.366
DVENLNTSSSPSSDLYIR	YCR084C	TUP1	7.01	1	1	718000	265000	0.369
DSVYSVVFTR	YCR084C	TUP1	5.15	1	1	378000	148000	0.392
APESTLKETEPENNNTSK	YCR084C	TUP1	6.63	1	0	107000	46600	0.436
YIAAGSLDR	YCR084C	TUP1	4.86	1	0	1200000	1770000	1.475
DAYEEEIK	YCR084C	TUP1	7.12	1	0	231000	76900	0.333
INDTGSATTATTTTATETEIKPK	YCR084C	TUP1	5.78	3	0	708000	291000	0.411
FLATGAEDR	YCR084C	TUP1	3.47	1	0	1370000	540000	0.394
TPNSGTC+57EVTYIGHK	YCR084C	TUP1	4.42	1	1	317000	116000	0.366
TGQC+57SLTLSIEDGVTTVAVSPGDGK	YCR084C	TUP1	13.35	3	2	263000	107000	0.407
NSVISVAVANGSPLGPEYNVFATGSGDC+57K	YCR084C	TUP1	7.16	2	1	490000	205000	0.418
SEVSNQSPAVVESNTNNTSQEEKPVK	YBR112C	CYC8	8.45	1	0	196000	73600	0.376
AYNAYQQALYHLSNPNVPK	YBR112C	CYC8	3.23	0	1	116000	41900	0.361
ALTSLAHLYR	YBR112C	CYC8	5.76	1	1	145000	45400	0.313
LNSPNSNINK	YBR112C	CYC8	6.26	1	0	217000	222000	1.023
SNGAPTNASPAPPPVILQPTLQPNDQGNPLNTR	YBR112C	CYC8	6.42	2	1	202000	56700	0.281
ANSIPSVIGAQEPPQEASPAEEATK	YBR112C	CYC8	9.04	2	0	1060000	412000	0.389
TDYTAAYDAFQQAVNR	YBR112C	CYC8	5.45	2	1	148000	51800	0.35
AAELYER	YBR112C	CYC8	2.2	0	1	175000	44800	0.256
QPTHAIPTQAPATGITNAEPQVK	YBR112C	CYC8	7.06	2	2	268000	94700	0.353
LVNTATSIEENAK	YBR112C	CYC8	4.46	1	0	391000	161000	0.412
SPQENTLPR	YBR112C	CYC8	6.33	1	0	297000	191000	0.643
ALDYLLK	YBR112C	CYC8	4.78	1	0	680000	390000	0.574
ANEIYFR	YBR112C	CYC8	4.71	1	1	227000	253000	1.115
VLELDPHFEK	YBR112C	CYC8	-0.41	1	0	105000	40300	0.384
YSLNSGANISK	YNL167C	SKO1	5.02	1	1	658000	167000	0.254
SRQPSTVSTFDLEPNPFEQSFASSK	YNL167C	SKO1	9.22	4	0	418000	105000	0.251
NNSTSTITQHSQR	YNL167C	SKO1	4.68	2	2	919000	226000	0.246
SGLTPNESNIR	YNL167C	SKO1	5.22	1	1	373000	111000	0.298
NSAVTTAPAQK	YNL167C	SKO1	5.6	1	0	66800	14500	0.217
KALSLPGTISHPSLPK	YNL167C	SKO1	4.55	1	0	145000	12300	0.085
STPTTNTTDGTVNNSISNSNFSPNTSTK	YNL167C	SKO1	7.89	1	0	386000	97500	0.253
SENAGYPSVNSRPIILDKK	YNL167C	SKO1	6.46	3	0	396000	103000	0.26
KIENDLQFYESEYDDLTQVIGK	YNL167C	SKO1	7.74	1	0	229000	90600	0.396
ENENLTTQIENNDQFNNK	YNL167C	SKO1	7.38	1	0	100000	19300	0.193
SENAGYPSVNSRPIILDK	YNL167C	SKO1	4.08	1	0	92800	19400	0.209
DSPSFLPGQQRPTIISPPILTPGGSK	YNL167C	SKO1	6.8	1	0	53500	12000	0.224
DSPSFLPGQQRPTIISPPILTPGGSKR	YNL167C	SKO1	5.61	1	0	33700	4960	0.147
LC+57GIIPSSSSNSQFNVNVSTPSSSSPPSTSLIALLESSISR	YNL167C	SKO1	10.45	1	1	230000	52100	0.227
SADIGTDKPVKPR	YPL181W	CTI6	7.3	1	1	60400	50800	0.841
FVENQHFVEK	YPL181W	CTI6	5.52	0	2	115000	123000	1.07
SIYKPVQEK	YPL181W	CTI6	5.77	1	0	230000	229000	0.996
VSAILEFISR	YPL181W	CTI6	4.93	2	2	125000	92600	0.741
SSQTSNNSFTSR	YNL027W	CRZ1	4.94	2	2	273000	148000	0.542
SFEDIINGR	YNL027W	CRZ1	6.03	0	1	115000	58500	0.509
TSYNTINSSNFNEDNNNNNLLTSKPK	YNL027W	CRZ1	343.47	2	1	1220000	521000	0.427
KNDNLEKLDSVTNNR	YNL027W	CRZ1	6.75	1	0	27700	14000	0.505
C+57ITPLYEEAR	YNL027W	CRZ1	4.23	1	0	123000	60500	0.492
SAPNDSTTAPTNASNIANTASVNK	YIL036W	CST6	8.31	1	1	129000	91400	0.709
NFVNAPSK	YIL036W	CST6	3.87	2	0	375000	694000	1.851
NVSNKPVFNQAVPVSSIPQYNAK	YIL036W	CST6	7.43	2	1	853000	307000	0.36
IIAIKHEPYSQR	YIL036W	CST6	5.42	1	0	30400	11100	0.365
KSAPNDSTTAPTNASNIANTASVNK	YIL036W	CST6	6.46	1	0	215000	93300	0.434
KVINPTKDSALGDQSVIYSK	YIL036W	CST6	6.65	1	0	33900	14700	0.434
DPDNQSLPNSEK	YIL036W	CST6	6.4	1	0	24700	8010	0.324
DSALGDQSVIYSK	YIL036W	CST6	3.74	1	1	278000	115000	0.414
VVKPSANSNYQQAAYLR	YIL036W	CST6	4.87	3	1	472000	166000	0.352
STQDPIGDTEISVANAK	YPL049C	DIG1	8.3	1	1	30500	28300	0.928
DGNLASSNSAHFPPVANQNVK	YPL049C	DIG1	4.41	0	1	67400	42700	0.634
SEFLSFLFR	YHR084W	STE12	6.89	1	0	73700	62500	0.848
IFDVYIQK	YBR083W	TEC1	5.7	1	1	1830000	1210000	0.661
HIYENIDGYK	YBR083W	TEC1	4.55	1	1	243000	163000	0.671
SATVTQLQSRPVPYYK	YBR083W	TEC1	6.08	1	1	239000	152000	0.636
VSNNSSGLSVHSK	YBR083W	TEC1	4.93	1	0	117000	62400	0.533
TPLIYAK	YBR083W	TEC1	4.05	1	1	7570000	3550000	0.469
NIESYTGR	YBR083W	TEC1	5.85	1	1	764000	487000	0.637
KIENFIK	YBR083W	TEC1	2.8	1	0	836000	625000	0.748
SDDLKSPSAK	YBR083W	TEC1	5.34	2	1	1050000	736000	0.701
KAILESAK	YBR083W	TEC1	6.97	1	0	881000	612000	0.695
KIEIEQR	YBR083W	TEC1	4.91	1	1	731000	459000	0.628
NELISLYIK	YBR083W	TEC1	5.39	2	2	797000	553000	0.694
IKDSLTLSSK	YBR083W	TEC1	3.88	0	1	1430000	1020000	0.713
NLYVSNNSSGLSVHSK	YBR083W	TEC1	5.86	2	1	711000	435000	0.612
VEEAFLEALR	YBR083W	TEC1	3.57	1	1	419000	253000	0.604
NEAEDNINLIDTHPQFELVNTGLGAK	YBR083W	TEC1	7.6	4	1	1440000	872000	0.606
SATVTQLQSR	YBR083W	TEC1	4.67	1	1	740000	431000	0.582
EIC+57IFENFK	YPL075W	GCR1	5.16	1	0	148000	97500	0.659
FKLDDKPTPSQTALDSLLTK	YPL075W	GCR1	3.29	1	0	52200	15600	0.299
KLNEGATGQPYDYFNTVSR	YPL075W	GCR1	4.63	1	1	76400	56200	0.736
FTNPQQPR	YPL075W	GCR1	3.91	0	1	241000	193000	0.801
NSNNNALNNVTGIETQFLNPSTEEVSQK	YPL075W	GCR1	8.03	1	0	275000	172000	0.625
NSNNNALNNVTGIETQFLNPSTEEVSQKVDSYFMELSK	YPL075W	GCR1	0.72	0	1	14500	24900	1.717
LSQEITQLK	YPL075W	GCR1	3.21	1	0	164000	152000	0.927
YLSQHPLLLPNIVTFISK	YPL075W	GCR1	6.78	1	1	316000	212000	0.671
VSEDSHFFPTRR	YPL075W	GCR1	6.01	1	0	73100	249000	3.406
SPQQFQHSPDFVVGGSSSSTTENNSK	YPL075W	GCR1	7.73	1	0	37100	23900	0.644
AGPNEAIK	YPL075W	GCR1	6.62	1	0	2260000	1200000	0.531
LPLSTLANTAVTESFR	YPL075W	GCR1	6.74	1	0	28000	9880	0.353
SENIVSSTGGGILILDK	YPL075W	GCR1	2.88	1	0	72300	55000	0.761
KLTTENIR	YPL075W	GCR1	2.15	1	0	138000	100000	0.725
SNIHNSTEAANSSGTVTK	YPL075W	GCR1	5.88	1	0	61500	42400	0.689
LQTLSQDVNSR	YNL199C	GCR2	5.43	1	1	442000	199000	0.45
LYNATLSSGSIDDR	YNL199C	GCR2	6.41	1	1	543000	251000	0.462
SAIELYQR	YNL199C	GCR2	2.02	0	1	549000	259000	0.472
LDVFIIR	YNL199C	GCR2	6.39	1	0	1090000	570000	0.523
EAYDAIISEK	YNL199C	GCR2	4.74	1	0	202000	116000	0.574
KFELDSLINLLK	YLR256W	HAP1	7.32	2	0	60300	24100	0.4
NLTYGTENVNDVVSSLINK	YLR256W	HAP1	7.74	1	0	78700	28600	0.363
ITTNQINLPDPSRDEAFDNSIK	YLR256W	HAP1	7.95	1	0	304000	114000	0.375
DFDLLHIK	YLR256W	HAP1	2.2	1	0	48600	22000	0.453
SANANANSSSLSISNKYDNDELDLTK	YLR256W	HAP1	10.2	1	0	15600	3230	0.207
FNDGYIDNNSNNDIPR	YLR256W	HAP1	7.82	2	1	78600	22000	0.28
STGFFVSLLDTPSK	YLR256W	HAP1	8.6	1	0	61200	20300	0.332
LPDILNHGQHNQNLYADGR	YLR256W	HAP1	6.38	1	0	89200	32300	0.362
DFSDTKLPSASR	YLR256W	HAP1	5.58	1	0	105000	45000	0.429
ENQVSIER	YLR256W	HAP1	4.72	1	1	390000	123000	0.315
GLLPTSEGGSVDSNNDEIYGLPK	YLR256W	HAP1	6.34	4	0	42200	14700	0.348
C+57PINHAQAPPSAAAAATR	YLR256W	HAP1	7.21	1	1	96200	34600	0.36
DLADLDGLEPATK	YOR032C	HMS1	5.15	1	1	301000	170000	0.565
TESPLVTADEIK	YOR032C	HMS1	3.91	1	0	211000	105000	0.498
VSHNIIEK	YOR032C	HMS1	5.17	0	1	665000	328000	0.493
VHLTEPSQPLSDNSSSEQVQK	YOR032C	HMS1	-11.94	1	0	120000	117000	0.975
DSFVHLTEPSQPLSDNSSSEQVQK	YOR032C	HMS1	10.48	1	1	662000	354000	0.535
EQLSGFENFLPLSK	YOR032C	HMS1	7.14	1	0	43100	28900	0.671
SNINDKIEQLR	YOR032C	HMS1	6.91	1	0	80100	45000	0.562
C+57NDLPITSR	YOR032C	HMS1	5.76	1	0	366000	191000	0.522
SIEYIC+57HLER	YOR032C	HMS1	4.47	1	2	87700	1200000	13.683
C+57LQLSLANQHLSNDTR	YOR032C	HMS1	4.38	1	1	133000	41300	0.311
VDSNSDNNSSNKAPNITVPDYSIIPTSVLVTLLPR	YNL103W	MET4	12.13	3	0	142000	78100	0.55
RPLIGDVTNR	YNL103W	MET4	3.24	1	0	97500	52900	0.543
SSPLSNVTSAQNSSSQQR	YNL103W	MET4	7.45	2	1	141000	157000	1.113
IHTLETENK	YNL103W	MET4	6.17	1	0	971000	492000	0.507
NLVLSSGETEGIK	YNL103W	MET4	13.21	1	1	246000	365000	1.484
NTFLTSQYDQSK	YNL103W	MET4	6.07	1	1	135000	180000	1.333
EKELESSIHELTEIAASLQK	YNL103W	MET4	8.68	2	0	88700	33500	0.378
NINTNDSQEAPILK	YNL103W	MET4	6.51	0	1	240000	144000	0.6
ELESSIHELTEIAASLQK	YNL103W	MET4	6.18	0	1	318000	180000	0.566
ALIFC+57QLK	YPL082C	MOT1	4.73	1	0	70600	19900	0.282
IVDSFGVLR	YPL082C	MOT1	1.49	1	0	336000	46900	0.14
LTLRPQLSDADIIVTSYDVAR	YPL082C	MOT1	5.62	1	0	49500	20800	0.42
ASQDQNFPIQNVISQHR	YPL082C	MOT1	7.96	2	0	377000	98500	0.261
ILFEVLGPSILQK	YPL082C	MOT1	6.58	1	0	43500	15700	0.361
TLDLTFER	YDR176W	NGG1	7.36	1	1	307000	126000	0.41
KPSPYSNDASTILPK	YDR176W	NGG1	2.84	1	0	68900	29500	0.428
YIIPDSLQFDK	YDR176W	NGG1	4.93	1	0	70400	40200	0.571
TGGEDDIQSFR	YDR176W	NGG1	3.26	1	0	149000	67300	0.452
SEFVVSQTLPR	YDR176W	NGG1	5.1	0	1	338000	111000	0.328
AAAALGLFNEEGLESTGEDFLK	YDR176W	NGG1	7.92	1	0	42100	25000	0.594
GVQSPPKPPPSNEISGTIENDVESIK	YDR176W	NGG1	7.42	1	1	181000	79200	0.438
LNLHPTPTPGTIIPNPDSSPSSGSPTSSAAQR	YBL066C	SEF1	10.29	1	0	87600	28600	0.326
GLVATEPNKLPPLLNDSALPNNSK	YBL066C	SEF1	7.47	2	0	44300	17200	0.388
EPQLLQANQGSNTNK	YBL066C	SEF1	6.33	1	0	31300	11700	0.374
FSTGTNTVTSSNFQTIDNENNVK	YBL066C	SEF1	6.75	1	0	118000	56500	0.479
GVGNSGTLATVENVSGDISADLSK	YDR310C	SUM1	7.68	1	0	123000	13500	0.11
TAGDDGALDQTENTSISPK	YDR310C	SUM1	6.3	3	0	334000	25100	0.075
SATQEIDIK	YDR310C	SUM1	3.75	0	1	2510000	207000	0.082
DTSLTDSVQDLFNSLK	YDR310C	SUM1	4.54	2	0	2790000	250000	0.09
LPSGPKDDVDTLALTSAQNQANSLR	YDR310C	SUM1	8.92	4	0	2710000	242000	0.089
QVGSGFGSNPLHIK	YDR310C	SUM1	4.79	2	1	1240000	100000	0.081
ISGISDHQQEGYQPLEQEK	YDR310C	SUM1	6.58	1	0	99400	10200	0.103
SASISGISDHQQEGYQPLEQEK	YDR310C	SUM1	5.96	2	0	464000	40400	0.087
TEDHTKGEEDEGERGVGNSGTLATVENVSGDISADLSK	YDR310C	SUM1	8.88	1	0	63500	149000	2.346
QVGSGFGSNPLHIKDSEAFPHSSIEALK	YDR310C	SUM1	9.24	1	0	37300	2030	0.054
LVDIDNEGSNANSDSLK	YDR310C	SUM1	7.42	1	0	345000	28100	0.081
VLSHNQSVLENKLDDVMK	YDR310C	SUM1	-12.02	0	2	3820	572000	149.738
VNHSNLLIENSSNNTSSQHNTSSSR	YDR310C	SUM1	7.62	2	0	807000	57300	0.071
NQVNTDILVNNLNER	YDR310C	SUM1	4.78	2	2	1230000	155000	0.126
YFVEPSTKQESLLLSAPSSSR	YDR310C	SUM1	6.57	1	0	318000	4040	0.013
ERPSTANSSSITPTPVTPNNLIQIK	YDR310C	SUM1	8.17	4	1	3960000	354000	0.089
DDVDTLALTSAQNQANSLR	YDR310C	SUM1	9.73	1	0	215000	24900	0.116
ALPSITDIPVSDDSDIKR	YDR310C	SUM1	7.98	1	0	319000	27000	0.085
FHQIPSSPSNPVSQPAPVR	YDR310C	SUM1	5.86	5	1	3830000	291000	0.076
SLISTNGDPNAEDSNTTDTVHNNVEGK	YDR310C	SUM1	3.96	1	0	64800	4320	0.067
SSSENSGNNTTNNNNTDNVIK	YDR310C	SUM1	4.67	2	0	201000	20300	0.101
VLSHNQSVLENK	YDR310C	SUM1	5.77	2	0	546000	45700	0.084
IKNEIPINSLLPSSK	YDR310C	SUM1	5.32	3	1	2000000	173000	0.087
FSANSDINSDIR	YDR310C	SUM1	746.73	1	0	315000	27400	0.087
FSANSDINSDIRR	YDR310C	SUM1	7.35	1	0	206000	39600	0.192
KTPGDEETTTFVPLENSQPSDTIR	YDR310C	SUM1	7.02	2	1	734000	63900	0.087
DSEAFPHSSIEALK	YDR310C	SUM1	6.2	2	0	621000	61400	0.099
SASNQGAPFSPVNITLPTAVVQTSK	YDR310C	SUM1	7.67	4	1	3150000	241000	0.077
DIPDVPITTGAYLEFK	YDR310C	SUM1	6.35	1	0	254000	86700	0.341
DSEAFPHSSIEALKEGMDK	YDR310C	SUM1	-15.79	0	2	40400	231000	5.718
QESLLLSAPSSSR	YDR310C	SUM1	3.27	2	0	345000	31100	0.09
VNVEENK	YDR310C	SUM1	5.12	1	1	585000	61600	0.105
LVSNAASVNLK	YDR310C	SUM1	2.22	0	1	2370000	217000	0.092
SLELASLISTNGDPNAEDSNTTDTVHNNVEGK	YDR310C	SUM1	9.77	3	0	525000	43000	0.082
NTLLTATPIELIC+57R	YDR310C	SUM1	6.99	1	0	52200	2320	0.044
VASEQTAFEVGDSVK	YOR344C	TYE7	-2.1	1	0	122000	39500	0.324
TDNNDDSTPLKNEIELNDSFIK	YOR344C	TYE7	6.77	1	0	76700	32400	0.422
FSNPSSYSHSPEVSSSIKR	YOR344C	TYE7	6.72	1	0	32300	3300	0.102
PSSYSHSPEVSSSIKR	YOR344C	TYE7	4.57	1	0	40600	19500	0.48
NEIELNDSFIK	YOR344C	TYE7	4.76	2	1	397000	97800	0.246
LYEMEVQR	YOR344C	TYE7	3.28	1	0	287000	161000	0.561
REEDDNALSLADFEPA	YOR344C	TYE7	4.63	2	0	1110000	274000	0.247
YRININTK	YOR344C	TYE7	5.67	1	0	4570000	1560000	0.341
SEQTAFEVGDSVK	YOR344C	TYE7	4.94	1	0	76500	17000	0.222
LKSEIDTLK	YOR344C	TYE7	5.35	1	0	5190000	923000	0.178
QDEDGAETAATTPLPSAAATSTK	YOR344C	TYE7	8.73	2	0	181000	26500	0.146
SEIDTLK	YOR344C	TYE7	2.73	1	0	521000	243000	0.466
KQDEDGAETAATTPLPSAA	YOR344C	TYE7	6.14	1	0	165000	23400	0.142
KQDEDGAETAATTPLPS	YOR344C	TYE7	6.58	1	0	26100	5130	0.197
SSNNEESALFPTDQFFSNPSSYSHSPEVSSSIK	YOR344C	TYE7	8.59	1	0	93500	15400	0.165
KQDEDGAETAATTPLPSAAATSTK	YOR344C	TYE7	7.15	3	0	2370000	520000	0.219
AVDYILYLQNNER	YOR344C	TYE7	3.72	6	3	7790000	2270000	0.291
LKSEIDTLKQDQK	YOR344C	TYE7	4.97	4	0	5750000	2030000	0.353
EGPLQSQTSETTLNSDAATLQADALSQLSK	YDR213W	UPC2	10.69	1	1	228000	75800	0.332
IPVPITLPK	YIL056W	VHR1	4.5	2	0	301000	4270	0.014
SNSDFLPSSNYAADFQFSNK	YIL056W	VHR1	7.32	2	0	26700	4410	0.165
DISTIPLQDAK	YIL056W	VHR1	5.33	1	0	88700	1000	0.011
SSLTAFDNILNR	YIL056W	VHR1	6.66	1	0	212000	12300	0.058
LSSIEFLTILSQR	YER064C	YER064C	7.96	1	0	8720	1000	0.115
SEFEYPDTFSAEFEK	YER064C	YER064C	-536.91	1	0	52100	1000	0.019
SSTSADSTIITLPSIEVPNTYDDDRLK	YER064C	YER064C	5.54	1	0	60400	19300	0.32
VVISNNLR	YER064C	YER064C	1.64	1	0	155000	37100	0.239
SIIVEIVNNAIPLPEQIQR	YER064C	YER064C	7.03	1	0	124000	25300	0.204
GISEVTENTGK	YPL228W	CET1	5.95	1	1	142000	143000	1.007
FSIIESQTR	YPL228W	CET1	5.36	1	0	102000	86500	0.848
QSETTHEVELEINTPALLNAFDNITNDSK	YPL228W	CET1	13.5	1	0	62900	103000	1.638
DLEVLNEISASSKPSK	YPL228W	CET1	6.8	1	1	185000	142000	0.768
FGVIIDAK	YPL228W	CET1	-6.08	0	1	1350000	315000	0.233
KEEEANAAVDNIFEEK	YPL228W	CET1	4.58	0	1	45500	31200	0.686
ALQSINVK	YPL228W	CET1	5.04	1	0	187000	135000	0.722
QGNEGNIASNYITQVPLQK	YPL228W	CET1	10.17	2	2	200000	127000	0.635
IDPSFLNIIPDDDLTK	YPL228W	CET1	6.27	1	1	118000	86200	0.731
ISLNLELPVPDNDPPEKYK	YPL228W	CET1	7.19	1	1	158000	118000	0.747
SQSPISER	YPL228W	CET1	4.86	1	0	537000	359000	0.669
LEKPSDDSIHQNSK	YPL228W	CET1	6.25	1	1	59300	49300	0.831
TFLNNGTIIR	YPL228W	CET1	5.74	1	1	142000	131000	0.923
GPDRVNPPVSSQC+57VFTELDAHLTPNIDASLFK	YPL228W	CET1	11.23	1	0	20400	24900	1.221
VNPPVSSQC+57VFTELDAHLTPNIDASLFK	YPL228W	CET1	7.22	1	0	102000	72700	0.713
VSYIHNDSC+57TR	YPL228W	CET1	5.87	0	1	78000	63800	0.818
TQHILDGK	YOL123W	HRP1	6.52	0	1	316000	420000	1.329
GFGFLSFEKPSSVDEVVK	YOL123W	HRP1	5.58	0	1	496000	200000	0.403
GPSQYNDDHNSGYGYNR	YOL123W	HRP1	4.52	1	0	56200	63200	1.125
AGSGTSQLDQLAALQALSSSLNK	YOL123W	HRP1	5.88	1	0	89200	94600	1.061
IFVGGIGPDVRPK	YOL123W	HRP1	5.24	1	1	247000	256000	1.036
YGTVTDLK	YOL123W	HRP1	5.24	1	0	135000	163000	1.207
NSFAVIEFTPEVLDR	YDL051W	LHP1	9.03	1	1	34100	55700	1.633
RNSFAVIEFTPEVLDR	YDL051W	LHP1	6.16	0	1	62600	75600	1.208
FNGTVLVEFK	YDL051W	LHP1	4.04	1	1	95000	133000	1.4
LGEINQVR	YDL051W	LHP1	5.81	1	0	392000	415000	1.059
QVEFYFSEFNFPYDR	YDL051W	LHP1	7.3	1	1	79900	86800	1.086
SSEILEVSADGENVKR	YDL051W	LHP1	6.11	2	1	383000	22000	0.057
VPLDLTAAR	YDL051W	LHP1	5.23	1	1	84400	89400	1.059
AEIQEC+57TAR	YAL032C	PRP45	-2.57	0	1	1100000	73200	0.067
LSEALENADKK	YAL032C	PRP45	2.71	2	0	290000	18200	0.063
LDDFIPKR	YAL032C	PRP45	0.5	1	0	205000	9710	0.047
YVTETHQAPANLLLNNSHHIEVVSK	YAL032C	PRP45	8.1	3	0	232000	10100	0.044
LDDFIPK	YAL032C	PRP45	6.25	1	0	293000	108000	0.369
TNYEKLDEAVNVK	YAL032C	PRP45	6.82	1	0	251000	26400	0.105
YHNGTPQTGAIVKPK	YAL032C	PRP45	5.77	2	0	164000	11500	0.07
QSNFELSVPLPTK	YAL032C	PRP45	5.54	1	0	230000	15900	0.069
AESDDKSDNYGA	YAL032C	PRP45	5.03	2	0	414000	24400	0.059
NPNGYTVALER	YAL032C	PRP45	4.29	2	0	602000	26900	0.045
SEGASGSHGPIQFTK	YAL032C	PRP45	5.45	1	0	375000	23100	0.062
SEQPDLQYDSR	YAL032C	PRP45	6.05	1	0	181000	6310	0.035
LDNTVNVTGLAHITEIADKKPEDLSALFGVGDR	YMR229C	RRP5	9.82	1	0	25600	49400	1.93
FAQLEFAK	YMR229C	RRP5	4.5	1	0	44300	137000	3.093
YVLLDLGNK	YMR229C	RRP5	4.31	1	1	108000	252000	2.333
GIFVYLSR	YMR229C	RRP5	4.81	2	2	95700	121000	1.264
NTSLEPSTK	YMR229C	RRP5	4.67	0	1	138000	212000	1.536
SHEDLKQGEIVDGIVK	YMR229C	RRP5	5.43	1	0	23300	34100	1.464
LLPGAVFLGNITK	YMR229C	RRP5	5.88	2	1	314000	239000	0.761
NTEEVSFPR	YMR229C	RRP5	7.41	1	0	116000	174000	1.5
IGTELTGLVIDKDTR	YMR229C	RRP5	2.63	1	0	222000	204000	0.919
TIITVHVIEK	YMR229C	RRP5	5.37	1	0	117000	78700	0.673
DTIENIVPGR	YMR229C	RRP5	4.58	1	0	82000	91200	1.112
TFSEEDLK	YMR229C	RRP5	6.19	1	0	152000	99200	0.653
VLGYSPVDDIYQLSTDPK	YMR229C	RRP5	6.14	0	1	41700	63500	1.523
GLFVAFNGK	YMR229C	RRP5	7.66	1	1	72500	113000	1.559
LLDVDADR	YMR229C	RRP5	4.31	0	1	168000	226000	1.345
LLGIYEISEK	YMR229C	RRP5	5.62	0	1	93100	85100	0.914
VLILSNLPHILK	YMR229C	RRP5	6.2	1	1	83600	122000	1.459
SIEDHGATLDVGLPGFTGFIAK	YMR229C	RRP5	6.39	0	1	84700	128000	1.511
VFGLVSGVVNVSHLR	YMR229C	RRP5	5.27	0	1	98400	128000	1.301
GGASALTPLELK	YMR229C	RRP5	6.09	1	1	102000	142000	1.392
GNVHVTLKK	YMR229C	RRP5	4.42	1	0	70400	175000	2.486
IELSLRPATAK	YMR229C	RRP5	6.16	0	1	49400	64200	1.3
VSNEQAAQQKDTIENIVPGR	YMR229C	RRP5	6.99	1	1	56000	83800	1.496
LSDSYLK	YMR229C	RRP5	6.47	0	1	89600	87200	0.973
VGEIENSENLSSR	YMR229C	RRP5	11.43	1	0	156000	128000	0.821
APESVADFER	YMR229C	RRP5	4.24	0	1	89000	141000	1.584
QVANEAASDVLFGNESVK	YMR229C	RRP5	5.3	0	1	49700	131000	2.636
FIGLVLPSYAVDSR	YMR229C	RRP5	3.17	0	1	88900	113000	1.271
TNDIPIGELLPSC+57EITSVSSSGIELK	YMR229C	RRP5	8.99	0	1	481000	78000	0.162
STSIQC+57AVK	YMR229C	RRP5	5.79	0	1	91700	125000	1.363
ILPAILLPIINTLK	YDR464W	SPP41	3.98	1	0	38500	9080	0.236
RPQIKPEVSVINLVQNLVNTK	YDR464W	SPP41	9.36	2	0	51500	9520	0.185
IKPEVSVINLVQNLVNTK	YDR464W	SPP41	8.31	1	0	26800	7880	0.294
GLGDLSVSDLLPHDNLSR	YDR464W	SPP41	6.07	1	0	50300	17500	0.348
IPEIKNESVDLGSNITDILSSTITNILPEITATDVK	YDR464W	SPP41	8.89	1	0	39000	9320	0.239
ANAFFGEGESETK	YDR464W	SPP41	3.89	1	0	142000	32600	0.23
ILIESPVEK	YDR464W	SPP41	5.44	1	0	858000	219000	0.255
QTVDIQDNSHTDNTNNEDVEAQALVEATLK	YDR464W	SPP41	5.22	1	0	45600	12500	0.274
IATDLNEDASLSDKKDGDEK	YDR464W	SPP41	6.09	2	0	62600	11200	0.179
IEDSDANVPPVSIAVSTIEPSQDKLELTK	YDR464W	SPP41	11.3	1	0	38900	6250	0.161
DASSVELTEVPSKPK	YDR464W	SPP41	5.85	1	0	57200	5950	0.104
GTTTELATTASR	YDR464W	SPP41	3.8	1	0	140000	95900	0.685
AFENELLSSAPTEEPSQEQSIGPVSSR	YDR464W	SPP41	7.57	1	0	195000	286000	1.467
ETQSVQEIK	YDR464W	SPP41	1.12	0	1	306000	61900	0.202
GVTTPIKIEDSDANVPPVSIAVSTIEPSQDKLELTK	YDR464W	SPP41	10.7	1	0	68300	14000	0.205
SQTAAGATPEEAR	YDR464W	SPP41	6.13	1	0	219000	42000	0.192
QVLNLDGLVPPSGR	YDR464W	SPP41	3.62	1	0	169000	37300	0.221
ANSESITYTFDIPSPEEVQSKR	YDR464W	SPP41	7.24	1	0	123000	34600	0.281
ANSESITYTFDIPSPEEVQSK	YDR464W	SPP41	8.15	2	0	96300	23000	0.239
ETQSVQEIKENVGTK	YDR464W	SPP41	6.56	1	0	99200	15600	0.157
LETTETQANNTK	YDR464W	SPP41	7.11	2	0	725000	156000	0.215
STLHSDAAQLTGNEPDSVNTTTGKPK	YDR464W	SPP41	5.16	2	0	265000	61000	0.23
EVSPPQAISVK	YDR169C	STB3	5.88	1	0	408000	208000	0.51
HITQTLC+57LDIPC+57FK	YDR169C	STB3	4.35	1	0	188000	93900	0.499
RVDPANFDKELEATNFANAK	YDR169C	STB3	5.95	1	0	380000	194000	0.511
NYLIVTTNPNSK	YDR169C	STB3	5.64	1	0	375000	178000	0.475
PTNPSFTNSQNGDIEPPLQHDQQK	YDR169C	STB3	7.53	1	0	64100	28400	0.443
LTATSEPTSR	YDR169C	STB3	5.22	1	1	1900000	912000	0.48
VEHNITNIDGATTPPTAVASTTIPVNIK	YDR169C	STB3	5.62	1	1	156000	70000	0.449
VEHNITNIDGATTPPTAVASTTIPVNIKR	YDR169C	STB3	4.38	3	0	300000	163000	0.543
STLFPNKNYLIVTTNPNSK	YDR169C	STB3	6.55	0	1	82100	50700	0.618
SEASSSIFSKPISTSSPAGLAAAQR	YDR169C	STB3	7.91	3	0	2020000	1050000	0.52
SSIKPHTPFISK	YDR169C	STB3	6.25	1	1	283000	489000	1.728
VKDLISQESQR	YDR169C	STB3	6.66	0	1	346000	217000	0.627
SQVVFADSTPENIEHEIIAQK	YDR169C	STB3	5.94	2	1	483000	259000	0.536
LNTHQDSSYLSPNTTSTTTPSNNNSNSNQAK	YDR169C	STB3	4.24	1	0	198000	88600	0.447
FLQNPLEIFVDDEAK	YDL084W	SUB2	8.09	2	2	209000	283000	1.354
RFLQNPLEIFVDDEAK	YDL084W	SUB2	7.13	1	0	17500	18500	1.057
GLAISFVSSK	YDL084W	SUB2	5.4	1	1	54500	81200	1.49
GSYVGIHSTGFK	YDL084W	SUB2	7.42	2	1	206000	88000	0.427
ELAYQIR	YDL084W	SUB2	2.01	1	0	323000	459000	1.421
LTLHGLQQYYIK	YDL084W	SUB2	5.68	2	1	170000	244000	1.435
DVQEIFR	YDL084W	SUB2	5.67	0	1	287000	402000	1.401
GLAISFVSSKEDEEVLAK	YDL084W	SUB2	5.56	1	1	358000	422000	1.179
DFLLKPELSR	YDL084W	SUB2	4.77	0	1	84900	130000	1.531
LAQLLDDLEFNQVIIFVK	YDL084W	SUB2	5.78	0	1	187000	231000	1.235
NKDTAPHIVVATPGR	YDL084W	SUB2	6.02	1	1	247000	353000	1.429
TAVFYGGTPISK	YDL084W	SUB2	3.36	0	1	416000	581000	1.397
EKYIDLSHVK	YDL084W	SUB2	5.19	1	0	100000	155000	1.55
AIIDC+57GFEHPSEVQQHTIPQSIHGTDVLC+57QAK	YDL084W	SUB2	8.76	3	0	245000	588	0.002
IC+57VSTDVFGR	YDL084W	SUB2	5.24	0	1	300000	443000	1.477
ANTDSFNGSESNINEIVSDIKNDNQSIINFLEC+57K	YOR038C	HIR2	7.05	1	0	26000	17200	0.662
AENITLC+57SITK	YOR038C	HIR2	5.68	1	0	104000	68600	0.66
AENITLC+57SITKK	YOR038C	HIR2	3.99	1	0	131000	61100	0.466
ILIAC+57GDIR	YOR038C	HIR2	3.39	1	0	232000	113000	0.487
GVPNNATSC+57TALLDR	YOR038C	HIR2	6.73	1	0	161000	36700	0.228
TNDELNR	YOR038C	HIR2	4.75	1	0	521000	160000	0.307
EATPSNIAPGSK	YOR038C	HIR2	7.42	1	0	111000	38200	0.344
LAFPTNTIYPLLNPSLR	YOR038C	HIR2	6.37	1	0	65700	18000	0.274
DTNNINSVEK	YOR038C	HIR2	6.04	1	1	211000	63500	0.301
SILVYQINK	YOR038C	HIR2	4.08	1	0	181000	189000	1.044
DLGVALPQTEIK	YOR038C	HIR2	5.49	1	1	256000	48500	0.189
YSDDILTR	YOR038C	HIR2	2.64	1	0	138000	35500	0.257
QQQLVDTAFDR	YOR038C	HIR2	3.56	1	0	240000	82400	0.343
LEEPLAEQIPK	YOR038C	HIR2	5.05	1	0	282000	64900	0.23
SFPENIKLEESASAAPIPNDIGR	YOR038C	HIR2	6.35	2	0	184000	46800	0.254
KSSSASAILPKPTTTK	YBR215W	HPC2	6.42	3	1	502000	184000	0.367
SSSASAILPKPTTTK	YBR215W	HPC2	6.44	3	1	614000	236000	0.384
ISSLLTISSNEDSK	YBR215W	HPC2	4.19	2	1	1550000	644000	0.415
DPHLGDNTPGILIAK	YBR215W	HPC2	3.39	1	0	377000	108000	0.286
RLVAAPTVSPPK	YBR215W	HPC2	2.34	1	0	302000	104000	0.344
ENSSLSSIK	YBR215W	HPC2	5.59	2	0	561000	180000	0.321
DGFFVYFGPLIEK	YBR215W	HPC2	7.31	2	2	1570000	555000	0.354
SISSVTNSDSNISSSK	YBR215W	HPC2	4.87	1	1	1090000	320000	0.294
ILQTAETK	YBR215W	HPC2	6.03	1	1	6100000	2130000	0.349
KIPNIAEELAK	YBR215W	HPC2	4.15	3	1	1200000	405000	0.338
TLHINDTNGNK	YBR215W	HPC2	6.23	4	2	251000	107000	0.426
NSNAASNNIPSAYAELHTEGNSIESLIKPPSSPR	YBR215W	HPC2	3.73	2	1	912000	322000	0.353
KENSSLSSIK	YBR215W	HPC2	2.29	2	0	408000	159000	0.39
TSSPVNLDVESTAQSLGK	YBR215W	HPC2	7.3	1	0	158000	52400	0.332
SLQHAAEPPVEK	YDR174W	HMO1	3.8	0	1	191000	136000	0.712
DSLVSSLFELSK	YDR174W	HMO1	7.24	2	2	172000	151000	0.878
QAYNVELENYQR	YDR174W	HMO1	5.14	0	1	260000	228000	0.877
AGLTFPVGR	YBL003C|YDR225W	HTA2|HTA1	6.14	1	2	677000	610000	0.901
NDDELNKLLGNVTIAQGGVLPNIHQNLLPK	YBL003C|YDR225W	HTA2|HTA1	7	2	2	454000	597000	1.315
LLGNVTIAQGGVLPNIHQNLLPK	YBL003C|YDR225W	HTA2|HTA1	3.48	1	1	320000	369000	1.153
VLKQTHPDTGISQK	YBL002W|YDR224C	HTB2|HTB1	5.92	0	2	248000	393000	1.585
LAAYNKK	YBL002W|YDR224C	HTB2|HTB1	5.7	0	1	347000	612000	1.764
ETYSSYIYK	YBL002W|YDR224C	HTB2|HTB1	5.68	1	1	1250000	1470000	1.176
LILPGELAK	YBL002W|YDR224C	HTB2|HTB1	5.76	2	1	3730000	4940000	1.324
HAVSEGTR	YBL002W|YDR224C	HTB2|HTB1	7.15	1	1	154000	179000	1.162
QTHPDTGISQK	YBL002W|YDR224C	HTB2|HTB1	9.33	2	1	951000	1320000	1.388
KETYSSYIYK	YBL002W|YDR224C	HTB2|HTB1	6.23	1	2	1180000	1690000	1.432
EIQTAVR	YBL002W|YDR224C	HTB2|HTB1	6.53	1	1	8000000	10200000	1.275
IPGPFLVIAPK	YBR245C	ISW1	5	1	1	195000	132000	0.677
LRLDQLVIQQNR	YBR245C	ISW1	4.41	1	0	7320	1000	0.137
ENYSIDNYYKDVLNTGR	YBR245C	ISW1	7.26	1	0	56400	32900	0.583
DLDAVNGSNGSK	YBR245C	ISW1	850.62	1	0	31700	53500	1.688
IEDTSNVGTEQLVAEKIPENETTH	YBR245C	ISW1	7.6	1	1	176000	141000	0.801
IIENEEEK	YBR245C	ISW1	4.88	1	1	220000	213000	0.968
LSVNNSQPLTEEEEK	YBR245C	ISW1	5.56	0	1	84900	51600	0.608
LLDILEDYC+57YFR	YBR245C|YOR304W	ISW1|ISW2	5.49	2	1	125000	81000	0.648
FVFLLTTR	YBR245C|YOR304W	ISW1|ISW2	4.81	1	0	116000	35400	0.305
VQALQSDKNFLDNC+57LFENDLQR	YGL133W	ITC1	8.05	1	0	58600	38100	0.65
QIEILTDLVNYR	YGL133W	ITC1	9.14	1	0	59000	15600	0.264
ISTSGGSAANQAR	YML069W	POB3	12.21	1	0	237000	131000	0.553
NQGVIQLDGFSQDDYNLIK	YML069W	POB3	7.38	1	0	12200	11700	0.959
QQQQFLYPASGYYGHPSNR	YOL004W	SIN3	11.1	1	1	191000	77200	0.404
NEKEPSLQGNKPGFVQQQQR	YOL004W	SIN3	8.77	1	0	65100	13000	0.2
GYPILIQGFNTFLPQGYR	YOL004W	SIN3	7.96	1	0	50400	17200	0.341
EPSLQGNKPGFVQQQQR	YOL004W	SIN3	6.74	1	0	178000	82800	0.465
YYVTSYALPHPTEGIPHEK	YOL004W	SIN3	7.08	1	0	47200	21100	0.447
ITLPSLSALSTK	YOL004W	SIN3	5.89	1	1	139000	67500	0.486
TSAGNQGIESETEK	YOL004W	SIN3	7.3	1	0	161000	380000	2.36
LDSSITER	YGR056W	RSC1	5.21	1	0	279000	74700	0.268
YIIRPNDSPEEGQVDIETGTITTNTPTANALPK	YLR357W	RSC2	8.18	2	0	72200	51400	0.712
NVDVLQR	YLR357W	RSC2	3.32	1	0	361000	126000	0.349
YPQLVYPDLGPLPDEPGYEEFQQK	YLR357W	RSC2	7.19	1	0	100000	53400	0.534
PDDNSNSSTQNSSALYK	YLR357W	RSC2	5.44	0	1	85500	59700	0.698
IINSGDPHLSLPLNR	YLR357W	RSC2	4.92	1	0	287000	155000	0.54
YNIPTIIDDLTSQASR	YLR357W	RSC2	7.97	2	2	197000	114000	0.579
GRPPIIDLPYIQR	YLR357W	RSC2	5.2	1	0	97400	66200	0.68
NQNDPQKPIVGQIFR	YLR357W	RSC2	5.75	0	1	160000	93000	0.581
VGSPGAGGPLTVQGLK	YLR357W	RSC2	5.14	1	0	82800	49600	0.599
FLSLPIEDNYIR	YFR037C	RSC8	7.02	1	1	158000	56800	0.359
EGEEVGEGDSIAK	YFR037C	RSC8	6.21	1	0	52200	23700	0.454
LSPYEYLTITAVR	YFR037C	RSC8	5.6	1	2	145000	59400	0.41
INYEQEAQKLEEK	YFR037C	RSC8	6.34	1	0	73600	39300	0.534
NFIINTYR	YFR037C	RSC8	5.09	2	0	108000	151000	1.398
SNPDFFNDSSR	YFR037C	RSC8	5.29	1	0	174000	69700	0.401
TKPSLIGPSFTGHFQVVLDTPQGLKPFLPENVIK	YFR037C	RSC8	10.65	1	0	56600	22000	0.389
NVYDSAQDFNALQDESR	YFR037C	RSC8	3.98	0	1	56000	64100	1.145
VYIC+57HTC+57GNESINVR	YFR037C	RSC8	6.25	1	0	105000	53300	0.508
QEVEGGDGAEPQVK	YFR037C	RSC8	5.61	1	0	113000	39900	0.353
DTNLC+57SR	YFR037C	RSC8	4.96	1	0	373000	127000	0.34
LVC+57TILIHFYPQGTR	YLR033W	RSC58	4.95	1	0	57100	34500	0.604
FSSELLLR	YLR033W	RSC58	6.52	1	0	41600	27000	0.649
INNVLPQTDIENEAPR	YLR033W	RSC58	8.22	1	0	26200	12400	0.473
VLLVDQQGLR	YMR091C	NPL6	4.95	0	1	34400	25600	0.744
DSPFTAAAQR	YIL126W	STH1	10.89	1	1	159000	76400	0.481
LSFTISHYYR	YIL126W	STH1	2.25	2	0	57700	30900	0.536
LGSEEQPEITIPKPR	YIL126W	STH1	6.24	0	1	198000	87600	0.442
TTVLENNDGKR	YIL126W	STH1	2.37	1	1	246000	135000	0.549
SSSVEIINGSESK	YIL126W	STH1	6.35	1	0	36500	14200	0.389
TTVLENNDGK	YIL126W	STH1	4.76	1	0	183000	135000	0.738
ILHGEEVQPITDEER	YIL126W	STH1	4.98	1	0	49600	33000	0.665
INSIIDFIK	YIL126W	STH1	5.51	0	1	79700	49600	0.622
LIQLDELPK	YIL126W	STH1	8.63	0	1	155000	75400	0.486
SLGIFPTVEK	YIL126W	STH1	5.95	1	1	218000	104000	0.477
GNSDLLFR	YIL126W	STH1	4.34	1	0	103000	50000	0.485
DQDIYETK	YIL126W	STH1	10.37	1	1	135000	68200	0.505
KIC+57NHPFVFDEVEGVVNPSR	YIL126W	STH1	5.93	1	0	33500	20600	0.615
LPANLGTYSLDDC+57LEFITKDDLSSR	YIL126W	STH1	8.58	1	0	29300	23400	0.799
GAVGNSEAIPGLSAGVNNDNTK	YGR275W	RTT102	7.02	2	2	194000	165000	0.851
ATGAPSANQGDEALSVDDIR	YGR275W	RTT102	7.39	2	2	39000	37300	0.956
EAC+57GVIVDLIK	YDR190C	RVB1	5.09	1	1	209000	255000	1.22
YALQLLAPC+57GILAQTSNRK	YDR190C	RVB1	6.83	0	1	123000	171000	1.39
SDAYATEFDLETEEYVPLPK	YDR190C	RVB1	5.72	0	1	59300	60900	1.027
VSIGDVIYIEANTGAVKR	YDR190C	RVB1	7.12	1	1	155000	121000	0.781
TALALAISQELGPK	YDR190C	RVB1	2.97	2	2	152000	166000	1.092
ALESNIAPVVVLASNR	YDR190C	RVB1	5.05	2	2	181000	360000	1.989
GLGLDESGVAK	YDR190C	RVB1	2.01	1	0	37500	28800	0.768
ENPGVNSSNSGAVTR	YDR190C	RVB1	4.16	1	1	647000	646000	0.998
GTEDVISPHGVPPDLIDR	YDR190C	RVB1	4.38	1	1	170000	174000	1.024
AILLAGGPSTGK	YDR190C	RVB1	7.41	1	1	246000	298000	1.211
LDPTIYESIQR	YDR190C	RVB1	5.54	1	0	489000	195000	0.399
RVEGGFVGQIEAR	YDR190C	RVB1	6.63	2	0	2980000	316000	0.106
VEGGFVGQIEAR	YDR190C	RVB1	5.86	1	0	97300	63700	0.655
FVQC+57PEGELQK	YPL235W	RVB2	7.37	0	1	59400	81600	1.374
TQGFLALFTGDTGEIR	YPL235W	RVB2	9.32	1	1	57600	109000	1.892
VLAGDVISIDK	YPL235W	RVB2	1.14	0	1	35900	55300	1.54
LFNAPDSEYLC+57FILSTR	YOR290C	SNF2	7.57	2	0	44200	20900	0.473
STSEEQEALLR	YOR290C	SNF2	5.34	0	1	122000	55100	0.452
KPIPFEFQAVIQK	YOR290C	SNF2	6.72	1	0	45200	31000	0.686
VLQFAAK	YOR290C	SNF2	5.02	1	0	106000	69900	0.659
LIATHTNLER	YOR290C	SNF2	3.77	1	0	27100	12200	0.45
INNISAEDR	YOR290C	SNF2	2.32	1	0	512000	55600	0.109
LNPNEYFSVTTAR	YJL176C	SWI3	5.65	0	1	149000	104000	0.698
VEPETFEIPQAHEIVIPSYSK	YJL176C	SWI3	7.72	0	1	231000	140000	0.606
SQIDHFK	YJL176C	SWI3	4.91	1	0	168000	79900	0.476
LNFNQNSSK	YJL176C	SWI3	6.98	1	1	234000	268000	1.145
AIQSAESIK	YJL176C	SWI3	3.56	0	1	102000	93000	0.912
IHSIEVQSLPEFFTNR	YJL176C	SWI3	5.68	1	0	134000	89100	0.665
EGSEIAISSLGYR	YJL176C	SWI3	5.71	1	0	133000	62200	0.468
SHIFATNEER	YJL176C	SWI3	5.76	0	1	120000	132000	1.1
NIEPPLTSQYSTR	YJL176C	SWI3	7.83	1	0	108000	41900	0.388
NVSGDAAALFR	YJL176C	SWI3	4.64	1	0	80500	128000	1.59
DAESEAITVTAK	YJL176C	SWI3	3.3	1	1	304000	169000	0.556
LESIAPLVR	YDR334W	SWR1	1.7	1	0	72400	36900	0.51
TSTVVSSETTNEK	YDR334W	SWR1	6	1	0	65300	50500	0.773
EFVSLVDYDPTHFNDSESFQK	YDR334W	SWR1	3.67	1	0	47700	33600	0.704
FAGETVHEK	YBR231C	SWC5	6.72	0	1	38000	52600	1.384
SSAEGQEYLNSLK	YBR231C	SWC5	6.94	1	0	42900	61800	1.441
LLEQELR	YDR485C	VPS72	1.22	1	0	569000	497000	0.873
SNTDVSFLK	YDR485C	VPS72	4.84	1	0	319000	224000	0.702
NFVTLYDFPNAPPNLKDFNTNLFGDR	YDR485C	VPS72	7.18	1	1	234000	173000	0.739
IQDPISKEEGR	YDR485C	VPS72	6.91	1	0	122000	78900	0.647
QSTVDEAPNSQPQK	YDR485C	VPS72	6.86	1	1	242000	167000	0.69
VNSDELKPTALPDVTLDAIANK	YDR485C	VPS72	7.87	2	0	284000	195000	0.687
IVHQINTEINKDLEIK	YDR485C	VPS72	6.18	1	0	272000	193000	0.71
DTANVDESSAENSLSTQTYEGPEQLTSR	YDR485C	VPS72	7.32	1	1	298000	191000	0.641
LNILSLDK	YDR485C	VPS72	6.76	1	0	105000	52000	0.495
ENTFENSSPAAQVVSQR	YDR485C	VPS72	7.68	1	2	132000	92800	0.703
QVTFTDHPQVAIIDTEESPSK	YDR485C	VPS72	7.69	0	1	54200	41500	0.766
NIITNEQK	YDR485C	VPS72	3.64	1	0	511000	430000	0.841
TQPPTGVFLANGIR	YDR485C	VPS72	7.68	1	1	360000	246000	0.683
DETTNEDSDDQVR	YDR485C	VPS72	5.12	1	1	144000	91400	0.635
SLDTNTEFIIQTR	YDR485C	VPS72	5.72	1	0	161000	112000	0.696
QVTFTDHPQVAIIDTEESPSKK	YDR485C	VPS72	7.43	2	2	657000	459000	0.699
NFVTLYDFPNAPPNLK	YDR485C	VPS72	6.48	1	0	111000	70500	0.635
TEGIENLSHNVPQETK	YDR485C	VPS72	5.34	1	1	467000	288000	0.617
LIEEASDK	YKL172W	EBP2	5.25	0	1	115000	119000	1.035
LIEEASDKK	YKL172W	EBP2	5.43	0	1	185000	341000	1.843
LKELLSHQK	YKL172W	EBP2	5.57	0	1	131000	110000	0.84
QSLDAVLVAR	YKL172W	EBP2	4.71	0	1	179000	138000	0.771
ETPIFLESLTR	YDR110W	FOB1	9.57	1	0	39700	61000	1.537
VIENTYSR	YDR110W	FOB1	4.58	1	0	140000	159000	1.136
SLTADTLQQISDKYDGVVAENK	YDR110W	FOB1	4.71	1	0	43400	71300	1.643
LFVLLPPIDPK	YNL132W	KRE33	-9.02	1	0	35900	26900	0.749
ESTQTAVVSR	YNL132W	KRE33	8.27	0	1	72100	91800	1.273
FLLFTKPTNTLLNLSDEIIDKC+57EK	YJL076W	NET1	12.54	1	0	15200	21200	1.395
SANVSFTPSYFNQSR	YJL076W	NET1	4.43	0	1	149000	121000	0.812
FLLFTKPTNTLLNLSDEIIDK	YJL076W	NET1	11.77	1	0	76100	70600	0.928
SQSSIADNNGSPVK	YJL076W	NET1	5.66	1	1	52900	39500	0.747
SQAEPSGIVEPK	YJL076W	NET1	2.8	1	1	198000	132000	0.667
VETKPATQASSFPVVGGSPSVATK	YJL076W	NET1	5.84	1	0	539000	718000	1.332
KRPPTGTTTTTTIR	YJL076W	NET1	5.68	1	1	489000	443000	0.906
EGPSSPASILPAK	YJL076W	NET1	5.58	1	0	347000	212000	0.611
SKLNNGSPQSVQPQQQIPSSSGVLR	YJL076W	NET1	5.42	0	1	66000	55300	0.838
GTTSFNEEGNRK	YJL076W	NET1	7.29	0	1	189000	143000	0.757
TTSNPSSILHDLPR	YJL076W	NET1	4.68	1	0	66800	58300	0.873
LNNGSPQSVQPQQQIPSSSGVLR	YJL076W	NET1	9.62	2	1	64800	55600	0.858
SSIVEEDIVSR	YJL076W	NET1	5.06	1	1	265000	231000	0.872
ISSGIDAGKK	YJL076W	NET1	4.1	1	0	56600	46000	0.813
SANIGGEDLNK	YJL076W	NET1	6.26	1	0	135000	83700	0.62
RLEYVYEVDKFGK	YNL216W	RAP1	4.25	1	0	186000	130000	0.699
SNDQEQIR	YNL216W	RAP1	6.1	0	1	240000	87700	0.365
DADAHDSLNDIDQLAR	YNL216W	RAP1	5.76	1	0	135000	79800	0.591
LHEVISGDYEPSQAEK	YNL216W	RAP1	4.88	1	0	192000	89600	0.467
QHVSSTASITSGGHNDLVQIEQPQK	YNL216W	RAP1	5.33	1	1	96800	80000	0.826
TEIISTNTNGATEDSTSEK	YNL216W	RAP1	6.35	1	0	80100	32600	0.407
NDLSNISNSLPFEYPHEIAEAIR	YNL216W	RAP1	7.19	1	2	309000	70500	0.228
ANGGEVLDSKPR	YNL216W	RAP1	6.81	0	2	302000	168000	0.556
ESKENVFIVSPYNHTNLPTVTPTYIK	YNL216W	RAP1	5.98	1	0	44700	27800	0.622
DLFQIDPDTGR	YNL216W	RAP1	4.74	0	1	273000	141000	0.516
SLITDEDTPTAIAR	YNL216W	RAP1	5.12	1	0	213000	128000	0.601
TTHTLYDEISHYVPNHTGNSIR	YNL216W	RAP1	9.08	2	1	240000	325000	1.354
ASFTDEEDEFILDVVR	YNL216W	RAP1	7.12	2	2	432000	209000	0.484
RPGVPTPGNYNSAAK	YNL216W	RAP1	5.75	3	0	187000	4860000	25.989
LVQDLC+57DETGIR	YNL216W	RAP1	3.03	1	0	525000	11600	0.022
SFTQDNIAQYK	YBR275C	RIF1	8.36	1	0	57300	42800	0.747
LEDSGTC+57ELNK	YBR275C	RIF1	-3.47	1	0	230000	11700	0.051
YAC+57EPTAEK	YLR442C	SIR3	4.64	0	1	265000	151000	0.57
LSIIC+57VGGHNVTIR	YLR442C	SIR3	5.42	1	1	133000	88100	0.662
YQIILDR	YLR442C	SIR3	3.47	1	0	36600	112000	3.06
TLILIQNPENLLSEK	YLR442C	SIR3	6.32	1	0	96000	64300	0.67
TFLYTLAQETEGTNR	YLR442C	SIR3	3.09	1	1	75800	51100	0.674
VIDDNNR	YLR442C	SIR3	5.32	1	0	113000	48400	0.428
NVANVSGSTEK	YLR442C	SIR3	7.72	1	1	539000	292000	0.542
VSVPVSGQK	YLR442C	SIR3	5.21	1	0	293000	154000	0.526
ILQYFEK	YLR442C	SIR3	2.76	1	0	223000	129000	0.578
ETILSNFNADINLEESIR	YLR442C	SIR3	6.03	1	1	54700	24700	0.452
GTSTTHGSISPQEESVSPNISSASPSALTSPTDSSK	YLR442C	SIR3	8.94	1	0	263000	157000	0.597
IPDNVIVINHK	YLR442C	SIR3	1.74	1	1	159000	66800	0.42
FAPDNQVTDSSQLNK	YLR442C	SIR3	5.32	2	1	90800	53400	0.588
LTDEQSSLDVAGLEDK	YLR442C	SIR3	566.55	1	0	50900	28600	0.562
SQVEDFTR	YLR442C	SIR3	4.27	1	0	183000	650000	3.552
VSAGDSGISPEESK	YDR227W	SIR4	4.23	0	1	98100	108000	1.101
EILGINLANEQPVLEKPLKK	YDR227W	SIR4	5.29	1	0	50300	64700	1.286
HAQQQTSTFNSKPVR	YDR227W	SIR4	7.03	0	1	103000	138000	1.34
SLASFEQTAFSR	YDR227W	SIR4	4.5	0	1	67000	105000	1.567
VQGESHIDSR	YDR227W	SIR4	4.34	1	0	71500	65900	0.922
SLLNLFSNVLK	YDR227W	SIR4	5.81	1	2	59400	90900	1.53
TIVPISTSQTNNSFLSGVK	YDR227W	SIR4	7.27	1	0	22800	27200	1.193
GSADIGASVISLTK	YDR227W	SIR4	6.82	1	1	53400	77200	1.446
HEYSDNFPVSLSQPSKK	YDR227W	SIR4	9.49	1	1	64300	86900	1.351
SPGIAKPNAIQTEVYGINEESTNER	YDR227W	SIR4	9.16	1	0	39300	61300	1.56
SQNTALPSTHK	YDR227W	SIR4	10.04	1	2	264000	331000	1.254
RVPIVEDR	YDR227W	SIR4	-6.09	1	0	87000	1420000	16.322
KPVTPNDKIPER	YDR227W	SIR4	3.52	0	1	39100	47900	1.225
SESKPFSSDALSK	YDR227W	SIR4	8.14	0	2	67700	73000	1.078
FLHFTDGDNTLLQLSNEILTK	YKR010C	TOF2	7.89	2	1	47800	64800	1.356
ESIEIVSLQDR	YKR010C	TOF2	0.93	1	0	80800	102000	1.262
ENIPSSTQQQK	YKR010C	TOF2	3.55	0	1	136000	158000	1.162
DIFANAGKPPNAASTIK	YKR010C	TOF2	5.6	0	1	46200	65200	1.411
DINSDLDSVSFNSDIENAVQSTQSTK	YKR010C	TOF2	8.7	1	0	56000	70500	1.259
EGVVTQGSDNNKENIPSSTQQQK	YKR010C	TOF2	6.87	1	0	41600	58300	1.401
NQHISLLQLAR	YKR010C	TOF2	2.76	0	1	33100	47400	1.432
KGDDLPLNDKDIGENC+57R	YKR010C	TOF2	6.68	1	0	102000	109000	1.069
IDDLSANQR	YFL008W	SMC1	1.63	0	1	83400	86800	1.041
LQLLEDVVGAK	YJL074C	SMC3	5.95	0	1	70800	97500	1.377
IREIGLLPEDALVNDFSDITSDQLLQR	YJL074C	SMC3	7.49	1	0	70500	45400	0.644
FVLSDDYSNLKR	YJL074C	SMC3	4.94	0	1	45400	81900	1.804
GQLEDFDSELIHLK	YJL074C	SMC3	4.23	0	1	57600	87200	1.514
LILEESLNAIILK	YJL074C	SMC3	6.43	1	1	108000	155000	1.435
NETIIDNFSPHQNVIIGSNGSGK	YJL074C	SMC3	5.63	0	2	58100	87900	1.513
ILEELDFVRNELNDIDTK	YJL074C	SMC3	7.15	0	1	19100	39500	2.068
LSLDSDVKFPSNTTTQIQFTPLIK	YJL074C	SMC3	4.86	1	0	29400	49200	1.673
IKDVQQQIESNEEQR	YJL074C	SMC3	8.05	1	1	52800	83900	1.589
ISTVIEVNREEAIGFIR	YJL074C	SMC3	5.7	1	0	72800	111000	1.525
IKNATDLQQAK	YJL074C	SMC3	4.81	0	1	40400	21300	0.527
NATDLQQAK	YJL074C	SMC3	7.58	1	1	314000	428000	1.363
QHENAVLELGTVQR	YJL074C	SMC3	5.76	1	0	38400	85800	2.234
QNEQLHVEQLSGGQK	YJL074C	SMC3	6.28	1	1	31000	44400	1.432
SLANGIINVK	YJL074C	SMC3	4.66	1	0	74900	90300	1.206
SQANTEPENITKR	YDL003W	MCD1	6.96	0	1	67400	72400	1.074
ESLIELSGGQR	YFR031C	SMC2	855.11	0	1	56600	83700	1.479
QIETIQADLNHVTEELQTQYATSQK	YFR031C	SMC2	5.15	2	2	200000	72300	0.362
ALESEIASSSAK	YFR031C	SMC2	3	0	1	99400	180000	1.811
ETLENGETR	YFR031C	SMC2	5.57	1	1	116000	132000	1.138
ASVTIVFDNTDKSNSPIGFTNSPQISVTR	YFR031C	SMC2	9.98	1	1	91300	108000	1.183
LFNVVVQDSQTATQLLER	YFR031C	SMC2	7.76	1	1	64800	54500	0.841
ASSLQDLIYK	YFR031C	SMC2	4.1	0	1	73100	93500	1.279
VENLNDTTEK	YFR031C	SMC2	3.16	0	1	166000	57600	0.347
IVVSYEYYNIK	YFR031C	SMC2	5.6	1	1	102000	89200	0.875
YAFSQPTNSTTTSLHVPNLQPPK	YLR086W	SMC4	11.22	1	1	190000	270000	1.421
NISAEIIR	YLR086W	SMC4	4.8	1	0	145000	75700	0.522
NVETLEEK	YLR086W	SMC4	4.33	0	1	131000	164000	1.252
LSDLIHK	YLR086W	SMC4	0.96	0	1	98800	78000	0.789
GLNELSIR	YLR086W	SMC4	3.1	1	0	97500	107000	1.097
LDDVVVDTVEC+57AQHC+57IDYLRK	YLR086W	SMC4	6.47	1	0	71200	86500	1.215
LSEDELR	YLR086W	SMC4	4.7	0	1	456000	523000	1.147
SILDDIK	YLR086W	SMC4	6.65	1	1	234000	298000	1.274
IDEEKPGLIITR	YLR086W	SMC4	5.56	1	1	140000	199000	1.421
NITNLSGGEK	YLR086W	SMC4	6.29	1	0	49600	82800	1.669
NSLESGKETALEFLEK	YLR086W	SMC4	4.91	0	1	45900	85000	1.852
LDILVAK	YLR086W	SMC4	6.28	0	2	599000	466000	0.778
KLVLSSGENR	YLR086W	SMC4	5.98	1	1	132000	175000	1.326
DVELSSDELK	YLR086W	SMC4	5.28	1	0	21900	41800	1.909
LFINELVLENFK	YLR086W	SMC4	5.54	1	2	456000	577000	1.265
LGTNQSDKVDDYTPEEVDK	YLR086W	SMC4	6.64	1	0	32900	40200	1.222
SYSQSPPR	YLR086W	SMC4	4.23	1	0	230000	333000	1.448
SEITQQEK	YLR086W	SMC4	4.46	1	0	143000	169000	1.182
LYAIIINYTK	YLR272C	YCS4	3.88	1	1	179000	61600	0.344
LLNDEYNYPQLTEDILK	YLR272C	YCS4	7.16	1	0	134000	48600	0.363
QQIAVLIELLEER	YLR272C	YCS4	7.39	2	0	131000	33400	0.255
GSESQLNSTLK	YLR272C	YCS4	4.35	0	1	280000	95800	0.342
NSKNDSANVELFK	YLR272C	YCS4	5.59	1	0	57600	17600	0.306
LFFTELASK	YLR272C	YCS4	2.56	1	0	29900	57100	1.91
TELEGSFNK	YLR272C	YCS4	4.45	0	1	392000	111000	0.283
NDSANVELFKR	YLR272C	YCS4	5.94	1	1	205000	59200	0.289
VVSLSQLLFIVGQVAIK	YLR272C	YCS4	6.67	1	1	384000	136000	0.354
LQTQLSYLISSSLSNLSK	YLR272C	YCS4	4.62	0	1	191000	55600	0.291
AINQELEDVAVK	YLR272C	YCS4	5.23	1	1	184000	82200	0.447
AISNFLIK	YLR272C	YCS4	0.11	1	0	453000	287000	0.634
ENELLFGEK	YLR272C	YCS4	5.88	0	1	326000	97700	0.3
SIELISNLLFSK	YLR272C	YCS4	12.02	1	0	79500	8120	0.102
IC+57DLSSK	YLR272C	YCS4	3.64	1	0	1030000	337000	0.327
GTNDEGTSISVHLIEC+57YK	YLR272C	YCS4	7.61	1	0	278000	96100	0.346
FC+57PIVEEIVSNSSR	YLR272C	YCS4	5.82	1	1	232000	77400	0.334
YSC+57LALER	YLR272C	YCS4	4.74	1	0	330000	136000	0.412
SLIEEEVEQDEGQC+57R	YLR272C	YCS4	6.26	1	0	43000	15300	0.356
SINNLIQEHDSR	YBL097W	BRN1	4.17	0	1	45900	39000	0.85
VDSVTTETGK	YBL097W	BRN1	6.07	1	0	91300	79400	0.87
VLEIDFFK	YBL097W	BRN1	5.63	1	0	76700	49400	0.644
IGILNQDQDLK	YOL034W	SMC5	3	0	1	27200	20100	0.739
DLGFEGYLSDFITGDKR	YOL034W	SMC5	8.86	0	1	49300	61600	1.249
SQEILAQTHLPEK	YOL034W	SMC5	7.96	1	0	79000	38900	0.492
EFIDDC+57DKK	YJR089W	BIR1	4.3	1	1	98600	116000	1.176
KVIKPEFEPVPSVAR	YJR089W	BIR1	4.99	0	1	80500	71300	0.886
VIKPEFEPVPSVAR	YJR089W	BIR1	5.29	1	0	274000	310000	1.131
NAILDDSTDEFSFSNQGHNTFDIPIPTSSHLLK	YJR089W	BIR1	12.53	0	1	21600	28000	1.296
NYFHDLLK	YJR089W	BIR1	2.83	0	1	139000	72900	0.524
SGDNSSNITAIPK	YJR089W	BIR1	5.33	1	1	142000	149000	1.049
NLVSGTSSYPR	YJR089W	BIR1	3.3	1	2	112000	110000	0.982
ETDDGKYFTNK	YJR089W	BIR1	4.95	0	1	27600	36900	1.337
KLFDEEFSGK	YJR089W	BIR1	5.09	1	2	149000	289000	1.94
YINNNDATLANDKDGDLAFLIK	YJR089W	BIR1	5.78	1	2	159000	229000	1.44
ELDIPIDSSTVEIK	YJR089W	BIR1	5.42	0	1	77800	130000	1.671
FSVNSEEDLNFSEVK	YJR089W	BIR1	5.1	1	0	79700	240000	3.011
ETSTSLADNSK	YJR089W	BIR1	7.15	0	1	334000	334000	1
ETDDGKYFTNKQETIK	YJR089W	BIR1	5.63	1	0	86200	86500	1.003
LNDQLLSNSNDVETQR	YGL086W	MAD1	5.09	1	0	32300	32300	1
LNELQLENVSVSR	YGL086W	MAD1	5.59	1	1	62700	43300	0.691
LSQLHVLESQYENLQLENIDLK	YGL086W	MAD1	5.4	1	0	40800	29600	0.725
LNTLQNEYEIEK	YGL086W	MAD1	3.88	1	0	66500	58400	0.878
LNHELEQQK	YGL086W	MAD1	4.82	1	0	122000	88500	0.725
EQLDGLYSAQNNALLEVENSETHASNK	YGL086W	MAD1	5.95	1	0	17200	19700	1.145
YQNKFDQLNLENK	YOR195W	SLK19	4.29	1	0	88800	49400	0.556
GNNDKLSEYETTLNDLNSR	YOR195W	SLK19	7.64	1	0	34500	37300	1.081
KNDGNIDILPLDNNLSDFYK	YMR117C	SPC24	8.34	0	1	33500	27700	0.827
DLAIGAHGGKK	YKL112W	ABF1	5.81	2	1	1740000	1350000	0.776
LDFVTDDLEYHLANTHPDDTNDKVESR	YKL112W	ABF1	6.55	2	1	185000	192000	1.038
YGLTAEDFEKR	YKL112W	ABF1	5.64	3	1	1630000	1190000	0.73
ETAQLAIDKINSYK	YKL112W	ABF1	5.51	1	0	72900	88900	1.219
NYSDVVNDEDINVAIANAVANVDSQSNNK	YKL112W	ABF1	7.63	2	1	440000	272000	0.618
DLAIGAHGGK	YKL112W	ABF1	4.43	1	1	3040000	2390000	0.786
ETAQLAIDKINSYKR	YKL112W	ABF1	6.16	2	0	601000	522000	0.869
TKIEPYHSHPLEDNLSLGK	YKL112W	ABF1	6.47	0	1	80000	44800	0.56
LLSQIAR	YKL112W	ABF1	6.65	0	1	7840000	5320000	0.679
RLLSQIAR	YKL112W	ABF1	4.39	1	0	283000	151000	0.534
HQEISSAGTSSNTTK	YKL112W	ABF1	6.39	4	2	735000	557000	0.758
IEPYHSHPLEDNLSLGK	YKL112W	ABF1	4.8	3	2	2320000	1460000	0.629
NEDDKLPHEVAEQLR	YKL112W	ABF1	11.8	5	6	962000	696000	0.723
FDQILESSYNNSNHTVSK	YKL112W	ABF1	7.97	5	5	6840000	4660000	0.681
GLDESNDGGNENVHPTLAEVDAQEAR	YKL112W	ABF1	8.14	1	1	79100	64200	0.812
QHLSDITLEER	YKL112W	ABF1	-6.95	2	1	1130000	859000	0.76
RQHLSDITLEER	YKL112W	ABF1	6.2	1	0	373000	537000	1.44
ILQNDLKFDQILESSYNNSNHTVSK	YKL112W	ABF1	7.01	2	2	79600	48500	0.609
NDTEDDSINK	YKL112W	ABF1	3.45	2	2	2450000	1600000	0.653
LVVNYYEYK	YKL112W	ABF1	3.25	0	2	2580000	1860000	0.721
VSNDSKLDFVTDDLEYHLANTHPDDTNDKVESR	YKL112W	ABF1	9.65	2	0	153000	139000	0.908
SNEVNGNNDDDADANNIFK	YKL112W	ABF1	481.39	5	4	225000	133000	0.591
SNSIDYAK	YKL112W	ABF1	6.57	1	0	1400000	993000	0.709
GLDDESGPTHGNDSGNHR	YKL112W	ABF1	6.48	5	3	2500000	1630000	0.652
NKHFTFAC+57HLK	YKL112W	ABF1	7.74	0	1	81300	175000	2.153
HFTFAC+57HLK	YKL112W	ABF1	3.96	2	2	460000	332000	0.722
C+57GNNTDTLTLIADNTPDSIILLFEDTKKDR	YBR088C	POL30	11.48	1	0	93100	7760	0.083
C+57GNNTDTLTLIADNTPDSIILLFEDTKK	YBR088C	POL30	6.43	3	0	325000	58000	0.178
IIDGFKDC+57VQLVNFQC+57KEDGIIAQAVDDSR	YBR088C	POL30	3.1	1	0	33500	5320	0.159
EDGIIAQAVDDSR	YBR088C	POL30	5.47	1	0	359000	41500	0.116
IEELQYDSTLSLPSSEFSK	YBR088C	POL30	7.77	2	0	330000	30600	0.093
SGFLQFFLAPK	YBR088C	POL30	8.2	2	1	2480000	243000	0.098
VLLVSLEIGVEAFQEYR	YBR088C	POL30	8.85	3	0	139000	16900	0.122
IIDGFKDC+57VQLVNFQC+57K	YBR088C	POL30	5.03	1	0	369000	67700	0.183
FEEASLFKR	YBR088C	POL30	4.97	1	0	220000	39700	0.18
LSSEAPALFQFDLK	YBR088C	POL30	5.52	2	1	893000	83100	0.093
FEEASLFK	YBR088C	POL30	6.38	1	0	329000	46800	0.142
FVADGDIGSGSVIIKPFVDMEHPETSIK	YBR088C	POL30	-4.36	0	2	1000	208000	208
LSVVFC+57K	YOL006C	TOP1	5.34	0	1	33200	43300	1.304
AFEVGYQEFLQR	YNL088W	TOP2	4.47	0	1	79600	63300	0.795
QYEPGTVLDPTLK	YNL088W	TOP2	3.28	1	0	246000	44700	0.182
ELILFSLADNIR	YNL088W	TOP2	7.9	2	2	121000	122000	1.008
VSITKPTK	YNL088W	TOP2	7.86	0	1	57600	62200	1.08
IFDEILVNAADNK	YNL088W	TOP2	7.04	1	0	56100	41200	0.734
TPSVSETK	YNL088W	TOP2	4.36	1	0	86100	52800	0.613
LQSVRPTTVGPISSNR	YPR180W	AOS1	4.61	1	1	103000	116000	1.126
VLLINLGAIGSEITK	YPR180W	AOS1	7.1	0	2	615000	811000	1.319
SIIEVTTR	YPR180W	AOS1	-0.22	0	1	1710000	2430000	1.421
GIEFAPVAAIIGGAVAQDVINILGK	YPR180W	AOS1	5.86	1	0	33200	41600	1.253
DDYIQQFIK	YPR180W	AOS1	7.3	0	1	14400	31100	2.16
LSEDEIALYDR	YPR180W	AOS1	5.06	1	1	431000	544000	1.262
TKNC+57YRPLNEVLSTATLK	YPR180W	AOS1	7.49	0	1	27700	40800	1.473
NC+57YRPLNEVLSTATLK	YPR180W	AOS1	3.16	0	1	1000	8560	8.56
C+57SLPDVEVPLIK	YDR390C	UBA2	4.81	1	0	86400	120000	1.389
TFPVC+57TIR	YDR390C	UBA2	4.83	2	0	6510000	7140000	1.097
C+57LLVGAGGIGSELLK	YDR390C	UBA2	6.48	0	1	938000	1110000	1.183
ASNSVGTIQEQISNFINITQK	YDR390C	UBA2	6.39	0	1	45300	80800	1.784
LLFDYDFEDLNDR	YDR390C	UBA2	6.58	1	1	2330000	2600000	1.116
IIPAIATTNAIVAGASSLISLR	YDR390C	UBA2	6.56	0	1	1000	18600	18.6
EQNHIEFDKDDADTLEFVATAANIR	YDR390C	UBA2	10.26	8	3	299000	363000	1.214
AVQHFNNSK	YDR390C	UBA2	5.51	0	1	1140000	1320000	1.158
QIAGNIIPAIATTNAIVAGASSLISLR	YDR390C	UBA2	7.71	1	1	3210000	3620000	1.128
SVGTIQEQISNFINITQK	YDR390C	UBA2	6.58	1	0	40300	51700	1.283
SASNSVGTIQEQISNFINITQK	YDR390C	UBA2	9.11	3	1	148000	170000	1.149
NSVGTIQEQISNFINITQK	YDR390C	UBA2	10.96	0	1	48800	54500	1.117
TEC+57FEC+57TKK	YDR390C	UBA2	7.31	2	0	1350000	1750000	1.296
GADVVATTNSHGK	YDR390C	UBA2	6.12	2	5	3160000	3780000	1.196
IKQETNELYELQK	YDR390C	UBA2	3.99	2	2	2280000	2820000	1.237
ISQFLSLPLIESGTAGFDGYMQPIIPGKTEC+57FEC+57TK	YDR390C	UBA2	-0.81	0	2	1240	64600	52.097
LSDFVVLIR	YDR390C	UBA2	4.94	2	2	3490000	4130000	1.183
TKPVPLSDSQINTPTK	YDR390C	UBA2	6.25	4	6	2410000	2960000	1.228
DGIVILDDDEGEITIDAEPINGSK	YDR390C	UBA2	393.58	0	2	16900	16300	0.964
IPEILNK	YDR390C	UBA2	4.23	1	1	939000	1120000	1.193
LFIQDINK	YDR390C	UBA2	17.91	0	3	1760000	2030000	1.153
PRETSLVTIIGEDSYK	YDR390C	UBA2	4.82	1	1	437000	531000	1.215
YSYPQDISLLDASNQR	YDR390C	UBA2	6.48	0	2	1060000	1140000	1.075
KRPVDTEISEAPSNK	YDR390C	UBA2	5.14	2	0	205000	277000	1.351
TAQSASNSVGTIQEQISNFINITQK	YDR390C	UBA2	375.86	3	6	12500000	14100000	1.128
DASRIPEILNK	YDR390C	UBA2	3.61	1	1	1310000	1760000	1.344
EKYSYPQDISLLDASNQR	YDR390C	UBA2	7.66	4	3	3220000	3880000	1.205
ETSLVTIIGEDSYK	YDR390C	UBA2	2.31	1	0	305000	351000	1.151
RPVDTEISEAPSNK	YDR390C	UBA2	7.56	1	2	223000	256000	1.148
RPVDTEISEAPSNKR	YDR390C	UBA2	4.88	3	0	687000	557000	0.811
PRETSLVTIIGEDSYKK	YDR390C	UBA2	7.64	1	0	521000	675000	1.296
SDFVVLIR	YDR390C	UBA2	4.84	1	0	94700	73900	0.78
TKLVNEPTNSDIVELD	YDR390C	UBA2	18.74	1	1	1220000	1380000	1.131
KAIELFLDVDDELPC+57NTC+57SLPDVEVPLIK	YDR390C	UBA2	4.97	1	3	506000	766000	1.514
DHPFGFYAKPVK	YDL064W	UBC9	6.67	2	3	1370000	3370000	2.46
KDHPFGFYAKPVK	YDL064W	UBC9	6.77	1	0	248000	631000	2.544
DHPFGFYAKPVKK	YDL064W	UBC9	5.4	1	2	248000	631000	2.544
TIRPPINSNSYTASISDSFVQPQESSVFPPR	YDR409W	SIZ1	8.09	3	0	40200	1000	0.025
TPLNVTAVDNSSHLISPDVSVSSPTPR	YDR409W	SIZ1	7.05	1	0	113000	960	0.008
LIVNPFIPR	YDR409W	SIZ1	5.8	1	0	552000	6460	0.012
APPPTNPDASSSSSSFAVPTIHFK	YDR409W	SIZ1	6.71	1	0	222000	128000	0.577
VIPEYLGNSSSYIGK	YDR409W	SIZ1	7.25	1	0	133000	10900	0.082
QNSTPVLPTLPQNVPIR	YDR409W	SIZ1	8	1	0	139000	1000	0.007
GPSTPLLPAVLQNLTNQTEAQR	YOR156C	NFI1	8.3	1	1	94800	121000	1.276
NPYGPNYNTTAQDR	YOR156C	NFI1	5.43	1	1	98200	125000	1.273
VLQNLTNQTEAQR	YOR156C	NFI1	6.6	1	0	73100	88600	1.212
SFLNQGATTNINDTPTNNSSINSFVTATNGDSR	YOR156C	NFI1	288.91	0	1	70200	75700	1.078
SSAAPPPPPR	YCR088W	ABP1	6.08	1	1	231000	215000	0.931
NVASGAPVQK	YCR088W	ABP1	4.32	1	1	262000	372000	1.42
DFDQAPLKPNQSSYKPIGK	YCR088W	ABP1	6.62	0	2	64500	109000	1.69
KEYEPESTGSSFHDFLQLFDETK	YCR088W	ABP1	8.54	0	1	40600	55800	1.374
FTNPNIPSTMTSILSFNR	YNL042W	BOP3	4.9	1	0	34500	38400	1.113
SQESPLNKKPTSLHSR	YNL042W	BOP3	6.18	2	0	612000	148000	0.242
FPASSSTGGISHSTVTNVQR	YNL042W	BOP3	6.11	6	2	1170000	201000	0.172
ESNDNSHNNVNK	YNL042W	BOP3	4.59	1	0	167000	32000	0.192
IGASAVAALNDNISIKEEDVAR	YNL042W	BOP3	3.68	3	1	1460000	310000	0.212
SQESPLNK	YNL042W	BOP3	5.76	2	2	7390000	1500000	0.203
STSSFGVIDLSIIDEAKEK	YNL042W	BOP3	6.23	2	0	334000	77300	0.231
QPSPYKFPASSSTGGISHSTVTNVQR	YNL042W	BOP3	5.88	2	0	490000	93600	0.191
NNTEGTQSSENLPR	YNL042W	BOP3	5.17	1	0	126000	29300	0.233
STSSFGVIDLSIIDEAK	YNL042W	BOP3	6.56	2	1	1640000	358000	0.218
AGGNQPHNNTEGTQSSENLPR	YNL042W	BOP3	4.37	2	1	2320000	412000	0.178
DQQQPLSQPLPPPPQQQQDLHTHNLHTIPR	YNL042W	BOP3	8.68	4	1	1840000	342000	0.186
LASSSGLPINQIHK	YNL042W	BOP3	4.75	2	2	3540000	717000	0.203
AAAPTVVFLDELDSIAK	YDL126C	CDC48	6.73	0	2	208000	409000	1.966
ATQGFSGADLLYIVQR	YDL126C	CDC48	3.1	1	1	99400	165000	1.66
YAIKDSIEAHR	YDL126C	CDC48	7.26	1	1	140000	325000	2.321
GVLFYGPPGTGK	YDL126C	CDC48	4.94	1	0	174000	299000	1.718
KGDHFVVR	YDL126C	CDC48	1.43	0	1	251000	152000	0.606
AVATEVSANFISVK	YDL126C	CDC48	6.12	1	1	166000	325000	1.958
EVDIGIPDATGR	YDL126C	CDC48	4.87	0	1	157000	302000	1.924
TPLEPGLELTAIAK	YDL126C	CDC48	3.22	0	1	84300	148000	1.756
AEQEPEVDPVPYITK	YDL126C	CDC48	5.36	1	0	88200	159000	1.803
GGSLGDAGGASDR	YDL126C	CDC48	6.46	1	2	525000	930000	1.771
LDQLIYVPLPDENAR	YDL126C	CDC48	6.57	0	2	199000	385000	1.935
KTPLEPGLELTAIAK	YDL126C	CDC48	7.08	1	1	134000	293000	2.187
LGDLVTIHPC+57PDIK	YDL126C	CDC48	1.89	0	1	100000	214000	2.14
IEPVSFFVPR	YLR429W	CRN1	4.91	0	1	83900	32700	0.39
RPQQPTTQETALEEK	YLR429W	CRN1	6.19	1	1	69500	113000	1.626
ATYAGFLLADPK	YDR385W|YOR133W	EFT2|EFT1	5.13	1	1	84600	72600	0.858
TDGNSFLINLIDSPGHVDFSSEVTAALR	YDR385W|YOR133W	EFT2|EFT1	5.78	1	1	119000	67400	0.566
FSVSPVVQVAVEVK	YDR385W|YOR133W	EFT2|EFT1	4.16	1	1	276000	204000	0.739
EDLYQTFAR	YDR385W|YOR133W	EFT2|EFT1	4.42	0	1	97000	66100	0.681
QKTDGNSFLINLIDSPGHVDFSSEVTAALR	YDR385W|YOR133W	EFT2|EFT1	7.54	2	1	165000	158000	0.958
IQGPNYVPGK	YDR385W|YOR133W	EFT2|EFT1	4.19	1	0	173000	130000	0.751
ALLELQVSK	YDR385W|YOR133W	EFT2|EFT1	4.99	1	1	314000	75900	0.242
ALLELQVSKEDLYQTFAR	YDR385W|YOR133W	EFT2|EFT1	6.34	1	1	249000	216000	0.867
STLTDSLVQR	YDR385W|YOR133W	EFT2|EFT1	5.71	1	1	458000	376000	0.821
GQVVSEEQRPGTPLFTVK	YDR385W|YOR133W	EFT2|EFT1	5.97	1	1	461000	376000	0.816
ETVESESSQTALSK	YDR385W|YOR133W	EFT2|EFT1	4.19	0	1	409000	224000	0.548
AEPIDEEVSLAIENGIINPR	YDR385W|YOR133W	EFT2|EFT1	5.61	0	1	231000	175000	0.758
AGEIVLAAR	YDR385W|YOR133W	EFT2|EFT1	3.89	1	0	365000	308000	0.844
AYLPVNESFGFTGELR	YDR385W|YOR133W	EFT2|EFT1	6.94	1	1	358000	252000	0.704
VTDGALVVVDTIEGVC+57VQTETVLR	YDR385W|YOR133W	EFT2|EFT1	5.24	1	0	40200	39000	0.97
IQEPVFLVEIQC+57PEQAVGGIYSVLNKK	YDR385W|YOR133W	EFT2|EFT1	8.06	0	1	316000	142000	0.449
IQEPVFLVEIQC+57PEQAVGGIYSVLNK	YDR385W|YOR133W	EFT2|EFT1	6.21	1	0	51700	30200	0.584
TAGIQIVADDLTVTNPAR	YHR174W	ENO2	5.79	2	2	649000	590000	0.909
YDLDFKNPESDK	YHR174W	ENO2	5.84	0	1	110000	118000	1.073
IEEELGDKAVYAGENFHHGDKL	YHR174W	ENO2	6.71	1	0	29900	31300	1.047
IEEELGDK	YHR174W	ENO2	3.75	1	0	881000	979000	1.111
AVYAGENFHHGDKL	YHR174W	ENO2	4.72	0	1	99100	120000	1.211
ISSIVIFNK	YLL026W	HSP104	3.88	0	1	98000	252000	2.571
LFSLDLAALTAGAK	YLL026W	HSP104	4.96	2	1	164000	63400	0.387
YDTATAADLR	YLL026W	HSP104	4.79	1	1	102000	221000	2.167
VIGATTNNEYR	YLL026W	HSP104	3.96	1	0	168000	179000	1.065
IEVAEPSVR	YLL026W	HSP104	2.3	1	0	65600	98400	1.5
LIQNEILNK	YLL026W	HSP104	3.59	1	0	145000	184000	1.269
TAIIEGVAQR	YLL026W	HSP104	5.01	1	0	29600	38500	1.301
DKETVNVVLKK	YLL026W	HSP104	6.98	1	0	57900	65900	1.138
DSKPEELDSK	YLL026W	HSP104	7.29	1	1	137000	174000	1.27
QKEASLQEELEPLR	YLL026W	HSP104	6.63	0	1	67600	99700	1.475
ILDSALVTAAQLAK	YLL026W	HSP104	5.34	0	1	240000	118000	0.492
QPASFLFLGLSGSGK	YLL026W	HSP104	6.09	1	0	66700	91700	1.375
SNPC+57LIGEPGIGK	YLL026W	HSP104	5.36	1	1	116000	138000	1.19
LPDSALDLVDISC+57AGVAVAR	YLL026W	HSP104	0.1	0	1	19200	18800	0.979
IYKIPDGKPENQFAFSGEAK	YBR011C	IPP1	6.47	2	2	107000	117000	1.093
YALDIIK	YBR011C	IPP1	6.04	1	1	348000	298000	0.856
VIAIDINDPLAPK	YBR011C	IPP1	5.69	1	1	609000	580000	0.952
IPDGKPENQFAFSGEAK	YBR011C	IPP1	6.75	1	2	209000	204000	0.976
AVGDNDPIDVLEIGETIAYTGQVK	YBR011C	IPP1	8.02	3	1	435000	412000	0.947
EETLNPIIQDTK	YBR011C	IPP1	5.32	0	1	238000	184000	0.773
AASDAIPPASPK	YBR011C	IPP1	-0.18	1	1	319000	269000	0.843
FSKDELDDAFNDVAR	YKL142W	MRP8	4.99	2	0	123000	12300	0.1
SGSATQFDATDFATNEDLVELVK	YKL142W	MRP8	5.89	2	0	259000	10100	0.039
LPPTLKEQEDFENFLEGK	YKL142W	MRP8	5.48	1	0	238000	8430	0.035
LVNSLKK	YKL142W	MRP8	3.12	1	0	631000	8200	0.013
YLGLSLR	YKL142W	MRP8	4.38	2	0	1030000	113000	0.11
KSGSATQFDATDFATNEDLVELVK	YKL142W	MRP8	7.69	1	0	70300	4930	0.07
VEAFHINETTDEEISK	YKL142W	MRP8	4.46	2	0	116000	10700	0.092
VEAFHINETTDEEISKELEK	YKL142W	MRP8	7.45	1	0	107000	8240	0.077
VLELQLDK	YKL142W	MRP8	4.07	1	0	857000	39900	0.047
DELDDAFNDVAR	YKL142W	MRP8	4.64	1	0	127000	4100	0.032
QVSELQDLVKK	YKL142W	MRP8	4.97	2	0	284000	12400	0.044
DDDDVIAPLPNADGDIPAISDGVFPK	YKL142W	MRP8	7.46	1	0	115000	4600	0.04
KQSLIISK	YKL142W	MRP8	6.1	1	0	325000	12200	0.038
QKHDVTDFDSK	YKL142W	MRP8	5.37	1	0	308000	19600	0.064
KDDDDVIAPLPNADGDIPAISDGVFPK	YKL142W	MRP8	8.48	1	0	88900	4370	0.049
HDVTDFDSK	YKL142W	MRP8	5.35	1	0	118000	7620	0.065
EQEDFENFLEGK	YKL142W	MRP8	2.36	1	0	233000	7370	0.032
ELQGELNFIEER	YKL142W	MRP8	4.74	2	0	1470000	33800	0.023
LFIEEGDGEGDLLTEEILPTPVQPGGHYK	YOL070C	YOL070C	3.64	1	1	102000	187000	1.833
NSSQISTVSEQK	YOL070C	YOL070C	6.08	0	1	63700	107000	1.68
ATLNTQR	YOL070C	YOL070C	5.16	0	1	553000	694000	1.255
SPAGDVSLPPGDNR	YOL070C	YOL070C	14.22	0	1	59400	115000	1.936
ADQSDVFKPPSR	YOL070C	YOL070C	5.93	1	1	158000	245000	1.551
SNTNADEIVIKPVTNAKPVGR	YOL070C	YOL070C	5.08	1	1	56900	127000	2.232
QKLDLISFFTC+57GPDEVR	YBR025C	YBR025C	5.82	0	1	24900	36900	1.482
YSPGDLIIPFSVSLEER	YBR025C	YBR025C	8.9	0	1	62100	38600	0.622
AGIVGLANVGK	YBR025C	YBR025C	987.81	1	0	139000	94000	0.676
SVDSIYQVVR	YBR025C	YBR025C	4.5	1	1	118000	118000	1
GASAGEGLGNAFLSHIR	YBR025C	YBR025C	4.58	1	1	144000	197000	1.368
NLATLLLTDYIQK	YDR071C	PAA1	7.03	1	0	30700	25200	0.821
LSNQEIGNK	YDR071C	PAA1	7.67	1	0	133000	76900	0.578
ASEEIISFR	YDR071C	PAA1	4.66	1	0	116000	65200	0.562
TTYVTQRPVYLG	YLR044C	PDC1	3.27	0	1	191000	208000	1.089
TTYVTQRPVYLGLPANLVDLNVPAK	YLR044C	PDC1	7.14	2	3	1220000	1500000	1.23
NPVILADAC+57C+57SR	YLR044C	PDC1	2.4	2	2	174000	204000	1.172
GYKPVAVPAR	YLR044C	PDC1	4.55	0	1	95500	64500	0.675
TTYVTQRPVY	YLR044C	PDC1	2.42	1	1	188000	196000	1.043
DAKNPVILADAC+57C+57SR	YLR044C	PDC1	8.37	0	1	28100	60600	2.157
LKQVNVNTVFGLPGDFNLSLLDK	YLR044C	PDC1	10.08	2	2	1020000	1350000	1.324
YGGVYVGTLSKPEVK	YLR044C	PDC1	6.5	2	1	1200000	1590000	1.325
DVTFLNDC+57VGPEVEAAVK	YCR012W	PGK1	5.45	6	8	1580000	2190000	1.386
ELQSLLGKDVTFLNDC+57VGPEVEAAVK	YCR012W	PGK1	10.76	3	1	261000	373000	1.429
YVLEHHPR	YCR012W	PGK1	5.99	3	6	1680000	2160000	1.286
VDFNVPLDGK	YCR012W	PGK1	6.02	1	1	742000	934000	1.259
KLFAATVAK	YCR012W	PGK1	4.45	2	1	1180000	1470000	1.246
AAGFLLEK	YCR012W	PGK1	4.12	2	1	4270000	5720000	1.34
VLENTEIGDSIFDK	YCR012W	PGK1	4.78	2	2	1510000	2120000	1.404
ELQSLLGK	YCR012W	PGK1	4.73	1	1	1520000	2060000	1.355
KVLENTEIGDSIFDK	YCR012W	PGK1	4.74	1	2	282000	382000	1.355
IVAALPTIK	YCR012W	PGK1	1.07	0	1	681000	1010000	1.483
VDFNVPLDGKK	YCR012W	PGK1	4.08	2	4	3680000	5470000	1.486
ISHVSTGGGASLELLEGK	YCR012W	PGK1	5.41	7	6	1970000	2740000	1.391
ALLDEVVK	YCR012W	PGK1	5.69	2	2	3610000	4880000	1.352
KVLENTEIGDSIFDKAGAEIVPK	YCR012W	PGK1	6.91	1	0	43000	60100	1.398
YVVLASHLGR	YCR012W	PGK1	3.02	0	1	74200	136000	1.833
ALENPTRPFLAILGGAK	YCR012W	PGK1	6.11	3	3	1910000	2730000	1.429
ELPGVAFLSEK	YCR012W	PGK1	5.46	1	1	2070000	2680000	1.295
GVEVVLPVDFIIADAFSADANTK	YCR012W	PGK1	8.98	4	4	58900	80100	1.36
LSVQDLDLKDKR	YCR012W	PGK1	6.57	1	0	249000	399000	1.602
SSAAGNTVIIGGGDTATVAKK	YCR012W	PGK1	6.87	3	2	850000	1250000	1.471
KYGVTDK	YCR012W	PGK1	4.56	1	1	637000	918000	1.441
YHIEEEGSRK	YCR012W	PGK1	7.18	0	1	202000	226000	1.119
HELSSLADVYINDAFGTAHR	YCR012W	PGK1	4.4	2	3	360000	555000	1.542
LSVQDLDLK	YCR012W	PGK1	5.68	0	1	2190000	3170000	1.447
SSAAGNTVIIGGGDTATVAK	YCR012W	PGK1	3.95	6	8	721000	951000	1.319
ELPGVAFLSEKK	YCR012W	PGK1	5.32	1	1	527000	769000	1.459
VLENTEIGDSIFDKAGAEIVPK	YCR012W	PGK1	4.52	1	0	799000	1130000	1.414
AKGVEVVLPVDFIIADAFSADANTK	YCR012W	PGK1	5.56	2	3	52300	93500	1.788
FRHELSSLADVYINDAFGTAHR	YCR012W	PGK1	5	4	2	242000	356000	1.471
ISHVSTGGGASLELLEGKELPGVAFLSEK	YCR012W	PGK1	8.42	0	1	21800	27200	1.248
YHIEEEGSR	YCR012W	PGK1	5.09	1	2	137000	9930000	72.482
ASAPGSVILLENLR	YCR012W	PGK1	6.82	2	3	3030000	3880000	1.281
AGAEIVPK	YCR012W	PGK1	4.28	1	1	6120000	8530000	1.394
YVVLASHLGRPNGER	YCR012W	PGK1	5.09	2	3	1130000	1580000	1.398
INQDEQVKENIC+57GISSSYVSK	YOR191W	RIS1	5.84	1	1	55900	394000	7.048
VSEPNTADALR	YOR191W	RIS1	6.31	1	0	85800	92900	1.083
TITDSTFNNEK	YOR191W	RIS1	7.32	1	0	16700	809000	48.443
DLPIESSAFQDSETQNNSK	YOR191W	RIS1	10.1	2	2	54600	510000	9.341
TNISNNETFDTILSK	YOR191W	RIS1	0.82	0	1	89800	82400	0.918
GVTTTSYR	YOR191W	RIS1	5.65	1	0	90800	102000	1.123
LNLNNKPSQQQFSDPETK	YOR191W	RIS1	5.51	1	1	780000	226000	0.29
VKYLISPDVHPAQNQNIQENK	YER120W	SCS2	7.29	0	2	44000	115000	2.614
FLVITLPSPYDLNGK	YER120W	SCS2	5.52	1	2	308000	620000	2.013
KEEVPPVVQK	YER120W	SCS2	6.84	3	4	351000	860000	2.45
DKFLVITLPSPYDLNGK	YER120W	SCS2	8.05	1	2	354000	823000	2.325
SPLTEQSTEYASISNNSDQTIAFK	YER120W	SCS2	7.37	2	3	275000	620000	2.255
EVPAEPETQPPVQVK	YER120W	SCS2	6.28	2	4	732000	1550000	2.117
YLISPDVHPAQNQNIQENKETVEPVVQDSEPK	YER120W	SCS2	7.72	1	1	79500	186000	2.34
TEQSTEYASISNNSDQTIAFK	YER120W	SCS2	4.74	0	1	18600	45700	2.457
ETVEPVVQDSEPK	YER120W	SCS2	5.32	1	1	461000	997000	2.163
QTSNSTPAPQNQIK	YER120W	SCS2	4.01	0	1	580000	1270000	2.19
YLISPDVHPAQNQNIQENK	YER120W	SCS2	6.99	2	2	791000	1630000	2.061
TSTNSSSVTQVAPNVSVQPSLVIPK	YLL021W	SPA2	7.02	1	1	69100	47400	0.686
ASGTVVVADTGDFGSIAK	YLR354C	TAL1	3.76	2	1	727000	783000	1.077
LIDVAVEYGK	YLR354C	TAL1	5.42	1	1	442000	443000	1.002
KIYNYYK	YLR354C	TAL1	5.16	0	1	99100	289000	2.916
DYKGEADPGVISVK	YLR354C	TAL1	5.55	0	1	194000	241000	1.242
LIDVAVEYGKK	YLR354C	TAL1	3.72	3	0	637000	724000	1.137
LFEQEGVSK	YLR354C	TAL1	4.53	1	0	1530000	1300000	0.85
LLVEFGK	YLR354C	TAL1	6.94	1	0	500000	558000	1.116
NLAGVDYLTISPALLDK	YLR354C	TAL1	5.79	2	3	247000	255000	1.032
LSFDTQATIEK	YLR354C	TAL1	5.15	1	1	1180000	1150000	0.975
VLDPVSAKK	YLR354C	TAL1	6.06	0	1	543000	700000	1.289
FQPQDSTTNPSLILAAAK	YLR354C	TAL1	4.19	1	1	836000	879000	1.051
STDEIKNLAGVDYLTISPALLDK	YLR354C	TAL1	4.96	1	1	178000	194000	1.09
TTEEQVENAVDR	YLR354C	TAL1	6.42	0	1	30100	32500	1.08
SSTGKDYKGEADPGVISVK	YLR354C	TAL1	5.67	2	0	116000	122000	1.052
KFSADIVTLFDLIEKK	YLR354C	TAL1	10.99	1	1	48900	71000	1.452
GEADPGVISVK	YLR354C	TAL1	6.39	0	1	196000	196000	1
GIDVQQVSLVINYDLPANK	YJL138C|YKR059W	TIF2|TIF1	7.61	1	0	161000	105000	0.652
GVFGYGFEEPSAIQQR	YJL138C|YKR059W	TIF2|TIF1	4.93	1	1	2160000	1390000	0.644
ELALQIQK	YJL138C|YKR059W	TIF2|TIF1	4.56	1	0	1670000	1110000	0.665
TGTFSIAALQR	YJL138C|YKR059W	TIF2|TIF1	6.29	1	2	1680000	1240000	0.738
NDKFTVSAIYSDLPQQER	YJL138C|YKR059W	TIF2|TIF1	8.05	2	1	274000	188000	0.686
KDELTLEGIK	YJL138C|YKR059W	TIF2|TIF1	2.09	2	1	1440000	1060000	0.736
RKVEELTTK	YJL138C|YKR059W	TIF2|TIF1	4.98	1	0	1950000	1440000	0.738
KVEELTTK	YJL138C|YKR059W	TIF2|TIF1	5.39	2	2	5790000	4130000	0.713
GIDVQQVSLVINYDLPANKENYIHR	YJL138C|YKR059W	TIF2|TIF1	3.94	4	2	832000	579000	0.696
FTVSAIYSDLPQQER	YJL138C|YKR059W	TIF2|TIF1	5.81	1	0	377000	262000	0.695
DELTLEGIK	YJL138C|YKR059W	TIF2|TIF1	4.87	0	1	274000	149000	0.544
ILISTDLLAR	YJL138C|YKR059W	TIF2|TIF1	4.48	2	2	3860000	2500000	0.648
LRNDKFTVSAIYSDLPQQER	YJL138C|YKR059W	TIF2|TIF1	7.97	2	0	214000	159000	0.743
VFDNIQR	YJL138C|YKR059W	TIF2|TIF1	3.7	2	0	2400000	1580000	0.658
DAQIVVGTPGR	YJL138C|YKR059W	TIF2|TIF1	5.84	1	1	1290000	828000	0.642
VHAC+57IGGTSFVEDAEGLR	YJL138C|YKR059W	TIF2|TIF1	3.63	1	1	744000	443000	0.595
VHAC+57IGGTSFVEDAEGLRDAQIVVGTPGR	YJL138C|YKR059W	TIF2|TIF1	5.9	2	0	1080000	794000	0.735
VVSLPDFFTFDK	YPR074C	TKL1	5.55	0	1	78400	101000	1.288
ILAVDTVSK	YPR074C	TKL1	3.49	1	1	65600	603000	9.192
KFPELGAELAR	YPR074C	TKL1	5.11	1	0	90200	92200	1.022
KLSETVLEDVYNQLPELIGGSADLTPSNLTR	YPR074C	TKL1	10.52	1	0	114000	113000	0.991
VVSLPDFFTFDKQPLEYR	YPR074C	TKL1	4.27	1	0	172000	186000	1.081
QNLPQLEGSSIESASK	YPR074C	TKL1	6.87	1	1	119000	122000	1.025
FGFNPDK	YPR074C	TKL1	2.06	1	0	97400	101000	1.037
NEATPEAEQVKK	YOL109W	ZEO1	7.94	0	1	72400	127000	1.754
AETAAQDVQQK	YOL109W	ZEO1	6.51	1	2	6290000	8600000	1.367
EQAEASIDNLKNEATPEAEQVK	YOL109W	ZEO1	6.78	1	1	167000	291000	1.743
NEATPEAEQVK	YOL109W	ZEO1	4.27	1	0	98100	138000	1.407
LEETKESLQNK	YOL109W	ZEO1	5.84	0	2	99100	173000	1.746
IKETPETNFNAFLIAQLTR	YMR111C	YMR111C	4.3	1	1	1030000	791000	0.768
TITTSPTGVSR	YMR111C	YMR111C	4.82	2	0	1640000	1170000	0.713
IIDIKDDPSKYGLSLPENK	YMR111C	YMR111C	6.99	1	0	437000	362000	0.828
ETPETNFNAFLIAQLTR	YMR111C	YMR111C	7.74	2	2	133000	90000	0.677
FIDHTGENVTPQEAAR	YMR111C	YMR111C	4.45	3	3	1020000	710000	0.696
YGLSLPENK	YMR111C	YMR111C	4.01	1	2	732000	511000	0.698
NHDLGQR	YMR111C	YMR111C	6.54	1	0	208000	416000	2
KEQELFFLENQK	YMR111C	YMR111C	6.88	1	0	103000	69100	0.671
LSMSQLYEYFSK	YMR111C	YMR111C	8.08	1	0	69100	33900	0.491
IFLLEER	YMR111C	YMR111C	5.87	2	0	1030000	1230000	1.194
FRPTDAAQPPIVSTSTSASATEPTNR	YMR111C	YMR111C	12.09	1	1	145000	80300	0.554
EYFEGLPGQPSVLSLER	YMR111C	YMR111C	6.24	4	4	535000	373000	0.697
IIDIKDDPSK	YMR111C	YMR111C	2.1	1	1	731000	774000	1.059
LEDYSLTLK	YMR111C	YMR111C	1.28	1	2	176000	132000	0.75
INPLFRPTDAAQPPIVSTSTSASATEPTNR	YMR111C	YMR111C	9.77	6	2	4140000	3190000	0.771
PTDAAQPPIVSTSTSASATEPTNR	YMR111C	YMR111C	5.62	2	1	306000	195000	0.637
RPTDAAQPPIVSTSTSASATEPTNR	YMR111C	YMR111C	7.43	1	0	214000	163000	0.762
NLPLNNPDSVSNADDSNNQLDGTGNENDIR	YMR111C	YMR111C	8.16	1	2	1460000	965000	0.661
AIQNVTDAAR	YMR111C	YMR111C	3.18	0	1	2180000	1570000	0.72
GC+57VGTSYK	YMR111C	YMR111C	5.91	1	1	1700000	1270000	0.747
