# Supplementary material for: Distinct SUMO Ligases Cooperate with Esc2 and Slx5 to Suppress Duplication-Mediated Genome Rearrangements
Source: PLoS Genet. 2013 Aug 1;9(8):e1003670. doi: 10.1371/journal.pgen.1003670 (PMC3731205; doi:10.1371/journal.pgen.1003670)
Supplement: Table S4 — Detailed MS data for the comparison between WT and siz2Δ mutant, including peptide identified, name of the proteins and their abundance ratios. (XLSX) [file pgen.1003670.s008.xlsx]

## Sheet: S5_siz12funallist
Peptide identified	systematic name	protein	ppm	# of peptides found in WT	# of peptides in found in siz1∆ siz2∆	Intensity of WT	Intensity of siz1∆ siz2∆	Intensity ratio (siz1∆ siz2∆/WT)
SYESVIEENGVKLNLNVIDTEGFGDFLNNDQK	YLR314C	CDC3	283.87	7	0	171000	73500	0.43
GQVLPDQPEIK	YLR314C	CDC3	2.45	2	0	14000000	136000	0.01
SETELFAR	YLR314C	CDC3	1.99	1	0	13200000	119000	0.009
FDQYLDAENK	YLR314C	CDC3	2.25	1	0	5950000	61600	0.01
QLELSINSASPNVNHSPVPTKK	YLR314C	CDC3	5.63	4	0	1780000	7980	0.004
EIDSRFDQYLDAENK	YLR314C	CDC3	4.99	1	0	237000	8140	0.034
SDILTDEEILSFKK	YLR314C	CDC3	1.71	4	0	12200000	292000	0.024
LNLNVIDTEGFGDFLNNDQKSWDPIIK	YLR314C	CDC3	6.08	1	0	23500	7150	0.304
LFSSLPYAVIGSNDIVENYSGNQVR	YLR314C	CDC3	9.33	11	0	5150000	179000	0.035
IKSYESVIEENGVK	YLR314C	CDC3	5.2	1	0	326000	36200	0.111
QHDQFNDVQIK	YLR314C	CDC3	0.22	3	0	4260000	41700	0.01
SDILTDEEILSFK	YLR314C	CDC3	6.29	1	0	2270000	18900	0.008
QLELSINSASPNVNHSPVPTK	YLR314C	CDC3	7.03	3	0	2540000	30900	0.012
FDQYLDAENKINR	YLR314C	CDC3	3.38	2	0	5840000	92000	0.016
QDNSVFKEFDPISK	YLR314C	CDC3	2.54	3	0	2310000	62900	0.027
EIDSRFDQYLDAENKINR	YLR314C	CDC3	4.17	3	0	164000	7080	0.043
LNLNVIDTEGFGDFLNNDQK	YLR314C	CDC3	8.25	12	0	3880000	42200	0.011
EFDPISK	YLR314C	CDC3	0.72	1	0	2480000	675000	0.272
SYPWGVIEVDNDNHSDFNLLK	YLR314C	CDC3	2.6	3	0	3080000	124000	0.04
TIMNQLIQSNIELFKPPIYSNDDAENSHLSER	YLR314C	CDC3	7.07	8	0	4750000	226000	0.048
QINGYVGFANLPK	YLR314C	CDC3	2.67	1	0	6430000	56200	0.009
RQINGYVGFANLPK	YLR314C	CDC3	3.67	1	0	779000	7400	0.009
FMQSVYEK	YLR314C	CDC3	0.1	2	0	5110000	50800	0.01
ILYENYR	YLR314C	CDC3	4.01	3	0	24400000	264000	0.011
LAKLEIEMK	YLR314C	CDC3	3.35	1	0	318000	56700	0.178
C+57NLIPVIAK	YLR314C	CDC3	4.47	1	0	9080000	88100	0.01
IHAC+57LYFIEPTGHYLKPLDLK	YLR314C	CDC3	4.47	3	0	1300000	19100	0.015
NGFSFNLLC+57VGPDGIGK	YLR314C	CDC3	7.13	3	0	3560000	22500	0.006
VHC+57C+57LYLINPTGHGLK	YJR076C	CDC11	4.99	4	0	1070000	6290	0.006
VQQELLLKR	YJR076C	CDC11	1.33	1	0	685000	1550	0.002
VQQELLLK	YJR076C	CDC11	3.71	1	0	4670000	153000	0.033
TEALSGESVAAESIRPNLTK	YJR076C	CDC11	5.25	1	0	516000	4230	0.008
HQYDEILLEESR	YJR076C	CDC11	3.85	3	0	1430000	19500	0.014
NYTHEILYER	YJR076C	CDC11	2.99	3	0	1820000	9930	0.005
RNTNPFK	YJR076C	CDC11	5.93	1	0	280000	62200	0.222
TLLPFAIIGSNEVYEMGGDVGTIR	YJR076C	CDC11	2.86	1	0	117000	1000	0.009
RQELLQR	YJR076C	CDC11	5.09	1	0	2300000	220000	0.096
EEQIRLEEERLK	YJR076C	CDC11	1.33	1	0	158000	9960	0.063
EEQIRLEEER	YJR076C	CDC11	5.33	1	0	1540000	29400	0.019
IQLNIIDTPGFGDSLDNSPSFEIISDYIR	YJR076C	CDC11	5.09	1	0	946000	142000	0.15
YRTEALSGESVAAESIRPNLTK	YJR076C	CDC11	4.59	4	0	711000	7070	0.01
LIMEDIDR	YJR076C	CDC11	2.59	1	0	222000	20200	0.091
LKAFEER	YJR076C	CDC11	3.47	1	0	1150000	312000	0.271
NALLISHLHDLK	YJR076C	CDC11	6.18	2	0	639000	6650	0.01
QLGSLVNIIPVISK	YJR076C	CDC11	4.18	3	0	3030000	12500	0.004
GITYTMLLC+57GPAGTGK	YDL225W	SHS1	2.26	1	0	1160000	329000	0.284
LSSVANAEEIGPNSTK	YDL225W	SHS1	614.71	2	0	2350000	9550	0.004
QQKLEELEAQSAK	YDL225W	SHS1	0.27	1	0	1770000	12000	0.007
LSSVANAEEIGPNSTKR	YDL225W	SHS1	559.71	4	0	4700000	34100	0.007
VHVALYFIEPTGHGLR	YDL225W	SHS1	2.93	2	0	4150000	34500	0.008
IQELERK	YDL225W	SHS1	4.91	1	0	2190000	36200	0.017
EVDVELMK	YDL225W	SHS1	3.84	1	0	2090000	107000	0.051
RQSNAPSLSNFASLISTGQFNSSQTLANNLR	YDL225W	SHS1	10.31	2	0	116000	1000	0.009
NGIPSYVSEFDPMR	YDL225W	SHS1	2.85	1	0	243000	11900	0.049
QSNAPSLSNFASLISTGQFNSSQTLANNLR	YDL225W	SHS1	6.69	6	0	2760000	16000	0.006
ADSFTKEELTQFR	YDL225W	SHS1	3.18	3	0	1760000	22300	0.013
EYPWGIISIDDDKISDLK	YDL225W	SHS1	5.88	1	0	1770000	3340	0.002
FLNSPDLPER	YDL225W	SHS1	4.96	1	0	9690000	38900	0.004
LEELEAQSAK	YDL225W	SHS1	3.04	1	0	2790000	269000	0.096
NISETVPYVLR	YDL225W	SHS1	4.88	3	0	358000	17400	0.049
YTNVLPIITR	YDL225W	SHS1	4.87	2	0	7700000	40200	0.005
DTTQNLLYENYR	YDL225W	SHS1	4.38	1	0	1940000	12300	0.006
ADSFTKEELTQFRK	YDL225W	SHS1	3.7	3	0	1060000	4160	0.004
EIKQENENLIR	YDL225W	SHS1	6.71	1	0	3000000	17500	0.006
TAFANNLLETK	YDL225W	SHS1	1.47	2	0	8850000	55500	0.006
YNVPIYK	YDL225W	SHS1	4.23	1	0	6440000	56300	0.009
NVLFGSHLQEFKDTTQNLLYENYR	YDL225W	SHS1	4.78	5	0	1080000	8700	0.008
NVLFGSHLQEFK	YDL225W	SHS1	6.2	2	0	448000	7140000	15.938
SNASISSNPEVK	YDL225W	SHS1	2.35	4	0	6400000	22400	0.004
KNIMFDVER	YDL225W	SHS1	3.64	1	0	107000	6290	0.059
ISSDLSSNK	YCL014W	BUD3	5.15	1	0	694000	26100	0.038
VQESPSGPLIYVLPQSSTK	YCL014W	BUD3	7.73	2	0	49800	862	0.017
LNAIIFDK	YCL014W	BUD3	5.35	2	0	166000	15000	0.09
NKQENINSSSNLFPEGK	YCL014W	BUD3	9.7	2	0	291000	9290	0.032
SYGTITTFR	YCL014W	BUD3	2.39	1	0	404000	107000	0.265
YVSYNPSQPVTENTSNEK	YCL014W	BUD3	4.18	1	0	217000	4920	0.023
NFVEGITER	YCL014W	BUD3	3.47	1	0	187000	17600	0.094
LGDDYSDKETAK	YCL014W	BUD3	2.9	1	0	69600	1000	0.014
LSSAFISSSSVADLITK	YCL014W	BUD3	4.92	1	0	275000	1400	0.005
HFSNVIPER	YCL014W	BUD3	4.46	1	0	291000	425000	1.46
FVSSTLLDVIYENNESTIELNNR	YCL014W	BUD3	1.23	1	0	140000	5810	0.042
FFTSGLLQNR	YCL014W	BUD3	4.31	1	0	276000	45900	0.166
VFNDDLFGDFIPK	YCL014W	BUD3	6.55	2	0	344000	1720	0.005
IDTQSEFLR	YCL014W	BUD3	2.79	1	0	614000	13600	0.022
TAIPYGSLEVLK	YCL014W	BUD3	6.19	1	0	248000	5690	0.023
KEIFPTIPR	YCL014W	BUD3	3.09	1	0	330000	17100	0.052
ATNSSSVHGNKELPDLAEVTTANR	YCL014W	BUD3	6.2	1	0	139000	82100	0.591
ILEKDTAFHLFK	YCL014W	BUD3	4.37	1	0	151000	28300	0.187
LSGASDFDATHEK	YCL014W	BUD3	4.5	1	0	173000	23500	0.136
HC+57YIDEVLVSILDK	YCL014W	BUD3	6.1	2	0	74000	32400	0.438
C+57IAVILLQR	YCL014W	BUD3	4.05	2	0	295000	33000	0.112
AC+57SITIPYFYK	YCL014W	BUD3	4.25	1	0	193000	5490	0.028
KVLDEGC+57SNEPVTFLGENDTR	YJR092W	BUD4	4.28	1	0	62300	21200	0.34
VASLDVEAC+57FLER	YJR092W	BUD4	1.72	1	0	415000	17300	0.042
AISTLALYGTK	YJR092W	BUD4	0.7	1	0	431000	1000	0.002
LHGSQLSGYHEISR	YJR092W	BUD4	5.93	1	0	212000	15000	0.071
EGYLLQDGGDLK	YJR092W	BUD4	8.41	1	0	405000	72200	0.178
VLRNEDIQADNGGQR	YJR092W	BUD4	5.87	1	0	161000	1240	0.008
KQPIAPDVLQK	YJR092W	BUD4	3.47	2	0	372000	1000	0.003
NFKDGEEYR	YJR092W	BUD4	1.9	1	0	144000	1720	0.012
ATYAIVFDNGENVVQTPWESLPYDGNIR	YJR092W	BUD4	315.02	1	0	84200	1000	0.012
IDINLLK	YJR092W	BUD4	5.55	2	0	511000	4100	0.008
GTNANVQEFSQEDSLAHSEPK	YJR092W	BUD4	5.59	1	0	213000	3530	0.017
SPEENIINGSEIGVDHGEAAEVNEPLAK	YJR092W	BUD4	345.04	1	0	31100	8560	0.275
TTGHNLKQDFN	YJR092W	BUD4	5.02	1	0	119000	53300	0.448
INKEFELPIDFK	YJR092W	BUD4	2.61	1	0	416000	1000	0.002
DSSEETFTELNNESEFQR	YJR092W	BUD4	4.11	1	0	27600	1140	0.041
IVQHEESLYGQR	YJR092W	BUD4	3.9	1	0	107000	1000	0.009
AGNKQENNEINIK	YJR092W	BUD4	3.12	1	0	503000	1000	0.002
HELVEIVDKVPVGK	YJR092W	BUD4	4.35	1	0	70000	1000	0.014
LLNHPNVLR	YDR507C	GIN4	4.55	1	0	287000	19600	0.068
QTDNLHLPILPPLNGDNELRK	YDR507C	GIN4	415.73	1	0	90700	1000	0.011
STLFEVNIYPR	YDR507C	GIN4	0.97	1	0	409000	27100	0.066
TLYALLYR	YDR507C	GIN4	3.75	1	0	566000	35300	0.062
IADFGMAALETEGK	YDR507C	GIN4	3.99	1	0	483000	38300	0.079
NINHLEVDIDNILR	YDR507C	GIN4	6.13	1	0	267000	16600	0.062
NTAIGNGSFFR	YDR507C	GIN4	2.28	1	0	260000	84000	0.323
VVSDSNDGYESLILPK	YDR507C	GIN4	4.95	1	0	182000	1000	0.005
QTDNLHLPILPPLNGDNELR	YDR507C	GIN4	8.28	2	0	67800	43600	0.643
SADDSEFLFETVNEEAEYTGNSSNDER	YDR507C	GIN4	7.2	1	0	63700	1000	0.016
GPLPEHEAIR	YDR507C	GIN4	3.57	1	0	272000	1420	0.005
ASIFSTTK	YDR507C	GIN4	2.34	1	0	232000	23000	0.099
ILTVDPER	YDR507C	GIN4	5.19	1	0	98100	1000	0.01
ASVINVEK	YDR507C	GIN4	3.84	1	0	764000	22800	0.03
LREPGANAEK	YDR507C	GIN4	3.68	1	0	1740000	1620	0.001
LGETLGLGSTGK	YDR507C	GIN4	3.18	1	0	964000	17200	0.018
DSTATTAPVSDGR	YDR507C	GIN4	5.71	1	0	253000	7860	0.031
DLKPENLLLDHK	YDR507C	GIN4	1.39	1	0	521000	5450	0.01
SSDKTMELYAK	YDR507C	GIN4	4.87	1	0	90600	25200	0.278
VESLLQGLK	YKL101W	HSL1	4.15	1	0	1400000	16300	0.012
HSISLSSSSENKK	YKL101W	HSL1	2.06	1	0	91200	2170	0.024
HADDIVSK	YCL024W	KCC4	5.76	1	0	67400	15200	0.226
VISVSSNSNSR	YNL166C	BNI5	2.96	1	0	27200	3020	0.111
EQITHTAIAIGDSYNSFVANSAGNEK	YNL166C	BNI5	9.86	1	0	42200	2340	0.055
THETLNEYVSC+57K	YKR095W	MLP1	4.52	1	0	295000	65300	0.221
LVEC+57ENDLQTLTK	YKR095W	MLP1	4.86	1	1	867000	233000	0.269
SFDGDVVK	YKR095W	MLP1	6.34	1	0	612000	375000	0.613
SSSDFIFLKK	YKR095W	MLP1	3.16	2	0	744000	203000	0.273
IEELQNAK	YKR095W	MLP1	5.08	1	0	367000	191000	0.52
LLQFNELK	YKR095W	MLP1	5.57	1	0	588000	118000	0.201
STIMDLETK	YKR095W	MLP1	4.81	1	0	368000	342000	0.929
DYESVITSVDSK	YKR095W	MLP1	3.33	0	1	623000	154000	0.247
ESLANKTDPPTHLEPSFNIPASR	YKR095W	MLP1	8.56	1	0	647000	194000	0.3
FDYLQNTILK	YKR095W	MLP1	5.34	1	0	422000	20300000	48.104
IEDLSSQNK	YKR095W	MLP1	-1.35	1	1	867000	218000	0.251
KIEENSNSPFNPLLSGEK	YKR095W	MLP1	4.65	2	1	756000	148000	0.196
NLADKLESK	YKR095W	MLP1	2.85	1	0	803000	188000	0.234
QQGYITNDLNSR	YKR095W	MLP1	4.61	1	0	534000	131000	0.245
INLTDAYSQIK	YKR095W	MLP1	2.98	0	1	668000	181000	0.271
RFDYLQNTILK	YKR095W	MLP1	7.44	1	0	115000	170000	1.478
IQNDLDQQTIYANTAQNNYEQELQK	YKR095W	MLP1	7.37	2	0	689000	346000	0.502
SFEEDKIK	YKR095W	MLP1	4.62	1	0	1370000	352000	0.257
LEESTTSYESTINGLNEEITTLKEEIEK	YKR095W	MLP1	317.33	1	0	29000	5440	0.188
ESLLEQLDLSNSR	YKR095W	MLP1	3.12	1	0	867000	203000	0.234
IESETVNEAK	YKR095W	MLP1	5.71	2	1	939000	246000	0.262
TDMLENELNNAALLLEHTSNEK	YKR095W	MLP1	6.48	2	1	136000	52000	0.382
NIIQLQEK	YKR095W	MLP1	-0.61	1	0	958000	205000	0.214
SVNNVQNPLLGLPR	YKR095W	MLP1	3.85	2	1	916000	199000	0.217
LNQLNLLR	YKR095W	MLP1	1.61	0	1	1210000	281000	0.232
GLSDSLNSEK	YKR095W	MLP1	5.05	1	0	150000	49400	0.329
SLEKEIEEDKIR	YKR095W	MLP1	3.15	1	0	108000	36500	0.338
SQDILEK	YKR095W	MLP1	2.52	1	0	47300	78200	1.653
DLYETTSQSLQQTNSK	YKR095W	MLP1	9.11	2	0	73300	11300	0.154
ILEAQER	YKR095W	MLP1	4.14	1	1	4030000	974000	0.242
EAEEALK	YKR095W	MLP1	3.42	2	0	1170000	299000	0.256
QNVAPIESELTALK	YKR095W	MLP1	3.88	1	1	881000	235000	0.267
LLYDQIQIYTAADKEVNNSTNGPGLNNILITLR	YKR095W	MLP1	4	1	0	54600	9950	0.182
LLSNTLDLTK	YKR095W	MLP1	4.83	1	0	1090000	345000	0.317
GLISSSSTLSTDTNDEELTSNNPAQK	YKR095W	MLP1	8.37	1	0	961000	609000	0.634
KIDELEDALSELKK	YKR095W	MLP1	2.94	1	0	711000	244000	0.343
LSQDSLTEQVNSLR	YKR095W	MLP1	4.4	1	0	659000	160000	0.243
IEELQKELEELK	YKR095W	MLP1	3.59	1	0	117000	24500	0.209
NLTDEKTSLEDKISLLK	YKR095W	MLP1	2.31	1	0	132000	51900	0.393
TNNDVLK	YKR095W	MLP1	5.72	1	0	3270000	777000	0.238
LSIVETELLNLKEEQK	YKR095W	MLP1	3.57	0	1	1040000	254000	0.244
SKNEQYLSYR	YKR095W	MLP1	2.17	1	0	501000	139000	0.277
ESTENMSLLNKEIQDLYDSK	YKR095W	MLP1	7.33	1	0	45900	16400	0.357
QIQQQLQATSANEQNDLSNIVESMKK	YKR095W	MLP1	-8.44	1	3	15000	788000	52.533
QGAEAEEKFNR	YKR095W	MLP1	5.39	1	0	46800	92400	1.974
FESVENEK	YKR095W	MLP1	4.58	1	0	350000	84800	0.242
KTQELTLLQSNNDWLEK	YKR095W	MLP1	3.93	1	0	183000	52900	0.289
IMVTQLQTLQK	YKR095W	MLP1	3.22	1	1	445000	89800	0.202
ISLMDVELQDAR	YKR095W	MLP1	2.88	1	0	321000	82400	0.257
LSSITDEADEDNENLSAK	YKR095W	MLP1	7.4	0	1	615000	162000	0.263
KLDDLTEEKK	YKR095W	MLP1	5	2	0	415000	472000	1.137
NDTFVKFESVENEK	YKR095W	MLP1	1.19	1	0	171000	38800	0.227
ELEELKTSVPNEDASYSNVTIK	YKR095W	MLP1	6.77	1	0	95100	25200	0.265
ESNITLRNELENNNNK	YKR095W	MLP1	6.72	1	0	13000	711000	54.692
EREDLLEETRK	YKR095W	MLP1	5.63	2	0	518000	124000	0.239
EYKDLYETTSQSLQQTNSK	YKR095W	MLP1	6.23	1	1	416000	108000	0.26
IEELQKELEELKTSVPNEDASYSNVTIK	YKR095W	MLP1	9.44	1	0	167000	41200	0.247
GEAIEEQTK	YKR095W	MLP1	7.26	1	0	1860000	255000	0.137
EIQDLYDSK	YKR095W	MLP1	1.26	1	0	668000	167000	0.25
LSSELEFVK	YKR095W	MLP1	5.32	1	0	432000	72700	0.168
VTVSFDELK	YKR095W	MLP1	3.63	0	1	1240000	314000	0.253
LSSELEFVKR	YKR095W	MLP1	2.65	2	0	633000	165000	0.261
VAQGNNQLEAIR	YKR095W	MLP1	5.4	1	0	537000	157000	0.292
EREDLLEETR	YKR095W	MLP1	2.71	2	0	224000	80000	0.357
QKELENEYNKK	YKR095W	MLP1	3.86	1	0	484000	120000	0.248
LKEIELVR	YKR095W	MLP1	1.8	1	0	417000	129000	0.309
KLDDLTEEK	YKR095W	MLP1	3.02	1	0	206000	77400	0.376
STSSEAEYSKDIETLKK	YIL149C	MLP2	2.66	2	0	114000	61700	0.541
SSHVENLEEK	YIL149C	MLP2	6.57	3	1	441000	1070000	2.426
TANSSSDAFEK	YIL149C	MLP2	5.27	2	1	269000	106000	0.394
ELEAELSSTK	YIL149C	MLP2	2.8	1	0	211000	25100	0.119
LKEGALHFVQQSEK	YIL149C	MLP2	4.82	1	0	337000	52600	0.156
TLMEEIESLKK	YIL149C	MLP2	4.39	2	0	433000	172000	0.397
LKENAGSLTFLDNK	YIL149C	MLP2	4.83	1	0	157000	42400	0.27
VKEEYDIWQSR	YIL149C	MLP2	0.21	2	0	186000	62500	0.336
LTNEISDLK	YIL149C	MLP2	0.68	1	0	442000	168000	0.38
SLEYEISK	YIL149C	MLP2	1.44	1	0	733000	370000	0.505
NTAKEELNGLKDQLNEER	YIL149C	MLP2	6.32	2	0	141000	44800	0.318
YDTSVQEK	YIL149C	MLP2	4.39	0	1	501000	281000	0.561
LTNEISDLKGK	YIL149C	MLP2	4.67	1	0	290000	115000	0.397
SSLYSAQDLLDKHER	YIL149C	MLP2	4.71	2	1	528000	182000	0.345
ASTELSQSR	YIL149C	MLP2	4.45	3	2	3040000	950000	0.313
LVSLFSNLR	YIL149C	MLP2	2.45	1	1	273000	100000	0.366
TLNIQPEVAVK	YIL149C	MLP2	2.05	0	1	815000	303000	0.372
ISEFLNVPFESLQGVTYPVLR	YIL149C	MLP2	6.47	1	0	70900	18700	0.264
ELISNIEQTESLR	YIL149C	MLP2	2.74	1	0	246000	94400	0.384
KLQETLNK	YIL149C	MLP2	4.34	2	2	616000	209000	0.339
DANSQIQAYEEIISSNENALIELKNELAK	YIL149C	MLP2	7.11	1	0	37900	17600	0.464
EVTQVNILKENNAILQK	YIL149C	MLP2	4.6	1	0	94900	26800	0.282
QLSQSVEEK	YIL149C	MLP2	5.25	1	1	668000	193000	0.289
EQVSINSNK	YIL149C	MLP2	5.35	1	1	474000	160000	0.338
DLSELVIR	YIL149C	MLP2	2.72	2	1	448000	276000	0.616
ILADKLENYEGKQDK	YIL149C	MLP2	5.49	1	0	443000	342000	0.772
LSSEIENLDKELR	YIL149C	MLP2	4.22	0	1	280000	148000	0.529
SLEHELKR	YIL149C	MLP2	3.16	1	0	159000	81000	0.509
LLLLNTSAIQETASPLSQDELISLRK	YIL149C	MLP2	5.92	1	0	355000	116000	0.327
RPIESGTSSDPDTK	YIL149C	MLP2	9.32	1	0	168000	45400	0.27
KILESSNIVNENDSQAIITER	YIL149C	MLP2	7.41	1	0	107000	35900	0.336
LKESEISHNENK	YIL149C	MLP2	4.62	2	0	101000	33200	0.329
KTLTEEVTK	YIL149C	MLP2	3.72	1	0	186000	45600	0.245
NLKPQEQLK	YIL149C	MLP2	3.28	1	0	166000	47100	0.284
AIPTFSFGKPFFSSNTSSLQSFQNPFTASQSNINTNAPLR	YIL149C	MLP2	7.37	2	1	233000	104000	0.446
DAIIELENINAK	YIL149C	MLP2	3.72	1	1	717000	240000	0.335
DQGNDSLNDDLNKENK	YIL149C	MLP2	5.93	1	0	369000	135000	0.366
VIDLDTK	YIL149C	MLP2	2.73	1	0	748000	1630000	2.179
FERSEEEVTK	YIL149C	MLP2	6.54	2	0	52600	333000	6.331
LVEFSNVNELQEK	YIL149C	MLP2	0.71	2	0	475000	150000	0.316
ILESSNIVNENDSQAIITER	YIL149C	MLP2	3.56	2	0	265000	76300	0.288
LLLLNTSAIQETASPLSQDELISLR	YIL149C	MLP2	-2.64	1	0	446000	138000	0.309
IKEAEENLK	YIL149C	MLP2	4.65	1	0	107000	178000	1.664
LSSAENANADLENKFNR	YIL149C	MLP2	6.17	0	1	368000	162000	0.44
LSSEIENLDKELRK	YIL149C	MLP2	6.38	1	0	701000	11700	0.017
LNVLVDEIK	YIL149C	MLP2	5.37	2	0	579000	159000	0.275
IKELENNLER	YIL149C	MLP2	3.37	0	1	442000	245000	0.554
AAINFSNVTDLTNNSTDGAK	YIL149C	MLP2	4.96	2	0	153000	52200	0.341
DKLEQDLHFENAK	YIL149C	MLP2	5.6	1	0	125000	63800	0.51
TTLEDFENFK	YIL149C	MLP2	4.26	1	0	453000	152000	0.336
VENQTIK	YIL149C	MLP2	3.84	1	0	664000	468000	0.705
NLKDTASVEK	YIL149C	MLP2	7.06	1	0	1290000	403000	0.312
FLDQNSDASTLEPTLRK	YIL149C	MLP2	5.78	1	0	348000	125000	0.359
AIEKNDDNSC+57RNPEHTDVIDELIDTK	YIL149C	MLP2	6.93	1	0	85000	24300	0.286
NVELLNC+57IR	YIL149C	MLP2	5.87	0	1	547000	162000	0.296
NDDNSC+57RNPEHTDVIDELIDTK	YIL149C	MLP2	2.54	1	0	139000	177000	1.273
DAADC+57QAELTK	YIL149C	MLP2	4.01	1	0	317000	111000	0.35
VDATPEESKPINLQNGEEDEVALFSQK	YLR335W	NUP2	336.5	2	0	43300	13000	0.3
HAADSQNNKPSFVFGQAAAKPSLEK	YLR335W	NUP2	4.73	1	0	558000	482000	0.864
FSGTVSSDVFK	YLR335W	NUP2	5.62	1	0	776000	764000	0.985
SSFTFGSTTIEK	YLR335W	NUP2	4.52	1	1	463000	239000	0.516
NETSKPVFSFGAATPSAK	YLR335W	NUP2	6.14	2	0	254000	200000	0.787
VADAQIQR	YLR335W	NUP2	6.54	1	1	1540000	1060000	0.688
NTPDASKPSFSFGVPNSSK	YLR335W	NUP2	8.18	2	1	824000	587000	0.712
LMTFNAETK	YLR335W	NUP2	0.94	0	1	202000	199000	0.985
ADGTGEAQVDNSPTTESNSR	YLR335W	NUP2	4.42	2	0	283000	155000	0.548
ALNLQFK	YLR335W	NUP2	4.39	1	1	250000	5010000	20.04
SSDSNDSNPSFSFSIPSK	YLR335W	NUP2	0.32	2	1	1800000	1770000	0.983
SIENPTQTK	YLR335W	NUP2	3.14	1	1	525000	421000	0.802
APTVAADGK	YLR335W	NUP2	3.34	0	1	1150000	883000	0.768
GNDAKPAKVEDVQK	YLR335W	NUP2	5.06	1	0	43700	32300	0.739
FSLPFEQK	YLR335W	NUP2	2.89	1	1	875000	607000	0.694
QASSFSFLNR	YLR335W	NUP2	2.66	0	1	618000	458000	0.741
TTANLPANSSTSPAPSIPSTGFK	YLR335W	NUP2	4.31	1	2	463000	322000	0.695
EATKPAFSFGINTNTTK	YLR335W	NUP2	5.86	1	1	281000	192000	0.683
LVTYIVK	YLR335W	NUP2	4.18	1	1	2580000	2030000	0.787
FTIDAKPPISDSVFSFGPK	YLR335W	NUP2	6.18	2	1	738000	570000	0.772
SKNPLSLTEATK	YLR335W	NUP2	4.6	1	1	382000	659000	1.725
KIPDTYTANTSAQSIASAK	YAR002W	NUP60	7.05	2	1	105000	99600	0.949
ISNTAAALVSLLDENDSKK	YAR002W	NUP60	3.72	1	0	45200	42300	0.936
ESGSTPISISNAPTFNPK	YAR002W	NUP60	8.94	1	1	108000	87500	0.81
GDSTPVQPDLSVTPQK	YAR002W	NUP60	6.41	1	0	81100	36000	0.444
SAEGNNIDQSLILK	YAR002W	NUP60	0.8	1	0	79500	35100	0.442
DGGDKPPSSAFNFSFNTSR	YAR002W	NUP60	5.41	1	1	62400	50600	0.811
KGNEPLSEIEIEGVMSLLQK	YAR002W	NUP60	7.31	1	0	63500	63400	0.998
EC+57GSILTTQQSVPR	YPR010C	RPA135	3.21	1	1	76900	203000	2.64
VNENIGSK	YPR010C	RPA135	2.55	1	0	529000	1440000	2.722
DSFLTDRLELLLR	YPR010C	RPA135	6.14	1	1	37200	121000	3.253
DALIGHGTSFLLQDR	YPR010C	RPA135	3.44	1	2	207000	419000	2.024
TPQIGDK	YPR010C	RPA135	6.25	0	1	1000	1020000	1020
SVRPDQTSQTNVLHYLNDGQVTFR	YPR010C	RPA135	9.07	2	0	68100	189000	2.775
YLDSELSAMGIR	YPR010C	RPA135	5.05	0	1	59800	148000	2.475
SAFPLLQEAVQPHIGSFNALTEGPDGGLLNLGVK	YPR010C	RPA135	12.6	1	2	80900	209000	2.583
TPQIGDKFSSR	YPR010C	RPA135	4.62	0	1	23800	75900	3.189
GASYSHYGIQIR	YPR010C	RPA135	5.36	0	2	160000	263000	1.644
GSFFAQLK	YPR010C	RPA135	4.9	1	1	117000	288000	2.462
TPGLPIDLEIGYVPPSTR	YPR010C	RPA135	5.63	0	1	141000	331000	2.348
VIFDGKPLNSEDEISNSGYLGNK	YPR010C	RPA135	5.05	1	1	82400	296000	3.592
ADIYVGVVYYQR	YPR010C	RPA135	4.67	0	1	30500	87100	2.856
ISTQQSDVSR	YPR010C	RPA135	6.33	1	0	94900	53500	0.564
VVFQASPDQSDLEVGQEVLDR	YPR010C	RPA135	2.43	0	2	45400	155000	3.414
IPSILYSLGVAPASHTFAAGPSLC+57C+57VQIDGK	YPR010C	RPA135	3.96	1	0	50200	112000	2.231
TYHSSEPAYIEEVNLIGDESNKFQELQTVSIK	YPR010C	RPA135	6.02	0	1	27100	90600	3.343
LLMVNIVEEIC+57R	YOR341W	RPA190	3.2	0	1	28500	32200	1.13
GSNVNVSQIMC+57LLGQQALEGR	YOR341W	RPA190	6.46	1	1	62600	89600	1.431
DGALLC+57GILDK	YOR341W	RPA190	1.86	0	1	74500	103000	1.383
EQYQQYIYGC+57IRPEDGHTTR	YOR341W	RPA190	5.64	1	1	92300	210000	2.275
EQC+57VLQYVFHSRPNLSR	YOR341W	RPA190	5.52	2	0	40200	85000	2.114
NILDTVFRK	YOR341W	RPA190	3.56	0	1	81200	138000	1.7
LQTDVANSSSNSK	YOR341W	RPA190	6.18	0	2	174000	330000	1.897
YAISVSFR	YOR341W	RPA190	5.41	1	0	310000	230000	0.742
VNAITSQVVSK	YOR341W	RPA190	2.79	1	0	175000	335000	1.914
DLNDDLSK	YOR341W	RPA190	4.31	0	1	135000	242000	1.793
KALANQLLTPSSNVSTHTLNK	YOR341W	RPA190	6.43	0	1	32700	40400	1.235
YNPSALIEHLDVESALK	YOR341W	RPA190	5.76	0	1	127000	233000	1.835
YDPVLAK	YOR341W	RPA190	5.28	0	1	770000	1380000	1.792
VLLSEVIDK	YOR341W	RPA190	4.03	1	0	209000	213000	1.019
NTIVNEINNVFSR	YOR341W	RPA190	3.02	1	1	124000	212000	1.71
GSLENEVLFK	YOR341W	RPA190	1.41	1	0	417000	931000	2.233
VLLSEVIDKVIVTETTGTSNTAGGNAAR	YOR341W	RPA190	8.16	1	1	175000	350000	2
VLTTSLLIR	YOR341W	RPA190	3.15	1	1	480000	798000	1.663
SVISPDPNIETNEIGVPPVFAVK	YOR341W	RPA190	4.85	0	1	67000	118000	1.761
TGSTYILSTEVK	YOR341W	RPA190	1.84	0	1	236000	381000	1.614
AVLDNEREQLDSPSAR	YOR341W	RPA190	4.27	1	0	119000	247000	2.076
LTYPEPVTAYNIAELR	YOR341W	RPA190	5.96	1	1	218000	339000	1.555
LGEEVHENSQNQLLSK	YOR341W	RPA190	5.07	0	2	101000	121000	1.198
SQAESLPIVSNK	YOR340C	RPA43	4.92	0	1	47700	60000	1.258
SLEDLLKENATLAIELTK	YOR295W	UAF30	4.46	1	1	218000	208000	0.954
EVYAIDVESQGK	YOR295W	UAF30	2.67	1	1	174000	145000	0.833
SLASLLGEHELTR	YOR295W	UAF30	2.59	1	2	175000	130000	0.743
EGQWAEIGK	YBR049C	REB1	0.49	1	0	974000	100000	0.103
DIINWTIVSER	YBR049C	REB1	5.35	1	0	1950000	36800	0.019
ASSLVSLSSSSATPSTSR	YBR049C	REB1	7.59	4	0	1510000	140000	0.093
IWSSDRPK	YBR049C	REB1	3.64	1	0	914000	382000	0.418
LDFKDIINWTIVSER	YBR049C	REB1	11.24	1	0	82800	3850	0.046
NNDEDDDDTASAAAAAAAAIQEQQQLLQQK	YBR049C	REB1	4.67	1	0	154000	13300	0.086
FINEYEAIER	YBR049C	REB1	2.41	2	1	3120000	388000	0.124
IQTVKDDDMLWIFEK	YBR049C	REB1	1.38	2	0	174000	56100	0.322
NNNNNNSIANDSNSR	YBR049C	REB1	6.55	4	0	1490000	155000	0.104
NYMEVLPK	YBR049C	REB1	4.63	1	0	496000	142000	0.286
WTAEEEQELAK	YBR049C	REB1	0.97	1	0	441000	21100	0.048
WSVEEEELLK	YBR049C	REB1	4.83	1	0	281000	26600	0.095
SPSHDNEAGSVDNSEISQLLQSAATK	YBR049C	REB1	6.77	4	1	1990000	193000	0.097
SINEISK	YBR049C	REB1	2.53	1	0	4230000	395000	0.093
AIIDADSITQHPDFQQYLNTAADTDDNEKLK	YBR049C	REB1	6.79	7	1	917000	115000	0.125
DNFWNNIYK	YBR049C	REB1	3.35	1	1	1330000	142000	0.107
AIIDADSITQHPDFQQYLNTAADTDDNEK	YBR049C	REB1	8.67	1	0	480000	52400	0.109
NANQESVEEAVLK	YBR049C	REB1	1.12	1	0	315000	37200	0.118
AFDKAEDAALER	YBR049C	REB1	3.69	2	2	1770000	240000	0.136
YVGVGLDHQNHDPQLHTK	YBR049C	REB1	4.46	3	1	661000	84300	0.128
WSVEEEELLKK	YBR049C	REB1	1.94	4	0	890000	119000	0.134
PSGHNDKNANQESVEEAVLK	YBR049C	REB1	5.77	1	0	554000	205000	0.37
VISQDTQPHQQK	YBR049C	REB1	3.62	2	0	464000	40200	0.087
NHNDDTDDLSNSTK	YBR049C	REB1	8.69	4	0	178000	514000	2.888
STGLHPFEVAQLGSLAC+57DTADEAK	YJL140W	RPB4	7	2	2	425000	31800	0.075
NTMQYLTNFSR	YJL140W	RPB4	4.14	1	0	308000	35800	0.116
FRDQETVGAVIQLLK	YJL140W	RPB4	3.57	2	1	1120000	91400	0.082
EKELESIDVLLEQTTGGNNKDLK	YJL140W	RPB4	2.87	1	0	201000	16200	0.081
EKELESIDVLLEQTTGGNNK	YJL140W	RPB4	5.54	2	0	274000	21900	0.08
KVEEEENAATLQLGQEFQLK	YJL140W	RPB4	6.55	2	0	355000	21700	0.061
LKKVEEEENAATLQLGQEFQLK	YJL140W	RPB4	4.79	1	0	102000	5380	0.053
QINHQGEEEELIALNLSEAR	YJL140W	RPB4	2.7	1	0	445000	140000	0.315
VEEEENAATLQLGQEFQLK	YJL140W	RPB4	6.02	1	0	917000	16300	0.018
EITETIAEAK	YDL140C	RPO21	0.81	1	0	1990000	219000	0.11
EVQFGLFSPEEVR	YDL140C	RPO21	4.13	2	1	1200000	136000	0.113
TVISGDPNLELDQVGVPK	YDL140C	RPO21	3.77	2	1	1050000	127000	0.121
VLSTEEILNIFK	YDL140C	RPO21	6.54	2	0	372000	44000	0.118
GKNEIIQNAQR	YDL140C	RPO21	3.95	1	1	242000	23200	0.096
GFVENSYLR	YDL140C	RPO21	2.67	1	0	191000	38300	0.201
AGDIQLQYGWK	YDL140C	RPO21	3.44	2	0	660000	425000	0.644
QALAIKDSK	YDL140C	RPO21	4.72	1	0	272000	56700	0.208
TPSLTVYLEPGHAADQEQAK	YDL140C	RPO21	5.7	3	0	889000	140000	0.157
EVFVDGEANWPLPVNIR	YDL140C	RPO21	5.01	2	0	328000	45600	0.139
SAIEHTTLK	YDL140C	RPO21	4.66	1	1	1780000	197000	0.111
LLLDEHNELMR	YDL140C	RPO21	0.07	1	0	119000	60400	0.508
LQVLLDEEYK	YDL140C	RPO21	1.68	2	0	835000	73400	0.088
LFGNIQK	YDL140C	RPO21	2.19	1	0	1160000	121000	0.104
DAVTLFC+57C+57LLR	YDL140C	RPO21	8.05	2	2	506000	58800	0.116
KIENTMLENITLR	YDL140C	RPO21	4.25	1	0	148000	57500	0.389
SVTIASEIYYDPDPR	YDL140C	RPO21	4.63	2	0	421000	55500	0.132
TLPHFSKDDYSPESK	YDL140C	RPO21	5.88	1	1	776000	104000	0.134
ALEDIMVHYDNTTR	YDL140C	RPO21	4.46	1	0	229000	67200	0.293
YRVDLLNTDHTLDPSLLESGSEILGDLK	YDL140C	RPO21	7.77	2	0	468000	56600	0.121
KVTSGVPR	YDL140C	RPO21	3.91	1	0	504000	41400	0.082
LAEVNLK	YDL140C	RPO21	3.43	1	1	1400000	184000	0.131
IAFGFVDR	YDL140C	RPO21	5.94	2	1	1400000	156000	0.111
TAETGYIQR	YDL140C	RPO21	0.38	1	1	1060000	109000	0.103
RIAFGFVDR	YDL140C	RPO21	0.83	1	0	160000	18900	0.118
GLTPQEFFFHAMGGR	YDL140C	RPO21	6.84	2	0	269000	36100	0.134
QILSVAIPNGIHLQR	YDL140C	RPO21	0.78	2	0	608000	47300	0.078
QSLDTIGGSDAAFEKR	YDL140C	RPO21	6.6	2	0	465000	60500	0.13
QSLDTIGGSDAAFEK	YDL140C	RPO21	4.03	1	0	166000	22400	0.135
LQVLLDEEYKQLVK	YDL140C	RPO21	2.44	2	0	513000	121000	0.236
VDLLNTDHTLDPSLLESGSEILGDLK	YDL140C	RPO21	7.08	1	0	454000	41600	0.092
DLQENLLVLR	YDL140C	RPO21	1.48	2	0	1180000	220000	0.186
IIQNAQQTFHIDHTKPSDLTIK	YDL140C	RPO21	6.5	1	0	134000	14000	0.104
RVDFSAR	YDL140C	RPO21	4.82	1	0	804000	86100	0.107
ATGDADEPELR	YDL140C	RPO21	0.51	1	1	886000	106000	0.12
DDYSPESK	YDL140C	RPO21	5.84	1	0	281000	145000	0.516
GGC+57GNTQPTIR	YDL140C	RPO21	6.72	1	0	578000	286000	0.495
ALQISMNAPVFVDLEGETDPLR	YPR187W	RPO26	4.94	2	2	196000	74700	0.381
TIVTGGNGPEDFQQHEQIR	YPR187W	RPO26	4.63	2	1	356000	106000	0.298
TIVTGGNGPEDFQQHEQIRR	YPR187W	RPO26	6.57	1	0	61300	22100	0.361
LYFLQC+57NIPK	YCR042C	TAF2	6.02	1	0	150000	24000	0.16
QVQDEELGHEK	YCR042C	TAF2	5.94	1	0	85400	16100	0.189
SSVQSVHNEVK	YCR042C	TAF2	5.85	1	0	221000	21700	0.098
VMYTLINSFVVR	YCR042C	TAF2	-0.35	1	0	53100	5120	0.096
FSLTEFNR	YCR042C	TAF2	3.84	1	0	370000	186000	0.503
MVIELGIR	YCR042C	TAF2	2.04	1	0	490000	48100	0.098
SLVYSSILFR	YCR042C	TAF2	2.61	1	0	256000	35800	0.14
IDIQYNTK	YCR042C	TAF2	4.52	1	0	238000	39800	0.167
NIEESNNPSLR	YCR042C	TAF2	3.93	1	0	146000	38400	0.263
FASLNEYPETDSK	YCR042C	TAF2	5.06	1	0	219000	29200	0.133
SLIENVVK	YCR042C	TAF2	5.32	1	0	247000	33500	0.136
VALNEYK	YCR042C	TAF2	5.02	1	0	897000	977000	1.089
ISILQLLK	YPL011C	TAF3	4.95	1	0	72200	5420	0.075
DEDALTEIQENPFVTSK	YPL011C	TAF3	6.35	1	0	48900	59400	1.215
IVLEYLNK	YBR198C	TAF5	3.2	0	1	279000	76100	0.273
NAIYSLSYSK	YBR198C	TAF5	0.09	1	0	276000	116000	0.42
LGPFPKDEEFVKEIETELK	YBR198C	TAF5	5.6	1	0	70000	13300	0.19
TAKPISNPTNLSSK	YBR198C	TAF5	4.8	1	0	135000	22200	0.164
SNLALAGGAFRP	YBR198C	TAF5	2.64	1	0	288000	834000	2.896
TLLQEYK	YBR198C	TAF5	4.13	1	0	258000	47100	0.183
DSNLSSPAR	YBR198C	TAF5	5.28	1	0	264000	67500	0.256
EGNVLISGGADHTVR	YBR198C	TAF5	2.49	2	0	261000	59800	0.229
IFAGHLNDVDC+57VSFHPNGC+57YVFTGSSDK	YBR198C	TAF5	-2.99	2	0	31700	3260	0.103
ATTEPSAEPDEPFIGYLGDVTASINQDIK	YBR198C	TAF5	9.87	1	0	108000	41700	0.386
DAIKLDNLQLALPSVC+57MYTFQNTNK	YBR198C	TAF5	7.83	1	0	125000	15100	0.121
LFLGHTAPVISIAVC+57PDGR	YBR198C	TAF5	3.26	1	0	276000	64500	0.234
TPAPVAYR	YDR145W	TAF12	5.08	0	1	345000	81500	0.236
IPGYSADEIR	YDR145W	TAF12	5.26	1	0	375000	82200	0.219
QTEPAIPISENISTK	YDR145W	TAF12	6.02	1	0	102000	23200	0.227
VYEIIVESVVNEVR	YOR194C	TOA1	4.18	1	0	280000	250000	0.893
NDYTFQK	YOR194C	TOA1	5.13	1	1	2140000	69400	0.032
DGVVTINRNDYTFQK	YOR194C	TOA1	5.59	1	0	74500	5960	0.08
EDFENAGIDEQTLQDLK	YOR194C	TOA1	3.46	1	0	234000	5040	0.022
DGVVTINR	YOR194C	TOA1	5.15	1	0	2330000	149000	0.064
VYEIIVESVVNEVREDFENAGIDEQTLQDLK	YOR194C	TOA1	4.56	1	0	844000	104000	0.123
ASDLVDTPSNNTAATADTTHLHEALDIVC+57SDFVK	YGL151W	NUT1	7.27	1	0	84100	10000	0.119
LSPSPILLTSAGC+57K	YGL151W	NUT1	4.22	1	0	875000	538000	0.615
LVAVLNVSPVYDVDPR	YGL151W	NUT1	4.5	2	0	369000	37800	0.102
NSLLLAHFFSK	YGL151W	NUT1	4.07	1	0	90300	5100	0.056
AFLSIFEDAIK	YGL151W	NUT1	2.63	1	0	91300	2120	0.023
LNAIPLLK	YGL151W	NUT1	4.99	1	0	483000	21000	0.043
VQSQSNYGIYSSDAQGDPNLEPLIAK	YGL151W	NUT1	6.87	1	0	212000	9820	0.046
ELIAIVSK	YGL151W	NUT1	5.49	1	0	275000	40200	0.146
IINSENDYSR	YGL151W	NUT1	2.72	1	0	420000	23000	0.055
FMGSASLDTK	YBR279W	PAF1	1.89	1	0	151000	82700	0.548
AADTPETSDAVHTEQKPEEEKETLQEE	YBR279W	PAF1	2.14	1	0	71100	53800	0.757
VNDIIKPLVK	YBR279W	PAF1	2.45	1	0	330000	156000	0.473
LNDKDGIAYYKPLR	YBR279W	PAF1	4.37	1	0	172000	102000	0.593
EHDIDQLNVTLR	YBR279W	PAF1	4.26	2	0	185000	79500	0.43
LLYGFDNVK	YBR279W	PAF1	1.31	1	0	603000	125000	0.207
FPGLLNK	YBR279W	PAF1	4.43	1	0	978000	515000	0.527
LLVYPESPETNADSSQLINSLYIK	YBR279W	PAF1	5.9	1	1	262000	128000	0.489
VEAQLAR	YPR133C	SPN1	5.77	0	1	415000	233000	0.561
RVEAQLAR	YPR133C	SPN1	3.5	1	0	442000	102000	0.231
GSSVQTLYEQAAAR	YPR133C	SPN1	6.7	1	1	192000	129000	0.672
AAAPAQTTTDYK	YPR133C	SPN1	4.28	1	0	185000	156000	0.843
VVEATPEDGTASSQK	YPR133C	SPN1	3.55	1	0	75500	62800	0.832
VVIFYTK	YPR133C	SPN1	6.37	1	2	307000	181000	0.59
EGFITHGDDEDDEASAPGAR	YML010W	SPT5	6.07	1	0	171000	36400	0.213
SDDVALEEGSYVR	YML010W	SPT5	1.32	1	0	165000	49300	0.299
LDQANLYK	YML010W	SPT5	3.63	1	0	338000	160000	0.473
LNGFTTPLEFPISTLR	YML010W	SPT5	547.09	1	1	413000	68600	0.166
AESTSNIPPLDGEEK	YML010W	SPT5	6.05	1	0	180000	118000	0.656
APPQLFNPTMALR	YML010W	SPT5	3.23	1	0	183000	45500	0.249
LDYGKFDEIDPTTQQR	YML010W	SPT5	7.1	2	1	480000	150000	0.313
AESTSNIPPLDGEEKEAK	YML010W	SPT5	5.06	1	0	114000	46300	0.406
TFQQPIQSR	YML010W	SPT5	6.36	0	1	556000	161000	0.29
SIDTTATSSEYALHDIVELSAK	YML010W	SPT5	4.55	1	0	237000	75500	0.319
IYIEAPK	YML010W	SPT5	3.8	0	1	1240000	422000	0.34
QLDQDLNKTSEEDAQR	YML010W	SPT5	4.81	2	0	245000	479000	1.955
FLLPSVDTATIWGVR	YML010W	SPT5	6.94	1	1	351000	91900	0.262
EGAVDLTSVSQSIK	YML010W	SPT5	6.34	1	0	184000	69700	0.379
NIQPTVEELAR	YML010W	SPT5	1.18	1	0	783000	195000	0.249
LLIPVQELPLLLKPNKSDDVALEEGSYVR	YML010W	SPT5	7.29	2	0	145000	17600	0.121
IGDTIVEK	YML010W	SPT5	3.4	0	1	1530000	665000	0.435
NVAC+57IIQAGHDIFK	YML010W	SPT5	3.91	1	0	239000	69200	0.29
FC+57NGVPDIYISQK	YML010W	SPT5	4.61	1	0	259000	60800	0.235
DGTKPATTFQSEEDIKR	YER148W	SPT15	4.72	3	0	541000	132000	0.244
EANKIVFDPNTR	YER148W	SPT15	6.55	1	0	110000	24500	0.223
TVALHAR	YER148W	SPT15	4.29	1	0	1540000	391000	0.254
IVLLIFVSGK	YER148W	SPT15	5.56	0	1	325000	68800	0.212
TTALIFASGK	YER148W	SPT15	4.56	1	1	872000	274000	0.314
IQNIVGSC+57DVK	YER148W	SPT15	4.05	2	0	297000	196000	0.66
AAPESEKDTSATSGIVPTLQNIVATVTLGC+57R	YER148W	SPT15	5.36	2	0	636000	175000	0.275
NC+57VIILK	YGR186W	TFG1	3.49	1	0	1380000	351000	0.254
NGGGPTNASPFIK	YGR186W	TFG1	4.76	2	0	281000	49500	0.176
LEDAGPAEDPTK	YGR186W	TFG1	4.74	2	0	1550000	103000	0.066
INPVTDFHLPVR	YGR186W	TFG1	3.17	2	1	2890000	381000	0.132
DGSQTPTVDSVTK	YGR186W	TFG1	5.02	2	0	457000	34200	0.075
KDDPEYAEER	YGR186W	TFG1	3.03	2	0	533000	32400	0.061
LMFAIVKK	YGR186W	TFG1	3.79	1	0	119000	26700	0.224
KDDPEYAEEREK	YGR186W	TFG1	8.08	3	0	297000	24000	0.081
SFPEGEWNPQTTK	YGR186W	TFG1	4.6	2	0	445000	29600	0.067
ATNAHVHKEPTLR	YGR186W	TFG1	6.3	3	0	137000	1150	0.008
QKEISEYKK	YGR186W	TFG1	3.73	1	0	260000	19500	0.075
YATLTIDEAEK	YGR186W	TFG1	5.02	1	0	198000	111000	0.561
YATLTIDEAEKR	YGR186W	TFG1	3.54	1	0	1470000	165000	0.112
SGTVSLNNTVK	YGR186W	TFG1	4.64	1	0	839000	50000	0.06
HLDNIGTTTTR	YGR186W	TFG1	5.94	2	1	1550000	108000	0.07
VKDEDPNEYNEFPLR	YGR186W	TFG1	5.84	3	1	2380000	184000	0.077
LDIPFYFNYIK	YLR399C	BDF1	5.02	1	0	81800	96400	1.178
HALLAIK	YLR399C	BDF1	4.17	1	0	663000	43500	0.066
ALSQEEQSR	YLR399C	BDF1	4.96	1	0	472000	9680	0.021
DARPFLQPVDPVKLDIPFYFNYIK	YLR399C	BDF1	5.8	1	0	36000	3070	0.085
PFLQPVDPVKLDIPFYFNYIK	YLR399C	BDF1	4.93	1	0	353000	37700	0.107
SKDIYPYESK	YLR399C	BDF1	4.55	1	0	188000	608000	3.234
NIQASFEK	YLR399C	BDF1	0.64	1	0	1380000	550000	0.399
EFAEIVFC+57AISSTEQVR	YGR252W	GCN5	5.28	1	0	1000000	23900	0.024
YFLTYADNYAIGYFKK	YGR252W	GCN5	4.14	1	0	525000	25100	0.048
FEFDGVEYTFK	YGR252W	GCN5	7.23	3	0	1340000	38700	0.029
HQIEEDHLDGATTDPEVKR	YGR252W	GCN5	4.06	2	0	1120000	38800	0.035
HQIEEDHLDGATTDPEVK	YGR252W	GCN5	7.86	1	0	52300	2380	0.046
DLNNIKPIDPMTIPGLK	YGR252W	GCN5	3.35	2	0	558000	39800	0.071
MEDFIYDAR	YGR252W	GCN5	4.83	1	0	530000	16900	0.032
YFLTYADNYAIGYFK	YGR252W	GCN5	4.65	1	0	281000	11500	0.041
SHIVRPGLEQFK	YGR252W	GCN5	4.25	2	0	2040000	74300	0.036
VKLENNVEEIQPEQAETNK	YGR252W	GCN5	-1.81	1	0	125000	54400	0.435
GIVKFEFDGVEYTFK	YGR252W	GCN5	3.71	1	0	305000	23800	0.078
IGGSEVVTDVEK	YGR252W	GCN5	3.7	0	1	3400000	252000	0.074
ERPSVVEENEGKIEFR	YGR252W	GCN5	3.9	4	0	1570000	41700	0.027
ERPSVVEENEGK	YGR252W	GCN5	3.71	1	0	281000	21400	0.076
EAGWTPEMDALAQRPK	YGR252W	GCN5	5.55	1	0	466000	22900	0.049
VKEIPEYSHLID	YGR252W	GCN5	3.53	2	0	1180000	35100	0.03
ILLLQEAALR	YGR252W	GCN5	5.44	1	0	3690000	119000	0.032
IGAAAEKR	YGL066W	SGF73	6	1	0	441000	70300	0.159
TPQPINHLTNQNLNPK	YGL066W	SGF73	8.42	1	0	82400	2750	0.033
QC+57GVELPEGGYC+57AR	YGL066W	SGF73	3.26	1	0	171000	11100	0.065
SQDTGLTPLEIQSQQQK	YGL066W	SGF73	7.31	2	0	282000	12100	0.043
KNDSSFNPLKR	YGL066W	SGF73	5.05	1	0	134000	10300	0.077
YFNPNAQLIEDPLDKPIQYR	YGL066W	SGF73	4.06	1	0	571000	20900	0.037
HLIDFNK	YGL066W	SGF73	2.48	1	0	493000	142000	0.288
SKPYDVLLADYHR	YGL066W	SGF73	4.18	2	0	384000	43000	0.112
SFPLPLESTVLSSVR	YGL066W	SGF73	4.9	1	0	204000	8060	0.04
VIEEYSLSQGSGPSNDSWK	YGL066W	SGF73	4.22	2	0	56400	33400	0.592
VGC+57LDLDR	YGL066W	SGF73	-2.95	1	0	735000	174000	0.237
FLQEYDISNAIPDIVYEGVNTK	YBR081C	SPT7	1.5	3	0	1340000	13500	0.01
IYHSFEYDKETMIK	YBR081C	SPT7	-14.98	1	4	1000	316000	316
MEDASVDR	YBR081C	SPT7	7.04	1	0	135000	2090	0.015
ALLRPTLQELSER	YBR081C	SPT7	4.85	2	0	1620000	18900	0.012
SQLGISDYELK	YBR081C	SPT7	1.6	1	0	1500000	72100	0.048
SFQYDSK	YBR081C	SPT7	4.8	1	0	958000	18000	0.019
ELGLEKEFGVLSSSVPLQLLTTQFQTVDGETK	YBR081C	SPT7	5.61	1	0	210000	7550	0.036
NYTEHSTPFLNK	YBR081C	SPT7	5.3	1	0	1210000	74000	0.061
KKPIASAFILPEEDLENDVK	YBR081C	SPT7	6.73	2	0	131000	14600	0.111
KSQLGISDYELK	YBR081C	SPT7	0.8	2	0	620000	9780	0.016
DEAPTNDDKLTSVIPEGEK	YBR081C	SPT7	6.31	1	0	44900	5610	0.125
EAPNYHQIIK	YBR081C	SPT7	3.21	1	0	513000	59800	0.117
FDQLFLEYK	YBR081C	SPT7	0.42	2	0	982000	10800	0.011
MNQNITLIQQIR	YBR081C	SPT7	1.49	1	0	280000	2540	0.009
VGAENDGDSSLFLR	YBR081C	SPT7	0.14	1	0	847000	8600	0.01
LHHETNSLNR	YBR081C	SPT7	3.93	2	0	244000	1000	0.004
NVDDPPKNLDSISSSNIEIDDER	YBR081C	SPT7	4.74	1	0	37200	3990	0.107
LVLNISISK	YBR081C	SPT7	1.42	1	0	1470000	12800	0.009
NVDDPPKNLDSISSSNIEIDDERR	YBR081C	SPT7	2.82	1	0	248000	9280	0.037
FIGNLSLK	YBR081C	SPT7	5.94	2	0	1960000	73800	0.038
MLQNGINK	YBR081C	SPT7	4.9	1	0	317000	24300	0.077
TLDKMEDASVDR	YBR081C	SPT7	3.91	2	0	292000	31600	0.108
ADPTTTVNAK	YBR081C	SPT7	6.28	2	0	1020000	73100	0.072
IQPEESDSIVYK	YBR081C	SPT7	0.99	1	0	378000	1610	0.004
SFPLTQEEEHHGAVSPAVDTR	YBR081C	SPT7	5.63	2	0	139000	2690	0.019
KIQPEESDSIVYKK	YBR081C	SPT7	6.96	3	0	1080000	16000	0.015
SMDLNTVLKK	YBR081C	SPT7	3.13	1	0	359000	24800	0.069
FAEDEDYDDEDENYDEDSTDVK	YBR081C	SPT7	4.33	1	0	141000	1000	0.007
SKWTSDER	YBR081C	SPT7	6.24	1	0	304000	25400	0.084
QSNLDLTVNLGIENLSLK	YBR081C	SPT7	5.83	3	0	444000	5170	0.012
TSMTSTEDNSFALLEEDQFVSKK	YBR081C	SPT7	4.1	1	0	75000	8220	0.11
MLQSPLSAQNSR	YBR081C	SPT7	4.43	1	0	328000	36900	0.113
SDDVSSQTIK	YBR081C	SPT7	4.26	1	0	404000	17900	0.044
LNSDSEAFLKNPQR	YBR081C	SPT7	601.12	1	0	960000	66000	0.069
NFEDESQSFFTGDFASELTGEDFFGFR	YBR081C	SPT7	6.14	1	0	22500	1700	0.076
KIQPEESDSIVYK	YBR081C	SPT7	5.21	1	0	313000	2690	0.009
HLLSSIQQK	YBR081C	SPT7	2.94	2	0	1240000	29800	0.024
SNPNAFLNNHIYNYTIIDDSLDIDPVSQLPTHDYKNNR	YBR081C	SPT7	7.46	2	0	192000	6960	0.036
SNPNAFLNNHIYNYTIIDDSLDIDPVSQLPTHDYK	YBR081C	SPT7	8.84	4	0	435000	17500	0.04
NC+57LTYNSDPSHFLR	YBR081C	SPT7	-2.55	2	0	1160000	10700	0.009
KPAEHPFISAAR	YKR025W	RPC37	5.21	1	1	823000	164000	0.199
ISGEEESLHVFQYANRPR	YKR025W	RPC37	4.5	2	0	529000	51200	0.097
SHLWEIDIPLDEQAFYNK	YKR025W	RPC37	7.7	1	0	78000	75600	0.969
EAEDKTLVALEKQEDYIDNLV	YKR025W	RPC37	6.03	1	0	227000	135000	0.595
GVGVENNGQYAAFVK	YKR025W	RPC37	636.56	2	0	291000	63100	0.217
YIDDANVTR	YKR025W	RPC37	1.87	1	0	1330000	125000	0.094
DMQVYLVPIER	YKR025W	RPC37	2.93	1	0	186000	38300	0.206
IGNVVMDIGK	YDL150W	RPC53	6.07	0	1	469000	161000	0.343
TEPVGTGLQSYLEER	YDL150W	RPC53	4.23	1	0	1370000	252000	0.184
VRHEDVETVK	YDL150W	RPC53	5.03	1	0	70600	14900	0.211
YLNNTHVISSGPLAAGNFVSEK	YDL150W	RPC53	6.12	2	1	1670000	568000	0.34
RIEQLFPVRPVR	YDL150W	RPC53	2.91	1	0	227000	30500	0.134
FMVFQLPTR	YDL150W	RPC53	6.14	1	0	130000	26500	0.204
IEQLFPVRPVR	YDL150W	RPC53	0.59	2	0	1210000	191000	0.158
DSSSNGGGSAKPSLK	YDL150W	RPC53	5.31	2	0	107000	18300	0.171
EAAAELELLNADHQHILR	YDL150W	RPC53	0.88	1	0	780000	120000	0.154
VKLEEESK	YDL150W	RPC53	0.83	1	0	4720000	655000	0.139
VKLEEESKR	YDL150W	RPC53	5.27	1	0	469000	85200	0.182
SEGSGSSLVQK	YDL150W	RPC53	5.28	2	2	1060000	186000	0.175
LADLGLEKEFQSVDGK	YDL150W	RPC53	3.08	1	0	617000	114000	0.185
IVKPTVSLTINLDR	YPR190C	RPC82	5.73	2	0	2130000	82600	0.039
YLQETAISGKK	YPR190C	RPC82	3.63	2	0	365000	20100	0.055
IRDPLTQTGLLQDLEEAK	YPR190C	RPC82	3.23	1	0	606000	45000	0.074
SGSNAAASLPSK	YPR190C	RPC82	5.32	1	0	226000	40600	0.18
AASVIGMLVALGR	YPR190C	RPC82	4.84	2	1	1280000	18800	0.015
ILASSNFPFLNETKPGVYYVPYSK	YPR190C	RPC82	7.27	1	0	581000	33800	0.058
TPGLTFNAIDLAR	YPR190C	RPC82	3.31	1	0	386000	22900	0.059
ENELLLPSELNQLK	YPR190C	RPC82	3.72	1	0	7070000	16400	0.002
TTLVSLTQLR	YPR190C	RPC82	2.91	2	0	700000	45300	0.065
SGSNAAASLPSKK	YPR190C	RPC82	4.35	2	0	731000	54200	0.074
YLQETAISGK	YPR190C	RPC82	4.59	1	0	1740000	1400000	0.805
IINKPNELSQILTVDPK	YPR190C	RPC82	3.85	2	0	692000	52100	0.075
GRENELLLPSELNQLK	YPR190C	RPC82	4.04	1	0	409000	37600	0.092
TRVGSVTAQVYK	YPR190C	RPC82	3.28	1	0	42100	4370	0.104
TEDGFVIPALPAAVSK	YPR190C	RPC82	5.63	1	0	306000	63600	0.208
LKTEDGFVIPALPAAVSK	YPR190C	RPC82	4.74	2	0	1440000	46900	0.033
STLASLIR	YPR190C	RPC82	3.48	1	0	936000	136000	0.145
LKQENSTLLKK	YPR190C	RPC82	5.53	1	0	51600	3760	0.073
YNSVEIQEVPR	YPR190C	RPC82	2.62	1	0	878000	137000	0.156
SSVYEYVIASTLGPSAMR	YPR190C	RPC82	6	1	0	128000	8870	0.069
QNLEWNMANLLFK	YPR190C	RPC82	5.98	1	0	86600	6010	0.069
SFQDEAELVEEK	YPR190C	RPC82	1.26	1	0	446000	55300	0.124
VGSVTAQVYK	YPR190C	RPC82	3.42	1	0	1110000	109000	0.098
LKQENSTLLK	YPR190C	RPC82	2.72	1	0	361000	50400	0.14
ANQLILSDVDPEFYLK	YOR207C	RET1	5.04	1	0	186000	26800	0.144
LRLEDIFQQ	YOR207C	RET1	3.44	1	0	154000	58100	0.377
KLLDGELDFDDFLK	YOR207C	RET1	5.63	1	0	39900	10100	0.253
ILVDQGFNYSGK	YOR207C	RET1	3.5	1	0	131000	41400	0.316
LLDGELDFDDFLK	YOR207C	RET1	7.33	1	0	20800	5740	0.276
IC+57RPLIIVSDGQSR	YOR207C	RET1	3.59	1	0	152000	16700	0.11
VLTIYPDELVQIVSDK	YAL001C	TFC3	6.55	1	0	82600	9660	0.117
SSEYYLESVDK	YAL001C	TFC3	2.12	1	0	150000	74000	0.493
SQSDDYIR	YAL001C	TFC3	5.18	1	0	110000	29000	0.264
LFTAQNFQK	YAL001C	TFC3	2.1	1	0	385000	146000	0.379
STSVNVSDGK	YAL001C	TFC3	6.13	1	0	379000	57700	0.152
SAEDSPSSNGGTVVK	YAL001C	TFC3	8.01	1	0	19600	929	0.047
TLNEDNFVALNNTVR	YAL001C	TFC3	1.45	2	0	97400	12200	0.125
QVVTMVVNEIIFHPGITLSR	YAL001C	TFC3	7.01	1	0	40100	4740	0.118
TTVVVENTKEDK	YAL001C	TFC3	3.81	1	0	75200	6980	0.093
KATFTDVIHDTEIYFFDQTEK	YAL001C	TFC3	-1.84	1	0	112000	11900	0.106
DHLATIVEVVKR	YAL001C	TFC3	3.26	1	0	102000	5980	0.059
VLDPEVAQLLSQANEAFVR	YGR047C	TFC4	6.19	1	0	76700	12600	0.164
SYNIPIDIR	YGR047C	TFC4	4.12	1	0	175000	12600	0.072
TPYDAER	YGR047C	TFC4	4.22	1	0	185000	36200	0.196
YFIDEENFTMAELC+57KPNFPIGQISENFEK	YNL039W	BDP1	4.5	1	0	52300	6100	0.117
LNDANLNKK	YNL039W	BDP1	5.43	2	0	2860000	252000	0.088
VDENPFANLYNYGSYGR	YNL039W	BDP1	2.93	2	0	415000	35800	0.086
LLNADIPESDRK	YNL039W	BDP1	4.74	1	0	662000	50200	0.076
SLEGFTLTGTNGHDNEIGDEGPIDASTQNPK	YNL039W	BDP1	311.7	2	0	1590000	38300	0.024
KRPILIELALR	YNL039W	BDP1	3.93	2	0	593000	47300	0.08
EADENENYVISK	YNL039W	BDP1	1.98	1	0	1600000	136000	0.085
KTEVVLGTIDDLKR	YNL039W	BDP1	5.73	2	0	736000	64300	0.087
ADVIEDNVTLKPAPLQTHR	YNL039W	BDP1	3.54	2	1	1370000	109000	0.08
LNDANLNK	YNL039W	BDP1	4.32	1	0	39200	28900	0.737
DKLLNADIPESDRK	YNL039W	BDP1	4.46	4	0	1290000	113000	0.088
EKVDENPFANLYNYGSYGR	YNL039W	BDP1	5.63	1	0	242000	21700	0.09
NASIENEYKEK	YNL039W	BDP1	4.45	2	0	557000	30700000	55.117
NASIENEYKEKVDENPFANLYNYGSYGR	YNL039W	BDP1	7.36	2	0	96500	9850	0.102
TPQLFIPESK	YNL039W	BDP1	2.33	1	1	3200000	213000	0.067
AKFVNEEK	YNL039W	BDP1	5.39	1	0	1530000	129000	0.084
GSGGIMTNDLK	YNL039W	BDP1	2.1	1	0	436000	43800	0.1
DNESRPSFKPSFLDSSSNSNGTAR	YNL039W	BDP1	385.14	5	0	346000	43000	0.124
HSSC+57IQIFK	YDR362C	TFC6	4.37	1	0	149000	159000	1.067
EGFETSVFDFPFK	YDR362C	TFC6	5.22	1	0	42100	3190	0.076
AAFAVHPLVSR	YDR362C	TFC6	4.02	1	0	162000	28100	0.173
SSSPGSSLGQK	YDR362C	TFC6	6.76	1	0	51200	3740	0.073
KSVVAEVPYDSLASPVSENSGSK	YDR362C	TFC6	6.89	1	0	117000	13000	0.111
VKEGFETSVFDFPFK	YDR362C	TFC6	4.38	1	0	199000	42500	0.214
SAILQYSGLETDAPLFR	YOR110W	TFC7	4.62	1	0	321000	14000	0.044
TAGLLSPTEENETTNAGQSK	YOR110W	TFC7	1.76	1	0	239000	18100	0.076
SYDTIDETDDQTSFTYIPFSDRK	YOR110W	TFC7	3.02	2	0	81100	3180	0.039
LLEIPVYLER	YOR110W	TFC7	2.17	1	0	408000	57300	0.14
IVLSNVRPM	YOR110W	TFC7	4.37	1	0	84000	38300	0.456
LVGTELAFPNAAHVHKK	YOR110W	TFC7	1.85	1	0	82200	2010	0.024
KPVIPVPAGYEILSK	YOR110W	TFC7	3.47	1	0	265000	42300	0.16
SNWLPEGPYPDPLTGIDSDVPLAEHGVQQAK	YOR110W	TFC7	9.33	1	0	108000	20200	0.187
C+57LETVQPIAK	YOR110W	TFC7	5.43	1	0	172000	22600	0.131
VEKEYPNVEC+57ILLVTHAASK	YOR110W	TFC7	1.26	1	0	93200	1000	0.011
INYDAIDGLFR	YGR246C	BRF1	5.96	0	1	313000	82100	0.262
AAEESGDFTTADSVK	YGR246C	BRF1	3.12	0	1	492000	95300	0.194
RPAGIAGAC+57ILLAC+57R	YGR246C	BRF1	3.87	1	0	227000	1980000	8.722
VSDDPDNLEDVDDEELNAHLLNEEASK	YGR246C	BRF1	4.56	2	0	170000	23200	0.136
THTEIVAVSHVAEETLQQR	YGR246C	BRF1	3.81	2	0	315000	78500	0.249
SGLHAALK	YGR246C	BRF1	4.01	1	0	1170000	360000	0.308
FRENDVEDGEARPPSFVK	YGR246C	BRF1	3.96	1	0	347000	50100	0.144
NLHLLPTTDTYLSK	YGR246C	BRF1	2.6	2	0	580000	120000	0.207
KENESGHFQDAIDGYSLETDPYC+57PR	YGR246C	BRF1	8.67	1	0	33300	9250	0.278
DLSNANNDLVC+57K	YGR246C	BRF1	5.32	0	1	1250000	65800	0.053
ENESGHFQDAIDGYSLETDPYC+57PR	YGR246C	BRF1	4.89	1	0	162000	30800	0.19
NC+57HGTEFER	YGR246C	BRF1	5.65	1	0	85000	15300	0.18
YSTDASINSFLNISDNVPVTSTGGPSSGGAYSNLPR	YOR113W	AZF1	7.98	1	0	64800	12400	0.191
GFSIVNNLFPQQQQLQNQHR	YOR113W	AZF1	7.34	1	0	114000	16700	0.146
ITAEILKK	YER159C	BUR6	5.45	1	0	366000	29100	0.08
LLSEQNASQLASANEKLQEELGNAYK	YJR060W	CBF1	5.44	1	0	68600	15300	0.223
KPTTLATTDEWKK	YJR060W	CBF1	4.47	1	0	139000	13400	0.096
QRDQGLLSQESNDGNIDSALLSEGATLK	YJR060W	CBF1	9.93	1	0	99300	30500	0.307
DQGLLSQESNDGNIDSALLSEGATLK	YJR060W	CBF1	3.43	2	1	575000	96700	0.168
RRENINTAINVLSDLLPVR	YJR060W	CBF1	5.56	1	0	73400	17500	0.238
GYNEEQNYSEAR	YJR060W	CBF1	4.93	1	0	115000	18300	0.159
LLSEQNASQLASANEK	YJR060W	CBF1	3.81	1	0	392000	96500	0.246
AAILAC+57AAEYIQK	YJR060W	CBF1	2.81	2	0	340000	74100	0.218
NSVNIGALC+57EDVPNTAGPHIARPVTINNLIPPSLPR	YOR028C	CIN5	8.93	2	0	149000	3190	0.021
NSVNIGALC+57EDVPNTAGPHIAR	YOR028C	CIN5	5.98	1	0	171000	9300	0.054
EENKADLHTISVVASNVTLPQIQLPK	YOR028C	CIN5	7.62	1	0	97700	1000	0.01
VSVSLSEQVFNEGER	YOR028C	CIN5	1.07	1	0	126000	61300	0.487
YNNDGQLIGK	YOR028C	CIN5	3.65	1	0	318000	71400	0.225
ADLHTISVVASNVTLPQIQLPK	YOR028C	CIN5	5.92	1	0	192000	4320	0.023
NSATTNLPSEER	YOR028C	CIN5	6.97	1	0	504000	29800	0.059
VSVSLSEQVFNEGERYNNDGQLIGK	YOR028C	CIN5	7.04	1	0	149000	8200	0.055
IATLEEPGYESR	YOR028C	CIN5	3.37	1	0	688000	56600	0.082
KNSATTNLPSEER	YOR028C	CIN5	3.38	1	0	121000	5760	0.048
TPNSGTC+57EVTYIGHKDFVLSVATTQNDEYILSGSK	YCR084C	TUP1	8.24	1	0	78100	30200	0.387
FSNDGEYLATGC+57NK	YCR084C	TUP1	4.69	2	0	1230000	138000	0.112
NSVISVAVANGSPLGPEYNVFATGSGDC+57K	YCR084C	TUP1	2.64	4	0	304000	80100	0.263
TPNSGTC+57EVTYIGHK	YCR084C	TUP1	-0.9	2	1	821000	117000	0.143
SVC+57FSPDGK	YCR084C	TUP1	4.81	1	1	2370000	296000	0.125
TGQC+57SLTLSIEDGVTTVAVSPGDGK	YCR084C	TUP1	6.33	4	2	626000	78300	0.125
VWDSETGFLVER	YCR084C	TUP1	2.71	1	0	1990000	256000	0.129
QTNDYYILYNPALPR	YCR084C	TUP1	5.05	3	1	1240000	146000	0.118
EEDATPASLHQDHYLVPYNQR	YCR084C	TUP1	5.59	4	0	582000	66700	0.115
VSDGSLVAR	YCR084C	TUP1	3.87	2	0	3900000	547000	0.14
SLDHTSVVC+57C+57VK	YCR084C	TUP1	4.52	3	2	860000	115000	0.134
SGNPLLMLQGHR	YCR084C	TUP1	3.55	1	0	767000	84700	0.11
NTVYELELTHR	YCR084C	TUP1	3.03	3	1	1760000	206000	0.117
DHQIASLTVQQQR	YCR084C	TUP1	3.93	1	2	1860000	272000	0.146
MNQQLAEMQQIR	YCR084C	TUP1	3.09	1	0	169000	34100	0.202
LNELLDAIR	YCR084C	TUP1	4.31	1	1	1320000	159000	0.12
LDSENESGTGHKDSVYSVVFTR	YCR084C	TUP1	5.19	5	1	919000	124000	0.135
GVLFWDKK	YCR084C	TUP1	5.23	1	0	824000	277000	0.336
NTVYELELTHRK	YCR084C	TUP1	2.92	1	0	623000	212000	0.34
LSDDSAANNHR	YCR084C	TUP1	3.42	1	0	326000	38900	0.119
DGQSVVSGSLDR	YCR084C	TUP1	4.18	3	1	1480000	483000	0.326
LWNLQNANNK	YCR084C	TUP1	4.2	1	0	936000	115000	0.123
ANHSKPIPPFLLDLDSQSVPDALKK	YCR084C	TUP1	7.58	2	1	371000	43300	0.117
QEFLQVSQEANTYR	YCR084C	TUP1	4.02	2	0	865000	168000	0.194
DVENLNTSSSPSSDLYIR	YCR084C	TUP1	5.21	4	1	1860000	230000	0.124
DSVYSVVFTR	YCR084C	TUP1	4.52	1	0	357000	56600	0.159
IWDIENRK	YCR084C	TUP1	2.61	1	0	450000	31700	0.07
DAYEEEIKHLK	YCR084C	TUP1	4.72	1	0	138000	29300	0.212
APESTLKETEPENNNTSK	YCR084C	TUP1	6.88	2	1	1760000	206000	0.117
YIAAGSLDR	YCR084C	TUP1	3.83	1	0	3990000	1160000	0.291
DFVLSVATTQNDEYILSGSK	YCR084C	TUP1	-0.96	2	0	99300	10400	0.105
IWDIENR	YCR084C	TUP1	5.18	1	0	405000	76600	0.189
DFVLSVATTQNDEYILSGSKDR	YCR084C	TUP1	9.43	1	0	573000	25800	0.045
ANHSKPIPPFLLDLDSQSVPDALK	YCR084C	TUP1	8.14	1	0	49500	1000	0.02
INDTGSATTATTTTATETEIKPK	YCR084C	TUP1	4.59	2	0	1390000	121000	0.087
FLATGAEDR	YCR084C	TUP1	1.51	1	1	4590000	631000	0.137
SEVSNQSPAVVESNTNNTSQEEKPVK	YBR112C	CYC8	5.38	1	0	147000	43400	0.295
ALTSLAHLYR	YBR112C	CYC8	2.7	2	0	506000	55300	0.109
YGSLDYAEEAFAK	YBR112C	CYC8	-0.07	1	0	109000	36500	0.335
TDYTAAYDAFQQAVNR	YBR112C	CYC8	3.21	1	0	154000	43500	0.282
AAELYER	YBR112C	CYC8	5.04	1	0	678000	200000	0.295
QPTHAIPTQAPATGITNAEPQVK	YBR112C	CYC8	1.22	1	1	178000	56600	0.318
LVNTATSIEENAK	YBR112C	CYC8	4.24	2	0	189000	85400	0.452
YSLNSGANISK	YNL167C	SKO1	4.68	1	0	634000	44200	0.07
SRQPSTVSTFDLEPNPFEQSFASSK	YNL167C	SKO1	7.24	2	0	221000	78800	0.357
NNSTSTITQHSQR	YNL167C	SKO1	5.69	2	0	369000	27500	0.075
SGLTPNESNIR	YNL167C	SKO1	3.79	1	0	767000	84400	0.11
STPTTNTTDGTVNNSISNSNFSPNTSTK	YNL167C	SKO1	2.46	1	0	230000	29900	0.13
SENAGYPSVNSRPIILDKK	YNL167C	SKO1	5.93	2	0	321000	21700	0.068
KIENDLQFYESEYDDLTQVIGK	YNL167C	SKO1	7.02	2	0	323000	43900	0.136
SENAGYPSVNSRPIILDK	YNL167C	SKO1	3.26	1	0	118000	19000	0.161
DSPSFLPGQQRPTIISPPILTPGGSK	YNL167C	SKO1	3.27	1	0	63200	1000	0.016
TGLTPGILTQSYNYPVLPSINK	YNL167C	SKO1	3.78	2	0	254000	15400	0.061
KNSAVTTAPAQKDDVENNK	YNL167C	SKO1	10.73	1	0	95300	1000	0.01
ISNNVTLDENEEQER	YNL167C	SKO1	2.74	1	0	150000	10400	0.069
LC+57GIIPSSSSNSQFNVNVSTPSSSSPPSTSLIALLESSISR	YNL167C	SKO1	8.36	2	0	80800	6960	0.086
QLIC+57ETNFYR	YNL167C	SKO1	5.35	1	0	573000	27700	0.048
SADIGTDKPVKPR	YPL181W	CTI6	5.42	1	0	155000	7580	0.049
KYSNNTNAIQ	YPL181W	CTI6	6.41	1	0	119000	4230	0.036
SIYKPVQEK	YPL181W	CTI6	4.21	1	0	587000	42200	0.072
VSAILEFISR	YPL181W	CTI6	4.84	2	0	438000	23700	0.054
NTSNTDDNVDDIGDEEDEVEDEASAVALAK	YPL181W	CTI6	4.21	1	0	188000	20600	0.11
KNPANFAC+57DVC+57GK	YNL027W	CRZ1	2.77	2	0	206000	26100	0.127
NELDDTSKDLGILLDIDSLGQFEQK	YNL027W	CRZ1	4.56	1	0	419000	280000	0.668
DNESYSATNNNNLLRPDDNDYNNEALSDIDR	YNL027W	CRZ1	10.02	1	0	189000	14800	0.078
VEQSDTFQWDDILTPADNQHRPSLTNQFLSPR	YNL027W	CRZ1	8.89	1	0	330000	4610	0.014
IESGIVNIK	YNL027W	CRZ1	3.49	1	0	652000	48100	0.074
NPANFAC+57DVC+57GK	YNL027W	CRZ1	4.14	1	0	111000	17700	0.159
SSQTSNNSFTSR	YNL027W	CRZ1	6.91	2	0	1120000	69500	0.062
LDSVTNNR	YNL027W	CRZ1	5.55	1	0	3420000	2330000	0.681
LLEMADLLPSSENDNNR	YNL027W	CRZ1	6.21	1	0	100000	1000	0.01
SFEDIINGR	YNL027W	CRZ1	3.99	1	0	371000	18200	0.049
VRDNESYSATNNNNLLRPDDNDYNNEALSDIDR	YNL027W	CRZ1	4.67	1	0	918000	91100	0.099
FTRPYNLK	YNL027W	CRZ1	1.83	1	0	984000	211000	0.214
TSYNTINSSNFNEDNNNNNLLTSKPK	YNL027W	CRZ1	3.36	3	0	2720000	48900	0.018
THTNERPFIC+57SIC+57GK	YNL027W	CRZ1	1.92	1	0	381000	30700	0.081
C+57ITPLYEEAR	YNL027W	CRZ1	2.24	1	0	1670000	31600	0.019
SAPNDSTTAPTNASNIANTASVNK	YIL036W	CST6	5.15	1	0	267000	361000	1.352
NVSNKPVFNQAVPVSSIPQYNAK	YIL036W	CST6	9.11	2	0	1570000	55600	0.035
ESHSNPSFTPK	YIL036W	CST6	4.87	1	0	338000	8850	0.026
NSLTPQYSIAAGNVNSHDR	YIL036W	CST6	494.18	1	0	40900	1000	0.024
KVINPTKDSALGDQSVIYSK	YIL036W	CST6	8.87	1	0	196000	7170	0.037
DSALGDQSVIYSK	YIL036W	CST6	3.04	1	0	465000	24000	0.052
EFNEIKDENR	YIL036W	CST6	5.25	1	0	42900	24300	0.566
VINPTKDSALGDQSVIYSK	YIL036W	CST6	8.35	1	0	129000	7870	0.061
SLDPTDINYSTNMAGVVDQIHDYTTSNR	YIL036W	CST6	-0.77	1	0	66800	10900	0.163
VVKPSANSNYQQAAYLR	YIL036W	CST6	4.45	5	0	646000	19300	0.03
TTAEDTSIAK	YPL049C	DIG1	6.07	1	0	377000	153000	0.406
TSQPQQQSPSLLQGEIR	YPL049C	DIG1	9.06	1	0	51100	27200	0.532
STQDPIGDTEISVANAK	YPL049C	DIG1	2.18	1	0	84700	34100	0.403
FFLATAPVNWQENQIIR	YHR084W	STE12	4.98	1	0	56300	26300	0.467
LIIEPNTLELNGLTEETPHDLPK	YHR084W	STE12	5.29	2	0	45000	17000	0.378
ATPGEVEESLR	YHR084W	STE12	2.86	1	0	517000	556000	1.075
NYPPSTFYSQNINQYPR	YHR084W	STE12	8.18	2	0	94600	39400	0.416
LFADALER	YHR084W	STE12	5.5	0	1	542000	84400	0.156
SEFLSFLFR	YHR084W	STE12	6.23	1	1	498000	180000	0.361
VQANNENDEVSK	YHR084W	STE12	5.86	1	0	176000	75400	0.428
ISKPLHIK	YHR084W	STE12	0.75	1	0	126000	49800	0.395
IFDVYIQK	YBR083W	TEC1	4.77	2	1	3200000	188000	0.059
HIYENIDGYK	YBR083W	TEC1	3.25	1	1	2000000	123000	0.062
SATVTQLQSRPVPYYK	YBR083W	TEC1	6.47	2	0	441000	30100	0.068
TPLIYAK	YBR083W	TEC1	5.83	1	1	8630000	428000	0.05
LLTPITASNEK	YBR083W	TEC1	0.51	1	0	4410000	272000	0.062
NIESYTGR	YBR083W	TEC1	-0.64	1	0	1780000	123000	0.069
KIENFIK	YBR083W	TEC1	3.7	1	0	3220000	201000	0.062
WSEKVEEAFLEALR	YBR083W	TEC1	4.68	2	0	259000	35400	0.137
SDDLKSPSAK	YBR083W	TEC1	4.1	1	0	896000	49400	0.055
KAILESAK	YBR083W	TEC1	4.3	2	0	2790000	176000	0.063
KIEIEQR	YBR083W	TEC1	3.27	1	0	2070000	92500	0.045
IQEHESNPEFSSNSNSGSEYESEEEVVPR	YBR083W	TEC1	5.4	1	0	222000	8790	0.04
NELISLYIK	YBR083W	TEC1	3.02	1	0	2120000	117000	0.055
IKDSLTLSSK	YBR083W	TEC1	4.67	1	0	1340000	80900	0.06
NLYVSNNSSGLSVHSK	YBR083W	TEC1	6.91	3	1	1010000	76600	0.076
NEAEDNINLIDTHPQFELVNTGLGAK	YBR083W	TEC1	4.66	4	1	2060000	106000	0.051
SATVTQLQSR	YBR083W	TEC1	5.22	1	0	1110000	63100	0.057
RPLEQLSPTELHQGDRPNK	YBR083W	TEC1	3.02	3	0	395000	1000	0.003
DSYSQSALDDMFPEAVVSTAAC+57VK	YBR083W	TEC1	6.25	2	0	56400	4340	0.077
IIMDYIETEC+57DR	YPL075W	GCR1	2.95	1	0	268000	28200	0.105
EIC+57IFENFK	YPL075W	GCR1	3.66	1	0	598000	72700	0.122
LNEGATGQPYDYFNTVSR	YPL075W	GCR1	5.61	1	0	72400	10800	0.149
TAPSFPQSSSK	YPL075W	GCR1	4.75	1	0	768000	92700	0.121
KLNEGATGQPYDYFNTVSR	YPL075W	GCR1	5.37	2	0	58000	12000	0.207
LVDLIVDQTYPDSLTLR	YPL075W	GCR1	0.87	1	0	96600	4630	0.048
NSNNNALNNVTGIETQFLNPSTEEVSQK	YPL075W	GCR1	7.83	1	0	224000	23700	0.106
FTNPQQPR	YPL075W	GCR1	3.03	1	1	817000	195000	0.239
NSNNNALNNVTGIETQFLNPSTEEVSQKVDSYFMELSK	YPL075W	GCR1	3.55	0	1	1470	25000	17.007
LSQEITQLK	YPL075W	GCR1	1.6	1	0	888000	116000	0.131
KLPLPGSIASAATGSPFSPSPVGESPYSK	YPL075W	GCR1	3.81	1	0	73000	10200	0.14
YLSQHPLLLPNIVTFISK	YPL075W	GCR1	5.23	1	0	230000	20200	0.088
NSNPLGTDADKPVPISNIHNSTEAANSSGTVTK	YPL075W	GCR1	6.8	1	0	120000	16000	0.133
QLLSGNQAIGSK	YPL075W	GCR1	2.88	1	0	680000	68700	0.101
INNGLTLNSLSLYFR	YPL075W	GCR1	4.98	1	0	179000	12600	0.07
VSEDSHFFPTRR	YPL075W	GCR1	5.07	1	0	353000	77600	0.22
AGPNEAIK	YPL075W	GCR1	5.12	3	0	2950000	331000	0.112
LPLSTLANTAVTESFR	YPL075W	GCR1	1.51	2	0	194000	22800	0.118
FIPELFQNEEFK	YPL075W	GCR1	2.21	1	0	115000	13200	0.115
TDSELENDELWR	YNL199C	GCR2	1.39	1	0	115000	14700	0.128
RLQTLSQDVNSR	YNL199C	GCR2	2.68	1	0	96200	16500	0.172
LQTLSQDVNSR	YNL199C	GCR2	2.22	1	0	683000	54000	0.079
LYNATLSSGSIDDR	YNL199C	GCR2	3.37	1	0	580000	25100	0.043
ELELSFDASPYAK	YNL199C	GCR2	-0.48	2	0	353000	34800	0.099
EAYDAIISEK	YNL199C	GCR2	3.77	1	0	257000	30800	0.12
NC+57MIFFNNIR	YLR256W	HAP1	0.53	1	0	163000	9980	0.061
HETPVEALELC+57QK	YLR256W	HAP1	5.59	1	0	405000	124000	0.306
EESLLLKHETPVEALELC+57QK	YLR256W	HAP1	4.98	1	0	173000	20300	0.117
LSDSC+57NLGILIIILR	YLR256W	HAP1	4.82	1	0	301000	19400	0.064
C+57GPLTGMR	YLR256W	HAP1	1.23	1	0	314000	25600	0.082
C+57PINHAQAPPSAAAAATR	YLR256W	HAP1	7.92	2	0	718000	44200	0.062
SYKPITYTSSNLR	YLR256W	HAP1	1.83	1	0	833000	64600	0.078
LDLPHESTTR	YLR256W	HAP1	3.93	1	0	427000	47700	0.112
KFELDSLINLLK	YLR256W	HAP1	2.93	1	0	667000	35600	0.053
NLTYGTENVNDVVSSLINK	YLR256W	HAP1	3.08	2	2	1070000	66100	0.062
SANANANSSSLSISNKYDNDELDLTKDFDLLHIK	YLR256W	HAP1	8.55	5	0	222000	17700	0.08
ESSIITNGTSSGFNSSVEDEDVK	YLR256W	HAP1	416.71	3	0	93600	37400	0.4
ITTNQINLPDPSRDEAFDNSIK	YLR256W	HAP1	4.26	2	0	1250000	87100	0.07
NDAVDFLPVDNVEIDGVGIK	YLR256W	HAP1	5.45	2	0	476000	24500	0.051
DFDLLHIK	YLR256W	HAP1	1.8	1	0	165000	46900	0.284
KLDLPHESTTR	YLR256W	HAP1	3.7	2	0	950000	74300	0.078
FNDGYIDNNSNNDIPR	YLR256W	HAP1	3.85	1	0	454000	20200	0.044
VHSSPSSNSLK	YLR256W	HAP1	2.89	1	0	256000	41900	0.164
RFNDGYIDNNSNNDIPR	YLR256W	HAP1	5.23	4	0	224000	284000	1.268
STGFFVSLLDTPSKKSDSK	YLR256W	HAP1	7.77	1	0	29100	1000	0.034
HLYPAIPILDEQNFK	YLR256W	HAP1	5.72	1	0	183000	23200	0.127
STGFFVSLLDTPSK	YLR256W	HAP1	6.47	1	0	726000	37800	0.052
LPDILNHGQHNQNLYADGR	YLR256W	HAP1	456.6	6	0	831000	38700	0.047
DFSDTKLPSASR	YLR256W	HAP1	5.81	1	0	187000	835000	4.465
LNEWYYQK	YLR256W	HAP1	1.22	1	0	122000	17200	0.141
VSNMSGFLAGDKDQLQK	YLR256W	HAP1	5.38	2	0	576000	30900	0.054
ENQVSIER	YLR256W	HAP1	4.41	1	0	1720000	379000	0.22
GLLPTSEGGSVDSNNDEIYGLPK	YLR256W	HAP1	424.71	4	0	712000	37400	0.053
NTAALPASTHNTIPHHQPQSGSHAR	YLR256W	HAP1	5.58	2	0	427000	29100	0.068
DLADLDGLEPATK	YOR032C	HMS1	3.53	1	0	552000	23000	0.042
VSHNIIEK	YOR032C	HMS1	6.91	1	0	212000	1000	0.005
DSFVHLTEPSQPLSDNSSSEQVQK	YOR032C	HMS1	7.1	1	0	472000	7260	0.015
EQLSGFENFLPLSK	YOR032C	HMS1	2.67	1	0	321000	24500	0.076
SNINDKIEQLR	YOR032C	HMS1	3.83	2	0	107000	16400	0.153
SIEYIC+57HLER	YOR032C	HMS1	3.03	1	0	225000	857000	3.809
VDSNSDNNSSNKAPNITVPDYSIIPTSVLVTLLPR	YNL103W	MET4	8.52	2	0	172000	9550	0.056
NLVLSSGETEGIKK	YNL103W	MET4	5.49	1	0	272000	2580	0.009
RPLIGDVTNR	YNL103W	MET4	3.68	2	0	415000	73700	0.178
SSPLSNVTSAQNSSSQQR	YNL103W	MET4	8.68	1	0	281000	315000	1.121
KELGDDDEDLLIQSK	YNL103W	MET4	2.97	1	0	48300	2520	0.052
IHTLETENK	YNL103W	MET4	4.88	1	0	921000	30200	0.033
RIHTLETENK	YNL103W	MET4	4.43	3	0	1680000	19200	0.011
ELGDDDEDLLIQSK	YNL103W	MET4	3.9	1	0	723000	9970	0.014
NTFLTSQYDQSK	YNL103W	MET4	4.96	1	0	115000	15000	0.13
EKELESSIHELTEIAASLQK	YNL103W	MET4	9.7	3	0	410000	8790	0.021
RNTFLTSQYDQSK	YNL103W	MET4	7.04	1	0	68500	8180	0.119
QRNPHFLTQR	YNL103W	MET4	5.62	1	0	131000	20300	0.155
NINTNDSQEAPILK	YNL103W	MET4	4.43	1	0	712000	12100	0.017
ELESSIHELTEIAASLQK	YNL103W	MET4	7.3	2	0	968000	4830	0.005
ESNSIAAQDDINLAK	YPL082C	MOT1	5.41	1	0	178000	12400	0.07
IVDSFGVLR	YPL082C	MOT1	991.06	1	1	1120000	235000	0.21
ISSVEVMAYTIR	YPL082C	MOT1	4.09	1	0	51700	11800	0.228
LPNVAIVVQGETEAGPHAFGVETAEK	YPL082C	MOT1	6.34	1	0	148000	19400	0.131
VVVYAGGPTVR	YPL082C	MOT1	-0.89	1	0	1030000	89900	0.087
LTLRPQLSDADIIVTSYDVAR	YPL082C	MOT1	3.07	1	0	293000	47700	0.163
LVPLEAGIADPK	YPL082C	MOT1	2.21	1	0	476000	56000	0.118
NLATTTFASIIK	YPL082C	MOT1	2.19	1	0	421000	61700	0.147
QVILIETGSTQVVR	YPL082C	MOT1	1.94	1	0	278000	27600	0.099
ILFEVLGPSILQK	YPL082C	MOT1	6.24	1	1	268000	36500	0.136
ASQDQNFPIQNVISQHR	YPL082C	MOT1	5.85	3	0	365000	44200	0.121
VLLASSMNDYNVLGK	YPL082C	MOT1	3.2	1	0	124000	22000	0.177
SISETTTDSDIPIPK	YPL082C	MOT1	1.62	1	0	193000	28400	0.147
QTGLDLHDIINAPK	YPL082C	MOT1	4.55	1	0	105000	9670	0.092
QLLNRDEFPVFR	YPL082C	MOT1	3.06	1	0	221000	29100	0.132
NLC+57GFLC+57VDTSEVPDFSVNAEYKEK	YPL082C	MOT1	8.11	1	0	45100	5190	0.115
HPVDITESSVSK	YPL082C	MOT1	6.54	1	1	239000	98600	0.413
ALIFC+57QLK	YPL082C	MOT1	3.82	1	0	302000	41400	0.137
IIQDYYC+57ELGDLQK	YPL082C	MOT1	3.87	1	0	270000	1430000	5.296
KFNEDPSIDC+57LLLTTK	YPL082C	MOT1	0.58	1	0	41100	11500	0.28
TLQTIC+57IIASDQYLR	YPL082C	MOT1	4.51	1	0	165000	20400	0.124
SANELDDNALESGSISC+57GPLLSR	YDR176W	NGG1	4.82	2	0	78600	3950	0.05
KSANELDDNALESGSISC+57GPLLSR	YDR176W	NGG1	2.8	1	0	353000	57000	0.161
TLDLTFER	YDR176W	NGG1	2.91	2	0	343000	1190000	3.469
IGPLFDKPEIMK	YDR176W	NGG1	5.32	1	0	57300	30800	0.538
KPSPYSNDASTILPK	YDR176W	NGG1	4.75	2	0	305000	98000	0.321
QANDEKQETSNADGQHESSTATEETNIIDK	YDR176W	NGG1	8.84	1	0	41700	1000	0.024
YIIPDSLQFDKTYDPEVNPFIIPK	YDR176W	NGG1	4.83	1	0	235000	13500	0.057
TGGEDDIQSFR	YDR176W	NGG1	2.1	1	1	1130000	78900	0.07
YIIPDSLQFDK	YDR176W	NGG1	2.76	2	0	718000	62900	0.088
AAAALGLFNEEGLESTGEDFLKK	YDR176W	NGG1	0.87	1	0	178000	26400	0.148
LLSAVLKDDNDKSELQSSK	YDR176W	NGG1	14.53	2	0	689000	60100	0.087
SEFVVSQTLPR	YDR176W	NGG1	1.5	1	0	1840000	118000	0.064
GDQETIEALRK	YDR176W	NGG1	3.81	2	0	751000	50100	0.067
KAQLIPLVER	YDR176W	NGG1	1.97	2	0	292000	20700	0.071
TYDPEVNPFIIPK	YDR176W	NGG1	3.13	2	0	832000	75700	0.091
RPFDSETENR	YDR176W	NGG1	4.55	1	0	122000	162000	1.328
GDQETIEALR	YDR176W	NGG1	4.24	1	0	482000	84100	0.174
AAAALGLFNEEGLESTGEDFLK	YDR176W	NGG1	6.44	2	0	435000	58600	0.135
EEINEDKDLQVHR	YDR176W	NGG1	1.91	1	0	238000	41500	0.174
GVQSPPKPPPSNEISGTIENDVESIK	YDR176W	NGG1	2.39	1	0	339000	88300	0.26
VSVQTYLSR	YBL066C	SEF1	12.79	1	1	216000	249000	1.153
LSHIIGSSTSSPDGLLEPK	YBL066C	SEF1	7.47	1	0	126000	29700	0.236
FSTGTNTVTSSNFQTIDNENNVK	YBL066C	SEF1	2.02	1	0	112000	36100	0.322
TLLDASNDISIPSNSIYPVASVPASNNNPQSTK	YBL066C	SEF1	9.22	1	0	89900	19700	0.219
IGLHC+57EINPQFRPK	YBL066C	SEF1	1.58	1	0	81900	26600	0.325
NTLLTATPIELIC+57R	YDR310C	SUM1	4.89	3	0	4100000	75200	0.018
ENAEYER	YDR310C	SUM1	3.18	1	0	4220000	83500	0.02
MGLTISAADTVHK	YDR310C	SUM1	1.64	2	0	1180000	54900	0.047
TAGDDGALDQTENTSISPK	YDR310C	SUM1	518.55	7	1	1720000	34200	0.02
GVGNSGTLATVENVSGDISADLSK	YDR310C	SUM1	437.15	4	0	262000	5310	0.02
VNVEENKTEK	YDR310C	SUM1	2.27	1	0	2290000	43800	0.019
YFVEPSTKQESLLLSAPSSSRDDADMSLTSVPQR	YDR310C	SUM1	11.08	1	0	58700	38600	0.658
FHNYTILHAVK	YDR310C	SUM1	1.12	2	0	1100000	17800	0.016
GEEDEGERGVGNSGTLATVENVSGDISADLSK	YDR310C	SUM1	8.39	1	0	474000	10700	0.023
DTSLTDSVQDLFNSLK	YDR310C	SUM1	6.73	1	0	31400	4280	0.136
LPSGPKDDVDTLALTSAQNQANSLR	YDR310C	SUM1	6.35	8	0	2710000	81300	0.03
SASISGISDHQQEGYQPLEQEK	YDR310C	SUM1	5.3	3	0	2820000	58100	0.021
TVETMISNSTDTIDKSDASNR	YDR310C	SUM1	7.17	1	0	795000	38700	0.049
QVGSGFGSNPLHIK	YDR310C	SUM1	3.68	2	0	2760000	44000	0.016
TEDHTKGEEDEGERGVGNSGTLATVENVSGDISADLSK	YDR310C	SUM1	5.63	2	0	270000	53300	0.197
YFVEPSTK	YDR310C	SUM1	4.53	1	0	4650000	2380000	0.512
QVGSGFGSNPLHIKDSEAFPHSSIEALK	YDR310C	SUM1	3.69	2	0	80400	2860	0.036
LVDIDNEGSNANSDSLK	YDR310C	SUM1	2.57	2	0	2260000	49800	0.022
VGIQSMLNSGEEAITKENAEYER	YDR310C	SUM1	3.81	1	0	380000	19100	0.05
AKEEELINSSINEEDYAAK	YDR310C	SUM1	3.62	7	0	1750000	51400	0.029
KRTAGDDGALDQTENTSISPK	YDR310C	SUM1	8.02	1	0	84200	22100	0.262
VLSHNQSVLENKLDDVMK	YDR310C	SUM1	-11.88	2	2	755000	18200	0.024
PSTANSSSITPTPVTPNNLIQIK	YDR310C	SUM1	5.46	1	0	87600	1000	0.011
FKAKEEELINSSINEEDYAAK	YDR310C	SUM1	4.65	1	0	943000	6850	0.007
KLDTDANAK	YDR310C	SUM1	6.25	1	0	225000	41600	0.185
VNHSNLLIENSSNNTSSQHNTSSSR	YDR310C	SUM1	366.31	4	0	2420000	41900	0.017
NQVNTDILVNNLNER	YDR310C	SUM1	5.18	4	1	2760000	56500	0.02
ERPSTANSSSITPTPVTPNNLIQIK	YDR310C	SUM1	378.24	4	0	5900000	168000	0.028
ALPSITDIPVSDDSDIKR	YDR310C	SUM1	3.55	3	0	1190000	31900	0.027
LVSNAASVNLKSASNQGAPFSPVNITLPTAVVQTSK	YDR310C	SUM1	4.35	1	0	164000	798	0.005
KTPGDEETTTFVPLENSQPSDTIRK	YDR310C	SUM1	6.94	1	0	83100	25600	0.308
SFMESNKK	YDR310C	SUM1	5.56	1	0	1640000	51000	0.031
NEIPINSLLPSSK	YDR310C	SUM1	4.11	1	0	267000	2200	0.008
LPPVSSPAAATAAAAAAVTSEMNR	YDR310C	SUM1	6.56	5	0	2380000	44000	0.018
FHQIPSSPSNPVSQPAPVR	YDR310C	SUM1	4.89	6	1	3350000	216000	0.064
RGPGRPR	YDR310C	SUM1	6.28	1	0	11700	32100	2.744
VLSHNQSVLENK	YDR310C	SUM1	5.26	2	0	1380000	104000	0.075
SSSENSGNNTTNNNNTDNVIK	YDR310C	SUM1	448.01	4	0	1470000	131000	0.089
TNNENGKERPSTANSSSITPTPVTPNNLIQIK	YDR310C	SUM1	292.46	3	0	179000	89000	0.497
IKNEIPINSLLPSSK	YDR310C	SUM1	0.48	5	0	6740000	142000	0.021
FSANSDINSDIR	YDR310C	SUM1	5.37	1	0	1590000	54100	0.034
TALLSKDTSLTDSVQDLFNSLK	YDR310C	SUM1	7.01	1	0	122000	8170	0.067
LSTMLQNTSK	YDR310C	SUM1	3.29	1	0	1730000	120000	0.069
FSANSDINSDIRR	YDR310C	SUM1	3.74	1	0	1330000	25200	0.019
SSSITPTPVTPNNLIQIK	YDR310C	SUM1	3.72	1	0	133000	1000	0.008
KTPGDEETTTFVPLENSQPSDTIR	YDR310C	SUM1	6.19	4	0	2080000	98000	0.047
SASNQGAPFSPVNITLPTAVVQTSK	YDR310C	SUM1	394.03	9	1	8440000	163000	0.019
TPGDEETTTFVPLENSQPSDTIRK	YDR310C	SUM1	3.98	1	0	217000	19100	0.088
DIPDVPITTGAYLEFK	YDR310C	SUM1	2.98	3	0	3750000	119000	0.032
DSEAFPHSSIEALK	YDR310C	SUM1	4.44	2	0	540000	26300	0.049
SASISGISDHQQEGYQPLEQEKLVDIDNEGSNANSDSLK	YDR310C	SUM1	5.68	1	0	79800	1000	0.013
QESLLLSAPSSSR	YDR310C	SUM1	4.65	1	0	747000	20300	0.027
DSEAFPHSSIEALKEGMDK	YDR310C	SUM1	-11.29	0	1	115000	888000	7.722
LVSNAASVNLK	YDR310C	SUM1	0.99	1	0	10800000	675000	0.063
VNVEENK	YDR310C	SUM1	6.61	1	0	419000	77400	0.185
IIPPDIR	YDR310C	SUM1	3.52	1	0	16600000	4130000	0.249
VGIQSMLNSGEEAITK	YDR310C	SUM1	5.42	1	0	496000	9880	0.02
SLELASLISTNGDPNAEDSNTTDTVHNNVEGK	YDR310C	SUM1	6.43	4	0	1530000	125000	0.082
QNFIQSLEK	YER111C	SWI4	2.98	1	0	215000	19600	0.091
LITIAHQIEDAFDSVSNK	YER111C	SWI4	1.9	1	0	47200	6650	0.141
QTILTILSSER	YER111C	SWI4	5.39	1	0	141000	16700	0.118
LITIAHQIEDAFDSVSNKTPINSISDLQSR	YER111C	SWI4	4.4	1	0	51000	3490	0.068
ILENSPILYR	YER111C	SWI4	5.91	1	0	160000	52400	0.328
HNLINNISNNSNQSTIIQQQK	YER111C	SWI4	14.65	1	0	152000	11800	0.078
TTLIKPESEFDNWLSDENDGASHINVNK	YOR344C	TYE7	7.31	1	0	40000	821	0.021
TDNNDDSTPLKNEIELNDSFIK	YOR344C	TYE7	3.64	1	0	53800	24600	0.457
SSETTLIKPESEFDNWLSDENDGASHINVNK	YOR344C	TYE7	5.23	2	0	420000	22700	0.054
LYEMEVQR	YOR344C	TYE7	2.53	2	0	11600000	64700	0.006
LQQIIPWVASEQTAFEVGDSVK	YOR344C	TYE7	4.49	3	0	5030000	45400	0.009
LKSEIDTLK	YOR344C	TYE7	4.68	1	0	3280000	50600	0.015
AVDYILYLQNNER	YOR344C	TYE7	1.36	2	0	16600000	66400	0.004
KQDEDGAETAATTPLPSAAATSTK	YOR344C	TYE7	3.3	3	0	4550000	242000	0.053
LKSEIDTLKQDQK	YOR344C	TYE7	5.69	1	0	480000	18900	0.039
SEIDTLKQDQK	YOR344C	TYE7	1.46	1	0	1000000	2950	0.003
LQQIIPWVASEQTAFEVGDSVKK	YOR344C	TYE7	4.39	1	0	227000	3670	0.016
LLDLSTK	YDR213W	UPC2	5.06	1	0	1290000	525000	0.407
VIELIEVDGKK	YDR213W	UPC2	5.78	1	0	254000	12400	0.049
NQGDFILR	YDR213W	UPC2	4.57	1	0	798000	358000	0.449
SSVSAGTSNIAK	YDR213W	UPC2	4.9	1	0	120000	4870	0.041
EGPLQSQTSETTLNSDAATLQADALSQLSK	YDR213W	UPC2	7.5	2	0	541000	17400	0.032
ASGSSNDSFPSSASTTK	YDR213W	UPC2	6.07	1	0	108000	17800	0.165
TETGLEQYVSSHR	YDR213W	UPC2	4.84	1	0	405000	56400	0.139
LEC+57QYTPIHLR	YDR213W	UPC2	2.17	1	0	233000	23600	0.101
TEFGYPVSC+57SK	YIL056W	VHR1	0.39	3	0	492000	20400	0.041
IPVPITLPK	YIL056W	VHR1	5.11	2	0	2210000	40300	0.018
NFGIFHNDNLLNDESLAK	YIL056W	VHR1	3.68	1	0	65600	79200	1.207
ELLNFNDEK	YIL056W	VHR1	2.32	1	0	141000	8720	0.062
IRELLNFNDEKK	YIL056W	VHR1	3.95	1	0	143000	2180	0.015
ATLLTTLPMKPQSANK	YIL056W	VHR1	3.67	1	0	115000	12400	0.108
SNSDFLPSSNYAADFQFSNK	YIL056W	VHR1	4.42	2	0	242000	3090	0.013
RLELIDKFQLSQYK	YIL056W	VHR1	5.78	1	0	319000	18500	0.058
SSLTAFDNILNR	YIL056W	VHR1	4.22	2	0	1150000	80300	0.07
FQLSQYK	YIL056W	VHR1	3.5	1	0	181000	17800	0.098
YTGYGTTHK	YER064C	YER064C	1.75	2	0	1010000	9940	0.01
NASLLRDPSAPYAHGGDEK	YER064C	YER064C	3.1	1	0	215000	8100	0.038
DPSAPYAHGGDEK	YER064C	YER064C	4.38	2	0	62300	16300	0.262
LSSIEFLTILSQR	YER064C	YER064C	5.3	2	0	224000	6010	0.027
ASEQDDNIR	YER064C	YER064C	2.96	2	0	1790000	40000	0.022
AQLNFNDEKK	YER064C	YER064C	4.64	1	0	27800	19400	0.698
SEFEYPDTFSAEFEK	YER064C	YER064C	2.79	1	0	284000	8220	0.029
SSTSADSTIITLPSIEVPNTYDDDRLK	YER064C	YER064C	6.22	2	0	333000	80500	0.242
RLELIDSFGLSQHK	YER064C	YER064C	3.4	1	0	275000	6550	0.024
SIIVEIVNNAIPLPEQIQR	YER064C	YER064C	5.63	2	0	481000	12700	0.026
QLFADLSQEK	YER064C	YER064C	2.88	1	0	496000	138000	0.278
GISEVTENTGK	YPL228W	CET1	3.7	1	1	971000	79000	0.081
IAGNAVGSVVK	YPL228W	CET1	1.28	1	0	599000	54100	0.09
QSETTHEVELEINTPALLNAFDNITNDSK	YPL228W	CET1	8.32	1	0	235000	16700	0.071
FSIIESQTR	YPL228W	CET1	4.16	1	0	1180000	124000	0.105
VGQFIEKR	YPL228W	CET1	3.58	1	0	325000	87400	0.269
DLEVLNEISASSKPSK	YPL228W	CET1	6.75	3	0	560000	49500	0.088
ISLNLELPVPDNDPPEK	YPL228W	CET1	-2.86	1	0	155000	21200	0.137
KEEEANAAVDNIFEEK	YPL228W	CET1	6.32	2	0	232000	16900	0.073
QGNEGNIASNYITQVPLQK	YPL228W	CET1	5.11	3	0	133000	14000	0.105
IDPSFLNIIPDDDLTK	YPL228W	CET1	3.41	1	0	257000	69500	0.27
ISLNLELPVPDNDPPEKYK	YPL228W	CET1	7.79	1	0	456000	41100	0.09
IAGNAVGSVVKKEEEANAAVDNIFEEK	YPL228W	CET1	3.56	1	0	39500	41200	1.043
HVAQLLLYSPK	YPL228W	CET1	4.56	2	0	1330000	66600	0.05
LEKPSDDSIHQNSK	YPL228W	CET1	3.5	1	0	257000	43700	0.17
SFIELEMK	YPL228W	CET1	5.71	1	0	393000	9320	0.024
TFLNNGTIIR	YPL228W	CET1	5.22	1	0	678000	51800	0.076
GPDRVNPPVSSQC+57VFTELDAHLTPNIDASLFK	YPL228W	CET1	7.83	2	0	182000	96200	0.529
VNPPVSSQC+57VFTELDAHLTPNIDASLFK	YPL228W	CET1	4.87	1	0	14000	1000	0.071
VSYIHNDSC+57TR	YPL228W	CET1	5.25	1	0	347000	35400	0.102
TQHILDGK	YOL123W	HRP1	3.91	0	1	132000	118000	0.894
IFVGGIGPDVRPK	YOL123W	HRP1	5.24	0	1	114000	129000	1.132
NSFAVIEFTPEVLDR	YDL051W	LHP1	2.13	1	0	65500	184000	2.809
FNGTVLVEFK	YDL051W	LHP1	3.61	0	1	101000	325000	3.218
TTAEKNDGWVPISTIATFNR	YDL051W	LHP1	4.6	1	1	44300	109000	2.46
AEIQEC+57TAR	YAL032C	PRP45	4.54	1	0	151000	48400	0.321
LAMEQEMLAK	YAL032C	PRP45	6.18	1	0	44000	1660	0.038
LSEALENADKK	YAL032C	PRP45	1.07	1	0	305000	22700	0.074
VSTALSSDRVEPAILTDQIAK	YAL032C	PRP45	3.7	1	0	368000	11400	0.031
TNYEKLDEAVNVK	YAL032C	PRP45	3.61	1	0	23100	3330	0.144
YVTETHQAPANLLLNNSHHIEVVSK	YAL032C	PRP45	5.07	2	0	92100	18600	0.202
LDDFIPK	YAL032C	PRP45	4.36	2	0	520000	99200	0.191
RQSNFELSVPLPTK	YAL032C	PRP45	5.75	1	0	143000	10500	0.073
RHEDQVYDNPLFVQQDIESIYK	YAL032C	PRP45	2.37	2	0	276000	7990	0.029
AESDDKSDNYGA	YAL032C	PRP45	7.23	1	0	306000	8970	0.029
NPNGYTVALER	YAL032C	PRP45	2.83	1	0	170000	19800	0.116
RSEQPDLQYDSR	YAL032C	PRP45	6.42	1	0	3810000	10400	0.003
SEGASGSHGPIQFTK	YAL032C	PRP45	2.39	1	0	284000	8150	0.029
SEQPDLQYDSR	YAL032C	PRP45	6.35	1	0	207000	8000	0.039
IIAC+57LENK	YMR229C	RRP5	0.83	0	1	4960	15400	3.105
TNDIPIGELLPSC+57EITSVSSSGIELK	YMR229C	RRP5	8.16	1	1	376000	252000	0.67
VVTC+57DEDSR	YMR229C	RRP5	4.44	1	1	197000	196000	0.995
TLKNGSSLLGQISAITK	YMR229C	RRP5	568.73	0	1	1000	58400	58.4
LDNTVNVTGLAHITEIADKKPEDLSALFGVGDR	YMR229C	RRP5	7.89	2	1	151000	235000	1.556
SLVNIEDNELPLVSTYENAK	YMR229C	RRP5	6.11	2	2	85000	117000	1.376
FAQLEFAK	YMR229C	RRP5	2.1	1	1	201000	327000	1.627
VASIDREHGFVNAIGK	YMR229C	RRP5	4.61	1	0	187000	265000	1.417
YVLLDLGNK	YMR229C	RRP5	4.02	1	1	308000	497000	1.614
GIFVYLSR	YMR229C	RRP5	2.3	1	1	299000	446000	1.492
KKVESNIEDPVDSSIK	YMR229C	RRP5	1.28	1	0	151000	228000	1.51
SWDDLSIGSIVK	YMR229C	RRP5	4.06	0	1	178000	213000	1.197
SHEDLKQGEIVDGIVK	YMR229C	RRP5	3.05	1	0	67800	90200	1.33
LLPGAVFLGNITK	YMR229C	RRP5	4.54	2	0	597000	595000	0.997
KETLPLTYDDVKDLNK	YMR229C	RRP5	5.49	1	0	67600	96100	1.422
IGTELTGLVIDKDTR	YMR229C	RRP5	1.88	0	1	687000	700000	1.019
NTEEVSFPR	YMR229C	RRP5	3.98	1	1	286000	367000	1.283
DTIENIVPGR	YMR229C	RRP5	4.04	1	0	183000	225000	1.23
VDIAEVFDTYEEITDKKQPLSNYK	YMR229C	RRP5	11.94	1	0	63200	57500	0.91
TIITVHVIEK	YMR229C	RRP5	3.81	1	0	323000	295000	0.913
VLGYSPVDDIYQLSTDPK	YMR229C	RRP5	5.6	0	1	144000	192000	1.333
VGDELPGR	YMR229C	RRP5	4.92	0	1	385000	1780000	4.623
GLFVAFNGK	YMR229C	RRP5	3.85	0	1	203000	337000	1.66
TFSEEDLK	YMR229C	RRP5	3.48	1	1	478000	371000	0.776
LLDVDADR	YMR229C	RRP5	5.39	1	1	716000	917000	1.281
LLGIYEISEK	YMR229C	RRP5	11.67	1	1	181000	243000	1.343
KNQLNVILAANLHGR	YMR229C	RRP5	4.05	0	1	62700	116000	1.85
ATEYVASHESQKADE	YMR229C	RRP5	6.3	2	1	86100	135000	1.568
VLILSNLPHILK	YMR229C	RRP5	4.63	1	1	298000	389000	1.305
LLGIYEISEKFDK	YMR229C	RRP5	3.56	0	1	130000	203000	1.562
SIEDHGATLDVGLPGFTGFIAK	YMR229C	RRP5	5.12	1	0	225000	315000	1.4
VFGLVSGVVNVSHLR	YMR229C	RRP5	3.51	1	1	408000	547000	1.341
GGASALTPLELK	YMR229C	RRP5	3.43	0	1	391000	522000	1.335
SLFEGLVADAPK	YMR229C	RRP5	4.62	0	1	329000	482000	1.465
IIGNHDVK	YMR229C	RRP5	5.58	1	0	290000	408000	1.407
GNVHVTLKK	YMR229C	RRP5	6.12	1	1	95800	316000	3.299
FVIGSSIR	YMR229C	RRP5	2.62	1	0	496000	572000	1.153
LGQTVIVK	YMR229C	RRP5	5.19	0	1	325000	497000	1.529
LSDSYLK	YMR229C	RRP5	3.48	0	1	1780000	414000	0.233
NQLNVILAANLHGR	YMR229C	RRP5	3.69	0	1	112000	142000	1.268
DSVIVEIPDVGLR	YMR229C	RRP5	-1.34	0	1	35300	88700	2.513
GVIYVGHLSDSR	YMR229C	RRP5	3.96	0	1	191000	278000	1.455
VGEIENSENLSSR	YMR229C	RRP5	4.18	1	0	542000	412000	0.76
KVEDLFER	YMR229C	RRP5	4.74	0	1	257000	312000	1.214
APESVADFER	YMR229C	RRP5	0.44	1	1	377000	514000	1.363
EDSTKQPSTSSLVR	YMR229C	RRP5	8.2	1	0	112000	262000	2.339
QVANEAASDVLFGNESVK	YMR229C	RRP5	2.38	0	1	146000	231000	1.582
FIGLVLPSYAVDSR	YMR229C	RRP5	3.62	1	1	285000	424000	1.488
AFYINQSVTVYLLR	YMR229C	RRP5	-1.47	1	1	296000	159000	0.537
EAFEDKINNVIPTTVLSVDEQNKK	YMR229C	RRP5	7.17	2	0	102000	139000	1.363
RPQIKPEVSVINLVQNLVNTK	YDR464W	SPP41	9.24	2	0	249000	5270	0.021
QSKPTNNENTLDLSNILENLIHENDNAAIDTAK	YDR464W	SPP41	4.57	1	0	404000	6400	0.016
SQEAYEDDEFSR	YDR464W	SPP41	5.89	1	0	215000	6490	0.03
YVSIANEAASVAR	YDR464W	SPP41	3.48	1	0	833000	53500	0.064
GPPYPPDLR	YDR464W	SPP41	3.36	1	0	2270000	457000	0.201
KIPLFNFVK	YDR464W	SPP41	2.71	1	0	356000	24000	0.067
IKPEVSVINLVQNLVNTK	YDR464W	SPP41	5.82	1	0	125000	1600	0.013
LIDVSLKPLNEAKPK	YDR464W	SPP41	4.08	3	0	1070000	24100	0.023
NESVDLGSNITDILSSTITNILPEITATDVK	YDR464W	SPP41	6.56	1	0	306000	15200	0.05
GLGDLSVSDLLPHDNLSR	YDR464W	SPP41	4.03	2	0	484000	13800	0.029
ANAFFGEGESETK	YDR464W	SPP41	3.53	1	0	862000	19700	0.023
ILIESPVEK	YDR464W	SPP41	4.96	1	0	2790000	1680000	0.602
QTVDIQDNSHTDNTNNEDVEAQALVEATLK	YDR464W	SPP41	5.22	1	0	475000	11900	0.025
IATDLNEDASLSDKKDGDEK	YDR464W	SPP41	2.95	2	0	286000	22400	0.078
QIKPEVSVINLVQNLVNTK	YDR464W	SPP41	6.64	2	0	57800	1000	0.017
DASSVELTEVPSKPK	YDR464W	SPP41	5.16	2	0	180000	7260	0.04
IPFHPPWTIPSQPPFALPVAR	YDR464W	SPP41	5.15	1	0	439000	23500	0.054
GTTTELATTASR	YDR464W	SPP41	2.4	2	0	335000	393000	1.173
AFENELLSSAPTEEPSQEQSIGPVSSR	YDR464W	SPP41	9.2	2	0	567000	81900	0.144
ASEEVTLTEDKTNGDPK	YDR464W	SPP41	2.12	1	0	122000	23700	0.194
GVTTPIKIEDSDANVPPVSIAVSTIEPSQDKLELTK	YDR464W	SPP41	4.82	2	0	215000	1000	0.005
SEDHEWPLSDSSASQNYDAHLK	YDR464W	SPP41	5.4	1	0	42500	11400	0.268
SQTAAGATPEEAR	YDR464W	SPP41	5.27	2	0	632000	25500	0.04
LSADATTAPEADGK	YDR464W	SPP41	3.78	1	0	342000	15100	0.044
QVLNLDGLVPPSGR	YDR464W	SPP41	-0.07	1	0	738000	6350	0.009
WTPEELLK	YDR464W	SPP41	1.57	1	0	197000	8820	0.045
ANSESITYTFDIPSPEEVQSKR	YDR464W	SPP41	7.76	2	0	96900	11100	0.115
WTPEELLKR	YDR464W	SPP41	3.15	1	0	187000	22400	0.12
ANSESITYTFDIPSPEEVQSK	YDR464W	SPP41	6.48	2	0	91000	8220	0.09
LAEEQEELKK	YDR464W	SPP41	3.12	2	0	630000	55800	0.089
LSADATTAPEADGKANSESITYTFDIPSPEEVQSKR	YDR464W	SPP41	13.87	1	0	186000	2520000	13.548
LETTETQANNTK	YDR464W	SPP41	3.55	1	0	939000	9610	0.01
STLHSDAAQLTGNEPDSVNTTTGKPK	YDR464W	SPP41	6.55	1	0	506000	15200	0.03
LTEAELSC+57LKK	YDR464W	SPP41	4.87	1	0	629000	32300	0.051
C+57IEKDIQESFREEK	YDR464W	SPP41	5.85	1	0	154000	7040	0.046
EVSPPQAISVK	YDR169C	STB3	2.42	1	0	489000	32000	0.065
HITQTLC+57LDIPC+57FK	YDR169C	STB3	4.41	2	0	346000	21300	0.062
RVDPANFDKELEATNFANAK	YDR169C	STB3	2.62	3	0	781000	34200	0.044
NYLIVTTNPNSK	YDR169C	STB3	2.71	1	0	221000	11700	0.053
LTATSEPTSR	YDR169C	STB3	5.27	1	0	1550000	93600	0.06
VEHNITNIDGATTPPTAVASTTIPVNIK	YDR169C	STB3	8.9	1	0	70700	825	0.012
STLFPNKNYLIVTTNPNSK	YDR169C	STB3	4.09	1	0	77600	8530	0.11
SEASSSIFSKPISTSSPAGLAAAQR	YDR169C	STB3	6.12	3	0	1130000	69400	0.061
SSIKPHTPFISK	YDR169C	STB3	3.87	1	0	410000	94700	0.231
VKDLISQESQR	YDR169C	STB3	5.52	2	0	978000	43300	0.044
SQVVFADSTPENIEHEIIAQK	YDR169C	STB3	5.01	2	1	595000	25500	0.043
LSTLLLEMGPLAIR	YDR169C	STB3	6.15	2	0	406000	17100	0.042
SSNGDPYSFGR	YDR169C	STB3	4.13	2	0	205000	10800	0.053
LNTHQDSSYLSPNTTSTTTPSNNNSNSNQAK	YDR169C	STB3	6.22	1	0	278000	10400	0.037
STLFPNK	YDR169C	STB3	3.22	2	0	550000	45800	0.083
IC+57VSTDVFGR	YDL084W	SUB2	5.72	1	1	640000	929000	1.452
TAVFVLSTLQQLDPVPGEVAVVVIC+57NAR	YDL084W	SUB2	2.83	1	1	813000	1210000	1.488
FLQNPLEIFVDDEAK	YDL084W	SUB2	7.36	2	2	241000	308000	1.278
INLAINYDLTNEADQYLHR	YDL084W	SUB2	7.42	1	1	503000	774000	1.539
LTLHGLQQYYIK	YDL084W	SUB2	2.64	1	2	170000	285000	1.676
DVQEIFR	YDL084W	SUB2	5.18	1	1	473000	666000	1.408
GLAISFVSSKEDEEVLAK	YDL084W	SUB2	4.42	2	2	655000	1030000	1.573
DFLLKPELSR	YDL084W	SUB2	2.46	1	0	178000	268000	1.506
AAEAGETGAATSATEGDNNNNTAAGDKK	YDL084W	SUB2	5.84	1	0	145000	203000	1.4
LAQLLDDLEFNQVIIFVK	YDL084W	SUB2	3.71	1	1	170000	266000	1.565
NKDTAPHIVVATPGR	YDL084W	SUB2	6.02	1	1	272000	451000	1.658
TAVFYGGTPISK	YDL084W	SUB2	1.6	0	1	772000	1500000	1.943
EATPSNIAPGSKK	YOR038C	HIR2	4.69	1	0	1330000	68600	0.052
YNLIATSGSTDGTILVWNTK	YOR038C	HIR2	5.19	2	0	343000	13500	0.039
KLAFPTNTIYPLLNPSLR	YOR038C	HIR2	4.22	2	0	1100000	63600	0.058
TNDELNR	YOR038C	HIR2	4.41	1	0	4120000	237000	0.058
SLQEVNK	YOR038C	HIR2	2.69	2	0	4700000	429000	0.091
SPSTITDVK	YOR038C	HIR2	4.74	1	0	892000	110000	0.123
EATPSNIAPGSK	YOR038C	HIR2	2.8	1	1	1250000	75300	0.06
SLQEVNKK	YOR038C	HIR2	4.01	1	0	726000	33800	0.047
LAFPTNTIYPLLNPSLR	YOR038C	HIR2	6.58	4	0	793000	29900	0.038
DTNNINSVEK	YOR038C	HIR2	4.58	1	0	926000	49100	0.053
ANTDSFNGSESNINEIVSDIK	YOR038C	HIR2	4.74	1	0	59300	14800	0.25
SILVYQINK	YOR038C	HIR2	0.83	1	0	2530000	701000	0.277
DLGVALPQTEIK	YOR038C	HIR2	2.88	1	0	2970000	129000	0.043
VLDQDQVLFQDFIPK	YOR038C	HIR2	4.59	3	0	1750000	91700	0.052
VLVYSPAFYEKPNLKK	YOR038C	HIR2	2.58	2	0	604000	31800	0.053
LPKLEEPLAEQIPK	YOR038C	HIR2	2.3	1	0	163000	39400	0.242
YSDDILTR	YOR038C	HIR2	3.86	1	0	2760000	119000	0.043
ISMSPQADILPVINSVK	YOR038C	HIR2	3.25	1	0	460000	22000	0.048
TFDKLSEITIDK	YOR038C	HIR2	5.88	1	0	153000	8520	0.056
LEESASAAPIPNDIGR	YOR038C	HIR2	3.41	1	0	190000	21300	0.112
NGSGNEQRPTIVK	YOR038C	HIR2	4.14	1	0	203000	7270	0.036
QQQLVDTAFDR	YOR038C	HIR2	4.39	1	0	1580000	153000	0.097
LEEPLAEQIPK	YOR038C	HIR2	2.37	2	1	3590000	166000	0.046
TIQSTSMEFNTPSYTVPR	YOR038C	HIR2	5.63	1	0	318000	70900	0.223
ASKPITGIIDPTGQTFTVMTSDR	YOR038C	HIR2	5.17	1	0	183000	128000	0.699
YSPINNPNLILDVK	YOR038C	HIR2	4.81	1	0	2210000	124000	0.056
SFPENIKLEESASAAPIPNDIGR	YOR038C	HIR2	5.37	7	0	880000	45600	0.052
EGFENMEEIVTLSHLENK	YOR038C	HIR2	2.69	2	0	589000	87800	0.149
VLVYSPAFYEKPNLK	YOR038C	HIR2	4.07	3	0	1470000	567000	0.386
GVPNNATSC+57TALLDR	YOR038C	HIR2	5.1	1	0	1450000	66300	0.046
ANTDSFNGSESNINEIVSDIKNDNQSIINFLEC+57K	YOR038C	HIR2	3.09	1	1	8850	87000	9.831
AENITLC+57SITK	YOR038C	HIR2	4.13	0	1	1150000	219000	0.19
GVPNNATSC+57TALLDRNNNYK	YOR038C	HIR2	4.68	1	0	33300	1000	0.03
AENITLC+57SITKK	YOR038C	HIR2	2.83	2	0	1080000	94700	0.088
LMMVYC+57IR	YOR038C	HIR2	6.44	1	0	38600	92200	2.389
ILIAC+57GDIR	YOR038C	HIR2	1.65	1	0	1750000	148000	0.085
KSSSASAILPKPTTTK	YBR215W	HPC2	2.59	3	0	1540000	58800	0.038
YDVEDPFIDDSELLWEEQR	YBR215W	HPC2	5.92	2	0	231000	21600	0.094
SSSASAILPKPTTTK	YBR215W	HPC2	10.73	4	0	1530000	65600	0.043
LVAAPTVSPPK	YBR215W	HPC2	1.67	2	0	1190000	52000	0.044
ISSLLTISSNEDSK	YBR215W	HPC2	5.15	5	1	2490000	145000	0.058
VILPTQNMDGTIAK	YBR215W	HPC2	4.86	1	0	140000	11700	0.084
DPHLGDNTPGILIAK	YBR215W	HPC2	3.52	1	0	416000	29000	0.07
ENSSLSSIK	YBR215W	HPC2	4.45	3	0	1620000	53900	0.033
IPNIAEELAK	YBR215W	HPC2	2.64	1	0	218000	5690	0.026
DGFFVYFGPLIEK	YBR215W	HPC2	5.48	2	1	2000000	96800	0.048
SISSVTNSDSNISSSK	YBR215W	HPC2	5.45	2	0	2230000	96300	0.043
ILQTAETK	YBR215W	HPC2	3.43	1	1	21300000	1060000	0.05
SKELAQLKDSK	YBR215W	HPC2	4	1	0	155000	14000	0.09
KIPNIAEELAK	YBR215W	HPC2	0.82	3	0	4520000	163000	0.036
NSNAASNNIPSAYAELHTEGNSIESLIKPPSSPR	YBR215W	HPC2	5.44	2	0	624000	23800	0.038
TLHINDTNGNK	YBR215W	HPC2	4.23	2	0	198000	19300	0.097
KENSSLSSIK	YBR215W	HPC2	5.12	1	0	907000	61000	0.067
VILPTQNMDGTIAKDPHLGDNTPGILIAK	YBR215W	HPC2	6.8	1	0	407000	17700	0.043
TSSPVNLDVESTAQSLGK	YBR215W	HPC2	5.5	4	1	3270000	130000	0.04
AGLPPLSSTEITQEISK	YDR174W	HMO1	4.57	1	0	152000	40700	0.268
QKAGLPPLSSTEITQEISKK	YDR174W	HMO1	4.96	1	0	107000	36200	0.338
AGLPPLSSTEITQEISKK	YDR174W	HMO1	4.63	1	0	188000	48000	0.255
KPLTVFFAYSAYVR	YDR174W	HMO1	2.41	1	0	105000	22100	0.21
SAKDSLVSSLFELSK	YDR174W	HMO1	3.97	2	0	86900	27600	0.318
DSLVSSLFELSK	YDR174W	HMO1	1.27	2	2	1190000	307000	0.258
QAYNVELENYQR	YDR174W	HMO1	1.56	1	1	1200000	337000	0.281
WKELSDNEKEK	YDR174W	HMO1	4.76	2	1	404000	112000	0.277
AGLTFPVGR	YBL003C|YDR225W	HTA2|HTA1	3.45	2	1	1930000	1250000	0.648
NDDELNK	YBL003C|YDR225W	HTA2|HTA1	4.6	1	0	82700	223000	2.696
NDDELNKLLGNVTIAQGGVLPNIHQNLLPK	YBL003C|YDR225W	HTA2|HTA1	7.37	2	2	729000	565000	0.775
LLGNVTIAQGGVLPNIHQNLLPK	YBL003C|YDR225W	HTA2|HTA1	2.48	2	2	352000	239000	0.679
SMSILNSFVNDIFER	YBL002W|YDR224C	HTB2|HTB1	2.75	1	1	236000	63200	0.268
VLKQTHPDTGISQK	YBL002W|YDR224C	HTB2|HTB1	5.93	0	2	137000	136000	0.993
LAAYNKK	YBL002W|YDR224C	HTB2|HTB1	2.91	0	1	3470000	3550000	1.023
ETYSSYIYK	YBL002W|YDR224C	HTB2|HTB1	4.82	1	1	2440000	1990000	0.816
LILPGELAK	YBL002W|YDR224C	HTB2|HTB1	4.26	1	3	31500000	28200000	0.895
HAVSEGTR	YBL002W|YDR224C	HTB2|HTB1	4.32	1	1	2490000	2350000	0.944
QTHPDTGISQK	YBL002W|YDR224C	HTB2|HTB1	6.79	1	2	904000	798000	0.883
KETYSSYIYK	YBL002W|YDR224C	HTB2|HTB1	1.16	2	2	2650000	2560000	0.966
DIISPLLLNPTKR	YBR245C	ISW1	1.01	1	0	4170000	70600	0.017
IREEFADQTANEKENVDGVESK	YBR245C	ISW1	4.1	2	0	269000	68700	0.255
IQAIDDYNAPDSK	YBR245C	ISW1	1.45	1	0	213000	56600	0.266
LVTDNSVEEK	YBR245C	ISW1	3.35	1	0	622000	233000	0.375
KENYSIDNYYKDVLNTGR	YBR245C	ISW1	6.11	1	0	143000	22400	0.157
SGTSTGSAGTPEPGSGEKGDDIDLDELLLK	YBR245C	ISW1	5.56	1	0	226000	57000	0.252
TASEEYLENLKPFQVGLPPHDPESNK	YBR245C	ISW1	9.99	2	0	56100	15000	0.267
AFWSNIER	YBR245C	ISW1	6.87	1	1	248000	329000	1.327
WTPDVNAFILQGDKEER	YBR245C	ISW1	4.46	1	0	258000	83000	0.322
DALLSMIQHGAADVFK	YBR245C	ISW1	6.23	1	0	99700	22600	0.227
IPGPFLVIAPK	YBR245C	ISW1	4.34	1	1	730000	168000	0.23
LRLDQLVIQQNR	YBR245C	ISW1	2.54	1	0	149000	40200	0.27
ENYSIDNYYKDVLNTGR	YBR245C	ISW1	3.24	2	0	125000	46500	0.372
LSEYKNPFFDLK	YBR245C	ISW1	4.2	2	0	238000	83400	0.35
IEDTSNVGTEQLVAEKIPENETTH	YBR245C	ISW1	8.75	1	1	952000	217000	0.228
STLNNWLR	YBR245C	ISW1	3.78	1	0	218000	170000	0.78
KFITVSGK	YBR245C	ISW1	3.52	1	0	89200	45100	0.506
NPFFDLK	YBR245C	ISW1	5.11	1	0	93600	20400	0.218
INWEYIIIDEAHR	YBR245C	ISW1	6.27	1	0	202000	65200	0.323
NSIQAIAR	YBR245C	ISW1	4.35	1	0	590000	187000	0.317
IIENEEEK	YBR245C	ISW1	6.87	2	0	1870000	386000	0.206
QLHTVLQPFLLR	YBR245C	ISW1	1.02	1	0	90800	21700	0.239
YETLGLDDLQK	YBR245C	ISW1	3.38	1	1	692000	163000	0.236
EFNAGIVLDDATK	YBR245C	ISW1	4.23	1	0	165000	56500	0.342
IAGILADEMGLGK	YBR245C	ISW1	-5.71	0	1	178000	88400	0.497
FNQDSAYEWNGQDFK	YBR245C	ISW1	6.16	1	0	53900	13400	0.249
YIEKIPGPFLVIAPK	YBR245C	ISW1	3.68	1	0	168000	49900	0.297
IKSDVETSLLPK	YBR245C	ISW1	2.78	2	0	156000	77200	0.495
RFEHLLSLSGLFK	YBR245C	ISW1	0.52	1	0	143000	31700	0.222
LSVNNSQPLTEEEEK	YBR245C	ISW1	5.59	1	0	175000	69300	0.396
RGNTLLQC+57LEK	YBR245C	ISW1	3.98	2	0	182000	37900	0.208
TLQTISFLGYLR	YBR245C|YOR304W	ISW1|ISW2	5.45	2	1	270000	68000	0.252
VLIFSQMSR	YBR245C|YOR304W	ISW1|ISW2	2.96	1	0	353000	388000	1.099
LLDILEDYC+57YFR	YBR245C|YOR304W	ISW1|ISW2	6.68	2	2	658000	172000	0.261
IC+57LSHFSLDQFITSLK	YGL133W	ITC1	5.18	1	0	85200	30100	0.353
VQALQSDKNFLDNC+57LFENDLQR	YGL133W	ITC1	3.93	2	0	73700	15100	0.205
ELKTEAAVLSNLQGDLQAIQEK	YGL133W	ITC1	7.42	1	0	190000	35500	0.187
YVEDRFPLK	YGL133W	ITC1	3.51	1	0	233000	1820000	7.811
QIEILTDLVNYR	YGL133W	ITC1	5.28	1	0	167000	25400	0.152
FKNDFFPGEVVYLR	YGL133W	ITC1	5.08	1	0	92700	39300	0.424
DISATQLPK	YGL133W	ITC1	2.67	1	0	237000	44800	0.189
TFDLEVVLR	YML069W	POB3	4.12	2	0	253000	42700	0.169
THIVLSHVLK	YML069W	POB3	3.8	0	1	326000	68200	0.209
RVIVPGEYK	YML069W	POB3	4.8	1	0	133000	29900	0.225
RFNIQVEQR	YML069W	POB3	4.2	2	0	542000	50700	0.094
FNIQVEQR	YML069W	POB3	2.51	1	0	211000	43500	0.206
ISTSGGSAANQAR	YML069W	POB3	6.5	1	1	1300000	311000	0.239
ADDIHHLLVLAIEPPLR	YML069W	POB3	4.78	2	0	435000	70400	0.162
KEESSNEVVPK	YML069W	POB3	6.33	2	2	617000	139000	0.225
NQGVIQLDGFSQDDYNLIK	YML069W	POB3	5.21	1	0	101000	13900	0.138
GSTTFANISKEEQQLLEQFLK	YML069W	POB3	7.71	1	0	245000	44300	0.181
INNTNLTSK	YML069W	POB3	5.13	1	1	877000	207000	0.236
SLDHLGLTFK	YOL004W	SIN3	2.74	1	0	820000	43000	0.052
QQQQFLYPASGYYGHPSNR	YOL004W	SIN3	7.85	1	0	27300	1040	0.038
NEKEPSLQGNKPGFVQQQQR	YOL004W	SIN3	6.4	1	0	173000	42700	0.247
SYNGLQEEEK	YOL004W	SIN3	826.17	1	0	54500	7100	0.13
QIPQSQSLVPQEDAKK	YOL004W	SIN3	4.84	1	0	128000	28100	0.22
GYPILIQGFNTFLPQGYR	YOL004W	SIN3	6.57	1	0	67200	6450	0.096
NVDVEFSQAISYVNK	YOL004W	SIN3	3.62	1	0	85500	13500	0.158
TSAGNQGIESETEKGK	YOL004W	SIN3	4.58	1	0	181000	34300	0.19
YYVTSYALPHPTEGIPHEK	YOL004W	SIN3	7.4	2	0	245000	47600	0.194
NQYEETLFK	YOL004W	SIN3	2.3	1	0	165000	26200	0.159
TLHVSIQYIALDDLTLKEPK	YOL004W	SIN3	4.7	1	0	109000	16400	0.15
ITLPSLSALSTK	YOL004W	SIN3	2.19	1	0	378000	58500	0.155
FDNPLPIK	YOL004W	SIN3	5.19	1	0	210000	20600	0.098
FDNPLPIKAPVHTEEPK	YOL004W	SIN3	4.24	1	0	72600	14400	0.198
SQAIDTPGVIER	YOL004W	SIN3	3.73	1	0	167000	53200	0.319
APVHTEEPK	YOL004W	SIN3	4.66	1	0	119000	39300	0.33
FLDC+57AVGLR	YOL004W	SIN3	4.09	2	1	561000	77100	0.137
C+57IENIVHEK	YOL004W	SIN3	4.2	1	0	131000	30100	0.23
TIQC+57LETIVNKIENMTENEK	YOL004W	SIN3	8.01	2	0	76000	12600	0.166
KLTELYC+57VSR	YDR359C	VID21	3.78	2	0	105000	21200	0.202
LKDVNLINVPNQR	YDR359C	VID21	4.79	2	0	237000	16500	0.07
ELPENSENVSVK	YDR359C	VID21	5.05	1	0	195000	58100	0.298
VPTPAEMSLLK	YDR359C	VID21	5.73	1	0	145000	6300	0.043
LSIFVDELNTFEK	YDR359C	VID21	4.18	1	0	221000	36100	0.163
ISPLGVNTESIQR	YDR359C	VID21	2.83	1	0	83800	1000	0.012
ENTPRPNPTQPR	YDR359C	VID21	3.98	1	0	70300	853	0.012
ALTTNIINNALNEAR	YDR359C	VID21	5.65	1	0	192000	2490	0.013
FNFSDLKGPR	YDR359C	VID21	4.23	1	0	116000	10300	0.089
SDFDFADGLLSQEGAHDQIISSIDTK	YDR359C	VID21	3.41	1	0	213000	245000	1.15
LTYSYLSNIER	YDR359C	VID21	3.38	1	0	146000	11100	0.076
TLREQQQQLK	YDR359C	VID21	5.1	1	0	61600	5730	0.093
QYTEQDIIESYSR	YDR359C	VID21	4.35	1	0	90500	4680	0.052
LLHTAATPITK	YDR359C	VID21	3.77	1	0	265000	13200	0.05
FVQLNER	YDR359C	VID21	3.64	1	0	228000	271000	1.189
YAILLESFIK	YGR056W	RSC1	5.34	1	0	129000	14200	0.11
LDSSITER	YGR056W	RSC1	3.91	1	0	1500000	119000	0.079
GRPPVIDLPYVLR	YGR056W	RSC1	2.34	1	0	170000	22900	0.135
SFTLSSMINTLTAHTSK	YGR056W	RSC1	4.29	1	0	91700	12900	0.141
YPSPIADLLPANATLNDKVPEPTEGAPTAPPLVGAVYLGPK	YGR056W	RSC1	10.39	2	0	151000	13700	0.091
SSSNTPLLHQNFNQTSNFLK	YGR056W	RSC1	6.93	1	0	207000	24200	0.117
FQSPSLLEQSSR	YGR056W	RSC1	2.03	1	0	245000	255000	1.041
LPDRNEEPTYYSVITDPIC+57LMDIR	YGR056W	RSC1	7.97	1	0	31800	9590	0.302
DDLGEYSTSDDC+57PR	YGR056W	RSC1	6.38	1	0	182000	12400	0.068
DDLGEYATSDDC+57PR	YLR357W	RSC2	4.52	1	0	424000	15100	0.036
AC+57LPEEIRDLDEATIPVNGR	YLR357W	RSC2	4.36	1	0	338000	28000	0.083
LEGPLFVC+57EFR	YLR357W	RSC2	5.85	2	0	686000	40100	0.058
DHLVSNLVGK	YLR357W	RSC2	3.79	1	0	622000	78600	0.126
FELSKPDR	YLR357W	RSC2	3.43	1	0	780000	113000	0.145
GPSVIVNER	YLR357W	RSC2	2.06	1	0	1530000	53600	0.035
SFIPEGELR	YLR357W	RSC2	4.1	1	0	699000	212000	0.303
EKYPQLVYPDLGPLPDEPGYEEFQQK	YLR357W	RSC2	5.45	1	0	1030000	146000	0.142
YIIRPNDSPEEGQVDIETGTITTNTPTANALPK	YLR357W	RSC2	7.98	3	0	854000	128000	0.15
YALVLEK	YLR357W	RSC2	6.34	1	0	1310000	353000	0.269
NVDVLQR	YLR357W	RSC2	3.91	2	0	826000	83900	0.102
DYPDYYAVIK	YLR357W	RSC2	5.45	1	0	333000	17400	0.052
KPLININPYTR	YLR357W	RSC2	3.01	1	0	1390000	60000	0.043
DADFPDLIR	YLR357W	RSC2	3.58	1	0	225000	16300	0.072
YPLDEVIVNNISYHVGDWALLR	YLR357W	RSC2	2.67	1	0	198000	21500	0.109
EVLDSGIGLTDLFER	YLR357W	RSC2	2.04	2	0	617000	31000	0.05
TDLHSQTK	YLR357W	RSC2	4.19	1	0	401000	31600	0.079
DANYYIMIANPISLQDINKK	YLR357W	RSC2	7.05	1	0	179000	17600	0.098
DYPDYYAVIKNPVSFNTLK	YLR357W	RSC2	6.89	1	0	73200	19500	0.266
YPQLVYPDLGPLPDEPGYEEFQQK	YLR357W	RSC2	3.51	1	0	324000	21400	0.066
KDYPDYYAVIK	YLR357W	RSC2	5.96	1	0	85300	2130000	24.971
IINSGDPHLSLPLNR	YLR357W	RSC2	2.43	2	0	987000	36900	0.037
EVLDSGIGLTDLFERLPDR	YLR357W	RSC2	4.19	1	0	317000	21800	0.069
NPVSFNTLKK	YLR357W	RSC2	4.27	1	0	245000	28200	0.115
YNIPTIIDDLTSQASR	YLR357W	RSC2	6.19	2	0	909000	49300	0.054
STTPSHSGTPQPLGPR	YLR357W	RSC2	6.1	1	0	149000	44100	0.296
YNESDKIFNK	YLR357W	RSC2	4.53	2	0	725000	32100	0.044
GRPPIIDLPYIQR	YLR357W	RSC2	4.03	1	0	1350000	46400	0.034
RGRPPIIDLPYIQR	YLR357W	RSC2	3.36	1	0	100000	4250	0.043
HLLPANATPHDR	YLR357W	RSC2	4.91	1	0	216000	15000	0.069
IPHYTDAQQFMNDVVQIPWNAK	YLR357W	RSC2	2.64	1	0	71600	9700	0.135
YLKDTIYPNLK	YLR357W	RSC2	1.53	1	0	772000	23600	0.031
NQNDPQKPIVGQIFR	YLR357W	RSC2	5.47	2	0	544000	26000	0.048
LDLYLTR	YCR052W	RSC6	7.38	1	0	267000	81400	0.305
LMEC+57VNDAVQTLLQGDDKLGK	YFR037C	RSC8	4.3	1	0	174000	58700	0.337
LC+57DLETQLEMEK	YFR037C	RSC8	4.64	1	0	250000	35800	0.143
RVEDC+57IEK	YFR037C	RSC8	5.34	1	0	793000	2680000	3.38
VEDC+57IEK	YFR037C	RSC8	3.02	1	0	803000	106000	0.132
DTNLC+57SR	YFR037C	RSC8	5.42	2	0	3020000	308000	0.102
C+57FQEGHFGANFQSSDFIR	YFR037C	RSC8	3.4	1	0	280000	23300	0.083
FLSLPIEDNYIR	YFR037C	RSC8	2.9	2	1	1270000	127000	0.1
EGEEVGEGDSIAK	YFR037C	RSC8	3.48	1	0	514000	41700	0.081
KINYEQEAQKLEEK	YFR037C	RSC8	6.11	1	0	59700	7530	0.126
LSPYEYLTITAVR	YFR037C	RSC8	2.95	1	0	732000	80600	0.11
INYEQEAQKLEEK	YFR037C	RSC8	6.78	1	0	305000	189000	0.62
QTHPVIIPSFASWFDISK	YFR037C	RSC8	5.45	2	0	298000	34300	0.115
SLEELNVSKK	YFR037C	RSC8	4.79	2	0	281000	322000	1.146
LQPQVYKPWSL	YFR037C	RSC8	4.56	1	0	864000	158000	0.183
KNVYDSAQDFNALQDESR	YFR037C	RSC8	4.42	1	0	159000	21200	0.133
IHAFLEK	YFR037C	RSC8	3.73	1	0	922000	240000	0.26
NFIINTYR	YFR037C	RSC8	3.55	1	0	105000	631000	6.01
QEVEGGDGAEPQVKK	YFR037C	RSC8	7.69	2	0	485000	63700	0.131
EFPVNLTIK	YFR037C	RSC8	5.75	1	0	627000	85900	0.137
EESATLGAEVAHKK	YFR037C	RSC8	3.2	2	0	164000	19700	0.12
YIEESQAIIQELVK	YFR037C	RSC8	3.78	2	0	931000	95600	0.103
TKPSLIGPSFTGHFQVVLDTPQGLKPFLPENVIK	YFR037C	RSC8	7.28	2	0	81800	3570	0.044
SNPDFFNDSSR	YFR037C	RSC8	1.4	1	0	1180000	127000	0.108
NVYDSAQDFNALQDESR	YFR037C	RSC8	3.14	1	0	134000	16600	0.124
VYIC+57HTC+57GNESINVR	YFR037C	RSC8	4.66	2	0	570000	74000	0.13
WGLINYQIDPR	YFR037C	RSC8	5.23	2	0	826000	136000	0.165
EESATLGAEVAHK	YFR037C	RSC8	3.43	1	0	107000	25600	0.239
RVGKEGEEVGEGDSIAK	YFR037C	RSC8	3.24	1	0	155000	19400	0.125
QEVEGGDGAEPQVK	YFR037C	RSC8	6.86	2	0	217000	20900	0.096
VGKEGEEVGEGDSIAK	YFR037C	RSC8	3.8	1	1	746000	96600	0.129
FFEKNPDKIYESYC+57K	YLR033W	RSC58	3.76	2	0	149000	43800	0.294
LVC+57TILIHFYPQGTR	YLR033W	RSC58	4.01	1	0	336000	83100	0.247
FSSELLLR	YLR033W	RSC58	5.49	2	1	921000	300000	0.326
IGYMDLYEK	YLR033W	RSC58	5.74	2	0	152000	30900	0.203
VPINNVR	YLR033W	RSC58	5.17	1	1	1980000	590000	0.298
NYQLVDK	YLR033W	RSC58	6.02	1	0	236000	568000	2.407
FLHPNWYALPTTVWLK	YLR033W	RSC58	6.49	1	0	306000	148000	0.484
VKQEELLNTNEEGINRK	YLR033W	RSC58	4.76	1	0	83700	32900	0.393
IGIALTQTNNIK	YLR033W	RSC58	3.5	1	1	845000	192000	0.227
INNVLPQTDIENEAPR	YLR033W	RSC58	3.73	1	0	533000	156000	0.293
LLSGNEMDEYDDDDATELDKIISYDFIK	YLR033W	RSC58	6.64	1	0	76800	18400	0.24
AFPVLQTNYNGSIPVVR	YLR033W	RSC58	525.36	2	0	253000	69600	0.275
NYQLVDKFYK	YLR033W	RSC58	3.41	1	0	268000	35800	0.134
GLIWLER	YLR033W	RSC58	4.23	1	1	536000	52200	0.097
NEDKLVLTTINK	YLR033W	RSC58	2.66	1	0	83500	16500	0.198
SNLDKRPHELPNTNFK	YLR033W	RSC58	6.28	1	0	972000	57000	0.059
TGLSEIPKEIYEDVVDEDVLR	YMR091C	NPL6	9.83	1	0	256000	25400	0.099
SKNDSPSDTSIVYETVIHDNDLNKPK	YMR091C	NPL6	7.06	1	0	108000	304000	2.815
HVDEEEDLSEDKGVTR	YMR091C	NPL6	4.84	1	0	61400	17000	0.277
DSYLFFQTHPNLYK	YMR091C	NPL6	3.61	1	0	108000	129000	1.194
VLLVDQQGLR	YMR091C	NPL6	5.43	1	1	227000	70100	0.309
LPANLGTYSLDDC+57LEFITKDDLSSR	YIL126W	STH1	4.6	1	0	292000	17900	0.061
IC+57NHPFVFDEVEGVVNPSR	YIL126W	STH1	2.66	1	0	402000	36300	0.09
KIC+57NHPFVFDEVEGVVNPSR	YIL126W	STH1	5.46	2	0	307000	58500	0.191
SSAQLEQLLYR	YIL126W	STH1	5.2	1	1	1690000	119000	0.07
IDKQPSILVGGTLKEYQLR	YIL126W	STH1	3.06	1	0	115000	8750	0.076
VIEKPMAIDIILK	YIL126W	STH1	3.84	1	0	399000	32800	0.082
QALQTMFENAR	YIL126W	STH1	2.83	1	0	426000	44400	0.104
SNDEEAYLK	YIL126W	STH1	4.02	1	0	591000	136000	0.23
STAEEQEAFLR	YIL126W	STH1	4.14	1	0	1020000	71400	0.07
LSGLQQQLYQQMLK	YIL126W	STH1	6.61	1	0	287000	68700	0.239
DSPFTAAAQR	YIL126W	STH1	6.01	1	0	1630000	103000	0.063
VYYDDGLTEEQFLEAVEDDNMSLEDAIKK	YIL126W	STH1	-5.42	0	2	1000	208000	208
EQLDEVDSHPR	YIL126W	STH1	4.75	1	0	241000	15800	0.066
HNALFVGAGTEGATK	YIL126W	STH1	5.09	2	0	876000	59300	0.068
LSFTISHYYR	YIL126W	STH1	5.51	1	0	639000	114000	0.178
LGSEEQPEITIPKPR	YIL126W	STH1	6.49	3	0	904000	62900	0.07
TIQSISLITYLYEVK	YIL126W	STH1	5.87	3	0	102000	3330	0.033
TTVLENNDGKR	YIL126W	STH1	5.29	1	0	877000	342000	0.39
TTVLENNDGK	YIL126W	STH1	5.22	1	0	912000	175000	0.192
LIESETNRDDDDKAELDDDELNDTLAR	YIL126W	STH1	6.41	2	0	269000	10700	0.04
TDYYEVAHR	YIL126W	STH1	4.07	1	0	389000	28800	0.074
EVEKDLPDKVEK	YIL126W	STH1	3.91	2	0	1070000	69900	0.065
INSIIDFIK	YIL126W	STH1	4.61	1	0	1030000	51600	0.05
DTDVPDYFLDLPDTKNDNTTAIEVDYSEK	YIL126W	STH1	-0.06	1	0	46600	3700	0.079
LITTDSVEEVILER	YIL126W	STH1	5.87	3	1	1790000	148000	0.083
IDKQPSILVGGTLK	YIL126W	STH1	3.2	1	0	601000	57800	0.096
LIQLDELPK	YIL126W	STH1	4.83	0	1	2090000	135000	0.065
VGNFDVLLTTYEYIIK	YIL126W	STH1	4.18	1	0	142000	7250	0.051
LINNVASQAHHNIPYLR	YIL126W	STH1	3.82	2	0	767000	66800	0.087
GNSDLLFR	YIL126W	STH1	3.04	1	0	1720000	162000	0.094
SLGIFPTVEK	YIL126W	STH1	3.02	1	1	1520000	119000	0.078
DQDIYETK	YIL126W	STH1	1.96	1	1	1160000	116000	0.1
LVEEMREQLDEVDSHPR	YIL126W	STH1	0.62	2	0	115000	15400	0.134
ILFDKIDKER	YIL126W	STH1	4.14	1	0	20900	23000	1.1
QTNSFLDSLSEAVR	YIL126W	STH1	3.36	0	1	42200	350000	8.294
LELTEEETLLIIR	YIL126W	STH1	5.28	1	0	56900	5150	0.091
ISADFNAK	YIL126W	STH1	4.62	1	0	2990000	3350000	1.12
ESC+57EDILDLKEFDRR	YGR275W	RTT102	6.23	1	0	51100	22700	0.444
GAVGNSEAIPGLSAGVNNDNTK	YGR275W	RTT102	9.78	1	0	31100	16300	0.524
VSYYGNPTSK	YGR275W	RTT102	2.96	1	0	85600	63800	0.745
ATGAPSANQGDEALSVDDIR	YGR275W	RTT102	7.24	2	0	74100	43700	0.59
SDAYATEFDLETEEYVPLPK	YDR190C	RVB1	3.97	2	0	180000	29900	0.166
TALALAISQELGPK	YDR190C	RVB1	1.41	2	1	460000	86100	0.187
EIVVNDVNEAK	YDR190C	RVB1	3.66	1	0	541000	94600	0.175
ALESNIAPVVVLASNR	YDR190C	RVB1	2.3	2	0	378000	57400	0.152
TISHVIVGLK	YDR190C	RVB1	2.9	1	0	480000	68000	0.142
GTEDVISPHGVPPDLIDR	YDR190C	RVB1	5.21	2	0	376000	93400	0.248
AILLAGGPSTGK	YDR190C	RVB1	0.18	1	1	464000	182000	0.392
EVYEGEVTELTPEDAENPLGGYGK	YDR190C	RVB1	4.5	2	1	161000	29300	0.182
LQVESSALDLLATMGTETSLR	YDR190C	RVB1	6.26	1	0	30200	64400	2.132
LDPTIYESIQR	YDR190C	RVB1	1.57	1	0	652000	50100	0.077
LLFLDAK	YDR190C	RVB1	5.61	1	0	753000	164000	0.218
TLPYDKDEIR	YDR190C	RVB1	0.48	1	0	195000	38200	0.196
RVEGGFVGQIEAR	YDR190C	RVB1	4.51	1	0	194000	298000	1.536
VPFC+57PLVGSELYSVEVK	YDR190C	RVB1	4.1	1	0	184000	40200	0.218
EAC+57GVIVDLIK	YDR190C	RVB1	4.68	1	1	668000	120000	0.18
TQGFLALFTGDTGEIR	YPL235W	RVB2	5.21	1	0	80200	52600	0.656
YVQENESQYIDDQGNVQISIAK	YPL235W	RVB2	7.9	1	0	44900	23600	0.526
VLAGDVISIDK	YPL235W	RVB2	3.54	1	1	116000	57500	0.496
TVVHTVSLHEIDVINSR	YPL235W	RVB2	3.33	1	0	66300	31800	0.48
FVQC+57PEGELQK	YPL235W	RVB2	3.89	1	0	121000	64100	0.53
ANDEEAYIK	YOR290C	SNF2	4.75	1	0	559000	143000	0.256
STSEEQEALLR	YOR290C	SNF2	2.45	1	0	777000	116000	0.149
IYNTEGSVVYEDSLELEK	YOR290C	SNF2	3.78	1	0	392000	38700	0.099
KPIPFEFQAVIQK	YOR290C	SNF2	2.72	2	0	477000	68200	0.143
SELPDIYSR	YOR290C	SNF2	1.67	1	0	1120000	109000	0.097
NINVQDALLTNQLYK	YOR290C	SNF2	2.92	1	0	405000	57000	0.141
VLQFAAK	YOR290C	SNF2	3.34	1	0	1300000	174000	0.134
ENALYDYYALQLLPLQK	YOR290C	SNF2	0.88	2	0	123000	16800	0.137
THTEQNNPPKPQKPVPLNVLQDQYK	YOR290C	SNF2	6.14	1	0	478000	56900	0.119
SKKEEELGVK	YOR290C	SNF2	6.53	2	0	218000	29100	0.133
ESGVEEEEELKDSEINEILAR	YOR290C	SNF2	3.97	2	0	431000	59700	0.139
KEENETISNVAK	YOR290C	SNF2	3.89	2	0	162000	21100	0.13
NDEEMAVLTR	YOR290C	SNF2	4.41	1	0	155000	11800	0.076
LSLTLNTHYHADYR	YOR290C	SNF2	2.58	1	0	123000	38200	0.311
QTNAFLDSLTR	YOR290C	SNF2	3.63	1	0	820000	169000	0.206
LIATHTNLER	YOR290C	SNF2	3.59	1	0	154000	23700	0.154
LSDIFLSKPSK	YOR290C	SNF2	4.53	1	0	260000	87800	0.338
LITTNSVEEVILER	YOR290C	SNF2	4.45	2	0	345000	35900	0.104
SINHPPDFKR	YOR290C	SNF2	2.39	1	0	243000	40100	0.165
SLLDAEEER	YOR290C	SNF2	2.35	1	0	372000	131000	0.352
KLSDIFLSKPSK	YOR290C	SNF2	5.06	2	0	417000	49200	0.118
TPAAATSPIDIR	YOR290C	SNF2	3.71	1	0	1380000	184000	0.133
RLFIGDQNNKK	YOR290C	SNF2	4.27	1	0	135000	301000	2.23
KIC+57NHPFVFEEVEDQINPTR	YOR290C	SNF2	5.54	1	0	47700	6400	0.134
IC+57NHPFVFEEVEDQINPTR	YOR290C	SNF2	4.13	1	0	204000	21900	0.107
LFNAPDSEYLC+57FILSTR	YOR290C	SNF2	6.93	1	0	188000	22200	0.118
SPEQC+57ILR	YJL176C	SWI3	2.49	1	0	668000	272000	0.407
IVNVLSK	YJL176C	SWI3	4.14	1	0	1210000	371000	0.307
GLFPFESYKPSVQLPDMAK	YJL176C	SWI3	4.45	1	0	151000	40700	0.27
LNPNEYFSVTTAR	YJL176C	SWI3	3.83	1	0	674000	154000	0.228
VEPETFEIPQAHEIVIPSYSK	YJL176C	SWI3	2.65	1	0	362000	63500	0.175
NFMVNSYR	YJL176C	SWI3	3.97	1	0	83500	21300	0.255
QQENLLIQR	YJL176C	SWI3	4.03	1	0	376000	414000	1.101
LNFNQNSSK	YJL176C	SWI3	6.84	1	0	369000	344000	0.932
IHSIEVQSLPEFFTNR	YJL176C	SWI3	4.06	2	0	296000	54500	0.184
LDSQETPSTEESR	YJL176C	SWI3	4.05	1	0	110000	24300	0.221
EGSEIAISSLGYR	YJL176C	SWI3	4.27	1	0	406000	51500	0.127
WGLINYQVDSK	YJL176C	SWI3	2.8	1	0	469000	274000	0.584
NIEPPLTSQYSTR	YJL176C	SWI3	0.13	2	0	521000	84500	0.162
NVSGDAAALFR	YJL176C	SWI3	4.01	1	0	462000	233000	0.504
QMNFLTNELIR	YJL176C	SWI3	6.52	1	0	116000	22700	0.196
QLDNVVIQEGDFTTDYFSK	YDR334W	SWR1	4.86	1	0	54500	1000	0.018
SSIIDNELIKPLQTR	YDR334W	SWR1	3.76	1	0	235000	39200	0.167
NLIDLLTK	YDR334W	SWR1	2.36	1	0	220000	49900	0.227
TSTVVSSETTNEK	YDR334W	SWR1	4.63	1	0	353000	80100	0.227
FTDDVAK	YDR334W	SWR1	4.14	1	0	666000	143000	0.215
ITVFILSSR	YDR334W	SWR1	4.15	1	0	87700	24900	0.284
YDLLTNELFHLR	YDR334W	SWR1	4.3	1	0	226000	10900	0.048
EFVSLVDYDPTHFNDSESFQK	YDR334W	SWR1	6.34	2	0	201000	5670	0.028
FRYDLLTNELFHLR	YDR334W	SWR1	5.27	1	0	49900	5370	0.108
AGGEQDLADLK	YDR334W	SWR1	1.97	1	0	264000	38600	0.146
VEEPSEAFTIK	YDR334W	SWR1	3.44	1	0	277000	42100	0.152
AKDVAEDHRLNSITLVK	YAL011W	SWC3	5.44	1	0	38900	6600	0.17
LATNRPFEIVAGLPASVELPNYNSSLTHPQSIK	YAL011W	SWC3	0.14	2	0	121000	10100	0.083
KIVSESTPAATESPTSGTIPLIR	YAL011W	SWC3	5.09	1	0	180000	16600	0.092
SLEENPVNK	YAL011W	SWC3	3.01	1	0	413000	54500	0.132
NSGVLYDSLVSSR	YAL011W	SWC3	3.36	1	0	316000	271000	0.858
YVQGAEIILEYLEFTHSR	YAL011W	SWC3	7.14	2	1	313000	26700	0.085
LGGGSDDSDASDGGDDYDDGVNRDK	YBR231C	SWC5	-3.67	1	0	206000	3100	0.015
FAGETVHEK	YBR231C	SWC5	4.91	1	0	49200	11900	0.242
DNSATPTPSNSTGTEDTILISPDTDIKGEPEPC+57LK	YDR485C	VPS72	6.67	1	0	137000	135000	0.985
LLEQELR	YDR485C	VPS72	1	1	0	2690000	750000	0.279
SNTDVSFLK	YDR485C	VPS72	4.25	2	0	1430000	100000	0.07
IQDPISKEEGR	YDR485C	VPS72	4.71	1	0	673000	43900	0.065
NFVTLYDFPNAPPNLKDFNTNLFGDR	YDR485C	VPS72	1.88	1	0	440000	36600	0.083
IVHQINTEINK	YDR485C	VPS72	5.42	2	0	176000	10700	0.061
VNSDELKPTALPDVTLDAIANK	YDR485C	VPS72	5.12	2	0	1160000	92800	0.08
QSTVDEAPNSQPQK	YDR485C	VPS72	1.31	2	0	714000	51500	0.072
IVHQINTEINKDLEIK	YDR485C	VPS72	6.5	2	0	1200000	67700	0.056
DTANVDESSAENSLSTQTYEGPEQLTSR	YDR485C	VPS72	5.74	2	0	1090000	63500	0.058
LNILSLDK	YDR485C	VPS72	5.67	1	0	401000	26900	0.067
DFNTNLFGDR	YDR485C	VPS72	0.58	2	0	666000	40500	0.061
ITNVGEPIQNLHNEEIKDEMVSALESR	YDR485C	VPS72	1.79	1	0	79800	18200	0.228
ENTFENSSPAAQVVSQR	YDR485C	VPS72	536.21	2	0	379000	16600	0.044
TQPPTGVFLANGIR	YDR485C	VPS72	681.14	1	0	1140000	72200	0.063
NIITNEQK	YDR485C	VPS72	2.71	1	0	1360000	162000	0.119
RDETTNEDSDDQVR	YDR485C	VPS72	2.32	2	0	289000	16000	0.055
IKTQPPTGVFLANGIR	YDR485C	VPS72	4.26	1	0	174000	11500	0.066
SLDTNTEFIIQTR	YDR485C	VPS72	5.39	1	0	385000	82800	0.215
NFVTLYDFPNAPPNLK	YDR485C	VPS72	3.84	2	0	493000	40000	0.081
QVTFTDHPQVAIIDTEESPSKK	YDR485C	VPS72	4.85	4	0	732000	42000	0.057
SDIKRDETTNEDSDDQVR	YDR485C	VPS72	4.89	1	0	125000	12500	0.1
TEGIENLSHNVPQETK	YDR485C	VPS72	3.06	3	1	766000	54700	0.071
SC+57PLAPAVASTYAPLLLLSQHSNHQEIDNTPQR	YDL197C	ASF2	7.61	1	1	107000	69100	0.646
LLLAAPDGQSYSEK	YDL197C	ASF2	4.42	1	0	353000	205000	0.581
KNNTIKLLQSYVQSLIQR	YDL197C	ASF2	14.89	1	0	261000	922	0.004
STTLNLDYSSR	YDL197C	ASF2	1.89	0	1	235000	153000	0.651
VKELQSLVNHYR	YDL197C	ASF2	1.75	1	0	111000	56600	0.51
ENEAALVSSAK	YDL197C	ASF2	2.57	0	1	240000	399000	1.663
VFDAESSK	YDL197C	ASF2	2.83	1	0	258000	1410000	5.465
LDEIHTFHEK	YDL197C	ASF2	-1.73	1	0	123000	145000	1.179
NVQNTVNTK	YDL197C	ASF2	5.2	1	0	67500	37900	0.561
VPTDSPQLPSKDK	YDL197C	ASF2	5.39	1	1	836000	111000	0.133
LLQSYVQSLIQR	YDL197C	ASF2	6.28	1	0	329000	157000	0.477
LIEEASDKK	YKL172W	EBP2	3.62	0	1	626000	553000	0.883
KNDATSSADVSGFSSR	YKL172W	EBP2	6.57	1	0	97800	52300	0.535
QSLDAVLVAR	YKL172W	EBP2	-1.03	1	0	347000	222000	0.64
QYYVDDEGNVRDGR	YDR110W	FOB1	1.84	1	0	1320000	21000	0.016
GERETPIFLESLTR	YDR110W	FOB1	5.27	0	1	54500	114000	2.092
QYYVDDEGNVR	YDR110W	FOB1	4.02	1	1	127000	167000	1.315
YNDVLFDDDDSVPSESVTR	YDR110W	FOB1	4.49	1	1	215000	357000	1.66
VIENTYSR	YDR110W	FOB1	2.52	1	1	833000	1340000	1.609
IHIEVFEPFNGEAIEGK	YDR110W	FOB1	2.06	2	3	134000	214000	1.597
SLTADTLQQISDKYDGVVAENK	YDR110W	FOB1	4.92	2	0	431000	761000	1.766
YNDVLFDDDDSVPSESVTRK	YDR110W	FOB1	4.95	1	0	40100	88700	2.212
VPIFVTSSTLDKDDLYDIC+57EEIASK	YDR110W	FOB1	5.07	1	1	205000	408000	1.99
YSYVLLC+57R	YDR110W	FOB1	5.35	0	1	400000	657000	1.643
GTPHPSQC+57NLFVVNR	YNL132W	KRE33	6.16	1	1	139000	114000	0.82
LLC+57LDVTLIK	YNL132W	KRE33	2.86	1	0	140000	112000	0.8
LSSVQSAILLAIGLQR	YNL132W	KRE33	6.37	1	1	34600	34400	0.994
LFVLLPPIDPK	YNL132W	KRE33	5	0	1	183000	180000	0.984
FLSLLSYDFHK	YNL132W	KRE33	3.99	0	1	97400	99800	1.025
TVNQAHAILSFIDAISEK	YNL132W	KRE33	1.53	1	1	108000	109000	1.009
YRTEAHGDVVAR	YNL132W	KRE33	3.2	1	0	63500	292000	4.598
TLNFTVALTAGR	YNL132W	KRE33	5.1	0	1	14800000	86700	0.006
SIFVIVGDR	YNL132W	KRE33	5.71	2	2	200000	131000	0.655
ESTQTAVVSR	YNL132W	KRE33	5.51	1	1	159000	196000	1.233
FLLFTKPTNTLLNLSDEIIDKC+57EK	YJL076W	NET1	4.97	1	0	197000	116000	0.589
KSQAEPSGIVEPK	YJL076W	NET1	7	1	0	137000	65900	0.481
IVPQDSDSSSFPK	YJL076W	NET1	3.41	2	1	1070000	442000	0.413
GSVVPVKDSK	YJL076W	NET1	4.72	1	0	598000	305000	0.51
VTLTGQR	YJL076W	NET1	3.82	1	1	2260000	1090000	0.482
KSAVSESSVTNSK	YJL076W	NET1	5.36	1	0	87600	48300	0.551
SANVSFTPSYFNQSR	YJL076W	NET1	5.33	1	0	179000	78400	0.438
SFLPPPTQPQSPPIR	YJL076W	NET1	1.26	2	1	408000	148000	0.363
FLLFTKPTNTLLNLSDEIIDK	YJL076W	NET1	4.35	1	0	77400	40300	0.521
NSPLGDAMPHNVHLAELPK	YJL076W	NET1	4.21	1	0	135000	57500	0.426
IEAPSPSVNKK	YJL076W	NET1	4.19	1	0	123000	68200	0.554
EKEDTNDKLLEK	YJL076W	NET1	6.36	1	0	141000	64100	0.455
SAVSESSVTNSK	YJL076W	NET1	5.77	1	0	40400	18200	0.45
SFYPNSNKK	YJL076W	NET1	3.36	0	1	187000	122000	0.652
VETKPATQASSFPVVGGSPSVATK	YJL076W	NET1	5.11	1	0	732000	2580000	3.525
SQAEPSGIVEPK	YJL076W	NET1	5.28	1	1	749000	318000	0.425
DVFNVNNIVR	YJL076W	NET1	5.63	1	1	1150000	2100000	1.826
KRPPTGTTTTTTIR	YJL076W	NET1	5.74	4	0	1000000	525000	0.525
EILPTIPHNDQPILASSDK	YJL076W	NET1	5.02	1	0	259000	118000	0.456
AAQLLAGAK	YJL076W	NET1	3.68	1	0	913000	199000	0.218
SANIGGEDLNKK	YJL076W	NET1	4.59	0	1	168000	81200	0.483
QNEATKVETKPATQASSFPVVGGSPSVATK	YJL076W	NET1	3.71	1	0	157000	66800	0.425
SSLETIVEK	YJL076W	NET1	3.38	1	0	362000	1430000	3.95
SKLNNGSPQSVQPQQQIPSSSGVLR	YJL076W	NET1	379.39	0	1	179000	104000	0.581
TNMAQSAGDASLQYANLR	YJL076W	NET1	14.01	1	0	46300	26700	0.577
EGPSSPASILPAK	YJL076W	NET1	0.24	1	1	998000	392000	0.393
GTTSFNEEGNRK	YJL076W	NET1	5.67	0	1	330000	176000	0.533
NEIDLDDSAPVSLYK	YJL076W	NET1	4.17	1	0	1370000	14200	0.01
TTSNPSSILHDLPR	YJL076W	NET1	3.96	2	0	229000	108000	0.472
LNNGSPQSVQPQQQIPSSSGVLR	YJL076W	NET1	5.65	1	0	197000	100000	0.508
RVVVNTPR	YJL076W	NET1	2.55	1	1	371000	151000	0.407
SSIVEEDIVSR	YJL076W	NET1	3.48	1	1	1350000	596000	0.441
ISSGIDAGKK	YJL076W	NET1	3.79	2	2	2640000	1340000	0.508
SSLETIVEKK	YJL076W	NET1	4.67	1	0	269000	101000	0.375
SANIGGEDLNK	YJL076W	NET1	3.75	1	0	400000	221000	0.553
NESAQIDR	YJL076W	NET1	7.39	1	0	362000	153000	0.423
LVQDLC+57DETGIRK	YNL216W	RAP1	1.72	0	1	265000	88600	0.334
LVQDLC+57DETGIR	YNL216W	RAP1	3.38	1	0	221000	63100	0.286
SDFSNEDIYDNIDPDTISFPPK	YNL216W	RAP1	1.54	1	0	44600	5960	0.134
RLEYVYEVDKFGK	YNL216W	RAP1	0.36	1	0	529000	195000	0.369
RLEYVYEVDK	YNL216W	RAP1	-0.23	1	0	101000	1000	0.01
DADAHDSLNDIDQLAR	YNL216W	RAP1	4.63	2	1	611000	195000	0.319
LHEVISGDYEPSQAEK	YNL216W	RAP1	7.54	3	0	229000	97700	0.427
LQEQAQLLR	YNL216W	RAP1	-1.08	1	1	3060000	702000	0.229
VMVDAEQQAR	YNL216W	RAP1	4.23	0	1	304000	84800	0.279
QHVSSTASITSGGHNDLVQIEQPQK	YNL216W	RAP1	6.68	2	0	183000	90400	0.494
TEIISTNTNGATEDSTSEK	YNL216W	RAP1	498.77	1	0	157000	46400	0.296
KFSADEDYTLAIAVK	YNL216W	RAP1	2.27	1	0	99700	39700	0.398
NDLSNISNSLPFEYPHEIAEAIR	YNL216W	RAP1	5.91	1	1	770000	183000	0.238
ANGGEVLDSKPR	YNL216W	RAP1	4.91	0	1	488000	166000	0.34
LVRDDDGNLIK	YNL216W	RAP1	3.18	2	0	522000	188000	0.36
ENVFIVSPYNHTNLPTVTPTYIK	YNL216W	RAP1	4.23	2	1	212000	56500	0.267
ESKENVFIVSPYNHTNLPTVTPTYIK	YNL216W	RAP1	6.14	2	0	123000	213000	1.732
DLFQIDPDTGR	YNL216W	RAP1	3.57	2	1	666000	205000	0.308
YFLNMFK	YNL216W	RAP1	4.67	1	0	76000	23900	0.314
TTHTLYDEISHYVPNHTGNSIR	YNL216W	RAP1	6.72	2	1	182000	241000	1.324
IATTDLFLPLFFHFGSTR	YNL216W	RAP1	4.22	2	0	1720000	637000	0.37
SLITDEDTPTAIAR	YNL216W	RAP1	3.52	1	0	959000	370000	0.386
FSADEDYTLAIAVK	YNL216W	RAP1	4.6	1	0	224000	64800	0.289
ASFTDEEDEFILDVVR	YNL216W	RAP1	6.52	2	2	534000	179000	0.335
RPGVPTPGNYNSAAK	YNL216W	RAP1	0.33	2	0	626000	323000	0.516
LEDSGTC+57ELNK	YBR275C	RIF1	4.26	1	0	245000	94500	0.386
IPIFNSLK	YBR275C	RIF1	3.3	0	1	428000	146000	0.341
QFDLSAINK	YBR275C	RIF1	4.53	1	0	153000	78500	0.513
SDEVDVTELHESIDTQSSEVNAYQPIEVLTSELK	YBR275C	RIF1	9.77	2	0	150000	44200	0.295
LPLNSYDSANLDKVTIGHLLTQQIK	YBR275C	RIF1	6.97	2	0	39600	14200	0.359
DSDSISLK	YBR275C	RIF1	3.81	1	0	136000	50300	0.37
WIQESGVVHQGDSSKEIEAIPDTK	YBR275C	RIF1	13.26	1	0	20400	7620	0.374
HQVGAINSR	YBR275C	RIF1	4.23	0	1	293000	107000	0.365
IESSPIYR	YBR275C	RIF1	4.41	0	1	313000	132000	0.422
ETGLEEQPEVADISVLPEIR	YBR275C	RIF1	5.12	1	0	99200	48100	0.485
NETSEFLIIEK	YBR275C	RIF1	8.76	1	0	265000	86100	0.325
ELVLLYLTKPLSR	YBR275C	RIF1	5.04	1	1	218000	84200	0.386
RFEVYATFNNIIPILTTK	YBR275C	RIF1	5.65	1	0	18600	1060	0.057
IC+57EAAVEISKK	YLR442C	SIR3	0.72	1	0	432000	148000	0.343
LSIIC+57VGGHNVTIR	YLR442C	SIR3	1.82	1	2	554000	186000	0.336
IC+57EAAVEISK	YLR442C	SIR3	0.09	1	0	508000	325000	0.64
KVIC+57GAWEPAITIEK	YLR442C	SIR3	2.68	1	0	35200	153000	4.347
YAC+57EPTAEK	YLR442C	SIR3	4.96	1	0	20400	19300	0.946
IFLPIYDSLMSSQNK	YLR442C	SIR3	5.97	1	0	128000	118000	0.922
TLILIQNPENLLSEK	YLR442C	SIR3	1.91	1	0	1090000	351000	0.322
YQIILDR	YLR442C	SIR3	5.64	2	2	1210000	609000	0.503
TFLYTLAQETEGTNR	YLR442C	SIR3	1.03	3	1	655000	215000	0.328
LFYITNADDSTK	YLR442C	SIR3	4.61	1	0	578000	213000	0.369
GGENVFLK	YLR442C	SIR3	2.52	1	1	339000	186000	0.549
GGENVFLKR	YLR442C	SIR3	2.25	1	0	583000	191000	0.328
NVANVSGSTEK	YLR442C	SIR3	4.67	2	1	2420000	814000	0.336
RVSVPVSGQK	YLR442C	SIR3	4.65	0	1	339000	87200	0.257
HTLALETVLIK	YLR442C	SIR3	5	3	0	893000	295000	0.33
TSTELVDGR	YLR442C	SIR3	3.17	1	1	766000	463000	0.604
LVVSQEMVPR	YLR442C	SIR3	2.76	1	0	447000	195000	0.436
VSVPVSGQK	YLR442C	SIR3	4.84	0	1	1620000	488000	0.301
IEPSADDDVNNGNIPSQR	YLR442C	SIR3	513.05	1	1	125000	136000	1.088
ILQYFEK	YLR442C	SIR3	2.95	1	1	1340000	444000	0.331
IKIEPSADDDVNNGNIPSQR	YLR442C	SIR3	458.47	2	0	401000	113000	0.282
MIDFATLSK	YLR442C	SIR3	3.51	1	0	493000	172000	0.349
IHIQETQEFSK	YLR442C	SIR3	5	2	1	756000	76500	0.101
ETILSNFNADINLEESIR	YLR442C	SIR3	6.59	1	0	408000	130000	0.319
YFSEAINGFKDETISKK	YLR442C	SIR3	4.8	2	1	323000	108000	0.334
FAPDNQVTDSSQLNKLTDEQSSLDVAGLEDKFR	YLR442C	SIR3	8.83	1	0	48000	20600	0.429
LTDEQSSLDVAGLEDKFR	YLR442C	SIR3	1.93	1	1	556000	282000	0.507
EMTIYNNIR	YLR442C	SIR3	1.99	1	1	1000000	262000	0.262
IPDNVIVINHK	YLR442C	SIR3	4.99	1	0	744000	212000	0.285
ISDGLSFGK	YLR442C	SIR3	3.68	1	0	745000	560000	0.752
FAPDNQVTDSSQLNK	YLR442C	SIR3	2.88	2	0	276000	84700	0.307
FAPDNQVTDSSQLNKLTDEQSSLDVAGLEDK	YLR442C	SIR3	8.64	1	0	48900	33300	0.681
LTDEQSSLDVAGLEDK	YLR442C	SIR3	10.06	1	1	302000	96600	0.32
SQVEDFTR	YLR442C	SIR3	3.77	1	0	1050000	4120000	3.924
IADKTTYDKETITDLIEQGIPK	YDR227W	SIR4	6.41	2	0	143000	256000	1.79
VSAGDSGISPEESK	YDR227W	SIR4	2.99	1	1	830000	304000	0.366
EILGINLANEQPVLEKPLKK	YDR227W	SIR4	4.89	1	0	55100	35700	0.648
SFANHTEDEQIEK	YDR227W	SIR4	4.46	2	1	177000	76400	0.432
ISSEIDRENVK	YDR227W	SIR4	5.19	1	1	293000	121000	0.413
QLAVANEIIR	YDR227W	SIR4	3.37	1	0	600000	219000	0.365
NFSTRDEETTK	YDR227W	SIR4	5.94	0	1	157000	79300	0.505
HAQQQTSTFNSKPVR	YDR227W	SIR4	4.33	1	0	456000	264000	0.579
NFAHSDSLSVPK	YDR227W	SIR4	4.3	2	0	267000	149000	0.558
SLASFEQTAFSR	YDR227W	SIR4	1.92	1	1	530000	276000	0.521
VQGESHIDSR	YDR227W	SIR4	4.22	0	1	170000	86200	0.507
ITSLQGDLTFTK	YDR227W	SIR4	4.6	1	0	168000	63100	0.376
HSQEQNSSSAKPSQIPTVSSPLGFEETK	YDR227W	SIR4	9.03	1	0	220000	85300	0.388
TIVPISTSQTNNSFLSGVK	YDR227W	SIR4	3.91	2	0	189000	105000	0.556
SFANHTEDEQIEKK	YDR227W	SIR4	5.13	1	0	59900	34100	0.569
NVKPSSPPDVK	YDR227W	SIR4	5.56	2	1	212000	81100	0.383
GSADIGASVISLTK	YDR227W	SIR4	3.11	1	1	466000	237000	0.509
LISVSLVDEFPSELSDSDR	YDR227W	SIR4	6.12	1	1	215000	75300	0.35
IYYNELQNKPDAK	YDR227W	SIR4	4.07	1	0	55900	20600	0.369
HEYSDNFPVSLSQPSKK	YDR227W	SIR4	7.02	2	0	243000	108000	0.444
ANFLETIASTEKPENK	YDR227W	SIR4	2.79	2	0	252000	154000	0.611
QFDSIFNSNK	YDR227W	SIR4	4.91	1	0	308000	137000	0.445
SPGIAKPNAIQTEVYGINEESTNER	YDR227W	SIR4	9.97	1	0	43300	21400	0.494
SAISNNFR	YDR227W	SIR4	2.53	1	0	539000	193000	0.358
VSLSQPVSASKHEYSDNFPVSLSQPSKK	YDR227W	SIR4	5.84	1	0	144000	58700	0.408
DRLQYLPLYAVSTFENTNNTEKNDVTNK	YDR227W	SIR4	12.74	2	0	51700	8320	0.161
SQNTALPSTHK	YDR227W	SIR4	5.57	3	2	588000	238000	0.405
IGTNDLFQVESAPK	YDR227W	SIR4	1.71	1	0	759000	370000	0.487
VAIDQDKITLHDEK	YDR227W	SIR4	3.26	1	0	23200	1480	0.064
RVPIVEDR	YDR227W	SIR4	3.55	1	0	349000	158000	0.453
SESKPFSSDALSK	YDR227W	SIR4	0.07	3	1	253000	84800	0.335
TPNISNGTINIQK	YDR227W	SIR4	4.12	0	1	224000	109000	0.487
HASENISLSFSR	YDR227W	SIR4	-0.07	1	0	94300	45200	0.479
SSDFINYLPNC+57K	YKR010C	TOF2	0.68	0	1	94200	139000	1.476
SSDFINYLPNC+57KK	YKR010C	TOF2	4.37	1	2	82800	133000	1.606
FLHFTDGDNTLLQLSNEILTK	YKR010C	TOF2	4.17	1	1	41500	53400	1.287
LVEKEFPDK	YKR010C	TOF2	5.44	1	1	211000	381000	1.806
SLKDIFANAGKPPNAASTIK	YKR010C	TOF2	3.47	1	0	132000	222000	1.682
HFDDPNTIISGEK	YKR010C	TOF2	4.89	2	2	218000	331000	1.518
ESIEIVSLQDR	YKR010C	TOF2	0.69	0	1	348000	504000	1.448
DIFANAGKPPNAASTIK	YKR010C	TOF2	0.81	0	1	92300	169000	1.831
DINSDLDSVSFNSDIENAVQSTQSTK	YKR010C	TOF2	8.53	1	1	135000	191000	1.415
NVVSPPFFPEK	YKR010C	TOF2	4.52	1	0	240000	358000	1.492
DKVEATSNSTAQEQEQVSPK	YKR010C	TOF2	8.57	1	1	98800	205000	2.075
VSTPLMNEILPLASK	YKR010C	TOF2	4.99	1	1	211000	299000	1.417
KSSLEIK	YKR010C	TOF2	5.96	0	1	86600	159000	1.836
NQHISLLQLAR	YKR010C	TOF2	5.59	0	1	79300	127000	1.602
TVSYKDYSIFLENENILIK	YFL008W	SMC1	6.37	0	1	74500	202000	2.711
LLIQIDELSNGQR	YFL008W	SMC1	4.17	0	1	129000	286000	2.217
NPNSNVELAGGNASLTIEDEDEPFNAGIK	YFL008W	SMC1	7.93	1	1	28100	101000	3.594
LVTIEGALIHK	YFL008W	SMC1	4.49	1	3	104000	305000	2.933
EVENSVSLLNSDIANLR	YFL008W	SMC1	4.8	2	2	71600	189000	2.64
TFDYVSDHLDAIYR	YFL008W	SMC1	2.84	0	1	130000	262000	2.015
LEEHKNHLDELQK	YFL008W	SMC1	4.54	0	1	52400	116000	2.214
YLTEGGSILEEK	YFL008W	SMC1	2.39	1	1	295000	1010000	3.424
YHATPPLKR	YFL008W	SMC1	3.63	0	1	33100	104000	3.142
ILNQFLK	YFL008W	SMC1	2.97	1	0	430000	1070000	2.488
SKEAFEEEIK	YFL008W	SMC1	3.1	0	1	45000	194000	4.311
NFLVFQGDVEQIAAQSPVELSR	YFL008W	SMC1	5.37	0	1	360000	339000	0.942
KLQSDIESANNQEYDLNFK	YFL008W	SMC1	6.11	1	0	38000	118000	3.105
LQFETDR	YFL008W	SMC1	3.7	0	1	83300	53000	0.636
DYSIFLENENILIK	YFL008W	SMC1	5.81	0	2	73000	171000	2.342
NPDLQFIVISLK	YFL008W	SMC1	5.3	0	2	29500	94300	3.197
SDALVGVYR	YFL008W	SMC1	2.42	0	1	212000	545000	2.571
IHEVEEILNELQPNAR	YFL008W	SMC1	5.32	2	1	253000	418000	1.652
IAVLNNDKR	YFL008W	SMC1	4.24	0	1	30000	21100	0.703
QSELNSSEDILEDMNSNLQVLK	YFL008W	SMC1	5.48	0	1	16700	48600	2.91
TYNC+57LHEK	YFL008W	SMC1	4.69	1	1	89100	277000	3.109
GLVHDLC+57HPK	YFL008W	SMC1	4.59	1	1	103000	279000	2.709
NAQFIC+57TTFR	YJL074C	SMC3	2.44	0	1	87800	165000	1.879
AFENFKK	YJL074C	SMC3	5.22	0	1	67800	255000	3.761
LQLLEDVVGAK	YJL074C	SMC3	6.03	1	1	370000	1020000	2.757
LIPQENDLESK	YJL074C	SMC3	2.39	0	1	90200	288000	3.193
FVLSDDYSNLKR	YJL074C	SMC3	1.63	0	2	122000	364000	2.984
GQLEDFDSELIHLK	YJL074C	SMC3	1.7	1	2	148000	475000	3.209
KLDNFQK	YJL074C	SMC3	3.41	0	2	330000	1030000	3.121
LILEESLNAIILK	YJL074C	SMC3	6.22	2	4	316000	879000	2.782
LNITSDALEGITTTIDSLNAELESK	YJL074C	SMC3	3.27	0	1	102000	77800	0.763
LQTVLETLLSDVNQNQR	YJL074C	SMC3	5.93	1	1	395000	943000	2.387
NETIIDNFSPHQNVIIGSNGSGK	YJL074C	SMC3	408.97	0	1	54600	120000	2.198
ISPESVFGTLGELIK	YJL074C	SMC3	4.25	0	1	237000	430000	1.814
VSENFEAVFER	YJL074C	SMC3	3.81	0	1	370000	970000	2.622
TDMLQVADKFFR	YJL074C	SMC3	1.48	0	1	16300	76600	4.699
LQLASLQQK	YJL074C	SMC3	3.66	1	2	345000	924000	2.678
LDGDYNNTVYSSEQYIQELDKR	YJL074C	SMC3	5.17	1	0	61500	139000	2.26
LSESLDTR	YJL074C	SMC3	3.58	1	0	1500000	119000	0.079
LSLDSDVKFPSNTTTQIQFTPLIK	YJL074C	SMC3	4.12	1	1	62700	200000	3.19
ILEELDFVR	YJL074C	SMC3	4.81	0	1	183000	180000	0.984
EIESLIAEETNNKK	YJL074C	SMC3	3.97	2	1	82100	323000	3.934
ISTVIEVNREEAIGFIR	YJL074C	SMC3	3.64	1	0	57700	2580	0.045
IKDVQQQIESNEEQR	YJL074C	SMC3	6.39	1	0	286000	825000	2.885
IKNATDLQQAK	YJL074C	SMC3	5.85	0	2	33200	105000	3.163
LNTFENDLLQEFDSELSKEEK	YJL074C	SMC3	7.71	1	0	368000	459000	1.247
LNDMNTEISGLK	YJL074C	SMC3	735.94	1	1	847000	66600	0.079
NATDLQQAK	YJL074C	SMC3	6.92	1	1	940000	2680000	2.851
VSNDRESVLTNIEVYR	YJL074C	SMC3	5.54	1	0	94300	250000	2.651
GVLTGGYLDQHKR	YJL074C	SMC3	3.08	1	1	262000	865000	3.302
LSLDSDVKFPSNTTTQIQFTPLIKK	YJL074C	SMC3	8.04	1	0	21600	103000	4.769
LNAITLDGDR	YJL074C	SMC3	2.66	1	1	274000	661000	2.412
QNEQLHVEQLSGGQK	YJL074C	SMC3	7.1	0	2	50100	133000	2.655
IYQFTLYDR	YJL074C	SMC3	4.07	0	1	141000	382000	2.709
SLANGIINVK	YJL074C	SMC3	0.19	1	1	275000	738000	2.684
LSLDSDVK	YJL074C	SMC3	1.92	0	1	494000	359000	0.727
ASELDESKDSIQDLIVK	YJL074C	SMC3	9.85	1	1	261000	934000	3.579
ASGC+57DDESGDNEYITLR	YDL003W	MCD1	4.52	1	0	24700	40000	1.619
VRPTPGEVASK	YDL003W	MCD1	3.45	2	2	136000	303000	2.228
NFLSYESLK	YDL003W	MCD1	5.5	0	1	122000	476000	3.902
IDAKPALFER	YDL003W	MCD1	3.56	0	1	65900	142000	2.155
SNNLLTPQPTNFTTK	YDL003W	MCD1	3.56	1	1	197000	183000	0.929
QATFLLTDIKDTLTK	YDL003W	MCD1	5.5	0	1	75000	139000	1.853
TRNEQTTIQTEK	YDL003W	MCD1	7.31	2	2	127000	240000	1.89
AKTELNEVSLAIKK	YFR031C	SMC2	5.69	1	0	138000	232000	1.681
ELEEQESESER	YFR031C	SMC2	4.94	0	1	189000	261000	1.381
ESLIELSGGQR	YFR031C	SMC2	832.42	1	0	319000	374000	1.172
SIESLKLENSDLEGK	YFR031C	SMC2	5.18	0	2	152000	217000	1.428
QIETIQADLNHVTEELQTQYATSQK	YFR031C	SMC2	9.97	1	1	338000	466000	1.379
ALESEIASSSAK	YFR031C	SMC2	3.41	0	1	257000	344000	1.339
KTSEEIDSLNEDVEEIKLQK	YFR031C	SMC2	11.83	1	1	90200	136000	1.508
TLLTEEIEPK	YFR031C	SMC2	4.94	1	0	130000	189000	1.454
ETLENGETR	YFR031C	SMC2	4.91	1	2	141000	213000	1.511
RKEELVSTLTTGISSTGAADGGYNAQLAK	YFR031C	SMC2	3.57	2	0	343000	576000	1.679
SITLQGDVYDPEGTLSGGSR	YFR031C	SMC2	3.85	1	1	173000	245000	1.416
LVEYGFDPSR	YFR031C	SMC2	2.01	1	1	443000	582000	1.314
ASVTIVFDNTDKSNSPIGFTNSPQISVTR	YFR031C	SMC2	7.64	1	1	145000	226000	1.559
LFNVVVQDSQTATQLLER	YFR031C	SMC2	5.09	1	1	302000	403000	1.334
QVVLGGTSK	YFR031C	SMC2	3.9	0	1	395000	345000	0.873
VELAINLIR	YFR031C	SMC2	3.74	1	0	115000	156000	1.357
ASSLQDLIYK	YFR031C	SMC2	4.8	0	1	281000	556000	1.979
MLNEFVK	YFR031C	SMC2	3.86	1	1	106000	103000	0.972
ASSLQDLIYKR	YFR031C	SMC2	3.73	0	1	82500	76100	0.922
TIQSDLNLSLHK	YFR031C	SMC2	3.87	1	0	159000	295000	1.855
QC+57QETC+57DKLR	YFR031C	SMC2	7.14	1	1	211000	314000	1.488
DVTQGLEVK	YFR031C	SMC2	4.11	1	1	623000	245000	0.393
IVVSYEYYNIK	YFR031C	SMC2	2.87	1	2	339000	400000	1.18
LVHDLNK	YFR031C	SMC2	4.72	0	1	1180000	1820000	1.542
IYTRPISSQVLDLAK	YFR031C	SMC2	5.05	2	1	328000	789000	2.405
TLLHNHLK	YFR031C	SMC2	1.83	0	1	189000	260000	1.376
C+57QEEVSTIEK	YFR031C	SMC2	4.95	0	1	38600	50800	1.316
LVPC+57EGKDVTQGLEVK	YFR031C	SMC2	2.4	0	2	175000	278000	1.589
DIGEC+57ENEIK	YFR031C	SMC2	4.64	1	0	468000	321000	0.686
YATALQTC+57AGGR	YFR031C	SMC2	3.15	1	0	314000	452000	1.439
SHYYQTC+57K	YFR031C	SMC2	3.56	0	1	165000	262000	1.588
LGDLGVIDDSFDVAISTAC+57PR	YLR086W	SMC4	5.96	1	2	288000	357000	1.24
SEAFPSLQSC+57SVAVHFQYVIDESSGTSR	YLR086W	SMC4	6.64	0	1	119000	154000	1.294
NISAEIIR	YLR086W	SMC4	2.73	1	1	849000	842000	0.992
YAFSQPTNSTTTSLHVPNLQPPK	YLR086W	SMC4	4.98	2	2	746000	852000	1.142
LDDVVVDTVEC+57AQHC+57IDYLR	YLR086W	SMC4	4.5	1	0	187000	214000	1.144
NEGIDLDHKR	YLR086W	SMC4	4.52	0	1	95300	129000	1.354
LRDHEPDLESQISK	YLR086W	SMC4	4.67	1	1	242000	302000	1.248
TKNAQFIVISLR	YLR086W	SMC4	3.97	0	1	166000	187000	1.127
NVETLEEK	YLR086W	SMC4	3.92	0	2	570000	745000	1.307
DVELSSDELKVIEEQLK	YLR086W	SMC4	2.68	1	0	148000	238000	1.608
LSDLIHK	YLR086W	SMC4	1.92	0	1	625000	759000	1.214
GLNELSIR	YLR086W	SMC4	1.97	1	2	529000	634000	1.198
LNSLLTYIK	YLR086W	SMC4	0.47	2	1	616000	791000	1.284
LRGEYNDLQSETK	YLR086W	SMC4	2.96	1	1	545000	757000	1.389
QFNLQPISTPENVPR	YLR086W	SMC4	3.73	2	1	469000	520000	1.109
SIEIEMK	YLR086W	SMC4	4.35	1	1	293000	5620000	19.181
LLKNEGIDLDHKR	YLR086W	SMC4	4.7	1	0	147000	231000	1.571
ESSYTEVTK	YLR086W	SMC4	5.17	1	0	493000	762000	1.546
QANNVAYGK	YLR086W	SMC4	3.63	2	2	831000	1110000	1.336
LSEDELR	YLR086W	SMC4	2.52	1	1	983000	1010000	1.027
TLSSLALVFALHK	YLR086W	SMC4	1.21	1	1	240000	303000	1.263
ISSSNKDLEDEK	YLR086W	SMC4	5.79	1	1	124000	171000	1.379
LLQNSER	YLR086W	SMC4	6.62	1	1	4600000	5590000	1.215
INGFHGR	YLR086W	SMC4	6.74	1	0	361000	708000	1.961
LASTLEK	YLR086W	SMC4	4.02	0	1	2520000	3580000	1.421
IDEEKPGLIITR	YLR086W	SMC4	5.77	1	0	251000	356000	1.418
LFDLVKPK	YLR086W	SMC4	1.77	1	0	471000	394000	0.837
NSLESGKETALEFLEK	YLR086W	SMC4	4.74	1	1	248000	297000	1.198
NITNLSGGEK	YLR086W	SMC4	3.74	0	1	737000	925000	1.255
LDILVAK	YLR086W	SMC4	5.77	1	1	3650000	4690000	1.285
VASDTVHEMEEELKK	YLR086W	SMC4	1.32	2	2	195000	279000	1.431
LSEDELRELDVELIESK	YLR086W	SMC4	1.19	1	0	471000	649000	1.378
LGTNQSDKVDDYTPEEVDKIER	YLR086W	SMC4	5.29	1	0	472000	1810000	3.835
SAQEPELSLDQGDAEEDSQVENR	YLR086W	SMC4	3.67	0	1	115000	125000	1.087
KLDLNNAVQK	YLR086W	SMC4	3.96	0	1	102000	123000	1.206
NVSIVANYIK	YLR086W	SMC4	1.86	0	1	737000	917000	1.244
FLILQGEVENIAQMKPK	YLR086W	SMC4	-14.62	0	2	236000	301000	1.275
KLVLSSGENR	YLR086W	SMC4	3.66	2	2	259000	523000	2.019
GQQTEHETEIKDLTQLLEK	YLR086W	SMC4	8.07	1	0	212000	142000	0.67
QVVGPFHTSFSAVVGPNGSGK	YLR086W	SMC4	2.94	1	1	130000	138000	1.062
NIDILNRT	YLR086W	SMC4	4.23	0	1	594000	675000	1.136
DVELSSDELK	YLR086W	SMC4	3.61	1	1	335000	391000	1.167
DEVKEQLGILK	YLR086W	SMC4	1.78	0	1	171000	334000	1.953
ELDVELIESK	YLR086W	SMC4	4.06	0	1	969000	438000	0.452
LFINELVLENFK	YLR086W	SMC4	6.79	2	2	1640000	2060000	1.256
SYSQSPPR	YLR086W	SMC4	6.72	2	1	560000	494000	0.882
NNQELDQEYR	YLR086W	SMC4	2.44	1	1	148000	179000	1.209
LELLQLSPVK	YLR086W	SMC4	5.7	1	0	143000	127000	0.888
VIEEQLK	YLR086W	SMC4	3.92	1	1	1110000	1400000	1.261
GQQTEHETEIKDLTQLLEKER	YLR086W	SMC4	9.89	1	0	15100	19800	1.311
SEITQQEK	YLR086W	SMC4	2.49	2	1	917000	1050000	1.145
NAQFIVISLR	YLR086W	SMC4	3.53	1	1	570000	678000	1.189
YSC+57LALER	YLR272C	YCS4	3.52	0	1	2270000	422000	0.186
IC+57DLSSK	YLR272C	YCS4	5.22	2	1	1270000	328000	0.258
GTNDEGTSISVHLIEC+57YK	YLR272C	YCS4	0.84	1	1	350000	93300	0.267
FC+57PIVEEIVSNSSR	YLR272C	YCS4	4.13	4	2	1210000	285000	0.236
TATLC+57LEK	YLR272C	YCS4	2.03	1	0	2280000	565000	0.248
LLNDEYNYPQLTEDILK	YLR272C	YCS4	2.79	1	0	184000	41200	0.224
LYAIIINYTK	YLR272C	YCS4	1.88	1	1	545000	156000	0.286
ANLSSNVNFTEIGGLIPQWK	YLR272C	YCS4	6.16	2	0	111000	30700	0.277
GSESQLNSTLK	YLR272C	YCS4	3.69	2	0	972000	237000	0.244
LSEWEEYLKGSESQLNSTLK	YLR272C	YCS4	5.08	1	0	205000	34000	0.166
NSKNDSANVELFK	YLR272C	YCS4	5.25	2	0	170000	29900	0.176
LFFTELASK	YLR272C	YCS4	3.41	2	0	182000	45600	0.251
NSKNDSANVELFKR	YLR272C	YCS4	6.72	1	0	127000	41200	0.324
KLYAIIINYTK	YLR272C	YCS4	4.62	1	0	148000	50500	0.341
TELEGSFNK	YLR272C	YCS4	4.58	1	0	574000	123000	0.214
NDSANVELFKR	YLR272C	YCS4	-0.39	1	0	325000	71500	0.22
KVESQETLNDTIER	YLR272C	YCS4	6.25	3	0	704000	145000	0.206
LHDENLMVQR	YLR272C	YCS4	4.3	1	0	127000	56500	0.445
VVSLSQLLFIVGQVAIK	YLR272C	YCS4	7.71	1	0	40400	7360	0.182
FTSLAVR	YLR272C	YCS4	5.16	1	0	4890000	21700000	4.438
LQTQLSYLISSSLSNLSK	YLR272C	YCS4	1.51	0	1	805000	183000	0.227
FSDPMLQR	YLR272C	YCS4	6.13	1	0	1280000	930000	0.727
SLPLLITVMEK	YLR272C	YCS4	4.58	1	1	733000	185000	0.252
LSELSPGIMLR	YLR272C	YCS4	6.33	1	0	46900	11500	0.245
AISNFLIK	YLR272C	YCS4	3.5	0	1	1080000	644000	0.596
ENELLFGEK	YLR272C	YCS4	5.19	1	0	1260000	301000	0.239
NEDVTALLEQGFK	YLR272C	YCS4	3.41	1	0	179000	73000	0.408
AIHGSQLR	YLR272C	YCS4	5.1	1	0	3160000	769000	0.243
AINQELEDVAVKK	YLR272C	YCS4	1.71	1	0	240000	71500	0.298
IFNSVAEVFQK	YDR325W	YCG1	4.68	1	1	236000	218000	0.924
NNLNSLIEEINER	YDR325W	YCG1	6.95	0	1	101000	83800	0.83
AIEALFQSRPDILSK	YDR325W	YCG1	1.01	1	0	228000	230000	1.009
TRSEAEQIDTSK	YDR325W	YCG1	5.85	0	1	74300	50700	0.682
TTVNISAVDNTTEQSNSR	YDR325W	YCG1	4.41	1	1	70700	95800	1.355
FVDQFIR	YDR325W	YCG1	5.13	0	1	381000	387000	1.016
NLGLC+57C+57LLDVK	YDR325W	YCG1	1.9	0	1	79700	112000	1.405
LVAAFIASLER	YDR325W	YCG1	4.79	1	1	189000	113000	0.598
NLVNQTGSTK	YDR325W	YCG1	6.02	1	0	77800	60300	0.775
TAADILLR	YDR325W	YCG1	5.04	1	1	176000	99600	0.566
IQAVFC+57LTK	YDR325W	YCG1	1.39	1	0	186000	282000	1.516
SINNLIQEHDSR	YBL097W	BRN1	3.06	1	1	310000	130000	0.419
SLLLNTLNIDNTAR	YBL097W	BRN1	2.63	1	1	288000	160000	0.556
TDDSFEDKVFASK	YBL097W	BRN1	3.02	1	0	150000	127000	0.847
NVVEDINQAKDFIENVNNR	YBL097W	BRN1	3.9	1	0	37500	25100	0.669
VIFDASIKDTQNVGQGK	YBL097W	BRN1	5.1	1	0	81700	47000	0.575
NDTHYLLPDDFHFSTDR	YBL097W	BRN1	6.25	1	0	52200	23200	0.444
VDSVTTETGK	YBL097W	BRN1	4.72	1	2	364000	151000	0.415
KNDTHYLLPDDFHFSTDR	YBL097W	BRN1	6.25	1	0	41900	25100	0.599
VLETTLVEFETIK	YBL097W	BRN1	5.25	1	1	167000	88500	0.53
ALVDFDEGGAK	YBL097W	BRN1	4.72	1	0	326000	148000	0.454
GDVSSGLFEK	YBL097W	BRN1	3.66	1	0	292000	214000	0.733
ESDLLEETR	YBL097W	BRN1	1.92	1	0	332000	217000	0.654
VLEIDFFK	YBL097W	BRN1	4.05	1	0	287000	123000	0.429
IKDIDDQIQQLLLK	YOL034W	SMC5	3.59	1	1	342000	338000	0.988
LFANPILDKFK	YOL034W	SMC5	2.95	0	1	132000	84900	0.643
LNTIRDEVIK	YOL034W	SMC5	0.49	0	1	302000	260000	0.861
EGEIRDLISEIDAK	YOL034W	SMC5	4.34	1	0	91000	84400	0.927
IAKPDLSSFQPGSIIK	YOL034W	SMC5	3.49	2	1	210000	213000	1.014
ALTVVDSDSYK	YOL034W	SMC5	2.17	1	0	560000	355000	0.634
LFANPILDK	YOL034W	SMC5	5.48	0	1	570000	549000	0.963
IGILNQDQDLK	YOL034W	SMC5	2.77	1	1	156000	157000	1.006
EAHQLNEIR	YOL034W	SMC5	2.7	1	0	187000	116000	0.62
STFVC+57AVC+57LGLAGKPEYIGR	YOL034W	SMC5	3.86	1	0	130000	146000	1.123
[truncated: 601 more rows]
