# Supplementary material for: Distinct SUMO Ligases Cooperate with Esc2 and Slx5 to Suppress Duplication-Mediated Genome Rearrangements
Source: PLoS Genet. 2013 Aug 1;9(8):e1003670. doi: 10.1371/journal.pgen.1003670 (PMC3731205; doi:10.1371/journal.pgen.1003670)
Supplement: Table S6 — Detailed MS data for the comparison between WT and mms21-11 mutant, including peptide identified, name of the proteins and their abundance ratios. (XLSX) [file pgen.1003670.s010.xlsx]

## Sheet: S6_mms21finallist
Peptide identified	systematic name	protein	ppm	# of peptides found in WT	# of peptides in found in mms21-11	Intensity of WT	Intensity of mms21-11	Intensity ratio (mms21-11/WT)
SLPYAVIGSNDIVENYSGNQVR	YLR314C	CDC3	5.59	1	0	39900	226000	5.664
GQVLPDQPEIK	YLR314C	CDC3	1.3	2	4	20300000	22800000	1.123
LGIKQDNSVFKEFDPISK	YLR314C	CDC3	5.13	1	1	360000	495000	1.375
FEAAESDVK	YLR314C	CDC3	-0.9	1	0	781000	729000	0.933
SETELFAR	YLR314C	CDC3	6.02	1	2	273000	323000	1.183
FDQYLDAENK	YLR314C	CDC3	5.55	3	2	10200000	12700000	1.245
KQLELSINSASPNVNHSPVPTK	YLR314C	CDC3	7.07	2	0	388000	327000	0.843
QLELSINSASPNVNHSPVPTKK	YLR314C	CDC3	7.15	3	4	388000	327000	0.843
EIDSRFDQYLDAENK	YLR314C	CDC3	4.66	2	2	309000	413000	1.337
SDILTDEEILSFKK	YLR314C	CDC3	4.53	4	6	13300000	19100000	1.436
LFSSLPYAVIGSNDIVENYSGNQVR	YLR314C	CDC3	5.88	13	10	19500000	21700000	1.113
LGIKQDNSVFK	YLR314C	CDC3	0.79	0	2	719000	1850000	2.573
IKSYESVIEENGVK	YLR314C	CDC3	4.71	1	3	377000	482000	1.279
IGSNDIVENYSGNQVR	YLR314C	CDC3	6.48	0	1	162000	175000	1.08
SYESVIEENGVK	YLR314C	CDC3	729.83	2	0	1630000	2270000	1.393
QHDQFNDVQIK	YLR314C	CDC3	4.35	6	5	6240000	7730000	1.239
SDILTDEEILSFK	YLR314C	CDC3	5.49	1	0	2550000	3190000	1.251
QDNSVFKEFDPISK	YLR314C	CDC3	2.81	1	5	2340000	3060000	1.308
QLELSINSASPNVNHSPVPTK	YLR314C	CDC3	445.78	5	4	2620000	2000000	0.763
FDQYLDAENKINR	YLR314C	CDC3	1.58	3	5	9920000	13800000	1.391
EIDSRFDQYLDAENKINR	YLR314C	CDC3	2.51	1	0	178000	242000	1.36
LNLNVIDTEGFGDFLNNDQK	YLR314C	CDC3	8.09	11	10	5760000	7160000	1.243
TLFNNDDIEANLVK	YLR314C	CDC3	2.66	0	1	1970000	2380000	1.208
NVIDTEGFGDFLNNDQK	YLR314C	CDC3	5.48	0	2	149000	175000	1.174
QINGYVGFANLPK	YLR314C	CDC3	2.66	3	4	8070000	10200000	1.264
RQINGYVGFANLPK	YLR314C	CDC3	619.19	3	6	2040000	2300000	1.127
AVIGSNDIVENYSGNQVR	YLR314C	CDC3	5.96	1	1	374000	471000	1.259
ILYENYR	YLR314C	CDC3	4.43	2	2	29000000	34400000	1.186
IHAC+57LYFIEPTGHYLKPLDLK	YLR314C	CDC3	3.69	2	8	2230000	2890000	1.296
RSIKNGFSFNLLC+57VGPDGIGK	YLR314C	CDC3	435.12	0	1	3170	30800	9.716
SIKNGFSFNLLC+57VGPDGIGK	YLR314C	CDC3	463.04	0	2	218000	79200	0.363
C+57NLIPVIAK	YLR314C	CDC3	4.53	2	2	3420000	4310000	1.26
SFNLLC+57VGPDGIGK	YLR314C	CDC3	3.43	0	1	78000	143000	1.833
NGFSFNLLC+57VGPDGIGK	YLR314C	CDC3	549.89	6	7	5860000	7160000	1.222
VHC+57C+57LYLINPTGHGLK	YJR076C	CDC11	3.81	2	2	2300000	3150000	1.37
VQQELLLKR	YJR076C	CDC11	3.49	1	1	1000	3020000	3020
VQQELLLK	YJR076C	CDC11	3.06	1	1	5300000	7470000	1.409
TEALSGESVAAESIRPNLTK	YJR076C	CDC11	5.69	1	0	742000	966000	1.302
EIDVEFIR	YJR076C	CDC11	4.56	1	1	5500000	6530000	1.187
HQYDEILLEESR	YJR076C	CDC11	3.95	2	2	2450000	3040000	1.241
SDSLTRDELK	YJR076C	CDC11	3.89	0	1	274000	278000	1.015
NYTHEILYER	YJR076C	CDC11	1.56	4	4	3050000	3930000	1.289
RQELLQR	YJR076C	CDC11	5.71	0	1	6770	780000	115.214
EEQIRLEEER	YJR076C	CDC11	5.03	1	1	21800	31900	1.463
YRTEALSGESVAAESIRPNLTK	YJR076C	CDC11	5.64	6	1	2030000	2510000	1.236
LKAFEER	YJR076C	CDC11	4.28	0	1	1190000	1990000	1.672
NALLISHLHDLK	YJR076C	CDC11	4.44	2	3	3110000	4380000	1.408
QLGSLVNIIPVISK	YJR076C	CDC11	5.17	2	3	3650000	4760000	1.304
LSSVANAEEIGPNSTK	YDL225W	SHS1	2.83	1	2	5490000	8150000	1.485
LSSVANAEEIGPNSTKR	YDL225W	SHS1	3.38	3	3	4520000	4700000	1.04
SEKLSSVANAEEIGPNSTK	YDL225W	SHS1	6.22	0	1	53900	77700	1.442
QQKLEELEAQSAK	YDL225W	SHS1	6.05	0	2	461000	660000	1.432
VHVALYFIEPTGHGLR	YDL225W	SHS1	4.56	6	6	7810000	4530000	0.58
IQELERK	YDL225W	SHS1	9.1	0	1	192000	319000	1.661
ADSFTKEELTQFR	YDL225W	SHS1	2.54	2	1	4300000	5420000	1.26
QSNAPSLSNFASLISTGQFNSSQTLANNLR	YDL225W	SHS1	7.86	7	5	3450000	2240000	0.649
RIQELER	YDL225W	SHS1	4.76	1	1	2840000	3640000	1.282
FLNSPDLPER	YDL225W	SHS1	3.11	2	2	12100000	11400000	0.942
LEELEAQSAK	YDL225W	SHS1	2.24	1	2	6940000	14300000	2.061
YTNVLPIITR	YDL225W	SHS1	2.58	2	3	13700000	14900000	1.088
NISETVPYVLR	YDL225W	SHS1	3.38	4	4	11500000	12800000	1.113
ADSFTKEELTQFRK	YDL225W	SHS1	4.58	4	1	1560000	2190000	1.404
DTTQNLLYENYR	YDL225W	SHS1	2.68	3	3	4290000	4900000	1.142
TAFANNLLETK	YDL225W	SHS1	5.07	3	2	8910000	11400000	1.279
EIKQENENLIR	YDL225W	SHS1	1.99	0	2	1630000	2200000	1.35
KNDTYTDLASIASGRD	YDL225W	SHS1	6.35	0	1	36200	105000	2.901
YNVPIYK	YDL225W	SHS1	7.8	3	1	7230000	8480000	1.173
NVLFGSHLQEFKDTTQNLLYENYR	YDL225W	SHS1	2.14	3	4	721000	954000	1.323
ANLEPGITITSTSLELGGNK	YDL225W	SHS1	2.87	1	2	267000	341000	1.277
NVLFGSHLQEFK	YDL225W	SHS1	5.25	3	3	2010000	2860000	1.423
SNASISSNPEVK	YDL225W	SHS1	5.8	4	5	4890000	5820000	1.19
EELTQFRK	YDL225W	SHS1	3.55	0	1	1750000	2670000	1.526
NQVSGNFK	YDL225W	SHS1	6.04	1	1	1330000	1540000	1.158
EELTQFR	YDL225W	SHS1	1.07	0	1	1840000	2130000	1.158
KC+57YNNIIDVIDSFGK	YCL014W	BUD3	5.38	0	1	33600	43900	1.307
SHFTLYSTAHELC+57AYDSEK	YCL014W	BUD3	7.14	0	1	84100	141000	1.677
DLLC+57VNENLIK	YCL014W	BUD3	4.05	1	1	625000	1020000	1.632
FC+57SNDGRDNIVILDVLTK	YCL014W	BUD3	3.29	1	1	270000	434000	1.607
HC+57YIDEVLVSILDK	YCL014W	BUD3	3.44	0	1	124000	220000	1.774
FFVC+57VYK	YCL014W	BUD3	4.22	0	2	722000	1210000	1.676
AC+57SITIPYFYK	YCL014W	BUD3	2.13	1	1	299000	576000	1.926
C+57IAVILLQR	YCL014W	BUD3	2.55	0	1	226000	276000	1.221
ISSDLSSNK	YCL014W	BUD3	6.77	1	1	1970000	1700000	0.863
LDSPLHSYSTR	YCL014W	BUD3	3.05	1	1	256000	398000	1.555
VQESPSGPLIYVLPQSSTK	YCL014W	BUD3	6.35	1	2	128000	67500	0.527
LNAIIFDK	YCL014W	BUD3	5.56	1	1	885000	43300	0.049
AHLDDSGIEK	YCL014W	BUD3	3.93	0	1	186000	255000	1.371
SYTSDLKDSPSGDNSNVTK	YCL014W	BUD3	5.56	1	1	77700	85000	1.094
NKQENINSSSNLFPEGK	YCL014W	BUD3	5.82	1	2	210000	349000	1.662
SYGTITTFR	YCL014W	BUD3	3.98	0	1	516000	803000	1.556
IDFADLSR	YCL014W	BUD3	5.12	1	0	319000	255000	0.799
VVGVYDVVDLNDENKR	YCL014W	BUD3	3.24	0	1	296000	640000	2.162
YVSYNPSQPVTENTSNEK	YCL014W	BUD3	5.08	3	2	848000	1280000	1.509
RVVGVYDVVDLNDENKR	YCL014W	BUD3	5.02	1	0	559000	51400	0.092
TVLGNAQK	YCL014W	BUD3	5.12	0	1	1150000	970000	0.843
NTVPLKNNDSR	YCL014W	BUD3	4.7	0	1	982000	775000	0.789
NFVEGITER	YCL014W	BUD3	2.05	0	1	1150000	1430000	1.243
SDDLIGKPPDVGNGAHPQENTR	YCL014W	BUD3	430.87	2	1	28000	56400	2.014
TGNEDVGNNNPSNSIPK	YCL014W	BUD3	7.48	3	4	735000	1070000	1.456
LGDDYSDKETAK	YCL014W	BUD3	4.64	0	1	79900	139000	1.74
LSSAFISSSSVADLITK	YCL014W	BUD3	4.75	1	0	465000	707000	1.52
VLNEEINGLSTTK	YCL014W	BUD3	2.1	0	1	2420000	2130000	0.88
ELPDLAEVTTANR	YCL014W	BUD3	0.35	0	1	292000	496000	1.699
FFTSGLLQNR	YCL014W	BUD3	0.34	0	1	472000	683000	1.447
FVSSTLLDVIYENNESTIELNNR	YCL014W	BUD3	4.06	0	1	161000	65300	0.406
VFNDDLFGDFIPK	YCL014W	BUD3	5.56	1	0	746000	1160000	1.555
NLEHQLEEVK	YCL014W	BUD3	4.97	0	1	116000	239000	2.06
TAIPYGSLEVLK	YCL014W	BUD3	2.79	1	1	456000	738000	1.618
IDTQSEFLR	YCL014W	BUD3	3.15	1	0	1090000	1390000	1.275
KEIFPTIPR	YCL014W	BUD3	2.68	0	1	343000	407000	1.187
YPLLSPSDLSQILSNK	YCL014W	BUD3	1.68	1	2	301000	409000	1.359
LSGASDFDATHEK	YCL014W	BUD3	3.39	1	2	358000	618000	1.726
LQQNIYK	YJR092W	BUD4	3.82	0	1	608000	761000	1.252
AISTLALYGTK	YJR092W	BUD4	3.43	1	1	879000	1060000	1.206
TSAFEQFPK	YJR092W	BUD4	1.52	1	1	841000	1040000	1.237
NSVANGALGHANSPK	YJR092W	BUD4	2.71	1	0	82200	27800	0.338
ETDANISTSTK	YJR092W	BUD4	6.42	1	1	174000	175000	1.006
EGYLLQDGGDLK	YJR092W	BUD4	3.27	0	2	689000	733000	1.064
VLRNEDIQADNGGQR	YJR092W	BUD4	6.4	1	0	281000	664	0.002
VSSLNYYDNEDYILSNSEWNALDPMRR	YJR092W	BUD4	-5.05	0	2	1000	62600	62.6
NFKDGEEYR	YJR092W	BUD4	3.57	1	1	296000	436000	1.473
LHQESEHANEQPAIIPQK	YJR092W	BUD4	5.21	1	0	74700	64400	0.862
NEDIQADNGGQR	YJR092W	BUD4	4.59	1	3	189000	212000	1.122
IDINLLK	YJR092W	BUD4	2.53	1	0	824000	1050000	1.274
VNSELEESPAAVHQER	YJR092W	BUD4	3.56	2	0	2140000	109000	0.051
GTNANVQEFSQEDSLAHSEPK	YJR092W	BUD4	4.26	2	4	581000	621000	1.069
SPEENIINGSEIGVDHGEAAEVNEPLAK	YJR092W	BUD4	340.72	1	1	63800	460000	7.21
TTGHNLKQDFN	YJR092W	BUD4	4.36	1	1	268000	385000	1.437
INKEFELPIDFK	YJR092W	BUD4	2.78	2	2	683000	931000	1.363
DSSEETFTELNNESEFQR	YJR092W	BUD4	6.94	1	1	64800	54500	0.841
SNSPESIANSQFSQQSSITTASTVDSK	YJR092W	BUD4	9.31	1	1	307000	341000	1.111
IVQHEESLYGQR	YJR092W	BUD4	4.11	2	2	681000	809000	1.188
YKLQQNIYK	YJR092W	BUD4	2.71	0	1	265000	1080000	4.075
AGNKQENNEINIK	YJR092W	BUD4	4.75	2	1	259000	311000	1.201
HELVEIVDKVPVGK	YJR092W	BUD4	3.64	1	0	569000	779000	1.369
VLDEGC+57SNEPVTFLGENDTR	YJR092W	BUD4	5.81	1	0	81200	89100	1.097
VASLDVEAC+57FLER	YJR092W	BUD4	3.68	2	2	453000	561000	1.238
KVLDEGC+57SNEPVTFLGENDTR	YJR092W	BUD4	5.21	1	0	100000	88100	0.881
LLNHPNVLR	YDR507C	GIN4	6.41	1	1	498000	841000	1.689
STLFEVNIYPR	YDR507C	GIN4	2.46	1	1	751000	1270000	1.691
TLYALLYR	YDR507C	GIN4	5.33	1	1	1020000	1770000	1.735
LVNEVENVLNK	YDR507C	GIN4	1.97	1	0	278000	1680000	6.043
DGNGVSQLK	YDR507C	GIN4	5.07	1	1	196000	264000	1.347
NGNLDVNNQQSQR	YDR507C	GIN4	5.51	1	1	309000	521000	1.686
NINHLEVDIDNILR	YDR507C	GIN4	4.44	1	2	421000	706000	1.677
NTAIGNGSFFR	YDR507C	GIN4	2.53	1	1	477000	714000	1.497
VVSDSNDGYESLILPK	YDR507C	GIN4	5.3	2	2	682000	1190000	1.745
KLVNEVENVLNK	YDR507C	GIN4	4.38	0	1	247000	549000	2.223
QTDNLHLPILPPLNGDNELR	YDR507C	GIN4	436.55	2	3	121000	169000	1.397
AVFNTGNVSGTSIVGSTTPDALPYGIER	YDR507C	GIN4	5.75	0	1	244000	380000	1.557
ILTVDPER	YDR507C	GIN4	4.66	1	0	745000	706000	0.948
ASVINVEK	YDR507C	GIN4	3.37	1	0	1400000	2530000	1.807
LGETLGLGSTGK	YDR507C	GIN4	3.07	1	1	1950000	1530000	0.785
LSSDNIFSLR	YDR507C	GIN4	4.25	1	1	1190000	2000000	1.681
DSTATTAPVSDGR	YDR507C	GIN4	5.63	2	3	872000	1450000	1.663
ASIFSTTKK	YDR507C	GIN4	2.9	1	1	535000	1160000	2.168
SHPNNLTLTGK	YDR507C	GIN4	4.74	1	0	462000	984000	2.13
NGSTGQEAAVK	YDR507C	GIN4	923.35	1	1	253000	190000	0.751
DLKPENLLLDHK	YDR507C	GIN4	3.72	1	2	896000	1780000	1.987
AALSDITNSFNK	YKL101W	HSL1	2.25	0	1	134000	477000	3.56
NSIDYQLK	YKL101W	HSL1	2.53	0	1	311000	653000	2.1
VESLLQGLK	YKL101W	HSL1	2.53	1	0	2170000	402000	0.185
NISQPVNSK	YKL101W	HSL1	3.65	1	0	256000	510000	1.992
SNLNANLSVK	YKL101W	HSL1	2.71	0	1	258000	406000	1.574
ENANNTENNYSK	YKL101W	HSL1	5.55	1	1	138000	84500	0.612
SATESSVNEPR	YKL101W	HSL1	8.5	1	1	604000	610000	1.01
VVQSVNDATK	YKL101W	HSL1	4.11	0	1	201000	413000	2.055
GEIDESILR	YKL101W	HSL1	3.29	1	0	166000	213000	1.283
SSADTFTISGVSTNKENEGPEYPTK	YKL101W	HSL1	5.79	1	1	98800	329000	3.33
TANNTGLR	YKL101W	HSL1	3.5	0	1	524000	408000	0.779
HSISLSSSSENKK	YKL101W	HSL1	4.85	0	1	194000	404000	2.082
LFYSLLLQYK	YKL101W	HSL1	5.32	0	1	174000	404000	2.322
NIAATVAAR	YKL101W	HSL1	4.12	1	1	306000	398000	1.301
VVEYDC+57K	YKL101W	HSL1	4.27	1	0	152000	246000	1.618
SEPHSLESDSDFEILC+57DQILFGNALDR	YKL101W	HSL1	4.17	0	1	17300	33100	1.913
ILYALLYR	YCL024W	KCC4	5.89	1	1	350000	116000	0.331
TAQVHIPTENEANK	YNL166C	BNI5	6.08	0	1	44400	74900	1.687
LQEYLDKK	YNL166C	BNI5	2.75	0	1	138000	137000	0.993
VAETALFSGNDGADSNPGDSAQVEEHK	YNL166C	BNI5	5.66	1	1	30900	32900	1.065
SSLNKYDSPVSSPITSASELGSIAK	YNL166C	BNI5	2.66	1	1	29500	39000	1.322
STDDPSQLSVTQPFIAK	YNL166C	BNI5	4.23	1	1	122000	80000	0.656
VISVSSNSNSR	YNL166C	BNI5	5.69	0	1	76400	14500	0.19
THETLNEYVSC+57K	YKR095W	MLP1	2.75	0	1	629000	1340000	2.13
LVEC+57ENDLQTLTK	YKR095W	MLP1	2.74	1	1	681000	1150000	1.689
LNAIASFFGC+57SLEQVK	YKR095W	MLP1	4.26	1	1	273000	384000	1.407
DLESQVQDLQTR	YKR095W	MLP1	-4.37	0	1	1070000	1710000	1.598
SSSDFIFLKK	YKR095W	MLP1	4.04	2	2	721000	1430000	1.983
IEELQNAK	YKR095W	MLP1	3.67	2	1	1190000	1850000	1.555
LLQFNELK	YKR095W	MLP1	4.28	1	1	824000	915000	1.11
LREEFNNELQAIK	YKR095W	MLP1	1.79	0	1	533000	813000	1.525
ISILQNNNK	YKR095W	MLP1	3.42	0	1	801000	1340000	1.673
IEDLSSQNK	YKR095W	MLP1	5.47	0	1	1140000	1950000	1.711
FDYLQNTILK	YKR095W	MLP1	3.88	1	1	367000	22300000	60.763
ESLANKTDPPTHLEPSFNIPASR	YKR095W	MLP1	7.67	0	2	682000	656000	0.962
QTPENEDLLKELQLTK	YKR095W	MLP1	4.21	1	0	150000	180000	1.2
NLADKLESK	YKR095W	MLP1	4.16	0	1	811000	1530000	1.887
INLTDAYSQIK	YKR095W	MLP1	4.79	0	1	314000	623000	1.984
RFDYLQNTILK	YKR095W	MLP1	2.87	0	2	215000	1160000	5.395
IQNDLDQQTIYANTAQNNYEQELQK	YKR095W	MLP1	335.3	1	6	633000	1040000	1.643
KIEENSNSPFNPLLSGEK	YKR095W	MLP1	7.53	2	2	767000	901000	1.175
QQGYITNDLNSR	YKR095W	MLP1	5.53	1	0	723000	1080000	1.494
IESETVNEAK	YKR095W	MLP1	5.71	2	2	2220000	3870000	1.743
LEESTTSYESTINGLNEEITTLKEEIEK	YKR095W	MLP1	9.07	0	1	8820	18300	2.075
AENDQLR	YKR095W	MLP1	5.08	1	1	484000	751000	1.552
ESLLEQLDLSNSR	YKR095W	MLP1	6.38	1	0	946000	1480000	1.564
NIIQLQEK	YKR095W	MLP1	1.61	0	2	1250000	1150000	0.92
LVDLLESQLNAVK	YKR095W	MLP1	1.73	1	0	257000	504000	1.961
SQDILEK	YKR095W	MLP1	2.4	1	0	1310000	296000	0.226
LNQLNLLR	YKR095W	MLP1	4.52	0	1	1160000	1700000	1.466
GLSDSLNSEK	YKR095W	MLP1	4.25	0	1	545000	690000	1.266
SVNNVQNPLLGLPR	YKR095W	MLP1	2.83	1	2	895000	1010000	1.128
DLYETTSQSLQQTNSK	YKR095W	MLP1	6.02	3	3	294000	399000	1.357
ELQSELDKLKQNVAPIESELTALK	YKR095W	MLP1	8.56	1	2	24300	51600	2.123
SSSDFIFLK	YKR095W	MLP1	3.8	0	2	168000	371000	2.208
ILEAQER	YKR095W	MLP1	5.87	0	1	2680000	4310000	1.608
QNVAPIESELTALK	YKR095W	MLP1	4.1	1	0	788000	1280000	1.624
LLSNTLDLTK	YKR095W	MLP1	1.51	0	1	882000	1510000	1.712
GLISSSSTLSTDTNDEELTSNNPAQK	YKR095W	MLP1	6.97	2	2	987000	820000	0.831
KIDELEDALSELKK	YKR095W	MLP1	2.35	0	1	262000	632000	2.412
TDPPTHLEPSFNIPASR	YKR095W	MLP1	4.5	0	1	466000	467000	1.002
LSQDSLTEQVNSLR	YKR095W	MLP1	3.77	1	1	1100000	1820000	1.655
NELENNNNK	YKR095W	MLP1	4.19	0	1	352000	537000	1.526
IEELQKELEELK	YKR095W	MLP1	7.92	1	0	404000	544000	1.347
TNNDVLK	YKR095W	MLP1	5.79	1	1	2030000	3660000	1.803
SKNEQYLSYR	YKR095W	MLP1	4.06	0	1	449000	831000	1.851
LSIVETELLNLKEEQK	YKR095W	MLP1	4.04	1	2	663000	1290000	1.946
QIQQQLQATSANEQNDLSNIVESMKK	YKR095W	MLP1	-6.68	0	1	21600	253000	11.713
ELENEYNKK	YKR095W	MLP1	5.74	1	0	68400	117000	1.711
LDESFKDFTNQIK	YKR095W	MLP1	4.43	0	1	991000	1940000	1.958
DVPHSSHISDDER	YKR095W	MLP1	4.32	1	1	164000	245000	1.494
SSSGGFNPFTSPSPNK	YKR095W	MLP1	5.68	1	1	723000	845000	1.169
ELEELKTSVPNEDASYSNVTIK	YKR095W	MLP1	4.87	0	1	63400	64600	1.019
ESNITLRNELENNNNK	YKR095W	MLP1	6.62	1	1	52400	109000	2.08
NDTFVKFESVENEK	YKR095W	MLP1	5.99	0	1	49800	108000	2.169
EYKDLYETTSQSLQQTNSK	YKR095W	MLP1	6.05	3	4	379000	686000	1.81
TSVPNEDASYSNVTIK	YKR095W	MLP1	3.82	2	2	442000	745000	1.686
EIQDLYDSK	YKR095W	MLP1	2.32	1	1	789000	1330000	1.686
QIQYLLITNSVSNDSK	YKR095W	MLP1	3.87	0	1	137000	344000	2.511
LNSKSSSGGFNPFTSPSPNK	YKR095W	MLP1	5.89	0	1	53900	63900	1.186
GEAIEEQTK	YKR095W	MLP1	5.77	1	0	1030000	688000	0.668
VTVSFDELK	YKR095W	MLP1	1.62	1	1	1140000	2030000	1.781
LSSELEFVKR	YKR095W	MLP1	3.83	1	1	483000	971000	2.01
EREDLLEETR	YKR095W	MLP1	3.97	0	1	186000	319000	1.715
VAQGNNQLEAIR	YKR095W	MLP1	4.72	1	0	681000	1040000	1.527
KLDDLTEEK	YKR095W	MLP1	3.48	1	0	476000	987000	2.074
NVLENSLSEANAR	YKR095W	MLP1	2.59	1	2	958000	1460000	1.524
PPTHLEPSFNIPASR	YKR095W	MLP1	5.85	0	1	78500	106000	1.35
SSHVENLEEK	YIL149C	MLP2	-1.27	3	2	183000	1280000	6.995
TANSSSDAFEK	YIL149C	MLP2	4.03	0	1	340000	407000	1.197
YQDLSQQQK	YIL149C	MLP2	5.84	1	2	384000	417000	1.086
EVTQVNILK	YIL149C	MLP2	4.56	0	1	337000	395000	1.172
LTNEISDLK	YIL149C	MLP2	4.26	1	1	277000	314000	1.134
SLEYEISK	YIL149C	MLP2	0.31	1	0	837000	649000	0.775
KQQAALTNELNELK	YIL149C	MLP2	5.75	0	1	31500	696000	22.095
AHELQSEDVSR	YIL149C	MLP2	5.15	1	3	118000	109000	0.924
YDTSVQEK	YIL149C	MLP2	5.77	1	1	1690000	2120000	1.254
SLLTELSNK	YIL149C	MLP2	3.26	0	1	327000	439000	1.343
LLASTEENK	YIL149C	MLP2	4.87	1	0	584000	774000	1.325
SSLYSAQDLLDKHER	YIL149C	MLP2	4.26	1	2	131000	161000	1.229
ASTELSQSR	YIL149C	MLP2	3.78	8	8	1260000	1460000	1.159
GNSERPSAVAGFINQK	YIL149C	MLP2	5.13	1	0	223000	192000	0.861
ISEFLNVPFESLQGVTYPVLR	YIL149C	MLP2	4.27	1	0	234000	222000	0.949
DLSELVIR	YIL149C	MLP2	2.33	1	0	661000	689000	1.042
EQVSINSNK	YIL149C	MLP2	4.67	2	1	270000	318000	1.178
ENNIVDSSAAGNK	YIL149C	MLP2	3.94	2	1	293000	303000	1.034
ILADKLENYEGKQDK	YIL149C	MLP2	5.21	1	0	247000	289000	1.17
LLLLNTSAIQETASPLSQDELISLRK	YIL149C	MLP2	6.9	1	0	200000	217000	1.085
RPIESGTSSDPDTK	YIL149C	MLP2	4.57	1	2	330000	282000	0.855
LKESEISHNENK	YIL149C	MLP2	6.29	1	2	96700	129000	1.334
ITEIGSTSK	YIL149C	MLP2	3.49	0	1	722000	565000	0.783
NLKPQEQLK	YIL149C	MLP2	5.38	0	1	131000	501000	3.824
STSSEAEYSK	YIL149C	MLP2	7.25	1	0	347000	558000	1.608
AIPTFSFGKPFFSSNTSSLQSFQNPFTASQSNINTNAPLR	YIL149C	MLP2	8.37	2	2	222000	260000	1.171
QLLDESSEQK	YIL149C	MLP2	5.6	1	0	403000	105000	0.261
DAIIELENINAK	YIL149C	MLP2	3.03	0	1	624000	787000	1.261
LVEFSNVNELQEK	YIL149C	MLP2	3.68	1	0	589000	678000	1.151
ILESSNIVNENDSQAIITER	YIL149C	MLP2	5.18	0	1	89100	88000	0.988
LLLLNTSAIQETASPLSQDELISLR	YIL149C	MLP2	4.17	0	2	271000	273000	1.007
LSSAENANADLENKFNR	YIL149C	MLP2	3.69	1	2	238000	302000	1.269
TTLEDFENFKGLAK	YIL149C	MLP2	2.39	0	1	65600	187000	2.851
IKELENNLER	YIL149C	MLP2	2.98	0	1	408000	497000	1.218
DFEQC+57C+57K	YIL149C	MLP2	5.43	0	1	135000	161000	1.193
AAINFSNVTDLTNNSTDGAK	YIL149C	MLP2	6.62	2	2	196000	201000	1.026
TTLEDFENFK	YIL149C	MLP2	3.13	1	1	441000	359000	0.814
LSSEIENLDK	YIL149C	MLP2	4.24	0	1	302000	361000	1.195
TLTEEVTK	YIL149C	MLP2	3.36	1	0	1010000	1030000	1.02
STELLETVSLTK	YIL149C	MLP2	2.48	0	1	315000	354000	1.124
EYQC+57SAVIIDEFKDITK	YIL149C	MLP2	5.82	1	0	60100	77800	1.295
DAADC+57QAELTK	YIL149C	MLP2	3.11	1	0	287000	360000	1.254
INGC+57EANIHSLVK	YIL149C	MLP2	3.41	0	1	217000	235000	1.083
HAADSQNNKPSFVFGQAAAKPSLEK	YLR335W	NUP2	5.73	1	1	94000	80200	0.853
HAADSQNNKPSFVFGQAAAK	YLR335W	NUP2	8.85	1	0	143000	59900	0.419
FSGTVSSDVFK	YLR335W	NUP2	3.66	2	0	524000	910000	1.737
SSFTFGSTTIEK	YLR335W	NUP2	4.52	1	1	280000	259000	0.925
TNAKPFSFSSATSTTEQTK	YLR335W	NUP2	5.16	1	0	125000	83900	0.671
DSDKPSLPSAVDGENDKK	YLR335W	NUP2	7.2	1	0	36000	32400	0.9
NETSKPVFSFGAATPSAK	YLR335W	NUP2	6.63	2	1	524000	476000	0.908
VADAQIQR	YLR335W	NUP2	5.27	1	1	734000	765000	1.042
AEASFTFGTK	YLR335W	NUP2	2.81	0	1	511000	455000	0.89
NTPDASKPSFSFGVPNSSK	YLR335W	NUP2	5.8	1	2	1340000	981000	0.732
KDSKPAFSFGISNGSESK	YLR335W	NUP2	521.54	2	1	69400	57500	0.829
ADGTGEAQVDNSPTTESNSR	YLR335W	NUP2	5.79	2	1	127000	75000	0.591
ALNLQFK	YLR335W	NUP2	2.49	0	1	33300	27700	0.832
SIENPTQTK	YLR335W	NUP2	5.16	1	1	454000	381000	0.839
SSDSNDSNPSFSFSIPSK	YLR335W	NUP2	6.38	4	3	1350000	954000	0.707
FSLPFEQK	YLR335W	NUP2	3.71	1	0	638000	534000	0.837
KTETNAKPFSFSSATSTTEQTK	YLR335W	NUP2	9.86	2	0	165000	170000	1.03
TTANLPANSSTSPAPSIPSTGFK	YLR335W	NUP2	7.74	4	4	1140000	844000	0.74
TETNAKPFSFSSATSTTEQTK	YLR335W	NUP2	8.96	1	1	258000	207000	0.802
EATKPAFSFGINTNTTK	YLR335W	NUP2	7.15	1	1	211000	185000	0.877
LVTYIVK	YLR335W	NUP2	5.8	0	1	2400000	2160000	0.9
FTIDAKPPISDSVFSFGPK	YLR335W	NUP2	4.57	2	2	609000	488000	0.801
KPFSFGTSQPNNTPSFSFGK	YLR335W	NUP2	5.42	1	1	144000	95200	0.661
ESGSTPISISNAPTFNPK	YAR002W	NUP60	6.63	1	1	87300	77100	0.883
GDSTPVQPDLSVTPQK	YAR002W	NUP60	6.41	1	1	79700	105000	1.317
DGGDKPPSSAFNFSFNTSR	YAR002W	NUP60	7.03	1	0	63000	56900	0.903
DSFLTDRLELLLR	YPR010C	RPA135	3.33	1	0	50900	6150	0.121
SVRPDQTSQTNVLHYLNDGQVTFR	YPR010C	RPA135	9.69	2	0	78800	34800	0.442
VIFDGKPLNSEDEISNSGYLGNK	YPR010C	RPA135	4.08	1	0	93900	20900	0.223
LQTDVANSSSNSK	YOR341W	RPA190	4.88	2	2	168000	68200	0.406
VNAITSQVVSK	YOR341W	RPA190	2.79	1	0	331000	149000	0.45
SGILDAVTSSK	YOR341W	RPA190	2.23	1	0	269000	291000	1.082
NILDTVFR	YOR341W	RPA190	5.72	1	0	39700	10800	0.272
NTIVNEINNVFSR	YOR341W	RPA190	4.08	1	0	147000	63800	0.434
VLLSEVIDKVIVTETTGTSNTAGGNAAR	YOR341W	RPA190	9.97	1	0	88400	21300	0.241
VLTTSLLIR	YOR341W	RPA190	4.87	1	1	368000	147000	0.399
LTYPEPVTAYNIAELR	YOR341W	RPA190	7.29	1	0	179000	53800	0.301
SSSSIYK	YBR049C	REB1	5.83	1	0	9590000	6030000	0.629
ASSLVSLSSSSATPSTSR	YBR049C	REB1	4.75	4	2	1750000	953000	0.545
FINEYEAIER	YBR049C	REB1	6.93	4	2	1420000	845000	0.595
NNNNNNSIANDSNSR	YBR049C	REB1	599.74	6	4	2480000	1240000	0.5
SPSHDNEAGSVDNSEISQLLQSAATK	YBR049C	REB1	6.62	5	1	3300000	1470000	0.445
SINEISK	YBR049C	REB1	3.29	1	0	3110000	1880000	0.605
AFDKAEDAALER	YBR049C	REB1	3.1	2	2	854000	672000	0.787
NANQESVEEAVLK	YBR049C	REB1	3.82	1	1	981000	703000	0.717
YVGVGLDHQNHDPQLHTK	YBR049C	REB1	1.6	0	1	504000	235000	0.466
AEDAALER	YBR049C	REB1	2.6	0	1	2230000	1200000	0.538
PSGHNDKNANQESVEEAVLK	YBR049C	REB1	5.86	1	0	93400	241000	2.58
NHNDDTDDLSNSTK	YBR049C	REB1	6.66	2	1	120000	116000	0.967
VISQDTQPHQQK	YBR049C	REB1	4.32	2	1	293000	133000	0.454
FRDQETVGAVIQLLK	YJL140W	RPB4	3.11	2	1	737000	479000	0.65
EKELESIDVLLEQTTGGNNK	YJL140W	RPB4	6.85	2	1	60200	45700	0.759
KVEEEENAATLQLGQEFQLK	YJL140W	RPB4	5.64	1	1	134000	77400	0.578
ISDDELER	YJL140W	RPB4	-0.51	1	0	629000	461000	0.733
QINHQGEEEELIALNLSEAR	YJL140W	RPB4	2.79	1	0	251000	115000	0.458
STGLHPFEVAQLGSLAC+57DTADEAK	YJL140W	RPB4	4.64	1	2	178000	105000	0.59
IGGLNDPR	YDL140C	RPO21	2.93	0	1	1760000	2270000	1.29
EVQFGLFSPEEVR	YDL140C	RPO21	3.32	1	1	1960000	1310000	0.668
EITETIAEAK	YDL140C	RPO21	2.89	1	1	2160000	1390000	0.644
TVISGDPNLELDQVGVPK	YDL140C	RPO21	4.71	2	1	1470000	1110000	0.755
VLSTEEILNIFK	YDL140C	RPO21	6.04	1	0	500000	402000	0.804
GFVENSYLR	YDL140C	RPO21	2.37	0	1	812000	697000	0.858
EVYNVIASDGSYVNYR	YDL140C	RPO21	3.17	1	1	570000	422000	0.74
TPSLTVYLEPGHAADQEQAK	YDL140C	RPO21	4.82	2	2	1270000	981000	0.772
SAIEHTTLK	YDL140C	RPO21	6.3	1	2	1180000	1010000	0.856
LQVLLDEEYK	YDL140C	RPO21	2.94	0	1	553000	418000	0.756
FDEGTTLLSPK	YDL140C	RPO21	4.05	1	0	838000	661000	0.789
DAVTLFC+57C+57LLR	YDL140C	RPO21	4.71	1	1	819000	666000	0.813
LFGNIQK	YDL140C	RPO21	5.19	1	1	769000	650000	0.845
TLPHFSKDDYSPESK	YDL140C	RPO21	5.25	1	1	177000	175000	0.989
SVTIASEIYYDPDPR	YDL140C	RPO21	3.3	1	0	692000	469000	0.678
YRVDLLNTDHTLDPSLLESGSEILGDLK	YDL140C	RPO21	8.29	2	1	236000	168000	0.712
VGQQYSSAPLR	YDL140C	RPO21	3.23	1	1	2050000	1470000	0.717
TVGSSNGGLIHVVTR	YDL140C	RPO21	656.36	0	1	57400	16800	0.293
IAFGFVDR	YDL140C	RPO21	3.13	1	2	1180000	952000	0.807
TAETGYIQR	YDL140C	RPO21	6.57	1	1	2080000	1650000	0.793
EAQANLLTAK	YDL140C	RPO21	-2.72	1	1	2850000	1560000	0.547
QILSVAIPNGIHLQR	YDL140C	RPO21	3.13	1	1	645000	413000	0.64
TLTYPEVVTPYNIDR	YDL140C	RPO21	2.12	1	1	1220000	864000	0.708
QSLDTIGGSDAAFEK	YDL140C	RPO21	2.78	0	1	446000	231000	0.518
LQVLLDEEYKQLVK	YDL140C	RPO21	3.6	1	1	463000	443000	0.957
DLQENLLVLR	YDL140C	RPO21	2.78	1	1	1550000	1470000	0.948
ATGDADEPELR	YDL140C	RPO21	1.19	1	0	780000	563000	0.722
RVDFSAR	YDL140C	RPO21	3.44	0	1	1620000	840000	0.519
KIPLVIR	YPR187W	RPO26	2.02	1	0	2620000	1120000	0.427
TIVTGGNGPEDFQQHEQIR	YPR187W	RPO26	5.5	3	1	227000	108000	0.476
ELPHPIDLTK	YCR042C	TAF2	4.04	1	0	113000	87700	0.776
SSVQSVHNEVK	YCR042C	TAF2	4.28	1	0	157000	89500	0.57
FSLTEFNR	YCR042C	TAF2	4.39	1	1	300000	189000	0.63
VVGEEGFFK	YCR042C	TAF2	4.31	0	1	314000	254000	0.809
SLVYSSILFR	YCR042C	TAF2	5.48	1	1	136000	95500	0.702
EVTSTVEAPK	YCR042C	TAF2	2.71	0	1	391000	738000	1.887
NIEESNNPSLR	YCR042C	TAF2	0.24	1	0	96600	65300	0.676
FASLNEYPETDSK	YCR042C	TAF2	4.9	1	1	253000	147000	0.581
SNNFENPK	YCR042C	TAF2	5.95	1	1	162000	101000	0.623
LYFLQC+57NIPK	YCR042C	TAF2	6.32	1	0	196000	99400	0.507
DEDALTEIQENPFVTSK	YPL011C	TAF3	4.54	1	0	139000	37300	0.268
QLNQQTAGDNYSGANNR	YBR198C	TAF5	5.94	1	0	55600	104000	1.871
TAKPISNPTNLSSK	YBR198C	TAF5	5.27	1	0	96100	30100	0.313
TAKPISNPTNLSSKR	YBR198C	TAF5	5.26	1	0	28700	7420	0.259
SNLALAGGAFRP	YBR198C	TAF5	3.58	1	0	276000	492000	1.783
ATTEPSAEPDEPFIGYLGDVTASINQDIK	YBR198C	TAF5	7.14	1	1	32600	16600	0.509
SQQQQQNTITATNNPR	YDR145W	TAF12	6.61	2	0	35200	18100	0.514
TPAPVAYR	YDR145W	TAF12	3.28	0	1	169000	139000	0.822
NNGNNVASLNTK	YDR145W	TAF12	4.41	1	0	30800	13900	0.451
VYEIIVESVVNEVR	YOR194C	TOA1	-16.4	1	1	247000	418000	1.692
NDYTFQK	YOR194C	TOA1	3.06	2	2	2420000	1030000	0.426
DGVVTINRNDYTFQK	YOR194C	TOA1	3.41	1	1	182000	85400	0.469
DGVVTINR	YOR194C	TOA1	5.09	0	1	3210000	967000	0.301
EQIEQVK	YOR194C	TOA1	4.42	0	1	1580000	709000	0.449
LSPSPILLTSAGC+57K	YGL151W	NUT1	3.88	1	0	760000	438000	0.576
FLILNENPINK	YGL151W	NUT1	4.18	1	0	270000	136000	0.504
LVAVLNVSPVYDVDPR	YGL151W	NUT1	4.27	1	0	231000	114000	0.494
LSDTLIIDQVR	YGL151W	NUT1	2.36	1	0	84800	40200	0.474
AFLSIFEDAIK	YGL151W	NUT1	7.97	1	0	35500	7830	0.221
NGSFTLLNQLSQTNK	YGL151W	NUT1	5.34	1	0	34900	23900	0.685
LNAIPLLK	YGL151W	NUT1	2.61	2	0	379000	231000	0.609
FRVQSQSNYGIYSSDAQGDPNLEPLIAK	YGL151W	NUT1	9.16	1	0	46600	60400	1.296
VNDIIKPLVK	YBR279W	PAF1	1.84	1	0	250000	138000	0.552
LNDKDGIAYYKPLR	YBR279W	PAF1	2.52	1	0	213000	96200	0.452
LLVYPESPETNADSSQLINSLYIK	YBR279W	PAF1	6.88	1	1	324000	362000	1.117
FPGLLNK	YBR279W	PAF1	4.18	1	0	486000	939000	1.932
GSSVQTLYEQAAAR	YPR133C	SPN1	4.56	0	1	201000	152000	0.756
AAAPAQTTTDYK	YPR133C	SPN1	4.25	1	1	238000	216000	0.908
VVEATPEDGTASSQK	YPR133C	SPN1	4.01	1	0	50600	22500	0.445
LDQANLYK	YML010W	SPT5	4.62	0	1	815000	500000	0.613
LNGFTTPLEFPISTLR	YML010W	SPT5	547.42	1	1	20300	87100	4.291
AESTSNIPPLDGEEK	YML010W	SPT5	6.74	2	0	1300000	6160000	4.738
LDYGKFDEIDPTTQQR	YML010W	SPT5	4.42	2	2	738000	479000	0.649
LNGFTTPLEFPISTLRK	YML010W	SPT5	3.2	1	0	137000	99800	0.728
TFQQPIQSR	YML010W	SPT5	4.25	1	1	922000	700000	0.759
IEVLNGEQR	YML010W	SPT5	2.74	1	0	204000	172000	0.843
IYIEAPK	YML010W	SPT5	1.68	1	1	1370000	818000	0.597
SIDTTATSSEYALHDIVELSAK	YML010W	SPT5	5.23	1	0	206000	120000	0.583
EVTITANNLSK	YML010W	SPT5	2.5	1	1	763000	683000	0.895
EGGEGITYDELVNR	YML010W	SPT5	6.89	1	0	194000	139000	0.716
KIVENAGVFVVNPSNVEAVASK	YML010W	SPT5	-0.87	1	1	64100	39800	0.621
AAAQDGYVPQR	YML010W	SPT5	3.48	1	0	632000	388000	0.614
NIQPTVEELAR	YML010W	SPT5	2.28	1	1	977000	564000	0.577
VTFQPGDR	YML010W	SPT5	4.13	1	0	443000	254000	0.573
NVAC+57IIQAGHDIFK	YML010W	SPT5	3.47	1	0	152000	132000	0.868
FC+57NGVPDIYISQK	YML010W	SPT5	3.36	0	1	447000	288000	0.644
DGTKPATTFQSEEDIKR	YER148W	SPT15	5.82	1	0	52300	22400	0.428
LEGLAFSHGTFSSYEPELFPGLIYR	YER148W	SPT15	7.39	0	1	35000	54600	1.56
IVLLIFVSGK	YER148W	SPT15	3.85	1	1	493000	224000	0.454
TTALIFASGK	YER148W	SPT15	2.85	1	1	553000	276000	0.499
AAPESEKDTSATSGIVPTLQNIVATVTLGC+57R	YER148W	SPT15	8	1	0	115000	43200	0.376
IQNIVGSC+57DVK	YER148W	SPT15	1.95	1	0	404000	164000	0.406
DTSATSGIVPTLQNIVATVTLGC+57R	YER148W	SPT15	8.72	1	0	44000	17000	0.386
IQNIVGSC+57DVKFPIR	YER148W	SPT15	6.12	1	0	157000	50100	0.319
NC+57VIILK	YGR186W	TFG1	0.46	0	1	1280000	831000	0.649
EETPAPTITEK	YGR186W	TFG1	6.33	1	0	204000	168000	0.824
NGGGPTNASPFIK	YGR186W	TFG1	778.17	1	3	369000	217000	0.588
INPVTDFHLPVR	YGR186W	TFG1	3.19	2	1	2850000	2430000	0.853
NGGGPTNASPFIKR	YGR186W	TFG1	690.86	0	1	2700	67400	24.963
LEDAGPAEDPTK	YGR186W	TFG1	8.39	0	1	793000	470000	0.593
DGSQTPTVDSVTK	YGR186W	TFG1	4.27	1	1	601000	365000	0.607
AVDSSNNASNTVPSPIK	YGR186W	TFG1	582.63	1	2	477000	262000	0.549
SGTVSLNNTVKDGSQTPTVDSVTK	YGR186W	TFG1	8.19	1	1	90000	65700	0.73
AVDSSNNASNTVPSPIKQEEGLNSTVAER	YGR186W	TFG1	7.18	1	2	798000	747000	0.936
DEDPNEYNEFPLR	YGR186W	TFG1	3.91	1	0	181000	83000	0.459
EETPAPTITEKDIIEAIGDGK	YGR186W	TFG1	8.51	0	1	97900	92700	0.947
NLQFQLTR	YGR186W	TFG1	3.98	2	2	3270000	2210000	0.676
YATLTIDEAEK	YGR186W	TFG1	2.15	1	0	426000	444000	1.042
YATLTIDEAEKR	YGR186W	TFG1	2.17	0	4	1030000	2150000	2.087
SGTVSLNNTVK	YGR186W	TFG1	4.46	1	0	1410000	937000	0.665
HLDNIGTTTTR	YGR186W	TFG1	5.37	1	1	874000	575000	0.658
VKDEDPNEYNEFPLR	YGR186W	TFG1	2.33	2	1	1010000	642000	0.636
SSAQEDAPIVIR	YLR399C	BDF1	6.68	1	0	102000	65900	0.646
INDLPTSK	YLR399C	BDF1	1.67	0	1	1570000	442000	0.282
LEEVFNSK	YLR399C	BDF1	2.69	2	0	470000	1840000	3.915
LDIPFYFNYIK	YLR399C	BDF1	5.51	1	0	76900	121000	1.573
HALLAIK	YLR399C	BDF1	0.65	0	1	271000	391000	1.443
DARPFLQPVDPVKLDIPFYFNYIK	YLR399C	BDF1	7.56	1	0	81800	36600	0.447
RPIDQGDPSNGLAEEENPANNQLHLK	YLR399C	BDF1	6.5	2	0	80800	51200	0.634
NIQASFEK	YLR399C	BDF1	3.84	1	1	1620000	828000	0.511
EFAEIVFC+57AISSTEQVR	YGR252W	GCN5	4.07	1	0	204000	35200	0.173
LVFNNC+57R	YGR252W	GCN5	2.04	1	1	1700000	429000	0.252
YFLTYADNYAIGYFKK	YGR252W	GCN5	3.08	1	0	330000	65800	0.199
FEFDGVEYTFK	YGR252W	GCN5	3.76	1	0	467000	97000	0.208
SHIVRPGLEQFK	YGR252W	GCN5	3.4	2	1	2070000	424000	0.205
VKLENNVEEIQPEQAETNK	YGR252W	GCN5	7.05	2	0	94000	27200	0.289
LENNVEEIQPEQAETNK	YGR252W	GCN5	5.89	2	0	119000	28800	0.242
IGGSEVVTDVEK	YGR252W	GCN5	4.7	2	0	2180000	542000	0.249
ERPSVVEENEGKIEFR	YGR252W	GCN5	3.96	1	0	114000	23900	0.21
ERPSVVEENEGK	YGR252W	GCN5	4.8	2	0	273000	122000	0.447
VKEIPEYSHLID	YGR252W	GCN5	5.61	1	0	608000	145000	0.238
ILLLQEAALR	YGR252W	GCN5	4.12	1	0	3290000	759000	0.231
LRQQQLQQQK	YGL066W	SGF73	3.85	1	0	309000	60600	0.196
KNDSSFNPLKR	YGL066W	SGF73	8.18	1	0	102000	20800	0.204
SQDTGLTPLEIQSQQQK	YGL066W	SGF73	4.2	4	1	120000	20700	0.173
YFNPNAQLIEDPLDKPIQYR	YGL066W	SGF73	2.18	1	0	584000	97700	0.167
HLIDFNK	YGL066W	SGF73	-16.11	1	0	334000	213000	0.638
SKPYDVLLADYHR	YGL066W	SGF73	1.9	1	0	291000	94100	0.323
TGTPQTFSSSIKK	YGL066W	SGF73	7.01	2	0	72900	22000	0.302
IGQEELYEAC+57EK	YBR081C	SPT7	4.74	0	1	1630000	411000	0.252
NC+57LTYNSDPSHFLR	YBR081C	SPT7	1.68	2	2	1410000	307000	0.218
IYHSFEYDKETMIK	YBR081C	SPT7	-17.62	0	4	1000	680000	680
FLQEYDISNAIPDIVYEGVNTK	YBR081C	SPT7	5.34	4	2	1780000	471000	0.265
ALLRPTLQELSER	YBR081C	SPT7	1.77	2	2	2650000	518000	0.195
SQLGISDYELK	YBR081C	SPT7	4.15	2	1	1750000	443000	0.253
DTEDGLQDK	YBR081C	SPT7	6.27	1	0	628000	149000	0.237
SFQYDSK	YBR081C	SPT7	4.41	1	1	1640000	392000	0.239
ELGLEKEFGVLSSSVPLQLLTTQFQTVDGETK	YBR081C	SPT7	6.67	1	0	69400	18000	0.259
NYTEHSTPFLNK	YBR081C	SPT7	5.17	2	0	1150000	363000	0.316
EFGVLSSSVPLQLLTTQFQTVDGETK	YBR081C	SPT7	5.98	1	0	258000	45700	0.177
DEAPTNDDKLTSVIPEGEK	YBR081C	SPT7	6.36	1	1	175000	42100	0.241
KSQLGISDYELK	YBR081C	SPT7	3.22	2	2	751000	274000	0.365
QPNDIELDDTR	YBR081C	SPT7	3.87	1	0	434000	89500	0.206
FDQLFLEYK	YBR081C	SPT7	2.91	1	0	1440000	395000	0.274
RFDQLFLEYK	YBR081C	SPT7	1.91	2	1	1010000	254000	0.251
VGAENDGDSSLFLR	YBR081C	SPT7	2.28	1	1	910000	632000	0.695
LHHETNSLNR	YBR081C	SPT7	2.21	4	1	544000	125000	0.23
LVLNISISK	YBR081C	SPT7	1.91	0	1	2260000	395000	0.175
FIGNLSLK	YBR081C	SPT7	3.25	1	1	1750000	446000	0.255
ADPTTTVNAK	YBR081C	SPT7	4.03	1	0	1720000	352000	0.205
SFPLTQEEEHHGAVSPAVDTR	YBR081C	SPT7	5.46	1	0	207000	26000	0.126
IQPEESDSIVYK	YBR081C	SPT7	2.2	1	0	544000	134000	0.246
KIQPEESDSIVYKK	YBR081C	SPT7	5.16	1	0	408000	110000	0.27
LNSDSEAFLK	YBR081C	SPT7	3.38	1	0	423000	2580000	6.099
QSNLDLTVNLGIENLSLK	YBR081C	SPT7	5.22	2	0	526000	35900	0.068
SDDVSSQTIK	YBR081C	SPT7	5.28	1	1	522000	89900	0.172
LNSDSEAFLKNPQR	YBR081C	SPT7	4.94	1	1	2780000	86900	0.031
NFEDESQSFFTGDFASELTGEDFFGFR	YBR081C	SPT7	8.02	1	0	61400	16900	0.275
KIQPEESDSIVYK	YBR081C	SPT7	4.23	2	0	508000	118000	0.232
IQPEESDSIVYKK	YBR081C	SPT7	4.16	1	0	89500	21800	0.244
HLLSSIQQK	YBR081C	SPT7	3.29	1	1	2600000	722000	0.278
SNPNAFLNNHIYNYTIIDDSLDIDPVSQLPTHDYK	YBR081C	SPT7	10.35	1	0	92600	17900	0.193
ISGEEESLHVFQYANRPR	YKR025W	RPC37	4.87	1	1	210000	69500	0.331
GVGVENNGQYAAFVK	YKR025W	RPC37	4.63	2	0	352000	154000	0.438
YIDDANVTR	YKR025W	RPC37	0.56	1	1	817000	353000	0.432
LTGSLLAHK	YKR025W	RPC37	6.49	1	0	390000	196000	0.503
TEPVGTGLQSYLEER	YDL150W	RPC53	2.56	2	1	1060000	701000	0.661
VRHEDVETVK	YDL150W	RPC53	4.95	2	1	263000	157000	0.597
YLNNTHVISSGPLAAGNFVSEK	YDL150W	RPC53	5.47	1	3	665000	612000	0.92
LADLGLEK	YDL150W	RPC53	4.84	0	1	1470000	943000	0.641
RIEQLFPVRPVR	YDL150W	RPC53	2.98	0	1	651000	531000	0.816
DSSSNGGGSAKPSLK	YDL150W	RPC53	4.74	1	1	609000	341000	0.56
IEQLFPVRPVR	YDL150W	RPC53	1.18	2	0	960000	496000	0.517
EAAAELELLNADHQHILR	YDL150W	RPC53	3.08	1	1	571000	316000	0.553
GAETTFLQDVIALSIADDASSAELLGR	YDL150W	RPC53	4.18	1	1	1800000	1050000	0.583
SEGSGSSLVQK	YDL150W	RPC53	4.97	2	2	1650000	1060000	0.642
LADLGLEKEFQSVDGK	YDL150W	RPC53	1.58	1	1	1570000	378000	0.241
LPAFERPAVK	YDL150W	RPC53	2.39	1	1	548000	289000	0.527
IVKPTVSLTINLDR	YPR190C	RPC82	4.01	2	0	710000	141000	0.199
SGSNAAASLPSK	YPR190C	RPC82	2.82	1	1	208000	225000	1.082
IRDPLTQTGLLQDLEEAK	YPR190C	RPC82	6.81	2	0	696000	420000	0.603
YLQETAISGKK	YPR190C	RPC82	4.19	1	0	297000	175000	0.589
ILASSNFPFLNETKPGVYYVPYSK	YPR190C	RPC82	3.89	0	1	125000	67800	0.542
TPGLTFNAIDLAR	YPR190C	RPC82	2.95	2	0	757000	394000	0.52
TTLVSLTQLR	YPR190C	RPC82	2.1	0	1	417000	330000	0.791
SGSNAAASLPSKK	YPR190C	RPC82	5.01	5	2	714000	442000	0.619
YLQETAISGK	YPR190C	RPC82	4.5	1	0	1800000	1090000	0.606
STLASLIR	YPR190C	RPC82	2.44	1	0	891000	579000	0.65
YNSVEIQEVPR	YPR190C	RPC82	2.32	2	0	728000	307000	0.422
SFQDEAELVEEK	YPR190C	RPC82	3.98	0	1	589000	338000	0.574
VGSVTAQVYK	YPR190C	RPC82	4.66	1	1	1010000	639000	0.633
LRLEDIFQQ	YOR207C	RET1	3.7	1	0	159000	156000	0.981
SVPTNSADAPNPNNVNVQTQYR	YOR207C	RET1	6.36	1	0	253000	101000	0.399
VLTIYPDELVQIVSDK	YAL001C	TFC3	2.99	0	1	125000	60100	0.481
LFTAQNFQK	YAL001C	TFC3	1.73	1	0	411000	257000	0.625
STSVNVSDGK	YAL001C	TFC3	6.13	1	1	403000	212000	0.526
SAEDSPSSNGGTVVK	YAL001C	TFC3	6.48	1	0	56200	21700	0.386
TLNEDNFVALNNTVR	YAL001C	TFC3	5.75	1	0	185000	62500	0.338
INHLLTSSQLIYK	YAL001C	TFC3	-0.13	1	0	48300	26400	0.547
NSTNASVAGNISNPK	YAL001C	TFC3	5.73	0	1	81300	30100	0.37
VLDPEVAQLLSQANEAFVR	YGR047C	TFC4	5.24	1	0	57100	28000	0.49
SSNDTSDISSKPLLEDSK	YGR047C	TFC4	6.81	2	1	196000	110000	0.561
SYNIPIDIR	YGR047C	TFC4	2.2	1	0	126000	48100	0.382
VSLAEVYYR	YGR047C	TFC4	3.36	1	0	198000	84400	0.426
TEVVLGTIDDLKR	YNL039W	BDP1	3.9	1	0	447000	133000	0.298
LNDANLNKK	YNL039W	BDP1	5.83	1	1	880000	311000	0.353
VDENPFANLYNYGSYGR	YNL039W	BDP1	2.42	1	1	1130000	345000	0.305
LLNADIPESDRK	YNL039W	BDP1	2.8	1	1	1030000	238000	0.231
SLEGFTLTGTNGHDNEIGDEGPIDASTQNPK	YNL039W	BDP1	311.58	3	1	257000	68800	0.268
ADVIEDNVTLKPAPLQTHR	YNL039W	BDP1	4.25	1	1	1440000	411000	0.285
KTEVVLGTIDDLKR	YNL039W	BDP1	5.41	1	0	311000	105000	0.338
EADENENYVISK	YNL039W	BDP1	5.67	1	0	680000	236000	0.347
LNDANLNK	YNL039W	BDP1	3.1	1	0	856000	1090000	1.273
DKLLNADIPESDRK	YNL039W	BDP1	4.27	1	0	559000	145000	0.259
NIGTVADFNEK	YNL039W	BDP1	4.63	1	0	2010000	740000	0.368
EKVDENPFANLYNYGSYGR	YNL039W	BDP1	5.45	2	0	153000	50300	0.329
NEFSSETSTSR	YNL039W	BDP1	4.7	0	1	468000	136000	0.291
NASIENEYKEK	YNL039W	BDP1	5.8	1	0	277000	2200000	7.942
NASIENEYKEKVDENPFANLYNYGSYGR	YNL039W	BDP1	7.73	2	0	84400	39000	0.462
AATGGTPTPKPR	YNL039W	BDP1	4.5	1	0	349000	112000	0.321
PSFKPSFLDSSSNSNGTAR	YNL039W	BDP1	6.7	1	0	52500	22600	0.43
AHTAIQLK	YNL039W	BDP1	4.15	1	1	909000	509000	0.56
TPQLFIPESK	YNL039W	BDP1	2.15	2	1	1300000	1560000	1.2
DNESRPSFKPSFLDSSSNSNGTAR	YNL039W	BDP1	385.98	4	1	522000	178000	0.341
IDSSYEVYPLTVNDVSK	YDR362C	TFC6	3.73	1	0	157000	90400	0.576
SSSPGSSLGQK	YDR362C	TFC6	5.21	1	1	343000	140000	0.408
KSVVAEVPYDSLASPVSENSGSK	YDR362C	TFC6	8.42	1	0	133000	43200	0.325
GSNLVPVVYC+57PQIYSYIYSDGASSLR	YDR362C	TFC6	7.59	1	0	89600	28800	0.321
TAGLLSPTEENETTNAGQSK	YOR110W	TFC7	6.39	1	0	71100	13700	0.193
SYDTIDETDDQTSFTYIPFSDRK	YOR110W	TFC7	6.7	1	0	22000	6830	0.31
LLEIPVYLER	YOR110W	TFC7	3.34	1	1	350000	146000	0.417
AAEESGDFTTADSVK	YGR246C	BRF1	3.58	0	1	485000	193000	0.398
LQVSVYSIGATFLK	YGR246C	BRF1	5.41	0	1	234000	12300000	52.564
SGLHAALK	YGR246C	BRF1	3.76	1	0	795000	251000	0.316
THTEIVAVSHVAEETLQQR	YGR246C	BRF1	5.58	1	0	55900	39700	0.71
NLHLLPTTDTYLSK	YGR246C	BRF1	1.92	1	0	660000	211000	0.32
NC+57HGTEFER	YGR246C	BRF1	6.29	1	1	158000	53400	0.338
ENESGHFQDAIDGYSLETDPYC+57PR	YGR246C	BRF1	5.17	1	0	66100	15800	0.239
LSTSSTHQPPDLSQIGR	YOR113W	AZF1	2.46	1	0	96900	53000	0.547
GFSIVNNLFPQQQQLQNQHR	YOR113W	AZF1	8.92	1	0	78000	39100	0.501
LLSEQNASQLASANEKLQEELGNAYK	YJR060W	CBF1	5.05	1	0	21100	20300	0.962
DQGLLSQESNDGNIDSALLSEGATLK	YJR060W	CBF1	4.06	0	1	225000	67200	0.299
LSTEDEEIHSAR	YJR060W	CBF1	3.79	1	1	232000	102000	0.44
ENINTAINVLSDLLPVR	YJR060W	CBF1	3.24	1	0	429000	219000	0.51
GYNEEQNYSEAR	YJR060W	CBF1	3.47	1	1	213000	99500	0.467
AAILAC+57AAEYIQK	YJR060W	CBF1	2.6	1	0	195000	127000	0.651
NSVNIGALC+57EDVPNTAGPHIARPVTINNLIPPSLPR	YOR028C	CIN5	7.33	1	0	225000	108000	0.48
ADLHTISVVASNVTLPQIQLPK	YOR028C	CIN5	5.84	1	0	63400	12900	0.203
NSATTNLPSEER	YOR028C	CIN5	5.61	1	0	258000	72600	0.281
TGSLTDLSGRR	YOR028C	CIN5	2.75	1	0	116000	29900	0.258
IATLEEPGYESR	YOR028C	CIN5	3	1	0	560000	172000	0.307
TGSLTDLSGR	YOR028C	CIN5	2.28	1	0	209000	478000	2.287
KNSATTNLPSEER	YOR028C	CIN5	5.52	1	0	59600	23900	0.401
NSVISVAVANGSPLGPEYNVFATGSGDC+57K	YCR084C	TUP1	10.88	2	2	662000	375000	0.566
FSNDGEYLATGC+57NK	YCR084C	TUP1	4.79	1	2	1650000	1260000	0.764
SVC+57FSPDGK	YCR084C	TUP1	2.59	1	1	2530000	1800000	0.711
TPNSGTC+57EVTYIGHK	YCR084C	TUP1	4.01	0	1	168000	109000	0.649
TGQC+57SLTLSIEDGVTTVAVSPGDGK	YCR084C	TUP1	8.46	2	1	193000	132000	0.684
SDSKTPNSGTC+57EVTYIGHK	YCR084C	TUP1	5.95	1	0	55000	46100	0.838
VSDGSLVAR	YCR084C	TUP1	1.64	1	1	2420000	1840000	0.76
EEDATPASLHQDHYLVPYNQR	YCR084C	TUP1	-409.88	2	1	479000	302000	0.63
QTNDYYILYNPALPR	YCR084C	TUP1	2.88	3	2	1360000	807000	0.593
SLDHTSVVC+57C+57VK	YCR084C	TUP1	3.98	1	2	1060000	889000	0.839
NTVYELELTHR	YCR084C	TUP1	4.25	2	2	1640000	1130000	0.689
DHQIASLTVQQQR	YCR084C	TUP1	3.58	1	3	2190000	1360000	0.621
LDSENESGTGHKDSVYSVVFTR	YCR084C	TUP1	5.8	2	2	335000	297000	0.887
ETTTLPSVK	YCR084C	TUP1	5.22	1	0	1520000	951000	0.626
LNELLDAIR	YCR084C	TUP1	2.46	1	1	1270000	782000	0.616
NTVYELELTHRK	YCR084C	TUP1	2.63	0	1	394000	607000	1.541
DGQSVVSGSLDR	YCR084C	TUP1	4.47	1	1	1760000	1210000	0.688
ANHSKPIPPFLLDLDSQSVPDALKK	YCR084C	TUP1	5.67	3	2	418000	272000	0.651
QEFLQVSQEANTYR	YCR084C	TUP1	5.31	1	0	39300	36300	0.924
DVENLNTSSSPSSDLYIR	YCR084C	TUP1	9.61	2	2	919000	546000	0.594
DSVYSVVFTR	YCR084C	TUP1	5.2	2	1	576000	367000	0.637
DAYEEEIKHLK	YCR084C	TUP1	4	1	0	516000	402000	0.779
LVSGSGDR	YCR084C	TUP1	6.11	0	1	2640000	1500000	0.568
DAYEEEIK	YCR084C	TUP1	3.18	0	1	487000	375000	0.77
INDTGSATTATTTTATETEIKPK	YCR084C	TUP1	2.76	3	2	956000	740000	0.774
FLATGAEDR	YCR084C	TUP1	3.53	1	1	2620000	1900000	0.725
LQNQKDYDFK	YCR084C	TUP1	2.66	0	1	450000	327000	0.727
SEVSNQSPAVVESNTNNTSQEEKPVK	YBR112C	CYC8	8.2	1	1	86300	56200	0.651
ALTSLAHLYR	YBR112C	CYC8	3.58	1	0	117000	83400	0.713
SNGAPTNASPAPPPVILQPTLQPNDQGNPLNTR	YBR112C	CYC8	7.61	1	1	90300	77000	0.853
LNSPNSNINK	YBR112C	CYC8	3.45	1	0	282000	351000	1.245
ANSIPSVIGAQEPPQEASPAEEATK	YBR112C	CYC8	8.52	1	1	325000	188000	0.578
TDYTAAYDAFQQAVNR	YBR112C	CYC8	4.71	1	1	139000	109000	0.784
AAELYER	YBR112C	CYC8	5.63	1	0	2270000	371000	0.163
QPTHAIPTQAPATGITNAEPQVK	YBR112C	CYC8	6.45	1	1	380000	254000	0.668
LVNTATSIEENAK	YBR112C	CYC8	4.24	1	0	412000	300000	0.728
ANEIYFR	YBR112C	CYC8	4.55	0	1	143000	264000	1.846
ALDYLLK	YBR112C	CYC8	6.58	1	0	1000000	688000	0.688
YSLNSGANISK	YNL167C	SKO1	3.38	1	0	460000	336000	0.73
SRQPSTVSTFDLEPNPFEQSFASSK	YNL167C	SKO1	10.36	2	1	341000	208000	0.61
NNSTSTITQHSQR	YNL167C	SKO1	6.1	2	1	477000	318000	0.667
SGLTPNESNIR	YNL167C	SKO1	1.5	1	1	901000	548000	0.608
NSAVTTAPAQK	YNL167C	SKO1	6.02	0	1	116000	81100	0.699
STPTTNTTDGTVNNSISNSNFSPNTSTK	YNL167C	SKO1	7.42	1	1	358000	253000	0.707
KIENDLQFYESEYDDLTQVIGK	YNL167C	SKO1	6.95	1	0	110000	74100	0.674
ENENLTTQIENNDQFNNK	YNL167C	SKO1	6.88	2	2	254000	160000	0.63
SENAGYPSVNSRPIILDK	YNL167C	SKO1	4.08	1	0	200000	108000	0.54
DSPSFLPGQQRPTIISPPILTPGGSK	YNL167C	SKO1	4.94	1	1	119000	90100	0.757
SADIGTDKPVKPR	YPL181W	CTI6	6.42	2	0	475000	144000	0.303
KYSNNTNAIQ	YPL181W	CTI6	5.63	1	0	139000	97200	0.699
SIYKPVQEK	YPL181W	CTI6	3.84	1	1	634000	225000	0.355
VSAILEFISR	YPL181W	CTI6	4.23	1	0	561000	166000	0.296
SSQTSNNSFTSR	YNL027W	CRZ1	5.35	1	1	1520000	1170000	0.77
LDSVTNNR	YNL027W	CRZ1	15.71	1	2	3800000	4100000	1.079
SFEDIINGR	YNL027W	CRZ1	3.9	1	0	305000	223000	0.731
FTRPYNLK	YNL027W	CRZ1	2.79	1	0	1130000	335000	0.296
TSYNTINSSNFNEDNNNNNLLTSKPK	YNL027W	CRZ1	341.13	3	3	1330000	859000	0.646
SAPNDSTTAPTNASNIANTASVNK	YIL036W	CST6	6.66	2	2	389000	409000	1.051
NFVNAPSK	YIL036W	CST6	1.94	1	0	851000	1220000	1.434
NVSNKPVFNQAVPVSSIPQYNAK	YIL036W	CST6	6.27	4	1	851000	587000	0.69
KSAPNDSTTAPTNASNIANTASVNK	YIL036W	CST6	6.9	0	1	131000	106000	0.809
NSLTPQYSIAAGNVNSHDR	YIL036W	CST6	6.32	0	1	179000	134000	0.749
VAQLQLQK	YIL036W	CST6	3.12	1	1	884000	713000	0.807
KVINPTKDSALGDQSVIYSK	YIL036W	CST6	6.47	1	0	56300	52200	0.927
DSALGDQSVIYSK	YIL036W	CST6	3.18	1	0	495000	401000	0.81
EFNEIKDENR	YIL036W	CST6	6.95	1	0	138000	116000	0.841
VVKPSANSNYQQAAYLR	YIL036W	CST6	4.34	2	1	903000	608000	0.673
TSQPQQQSPSLLQGEIR	YPL049C	DIG1	5.42	2	1	163000	67900	0.417
STQDPIGDTEISVANAK	YPL049C	DIG1	3.15	1	0	126000	44900	0.356
DGNLASSNSAHFPPVANQNVK	YPL049C	DIG1	6.82	2	0	115000	40400	0.351
LFADALER	YHR084W	STE12	4.02	0	1	24000	8970	0.374
SEFLSFLFR	YHR084W	STE12	6.4	1	1	361000	129000	0.357
VQANNENDEVSK	YHR084W	STE12	5.19	1	0	78800	18800	0.239
VQITNSR	YHR084W	STE12	4.28	1	0	544000	192000	0.353
SATVTQLQSRPVPYYK	YBR083W	TEC1	4.95	2	1	374000	138000	0.369
HIYENIDGYK	YBR083W	TEC1	3.75	1	1	1890000	1390000	0.735
LLTPITASNEK	YBR083W	TEC1	1.51	1	1	2830000	2870000	1.014
TPLIYAK	YBR083W	TEC1	4.17	1	1	5070000	2030000	0.4
NIESYTGR	YBR083W	TEC1	1.89	0	1	2640000	1120000	0.424
KIENFIK	YBR083W	TEC1	1.54	1	1	1100000	510000	0.464
SDDLKSPSAK	YBR083W	TEC1	4.77	1	0	775000	274000	0.354
KAILESAK	YBR083W	TEC1	5.93	1	1	1250000	612000	0.49
AILESAKK	YBR083W	TEC1	3.14	1	0	552000	248000	0.449
KIEIEQR	YBR083W	TEC1	3	0	1	1760000	503000	0.286
NELISLYIK	YBR083W	TEC1	2.45	0	2	2160000	908000	0.42
NLYVSNNSSGLSVHSK	YBR083W	TEC1	4.49	1	1	338000	155000	0.459
VEEAFLEALR	YBR083W	TEC1	4.93	1	0	354000	140000	0.395
NEAEDNINLIDTHPQFELVNTGLGAK	YBR083W	TEC1	6.02	5	2	1350000	501000	0.371
SATVTQLQSR	YBR083W	TEC1	2.63	0	1	798000	306000	0.383
LNEGATGQPYDYFNTVSR	YPL075W	GCR1	6.98	1	0	29200	7180	0.246
TAPSFPQSSSK	YPL075W	GCR1	5.98	1	1	478000	148000	0.31
KLNEGATGQPYDYFNTVSR	YPL075W	GCR1	1.39	1	0	226000	83800	0.371
NSNNNALNNVTGIETQFLNPSTEEVSQK	YPL075W	GCR1	5.58	1	0	209000	57300	0.274
FTNPQQPR	YPL075W	GCR1	-0.3	1	0	773000	356000	0.461
KLPLPGSIASAATGSPFSPSPVGESPYSK	YPL075W	GCR1	-352.31	1	0	24900	26800	1.076
YLSQHPLLLPNIVTFISK	YPL075W	GCR1	4.99	1	0	67700	30500	0.451
NSNPLGTDADKPVPISNIHNSTEAANSSGTVTK	YPL075W	GCR1	6.59	1	0	103000	28300	0.275
VSEDSHFFPTRR	YPL075W	GCR1	3.92	1	0	161000	138000	0.857
AGPNEAIK	YPL075W	GCR1	4.75	1	0	3720000	1020000	0.274
SNIHNSTEAANSSGTVTK	YPL075W	GCR1	5.88	1	0	83900	27100	0.323
EIC+57IFENFK	YPL075W	GCR1	4.16	1	0	218000	70000	0.321
LQTLSQDVNSR	YNL199C	GCR2	2.54	1	1	313000	91100	0.291
LYNATLSSGSIDDR	YNL199C	GCR2	2.64	2	0	541000	173000	0.32
C+57PINHAQAPPSAAAAATR	YLR256W	HAP1	5.15	2	0	309000	60700	0.196
SYKPITYTSSNLR	YLR256W	HAP1	2.03	1	0	364000	66100	0.182
SYKPITYTSSNLRR	YLR256W	HAP1	5.57	1	0	171000	26300	0.154
LDLPHESTTR	YLR256W	HAP1	3.76	1	0	1140000	236000	0.207
KFELDSLINLLK	YLR256W	HAP1	2.58	2	1	865000	183000	0.212
NLTYGTENVNDVVSSLINK	YLR256W	HAP1	7.16	2	1	903000	191000	0.212
ESSIITNGTSSGFNSSVEDEDVK	YLR256W	HAP1	7.37	1	0	39400	6950	0.176
ITTNQINLPDPSR	YLR256W	HAP1	6.06	1	0	144000	22400	0.156
KYNYAIR	YLR256W	HAP1	2.8	1	0	740000	9140000	12.351
ITTNQINLPDPSRDEAFDNSIK	YLR256W	HAP1	9.64	3	0	1810000	295000	0.163
NDAVDFLPVDNVEIDGVGIK	YLR256W	HAP1	5.21	1	0	248000	25700	0.104
DFDLLHIK	YLR256W	HAP1	4.09	1	0	458000	119000	0.26
DEAFDNSIK	YLR256W	HAP1	2.79	1	0	302000	90200	0.299
KLDLPHESTTR	YLR256W	HAP1	4.7	2	0	1030000	226000	0.219
SANANANSSSLSISNKYDNDELDLTK	YLR256W	HAP1	8.22	1	0	264000	108000	0.409
VIALFIEK	YLR256W	HAP1	4.5	1	0	213000	48900	0.23
NRIPLSC+57TIC+57R	YLR256W	HAP1	3.88	2	0	496000	94600	0.191
FNDGYIDNNSNNDIPR	YLR256W	HAP1	4.07	1	1	764000	121000	0.158
VHSSPSSNSLK	YLR256W	HAP1	4.46	1	0	209000	106000	0.507
RFNDGYIDNNSNNDIPR	YLR256W	HAP1	4.15	1	0	244000	149000	0.611
HLYPAIPILDEQNFK	YLR256W	HAP1	5.22	1	0	151000	92900	0.615
VKQESSDELK	YLR256W	HAP1	5.16	1	0	37900	190000	5.013
LPDILNHGQHNQNLYADGR	YLR256W	HAP1	457.51	5	2	773000	133000	0.172
DPDNFPQLNATIPATSQDVSNNGSK	YLR256W	HAP1	8.02	1	0	76300	8800	0.115
ENQVSIER	YLR256W	HAP1	4.51	1	1	943000	209000	0.222
GLLPTSEGGSVDSNNDEIYGLPK	YLR256W	HAP1	3.72	4	0	319000	50600	0.159
STGFFVSLLDTPSKK	YLR256W	HAP1	3.56	1	0	1220000	967000	0.793
VHLTEPSQPLSDNSSSEQVQK	YOR032C	HMS1	8.71	0	1	52100	45400	0.871
DSFVHLTEPSQPLSDNSSSEQVQK	YOR032C	HMS1	7.25	1	1	503000	304000	0.604
EQLSGFENFLPLSK	YOR032C	HMS1	5.38	1	1	298000	199000	0.668
RPLIGDVTNR	YNL103W	MET4	3.59	1	0	449000	171000	0.381
QEQSHEGDSYSTEFINLFGK	YNL103W	MET4	8.41	1	0	22700	4560	0.201
SSPLSNVTSAQNSSSQQR	YNL103W	MET4	8.62	2	1	204000	76000	0.373
IHTLETENK	YNL103W	MET4	5.62	2	1	666000	247000	0.371
NLVLSSGETEGIK	YNL103W	MET4	3.34	1	0	715000	375000	0.524
EKELESSIHELTEIAASLQK	YNL103W	MET4	5.89	1	0	33000	7480	0.227
SEPTLNASSSDHK	YNL103W	MET4	4.3	1	0	98300	33600	0.342
NINTNDSQEAPILK	YNL103W	MET4	6.29	1	0	746000	235000	0.315
ELESSIHELTEIAASLQK	YNL103W	MET4	3.88	1	1	1120000	25400	0.023
IIQDYYC+57ELGDLQK	YPL082C	MOT1	4.66	1	0	319000	2190000	6.865
ALIFC+57QLK	YPL082C	MOT1	2.92	1	0	261000	129000	0.494
TLQTIC+57IIASDQYLR	YPL082C	MOT1	5.09	0	1	155000	73500	0.474
ESNSIAAQDDINLAK	YPL082C	MOT1	2.96	1	0	127000	91700	0.722
FPVLLTFLR	YPL082C	MOT1	4.3	0	1	128000	60900	0.476
TSSKEQEAGVLALEALHK	YPL082C	MOT1	6.27	1	1	55500	37900	0.683
IVDSFGVLR	YPL082C	MOT1	4.03	0	1	628000	346000	0.551
VVVYAGGPTVR	YPL082C	MOT1	9.13	0	1	903000	320000	0.354
LTLRPQLSDADIIVTSYDVAR	YPL082C	MOT1	3.53	1	0	153000	106000	0.693
NLATTTFASIIK	YPL082C	MOT1	5.08	1	1	250000	113000	0.452
GLPEELVASR	YPL082C	MOT1	3.27	1	0	228000	126000	0.553
ASQDQNFPIQNVISQHR	YPL082C	MOT1	5.77	1	1	841000	311000	0.37
SISETTTDSDIPIPK	YPL082C	MOT1	4.74	1	0	90100	58700	0.651
TFADLAK	YPL082C	MOT1	1.7	1	0	365000	508000	1.392
HPVDITESSVSK	YPL082C	MOT1	4.84	1	0	184000	729000	3.962
SANELDDNALESGSISC+57GPLLSR	YDR176W	NGG1	4.94	2	0	65200	15300	0.235
KSANELDDNALESGSISC+57GPLLSR	YDR176W	NGG1	6.82	1	0	212000	92200	0.435
TLDLTFER	YDR176W	NGG1	2.21	1	0	1040000	228000	0.219
KPSPYSNDASTILPK	YDR176W	NGG1	5.12	1	0	287000	72200	0.252
YIIPDSLQFDKTYDPEVNPFIIPK	YDR176W	NGG1	3.29	1	1	318000	56000	0.176
YIIPDSLQFDK	YDR176W	NGG1	2.39	1	0	568000	177000	0.312
AAAALGLFNEEGLESTGEDFLKK	YDR176W	NGG1	2.86	1	0	214000	73400	0.343
TGGEDDIQSFR	YDR176W	NGG1	2.61	1	0	1080000	376000	0.348
SEFVVSQTLPR	YDR176W	NGG1	3.56	1	0	695000	146000	0.21
KAQLIPLVER	YDR176W	NGG1	2.57	2	0	220000	46000	0.209
TYDPEVNPFIIPK	YDR176W	NGG1	1.04	2	0	491000	130000	0.265
RPFDSETENR	YDR176W	NGG1	3.43	1	0	70200	20700	0.295
GDQETIEALR	YDR176W	NGG1	1.85	1	0	714000	263000	0.368
HHTAASNNVNTGTTSQIAQQK	YDR176W	NGG1	5.97	1	0	88900	23100	0.26
AAAALGLFNEEGLESTGEDFLK	YDR176W	NGG1	5.03	2	0	340000	104000	0.306
GVQSPPKPPPSNEISGTIENDVESIK	YDR176W	NGG1	6.69	2	0	168000	78100	0.465
FQSLFANTSNSNDYNNNR	YBL066C	SEF1	6.22	2	0	95400	69700	0.731
LNLHPTPTPGTIIPNPDSSPSSGSPTSSAAQR	YBL066C	SEF1	7.31	1	0	264000	31700	0.12
GLVATEPNKLPPLLNDSALPNNSK	YBL066C	SEF1	5.36	1	1	134000	56400	0.421
EPQLLQANQGSNTNK	YBL066C	SEF1	8.18	2	1	125000	196000	1.568
FSTGTNTVTSSNFQTIDNENNVK	YBL066C	SEF1	5.48	2	1	384000	150000	0.391
TAGDDGALDQTENTSISPK	YDR310C	SUM1	6.24	3	2	1450000	464000	0.32
GVGNSGTLATVENVSGDISADLSK	YDR310C	SUM1	7.68	6	2	429000	203000	0.473
ENAEYER	YDR310C	SUM1	5.43	0	1	1810000	844000	0.466
GTSSIHNDTESANDSSNGNGNLGLGTESR	YDR310C	SUM1	344.96	2	0	40600	22700	0.559
SGPKDDVDTLALTSAQNQANSLR	YDR310C	SUM1	8.11	1	0	54400	15800	0.29
FHNYTILHAVK	YDR310C	SUM1	1.19	1	0	476000	225000	0.473
DTSLTDSVQDLFNSLK	YDR310C	SUM1	7.62	3	0	87900	39000	0.444
RYFVEPSTK	YDR310C	SUM1	-1.86	1	0	539000	1610000	2.987
IITIKSSSENSGNNTTNNNNTDNVIK	YDR310C	SUM1	6.23	1	0	185000	99600	0.538
LPSGPKDDVDTLALTSAQNQANSLR	YDR310C	SUM1	13.55	8	1	3590000	1730000	0.482
YFVEPSTK	YDR310C	SUM1	4.43	2	1	5290000	2970000	0.561
ISGISDHQQEGYQPLEQEK	YDR310C	SUM1	5.56	1	1	103000	61300	0.595
SASISGISDHQQEGYQPLEQEK	YDR310C	SUM1	4.6	4	3	1860000	1040000	0.559
QVGSGFGSNPLHIK	YDR310C	SUM1	3.88	2	0	1950000	907000	0.465
QVGSGFGSNPLHIKDSEAFPHSSIEALK	YDR310C	SUM1	5.79	1	0	38700	18200	0.47
LVDIDNEGSNANSDSLK	YDR310C	SUM1	4.5	2	1	2090000	1050000	0.502
AKEEELINSSINEEDYAAK	YDR310C	SUM1	6.59	4	1	278000	118000	0.424
VLSHNQSVLENKLDDVMK	YDR310C	SUM1	-11.06	0	1	1000	884000	884
PSTANSSSITPTPVTPNNLIQIK	YDR310C	SUM1	7.87	0	1	103000	45000	0.437
VNHSNLLIENSSNNTSSQHNTSSSR	YDR310C	SUM1	369.05	4	3	1310000	595000	0.454
KLDTDANAK	YDR310C	SUM1	5.94	1	0	123000	63700	0.518
YFVEPSTKQESLLLSAPSSSR	YDR310C	SUM1	4.42	1	0	612000	129000	0.211
NQVNTDILVNNLNER	YDR310C	SUM1	3.68	2	2	1900000	899000	0.473
ERPSTANSSSITPTPVTPNNLIQIK	YDR310C	SUM1	373.84	8	5	5300000	2680000	0.506
DDVDTLALTSAQNQANSLR	YDR310C	SUM1	5.28	1	1	467000	207000	0.443
ALPSITDIPVSDDSDIKR	YDR310C	SUM1	5.71	1	1	490000	251000	0.512
KTPGDEETTTFVPLENSQPSDTIRK	YDR310C	SUM1	6.84	1	0	48000	14500	0.302
TPGDEETTTFVPLENSQPSDTIR	YDR310C	SUM1	6.4	1	2	507000	115000	0.227
LVSNAASVNLKSASNQGAPFSPVNITLPTAVVQTSK	YDR310C	SUM1	8	1	0	43700	17900	0.41
FHQIPSSPSNPVSQPAPVR	YDR310C	SUM1	6.99	6	3	4050000	1680000	0.415
TNNENGKERPSTANSSSITPTPVTPNNLIQIK	YDR310C	SUM1	294.27	2	0	6920	82000	11.85
SSSENSGNNTTNNNNTDNVIK	YDR310C	SUM1	448.43	3	2	679000	346000	0.51
VLSHNQSVLENK	YDR310C	SUM1	4.89	2	1	1200000	594000	0.495
FSANSDINSDIR	YDR310C	SUM1	3.66	1	1	1970000	1000000	0.508
IKNEIPINSLLPSSK	YDR310C	SUM1	5.33	5	5	4150000	2090000	0.504
FSANSDINSDIRR	YDR310C	SUM1	5.01	1	1	1110000	564000	0.508
TPGDEETTTFVPLENSQPSDTIRK	YDR310C	SUM1	5.29	1	1	237000	76600	0.323
DIPDVPITTGAYLEFK	YDR310C	SUM1	1.62	2	2	2570000	1260000	0.49
DSEAFPHSSIEALK	YDR310C	SUM1	1.23	1	2	1650000	822000	0.498
KTPGDEETTTFVPLENSQPSDTIR	YDR310C	SUM1	5.11	3	2	4160000	1830000	0.44
SASNQGAPFSPVNITLPTAVVQTSK	YDR310C	SUM1	397.09	8	5	9020000	3950000	0.438
DSEAFPHSSIEALKEGMDK	YDR310C	SUM1	-10.53	0	1	120000	451000	3.758
QESLLLSAPSSSR	YDR310C	SUM1	3.27	1	1	1750000	814000	0.465
VNVEENK	YDR310C	SUM1	4.28	1	1	4290000	2280000	0.531
LVSNAASVNLK	YDR310C	SUM1	-0.27	2	1	9840000	5060000	0.514
SLELASLISTNGDPNAEDSNTTDTVHNNVEGK	YDR310C	SUM1	301.62	4	2	407000	182000	0.447
NTLLTATPIELIC+57R	YDR310C	SUM1	4.27	1	0	1620000	704000	0.435
NLDNEVVETESSISNNK	YER111C	SWI4	4.91	1	0	23600	16200	0.686
HNLINNISNNSNQSTIIQQQK	YER111C	SWI4	8.68	1	1	197000	102000	0.518
FSNPSSYSHSPEVSSSIK	YOR344C	TYE7	4.22	1	0	87700	327000	3.729
NEIELNDSFIK	YOR344C	TYE7	2.19	1	0	461000	213000	0.462
LKSEIDTLK	YOR344C	TYE7	4.39	1	0	1530000	64500	0.042
QDEDGAETAATTPLPSAAATSTK	YOR344C	TYE7	6.17	2	0	139000	35500	0.255
KQDEDGAETAATTPLPSAAATSTK	YOR344C	TYE7	7.74	3	2	1600000	320000	0.2
AVDYILYLQNNER	YOR344C	TYE7	620.28	5	1	15600000	1710000	0.11
LKSEIDTLKQDQK	YOR344C	TYE7	5.1	2	0	2700000	293000	0.109
SEIDTLKQDQK	YOR344C	TYE7	4.67	1	0	373000	39200	0.105
NQGDFILR	YDR213W	UPC2	2.59	1	0	124000	192000	1.548
SSVSAGTSNIAK	YDR213W	UPC2	3.74	1	0	391000	86400	0.221
EGPLQSQTSETTLNSDAATLQADALSQLSK	YDR213W	UPC2	9.85	2	1	314000	91300	0.291
IPVPITLPK	YIL056W	VHR1	5.21	2	1	911000	345000	0.379
SNSDFLPSSNYAADFQFSNK	YIL056W	VHR1	5.4	2	2	198000	71600	0.362
TEFGYPVSC+57SK	YIL056W	VHR1	2.43	1	0	564000	220000	0.39
TC+57SPENLALLSQR	YIL056W	VHR1	3.29	1	0	271000	111000	0.41
DPSAPYAHGGDEK	YER064C	YER064C	4.21	0	1	66800	46200	0.692
LSSIEFLTILSQR	YER064C	YER064C	4.51	1	0	259000	171000	0.66
ASEQDDNIR	YER064C	YER064C	4.06	2	2	1230000	919000	0.747
AQLNFNDEKK	YER064C	YER064C	4.47	1	1	209000	199000	0.952
SSTSADSTIITLPSIEVPNTYDDDRLK	YER064C	YER064C	8.47	1	0	210000	171000	0.814
VVISNNLR	YER064C	YER064C	1.2	1	0	251000	230000	0.916
IAGNAVGSVVK	YPL228W	CET1	3.45	1	0	180000	99100	0.551
GISEVTENTGK	YPL228W	CET1	4.49	1	1	806000	416000	0.516
LSSLSYEIFEGSK	YPL228W	CET1	2.67	1	0	408000	253000	0.62
LSEAANGSRPFAENLESDINQTETGQAAPIDNYK	YPL228W	CET1	5.23	1	0	57200	31200	0.545
DLEVLNEISASSKPSK	YPL228W	CET1	6.11	0	1	288000	156000	0.542
ISLNLELPVPDNDPPEK	YPL228W	CET1	6.4	1	0	119000	56700	0.476
QGNEGNIASNYITQVPLQK	YPL228W	CET1	8.29	2	2	323000	167000	0.517
ALQSINVK	YPL228W	CET1	3.43	1	0	1220000	622000	0.51
ISLNLELPVPDNDPPEKYK	YPL228W	CET1	5.77	1	1	231000	114000	0.494
HVAQLLLYSPK	YPL228W	CET1	5.9	1	0	153000	188000	1.229
SQSPISER	YPL228W	CET1	6.74	1	0	2320000	1050000	0.453
LEKPSDDSIHQNSK	YPL228W	CET1	4.19	3	1	928000	465000	0.501
TFLNNGTIIR	YPL228W	CET1	3.48	2	1	308000	780000	2.532
GPDRVNPPVSSQC+57VFTELDAHLTPNIDASLFK	YPL228W	CET1	7.43	1	0	49000	99000	2.02
VNPPVSSQC+57VFTELDAHLTPNIDASLFK	YPL228W	CET1	10.97	0	1	263000	73100	0.278
GFGFLSFEKPSSVDEVVK	YOL123W	HRP1	4.46	1	1	341000	79700	0.234
AGSGTSQLDQLAALQALSSSLNK	YOL123W	HRP1	6.96	0	1	14200	20500	1.444
IFVGGIGPDVRPK	YOL123W	HRP1	2.58	1	0	196000	185000	0.944
LSEALENADKK	YAL032C	PRP45	3.64	0	1	334000	513000	1.536
VSTALSSDRVEPAILTDQIAK	YAL032C	PRP45	5.06	0	1	229000	321000	1.402
YVTETHQAPANLLLNNSHHIEVVSK	YAL032C	PRP45	7.08	0	1	49600	55600	1.121
TNYEKLDEAVNVK	YAL032C	PRP45	3.44	0	1	108000	150000	1.389
YHNGTPQTGAIVKPK	YAL032C	PRP45	6.7	0	1	12300	20900	1.699
QSNFELSVPLPTK	YAL032C	PRP45	4.15	0	1	175000	231000	1.32
LDEAVNVK	YAL032C	PRP45	4.35	0	1	299000	325000	1.087
RHEDQVYDNPLFVQQDIESIYK	YAL032C	PRP45	4.42	2	2	71400	97000	1.359
AESDDKSDNYGA	YAL032C	PRP45	5.86	1	1	112000	139000	1.241
NPNGYTVALER	YAL032C	PRP45	1.45	1	1	588000	442000	0.752
LKELAYSQGR	YAL032C	PRP45	4.22	0	2	341000	596000	1.748
SEGASGSHGPIQFTK	YAL032C	PRP45	5.42	1	2	248000	351000	1.415
SEQPDLQYDSR	YAL032C	PRP45	4.37	0	1	326000	375000	1.15
TNDIPIGELLPSC+57EITSVSSSGIELK	YMR229C	RRP5	6.74	1	0	16900	12300	0.728
GIFVYLSR	YMR229C	RRP5	2.93	1	0	244000	210000	0.861
YVLLDLGNK	YMR229C	RRP5	3.35	1	1	303000	317000	1.046
SHEDLKQGEIVDGIVK	YMR229C	RRP5	3.08	0	1	49900	42700	0.856
AGDVFEGTIK	YMR229C	RRP5	961.45	1	0	232000	375000	1.616
NTEEVSFPR	YMR229C	RRP5	3.33	1	0	387000	256000	0.661
IGTELTGLVIDKDTR	YMR229C	RRP5	2.67	0	1	604000	373000	0.618
VLGYSPVDDIYQLSTDPK	YMR229C	RRP5	3.48	1	0	208000	189000	0.909
GLFVAFNGK	YMR229C	RRP5	3.12	0	1	188000	196000	1.043
LLDVDADR	YMR229C	RRP5	3.88	0	1	847000	605000	0.714
VLILSNLPHILK	YMR229C	RRP5	6.5	1	1	350000	248000	0.709
SIEDHGATLDVGLPGFTGFIAK	YMR229C	RRP5	5.1	0	1	217000	175000	0.806
ATEYVASHESQK	YMR229C	RRP5	5.74	1	1	179000	127000	0.709
GGASALTPLELK	YMR229C	RRP5	3.89	1	0	410000	255000	0.622
VFGLVSGVVNVSHLR	YMR229C	RRP5	4.55	1	0	84400	51600	0.611
IIGNHDVK	YMR229C	RRP5	1.12	1	0	508000	456000	0.898
IELSLRPATAK	YMR229C	RRP5	3.91	1	0	333000	234000	0.703
LGQTVIVK	YMR229C	RRP5	6.64	1	0	371000	537000	1.447
VSNEQAAQQKDTIENIVPGR	YMR229C	RRP5	9.14	1	1	119000	87700	0.737
EDSTKQPSTSSLVR	YMR229C	RRP5	7.74	1	0	103000	86600	0.841
FIGLVLPSYAVDSR	YMR229C	RRP5	1.3	1	0	377000	241000	0.639
APESVADFER	YMR229C	RRP5	-1.52	1	1	406000	256000	0.631
KVEDLFER	YMR229C	RRP5	3.57	1	0	333000	172000	0.517
EAFEDKINNVIPTTVLSVDEQNKK	YMR229C	RRP5	5.82	1	0	45000	29200	0.649
LTEAELSC+57LKK	YDR464W	SPP41	1.93	1	0	806000	279000	0.346
ASEEVTLTEDK	YDR464W	SPP41	2.21	1	0	499000	221000	0.443
YVSIANEAASVAR	YDR464W	SPP41	3.55	1	1	1010000	374000	0.37
GPPYPPDLR	YDR464W	SPP41	6.26	0	1	1520000	807000	0.531
YKDRLETTETQANNTK	YDR464W	SPP41	5.96	1	0	38900	12300	0.316
LATIIQHAK	YDR464W	SPP41	3.11	1	0	738000	203000	0.275
GLGDLSVSDLLPHDNLSR	YDR464W	SPP41	3.44	1	1	1280000	414000	0.323
LIDVSLKPLNEAKPK	YDR464W	SPP41	2.36	1	1	1020000	347000	0.34
ANAFFGEGESETK	YDR464W	SPP41	2.67	1	0	1120000	856000	0.764
ILIESPVEK	YDR464W	SPP41	3.89	1	0	1590000	1400000	0.881
SAGTEISSSESPDK	YDR464W	SPP41	7.41	1	1	676000	345000	0.51
DASSVELTEVPSKPK	YDR464W	SPP41	4.59	1	0	627000	194000	0.309
GTTTELATTASR	YDR464W	SPP41	4.13	1	0	994000	599000	0.603
QIKPEVSVINLVQNLVNTK	YDR464W	SPP41	7.39	1	0	80300	40600	0.506
AFENELLSSAPTEEPSQEQSIGPVSSR	YDR464W	SPP41	6.89	1	1	1880000	638000	0.339
KLSADATTAPEADGK	YDR464W	SPP41	6.03	1	0	79200	26600	0.336
TEVSLEK	YDR464W	SPP41	4.59	1	0	723000	215000	0.297
GVTTPIKIEDSDANVPPVSIAVSTIEPSQDKLELTK	YDR464W	SPP41	5.22	1	0	169000	23700	0.14
ETQSVQEIK	YDR464W	SPP41	3.83	1	1	546000	212000	0.388
SQTAAGATPEEAR	YDR464W	SPP41	6.23	2	1	1420000	426000	0.3
LSADATTAPEADGK	YDR464W	SPP41	4.23	1	0	55200	18100	0.328
QVLNLDGLVPPSGR	YDR464W	SPP41	1.98	1	0	678000	193000	0.285
VSTSQHHPSQR	YDR464W	SPP41	5.06	1	0	273000	80400	0.295
AFENELLSSAPTEEPSQEQSIGPVSSRK	YDR464W	SPP41	7.62	1	0	47000	159000	3.383
ANSESITYTFDIPSPEEVQSKR	YDR464W	SPP41	4.4	1	0	180000	57800	0.321
ANSESITYTFDIPSPEEVQSK	YDR464W	SPP41	6.48	2	2	338000	118000	0.349
LAEEQEELKK	YDR464W	SPP41	3.45	2	1	456000	154000	0.338
STLHSDAAQLTGNEPDSVNTTTGKPK	YDR464W	SPP41	6.81	2	1	388000	116000	0.299
LETTETQANNTK	YDR464W	SPP41	4.29	8	1	1410000	511000	0.362
EVSPPQAISVK	YDR169C	STB3	2.68	1	0	565000	405000	0.717
VDPANFDKELEATNFANAK	YDR169C	STB3	5.1	1	0	157000	165000	1.051
HITQTLC+57LDIPC+57FK	YDR169C	STB3	4.29	1	0	135000	72400	0.536
RVDPANFDKELEATNFANAK	YDR169C	STB3	6.35	2	0	250000	145000	0.58
LTATSEPTSR	YDR169C	STB3	6.52	3	1	2840000	1500000	0.528
VEHNITNIDGATTPPTAVASTTIPVNIK	YDR169C	STB3	7.23	1	1	67200	39600	0.589
VEHNITNIDGATTPPTAVASTTIPVNIKR	YDR169C	STB3	6.36	1	0	54500	38100	0.699
STLFPNKNYLIVTTNPNSK	YDR169C	STB3	4.6	1	0	44400	31400	0.707
SEASSSIFSKPISTSSPAGLAAAQR	YDR169C	STB3	8.2	3	2	872000	532000	0.61
VKDLISQESQR	YDR169C	STB3	4.6	3	2	952000	611000	0.642
SQVVFADSTPENIEHEIIAQK	YDR169C	STB3	8.48	2	0	240000	142000	0.592
FLQNPLEIFVDDEAK	YDL084W	SUB2	7.1	2	2	178000	97800	0.549
INLAINYDLTNEADQYLHR	YDL084W	SUB2	5.55	1	1	340000	194000	0.571
LTLHGLQQYYIK	YDL084W	SUB2	4.87	1	0	246000	164000	0.667
GLAISFVSSKEDEEVLAK	YDL084W	SUB2	3.85	1	0	193000	130000	0.674
NKDTAPHIVVATPGR	YDL084W	SUB2	5.08	1	1	224000	153000	0.683
TAVFYGGTPISK	YDL084W	SUB2	2.08	1	2	422000	916000	2.171
IC+57VSTDVFGR	YDL084W	SUB2	2.58	1	1	618000	375000	0.607
GVPNNATSC+57TALLDR	YOR038C	HIR2	4.31	2	1	621000	305000	0.491
TLVTPSSNGC+57R	YOR038C	HIR2	6.04	2	0	585000	338000	0.578
GVPNNATSC+57TALLDRNNNYK	YOR038C	HIR2	8.32	1	0	31100	17000	0.547
AENITLC+57SITK	YOR038C	HIR2	3.68	1	1	1620000	1020000	0.63
ILIAC+57GDIR	YOR038C	HIR2	2.23	1	0	1120000	674000	0.602
AENITLC+57SITKK	YOR038C	HIR2	5	1	1	532000	316000	0.594
KLAFPTNTIYPLLNPSLR	YOR038C	HIR2	2.79	2	1	1350000	752000	0.557
SLQEVNK	YOR038C	HIR2	3.39	7	8	3870000	2430000	0.628
SPSTITDVK	YOR038C	HIR2	6.48	1	1	842000	542000	0.644
EATPSNIAPGSK	YOR038C	HIR2	4.4	1	1	873000	547000	0.627
SPSTITDVKYDINLGILFVLLSNENK	YOR038C	HIR2	9.67	1	0	36100	40800	1.13
LAFPTNTIYPLLNPSLR	YOR038C	HIR2	4.4	2	2	669000	372000	0.556
DTNNINSVEK	YOR038C	HIR2	5.43	2	1	1500000	930000	0.62
ANTDSFNGSESNINEIVSDIK	YOR038C	HIR2	4.21	1	0	24900	3490	0.14
SILVYQINK	YOR038C	HIR2	3.06	1	0	1560000	1820000	1.167
VLDQDQVLFQDFIPK	YOR038C	HIR2	3.64	2	2	1740000	997000	0.573
YSDDILTR	YOR038C	HIR2	2.03	1	0	1330000	821000	0.617
TFDKLSEITIDK	YOR038C	HIR2	3.19	2	2	433000	310000	0.716
LEEPEEFSK	YOR038C	HIR2	3.16	1	1	1600000	896000	0.56
LEESASAAPIPNDIGR	YOR038C	HIR2	5.51	1	1	308000	166000	0.539
QQQLVDTAFDR	YOR038C	HIR2	2.19	1	0	1770000	1350000	0.763
LEEPLAEQIPK	YOR038C	HIR2	3.71	1	1	2890000	1600000	0.554
SFPENIKLEESASAAPIPNDIGR	YOR038C	HIR2	4.57	1	2	633000	349000	0.551
YSPINNPNLILDVK	YOR038C	HIR2	3.06	1	0	2080000	1140000	0.548
VLVYSPAFYEKPNLK	YOR038C	HIR2	3.84	1	0	508000	287000	0.565
KSSSASAILPKPTTTK	YBR215W	HPC2	4.44	4	1	513000	193000	0.376
SSSASAILPKPTTTK	YBR215W	HPC2	5.64	4	1	889000	310000	0.349
LVAAPTVSPPK	YBR215W	HPC2	1.3	2	0	697000	216000	0.31
ISSLLTISSNEDSK	YBR215W	HPC2	2.74	2	2	3620000	1680000	0.464
DPHLGDNTPGILIAK	YBR215W	HPC2	4.1	1	0	446000	150000	0.336
ENSSLSSIK	YBR215W	HPC2	4.25	1	1	1870000	733000	0.392
GSSSFAAK	YBR215W	HPC2	5.24	0	1	1000	1540000	1540
DGFFVYFGPLIEK	YBR215W	HPC2	6.75	2	2	1520000	653000	0.43
SISSVTNSDSNISSSK	YBR215W	HPC2	4.69	3	2	962000	464000	0.482
ILQTAETK	YBR215W	HPC2	4.64	1	1	6690000	2930000	0.438
TLHINDTNGNK	YBR215W	HPC2	804.48	3	2	271000	126000	0.465
KIPNIAEELAK	YBR215W	HPC2	3.58	3	3	2730000	1050000	0.385
KENSSLSSIK	YBR215W	HPC2	4.21	1	0	815000	354000	0.434
TSSPVNLDVESTAQSLGK	YBR215W	HPC2	6.16	4	2	3550000	1480000	0.417
AGLPPLSSTEITQEISK	YDR174W	HMO1	4.68	1	1	203000	206000	1.015
AGLPPLSSTEITQEISKK	YDR174W	HMO1	0.79	1	0	345000	306000	0.887
QKAGLPPLSSTEITQEISK	YDR174W	HMO1	5.03	1	1	73600	153000	2.079
KPLTVFFAYSAYVR	YDR174W	HMO1	4.81	1	1	99500	86400	0.868
SLQHAAEPPVEK	YDR174W	HMO1	5.24	0	2	472000	278000	0.589
SKYLEAK	YDR174W	HMO1	4.44	0	1	787000	966000	1.227
DSLVSSLFELSK	YDR174W	HMO1	5.58	1	1	1170000	1280000	1.094
QAYNVELENYQR	YDR174W	HMO1	1.95	2	2	447000	379000	0.848
AGLTFPVGR	YBL003C|YDR225W	HTA2|HTA1	-3.81	1	0	1510000	562000	0.372
NDDELNKLLGNVTIAQGGVLPNIHQNLLPK	YBL003C|YDR225W	HTA2|HTA1	10.38	2	2	156000	72800	0.467
LLGNVTIAQGGVLPNIHQNLLPK	YBL003C|YDR225W	HTA2|HTA1	3.64	1	1	459000	195000	0.425
LAAYNKK	YBL002W|YDR224C	HTB2|HTB1	4.49	0	1	3880000	1960000	0.505
ETYSSYIYK	YBL002W|YDR224C	HTB2|HTB1	2.43	1	0	2710000	1100000	0.406
LILPGELAK	YBL002W|YDR224C	HTB2|HTB1	6.29	2	1	18500000	7820000	0.423
HAVSEGTR	YBL002W|YDR224C	HTB2|HTB1	4.43	2	0	2960000	1240000	0.419
AVTKYSSSTQA	YBL002W|YDR224C	HTB2|HTB1	3.76	1	0	145000	59800	0.412
QTHPDTGISQK	YBL002W|YDR224C	HTB2|HTB1	5.81	3	1	1670000	688000	0.412
KETYSSYIYK	YBL002W|YDR224C	HTB2|HTB1	3.46	4	3	1350000	669000	0.496
EIQTAVR	YBL002W|YDR224C	HTB2|HTB1	3.79	1	0	7960000	3400000	0.427
DIISPLLLNPTKR	YBR245C	ISW1	2.36	1	0	809000	182000	0.225
IQAIDDYNAPDSK	YBR245C	ISW1	3.5	0	1	340000	234000	0.688
SGTSTGSAGTPEPGSGEK	YBR245C	ISW1	6.68	1	1	129000	137000	1.062
KENYSIDNYYKDVLNTGR	YBR245C	ISW1	5.79	1	0	52200	57700	1.105
LDQLVIQQNR	YBR245C	ISW1	2.99	1	1	184000	185000	1.005
KFVFLLTTR	YBR245C	ISW1	3.85	0	1	165000	167000	1.012
IPGPFLVIAPK	YBR245C	ISW1	4.74	1	1	583000	442000	0.758
LRLDQLVIQQNR	YBR245C	ISW1	5.47	0	1	337000	292000	0.866
ENYSIDNYYKDVLNTGR	YBR245C	ISW1	5.52	1	1	101000	72700	0.72
IEDTSNVGTEQLVAEKIPENETTH	YBR245C	ISW1	5.86	1	1	367000	278000	0.757
NSIQAIAR	YBR245C	ISW1	3.17	0	1	592000	3420000	5.777
IIENEEEK	YBR245C	ISW1	5.53	2	1	900000	825000	0.917
YETLGLDDLQK	YBR245C	ISW1	2.16	1	0	475000	751000	1.581
TPVELAR	YBR245C	ISW1	19.84	0	1	756000	8050	0.011
IEDTSNVGTEQLVAEK	YBR245C	ISW1	1.26	0	1	68400	61500	0.899
IKSDVETSLLPK	YBR245C	ISW1	3.38	1	0	174000	167000	0.96
ENVDGVESK	YBR245C	ISW1	3.89	1	1	392000	394000	1.005
LSVNNSQPLTEEEEK	YBR245C	ISW1	2.61	1	1	306000	261000	0.853
LLDILEDYC+57YFR	YBR245C|YOR304W	ISW1|ISW2	4.72	2	2	352000	280000	0.795
TLQTISFLGYLR	YBR245C|YOR304W	ISW1|ISW2	5.8	1	1	422000	344000	0.815
FVFLLTTR	YBR245C|YOR304W	ISW1|ISW2	5.01	1	0	243000	175000	0.72
QIEILTDLVNYR	YGL133W	ITC1	5.89	1	0	53800	41900	0.779
FKNDFFPGEVVYLR	YGL133W	ITC1	4.56	1	0	67700	64200	0.948
NSEGISEATR	YGL133W	ITC1	5.35	1	0	132000	89300	0.677
VQALQSDKNFLDNC+57LFENDLQR	YGL133W	ITC1	2.36	1	0	93500	71400	0.764
TFDLEVVLR	YML069W	POB3	4.26	0	1	469000	500000	1.066
THIVLSHVLK	YML069W	POB3	1.64	0	2	785000	484000	0.617
ADIGEVAGDAIVSFQDVFFTTPR	YML069W	POB3	9.73	1	2	38100	44100	1.157
FNIQVEQR	YML069W	POB3	3.67	1	1	612000	468000	0.765
ISTSGGSAANQAR	YML069W	POB3	4.39	5	5	1010000	1030000	1.02
ADDIHHLLVLAIEPPLR	YML069W	POB3	1.51	1	1	311000	309000	0.994
KEESSNEVVPK	YML069W	POB3	4.81	2	0	294000	309000	1.051
NQGVIQLDGFSQDDYNLIK	YML069W	POB3	4.66	1	0	110000	79700	0.725
EESSNEVVPK	YML069W	POB3	3.13	1	1	217000	274000	1.263
INNTNLTSK	YML069W	POB3	5.87	2	2	2540000	2780000	1.094
SLDHLGLTFK	YOL004W	SIN3	4.33	1	0	675000	51500	0.076
EPSLQGNKPGFVQQQQR	YOL004W	SIN3	4.37	1	0	314000	125000	0.398
NVDVEFSQAISYVNK	YOL004W	SIN3	2.51	1	0	102000	71600	0.702
YYVTSYALPHPTEGIPHEK	YOL004W	SIN3	6.99	1	0	77300	51800	0.67
SQAIDTPGVIER	YOL004W	SIN3	4.12	1	0	328000	147000	0.448
ATNKYPTIANDNTQK	YOL004W	SIN3	4.58	1	1	196000	93400	0.477
TSAGNQGIESETEK	YOL004W	SIN3	4.55	2	1	263000	144000	0.548
LKDVNLINVPNQR	YDR359C	VID21	3.54	1	0	183000	55800	0.305
ELPENSENVSVK	YDR359C	VID21	4.38	1	0	202000	119000	0.589
SSPSQSSLSNISNINSAPR	YDR359C	VID21	6.57	1	0	44200	25900	0.586
LSIFVDELNTFEK	YDR359C	VID21	2.25	1	0	219000	87200	0.398
ISPLGVNTESIQR	YDR359C	VID21	1.63	1	0	266000	108000	0.406
ALTTNIINNALNEAR	YDR359C	VID21	3.87	1	0	186000	43100	0.232
FNFSDLKGPR	YDR359C	VID21	4.06	1	0	194000	38600	0.199
SESHFVPSHDNSIR	YDR359C	VID21	6.07	1	0	64700	15400	0.238
LTYSYLSNIER	YDR359C	VID21	2.43	1	0	138000	32200	0.233
TLREQQQQLK	YDR359C	VID21	5.1	1	0	84600	26100	0.309
QYTEQDIIESYSR	YDR359C	VID21	5.27	1	0	115000	30500	0.265
QQLQEESSHVQQLQQLQPGSQAPPPK	YDR359C	VID21	9.85	1	0	155000	41600	0.268
LLHTAATPITK	YDR359C	VID21	5.06	1	0	48900	24100	0.493
YAILLESFIK	YGR056W	RSC1	5.26	1	0	93700	29300	0.313
NSPAFPTHSASITPQPLASPTPVVNYANITSAHPK	YGR056W	RSC1	8.82	1	0	76500	30400	0.397
DQDEPTIPVNGR	YGR056W	RSC1	5.59	1	0	112000	55100	0.492
LYYSQDQSNIIR	YGR056W	RSC1	3.2	1	0	372000	139000	0.374
YPSPIADLLPANATLNDKVPEPTEGAPTAPPLVGAVYLGPK	YGR056W	RSC1	10.75	2	0	132000	43500	0.33
SSSNTPLLHQNFNQTSNFLK	YGR056W	RSC1	5.77	1	1	272000	89900	0.331
FQSPSLLEQSSR	YGR056W	RSC1	4.06	1	0	448000	245000	0.547
KQTQLSSTAPK	YGR056W	RSC1	4.96	1	0	37600	16700	0.444
YNESDKVFNK	YGR056W	RSC1	3.94	2	0	169000	120000	0.71
DHLVSNLVGK	YLR357W	RSC2	1.11	1	1	951000	563000	0.592
TGQYRDHLVSNLVGK	YLR357W	RSC2	6.75	1	0	177000	84300	0.476
GPSVIVNER	YLR357W	RSC2	2.06	1	1	1960000	662000	0.338
ISNILEK	YLR357W	RSC2	3.67	1	0	1140000	2670000	2.342
TFTSLAR	YLR357W	RSC2	3.72	0	1	1910000	1000000	0.524
EKYPQLVYPDLGPLPDEPGYEEFQQK	YLR357W	RSC2	5.13	1	1	312000	148000	0.474
YIIRPNDSPEEGQVDIETGTITTNTPTANALPK	YLR357W	RSC2	7.98	1	0	480000	156000	0.325
YALVLEK	YLR357W	RSC2	2.49	0	1	1750000	804000	0.459
NVDVLQR	YLR357W	RSC2	3.16	0	1	219000	117000	0.534
ISHRGDPESIK	YLR357W	RSC2	4.19	1	0	1430000	536000	0.375
KPLININPYTR	YLR357W	RSC2	2.89	1	1	1340000	449000	0.335
EVLDSGIGLTDLFER	YLR357W	RSC2	5.67	2	1	878000	328000	0.374
YPQLVYPDLGPLPDEPGYEEFQQK	YLR357W	RSC2	3.53	1	1	293000	98900	0.338
PDDNSNSSTQNSSALYK	YLR357W	RSC2	5.44	1	1	242000	91900	0.38
IINSGDPHLSLPLNR	YLR357W	RSC2	3.08	1	1	1360000	438000	0.322
EVLDSGIGLTDLFERLPDR	YLR357W	RSC2	4.98	1	0	338000	102000	0.302
NPVSFNTLKK	YLR357W	RSC2	3.31	1	0	268000	187000	0.698
LQQQQHQYQQQK	YLR357W	RSC2	6.58	1	1	86600	40000	0.462
STTPSHSGTPQPLGPR	YLR357W	RSC2	4.32	1	0	211000	174000	0.825
YNIPTIIDDLTSQASR	YLR357W	RSC2	6.69	3	2	1000000	353000	0.353
YNESDKIFNK	YLR357W	RSC2	4.15	1	1	672000	280000	0.417
GRPPIIDLPYIQR	YLR357W	RSC2	2.73	1	0	1430000	438000	0.306
HLLPANATPHDR	YLR357W	RSC2	6.55	1	0	252000	83200	0.33
NQNDPQKPIVGQIFR	YLR357W	RSC2	4.95	2	3	1050000	387000	0.369
VGSPGAGGPLTVQGLK	YLR357W	RSC2	2.07	0	1	1330000	578000	0.435
AC+57LPEEIR	YLR357W	RSC2	2.1	0	1	581000	169000	0.291
LEGPLFVC+57EFR	YLR357W	RSC2	4.28	1	1	1050000	350000	0.333
TSDIYSNNNNDR	YCR052W	RSC6	7.14	1	0	27700	6670	0.241
LDLYLTR	YCR052W	RSC6	7.04	1	0	180000	92500	0.514
IYVYNTTESSPR	YCR052W	RSC6	4.4	1	0	136000	45800	0.337
FLSLPIEDNYIR	YFR037C	RSC8	3.82	0	1	1530000	645000	0.422
EGEEVGEGDSIAK	YFR037C	RSC8	1.59	1	1	176000	106000	0.602
EVVGSTLNGK	YFR037C	RSC8	5.67	2	0	302000	861000	2.851
KINYEQEAQK	YFR037C	RSC8	5.99	1	1	130000	66400	0.511
LSPYEYLTITAVR	YFR037C	RSC8	4.84	3	2	608000	261000	0.429
SLEELNVSKK	YFR037C	RSC8	3.61	1	1	369000	187000	0.507
KNVYDSAQDFNALQDESR	YFR037C	RSC8	5.8	0	1	280000	133000	0.475
NFIINTYR	YFR037C	RSC8	5.71	0	1	1020000	837000	0.821
YIEESQAIIQELVK	YFR037C	RSC8	3.35	1	1	933000	438000	0.469
SNPDFFNDSSR	YFR037C	RSC8	4.9	1	0	923000	400000	0.433
NVYDSAQDFNALQDESR	YFR037C	RSC8	2.94	2	1	215000	101000	0.47
VYIC+57HTC+57GNESINVR	YFR037C	RSC8	4.36	0	1	604000	284000	0.47
QEVEGGDGAEPQVK	YFR037C	RSC8	6.34	1	1	202000	84100	0.416
DTNLC+57SR	YFR037C	RSC8	4.79	0	1	548000	260000	0.474
VEDC+57IEK	YFR037C	RSC8	3.25	1	1	822000	455000	0.554
C+57FQEGHFGANFQSSDFIR	YFR037C	RSC8	-477.05	1	0	104000	41700	0.401
FFEKNPDKIYESYC+57K	YLR033W	RSC58	2.64	2	0	57900	31500	0.544
LVC+57TILIHFYPQGTR	YLR033W	RSC58	6.65	1	0	275000	108000	0.393
LVDFLVNVQSILNAASVK	YLR033W	RSC58	1.71	3	1	705000	393000	0.557
NGTPDKLVSDSLLK	YLR033W	RSC58	3.49	1	0	276000	103000	0.373
SNSEGLIR	YLR033W	RSC58	3.42	1	0	586000	405000	0.691
FSSELLLR	YLR033W	RSC58	7.35	3	0	186000	105000	0.565
VKQEELLNTNEEGINR	YLR033W	RSC58	5.46	1	0	51700	27800	0.538
IGIALTQTNNIK	YLR033W	RSC58	2.56	1	1	696000	247000	0.355
AFPVLQTNYNGSIPVVR	YLR033W	RSC58	528.34	2	0	393000	128000	0.326
NYQLVDKFYK	YLR033W	RSC58	2.58	1	0	333000	86400	0.259
VLLVDQQGLR	YMR091C	NPL6	1.58	1	0	235000	85700	0.365
SSAQLEQLLYR	YIL126W	STH1	3.74	1	1	1670000	645000	0.386
SNDEEAYLK	YIL126W	STH1	3.46	1	0	1550000	628000	0.405
STAEEQEAFLRR	YIL126W	STH1	4.24	1	1	1040000	466000	0.448
DSPFTAAAQR	YIL126W	STH1	4.13	2	1	1990000	629000	0.316
HNALFVGAGTEGATK	YIL126W	STH1	4.75	2	1	1200000	259000	0.216
EQLDEVDSHPR	YIL126W	STH1	4.38	1	0	176000	57000	0.324
LSFTISHYYR	YIL126W	STH1	1.94	1	0	963000	360000	0.374
LGSEEQPEITIPKPR	YIL126W	STH1	4.01	1	1	669000	218000	0.326
TIQSISLITYLYEVK	YIL126W	STH1	4.96	1	0	19700	4900	0.249
SSSVEIINGSESK	YIL126W	STH1	740.74	1	0	69500	24600	0.354
TTVLENNDGKR	YIL126W	STH1	7.53	2	0	316000	236000	0.747
GFQYDEDLLNK	YIL126W	STH1	2.46	1	0	346000	172000	0.497
TTVLENNDGK	YIL126W	STH1	6.96	1	1	1830000	831000	0.454
TALGDPDTEIR	YIL126W	STH1	3.2	1	0	250000	69300	0.277
ILHGEEVQPITDEER	YIL126W	STH1	0.56	1	1	283000	147000	0.519
TDYYEVAHR	YIL126W	STH1	2.43	2	0	324000	123000	0.38
INSIIDFIK	YIL126W	STH1	3.64	1	1	1840000	680000	0.37
LITTDSVEEVILER	YIL126W	STH1	4.51	1	2	1210000	412000	0.34
IDKQPSILVGGTLK	YIL126W	STH1	1.09	1	0	2170000	151000	0.07
LIQLDELPK	YIL126W	STH1	2.88	0	1	2170000	829000	0.382
LINNVASQAHHNIPYLR	YIL126W	STH1	-524.67	3	1	482000	176000	0.365
SLGIFPTVEK	YIL126W	STH1	5	1	1	1630000	650000	0.399
GNSDLLFR	YIL126W	STH1	5.2	1	1	1480000	567000	0.383
LAEELER	YIL126W	STH1	2.44	1	0	96400	38900	0.404
ILFDKIDKER	YIL126W	STH1	2.42	1	0	464000	148000	0.319
VIVPQTVR	YIL126W	STH1	3.79	1	1	1070000	569000	0.532
EKTDYYEVAHR	YIL126W	STH1	5.1	1	0	557000	150000	0.269
QTNSFLDSLSEAVR	YIL126W	STH1	3.36	1	1	1080000	626000	0.58
ISADFNAK	YIL126W	STH1	5.26	1	1	2420000	2980000	1.231
LPANLGTYSLDDC+57LEFITKDDLSSR	YIL126W	STH1	4.15	3	1	178000	160000	0.899
IC+57NHPFVFDEVEGVVNPSR	YIL126W	STH1	4.24	1	0	259000	96800	0.374
KIC+57NHPFVFDEVEGVVNPSR	YIL126W	STH1	4.05	1	0	69800	40900	0.586
GAVGNSEAIPGLSAGVNNDNTK	YGR275W	RTT102	6.95	2	0	112000	28600	0.255
ATGAPSANQGDEALSVDDIR	YGR275W	RTT102	6.59	2	0	86400	25900	0.3
SDAYATEFDLETEEYVPLPK	YDR190C	RVB1	3.75	1	0	93600	21600	0.231
VSIGDVIYIEANTGAVKR	YDR190C	RVB1	4.77	1	0	152000	51500	0.339
TALALAISQELGPK	YDR190C	RVB1	1.69	2	2	420000	134000	0.319
TISHVIVGLK	YDR190C	RVB1	2.62	1	0	345000	82200	0.238
GLGLDESGVAK	YDR190C	RVB1	2.18	1	1	573000	215000	0.375
ENPGVNSSNSGAVTR	YDR190C	RVB1	4.47	0	1	438000	246000	0.562
GTEDVISPHGVPPDLIDR	YDR190C	RVB1	1.87	1	1	475000	130000	0.274
AILLAGGPSTGK	YDR190C	RVB1	1.75	1	0	493000	266000	0.54
EVYEGEVTELTPEDAENPLGGYGK	YDR190C	RVB1	3.85	1	0	38500	11600	0.301
LDPTIYESIQR	YDR190C	RVB1	2.7	1	0	1350000	63500	0.047
LLFLDAK	YDR190C	RVB1	4.83	1	1	607000	221000	0.364
RVEGGFVGQIEAR	YDR190C	RVB1	5.78	2	0	251000	164000	0.653
VPFC+57PLVGSELYSVEVK	YDR190C	RVB1	3.21	1	1	231000	72000	0.312
EAC+57GVIVDLIK	YDR190C	RVB1	5.01	1	0	420000	141000	0.336
AYLLFLDSAR	YPL235W	RVB2	4.02	1	0	100000	43100	0.431
TQGFLALFTGDTGEIR	YPL235W	RVB2	4.81	1	0	193000	73300	0.38
LFNAPDSEYLC+57FILSTR	YOR290C	SNF2	6.55	2	2	276000	103000	0.373
ANDEEAYIK	YOR290C	SNF2	3.7	1	0	633000	186000	0.294
STSEEQEALLR	YOR290C	SNF2	4.43	1	0	1030000	382000	0.371
KPIPFEFQAVIQK	YOR290C	SNF2	3.07	1	1	285000	132000	0.463
SELPDIYSR	YOR290C	SNF2	5	1	0	694000	238000	0.343
NINVQDALLTNQLYK	YOR290C	SNF2	4.06	1	0	123000	126000	1.024
ENALYDYYALQLLPLQK	YOR290C	SNF2	3.31	1	0	83600	27200	0.325
THTEQNNPPKPQKPVPLNVLQDQYK	YOR290C	SNF2	8.57	1	0	151000	46000	0.305
KEENETISNVAK	YOR290C	SNF2	4.62	2	0	21600	6080	0.281
LIATHTNLER	YOR290C	SNF2	3.42	1	1	326000	127000	0.39
LITTNSVEEVILER	YOR290C	SNF2	3.53	1	0	456000	173000	0.379
INNISAEDR	YOR290C	SNF2	3.84	0	1	782000	318000	0.407
EENETISNVAK	YOR290C	SNF2	4.94	1	0	139000	88800	0.639
KLSDIFLSKPSK	YOR290C	SNF2	0.51	1	0	332000	111000	0.334
RLFIGDQNNKK	YOR290C	SNF2	6.74	1	0	97000	148000	1.526
DENFASVSPAGPSSVHNAK	YOR290C	SNF2	5.43	1	0	86100	257000	2.985
NNPQVVNAITVAQQQVQR	YBR289W	SNF5	8.31	2	1	81000	41000	0.506
GQQTAQTQLEQQR	YBR289W	SNF5	-2.62	0	1	63200	22800	0.361
SENPVLSTIAFLVGLVNPK	YJL176C	SWI3	3.9	1	0	222000	82800	0.373
FLQLPIEDK	YJL176C	SWI3	2.72	1	0	238000	103000	0.433
LNPNEYFSVTTAR	YJL176C	SWI3	3.44	1	0	646000	269000	0.416
VEPETFEIPQAHEIVIPSYSK	YJL176C	SWI3	2.53	2	0	316000	114000	0.361
IHSIEVQSLPEFFTNRIPSK	YJL176C	SWI3	5.59	2	0	162000	44200	0.273
LNFNQNSSK	YJL176C	SWI3	4.43	1	1	674000	564000	0.837
LDSQETPSTEESR	YJL176C	SWI3	5.81	2	0	69100	16500	0.239
IHSIEVQSLPEFFTNR	YJL176C	SWI3	1.2	1	0	461000	174000	0.377
EGSEIAISSLGYR	YJL176C	SWI3	3.47	1	0	487000	164000	0.337
NIEPPLTSQYSTR	YJL176C	SWI3	3.65	1	0	572000	161000	0.281
NVSGDAAALFR	YJL176C	SWI3	3.03	1	0	350000	295000	0.843
SSIIDNELIKPLQTR	YDR334W	SWR1	2.37	1	0	159000	80500	0.506
DLLGSELPENASGGDKPLIADADVAAK	YDR334W	SWR1	6.52	1	0	90100	42800	0.475
TIITYKPDPISYFYK	YDR334W	SWR1	8.97	1	0	241000	132000	0.548
NLIDLLTK	YDR334W	SWR1	1.5	1	1	303000	159000	0.525
TSTVVSSETTNEK	YDR334W	SWR1	6.22	1	1	330000	207000	0.627
ITVFILSSR	YDR334W	SWR1	2.22	1	0	285000	121000	0.425
LAILLQQLK	YDR334W	SWR1	5.28	1	0	67300	33800	0.502
YDLLTNELFHLR	YDR334W	SWR1	3.84	1	1	340000	153000	0.45
FAVQAVK	YDR334W	SWR1	2.75	1	0	150000	102000	0.68
EFVSLVDYDPTHFNDSESFQK	YDR334W	SWR1	1.32	1	1	161000	75100	0.466
VLTYYGSPQQR	YDR334W	SWR1	0.76	1	0	424000	295000	0.696
ILQIGTR	YAL011W	SWC3	2.83	0	1	1550000	455000	0.294
LATNRPFEIVAGLPASVELPNYNSSLTHPQSIK	YAL011W	SWC3	6.03	3	0	230000	96400	0.419
KIVSESTPAATESPTSGTIPLIR	YAL011W	SWC3	2.33	2	1	330000	105000	0.318
TTAESTQVDVK	YAL011W	SWC3	4.21	0	1	66300	44700	0.674
NSGVLYDSLVSSR	YAL011W	SWC3	3	1	0	425000	255000	0.6
YVQGAEIILEYLEFTHSR	YAL011W	SWC3	7.25	2	1	443000	13300	0.03
LLEQELR	YDR485C	VPS72	1.66	1	0	3120000	2010000	0.644
SNTDVSFLK	YDR485C	VPS72	2.55	1	1	2450000	1140000	0.465
IQDPISKEEGR	YDR485C	VPS72	4.65	0	1	843000	379000	0.45
NFVTLYDFPNAPPNLKDFNTNLFGDR	YDR485C	VPS72	7.19	2	1	505000	184000	0.364
ITNVGEPIQNLHNEEIK	YDR485C	VPS72	5.64	1	0	89600	49300	0.55
VNSDELKPTALPDVTLDAIANK	YDR485C	VPS72	10.88	3	1	888000	361000	0.407
QSTVDEAPNSQPQK	YDR485C	VPS72	7.77	2	1	993000	365000	0.368
NDGDVNSLGENSSSVHNQK	YDR485C	VPS72	7.19	1	1	107000	46300	0.433
IVHQINTEINK	YDR485C	VPS72	3.66	1	0	271000	111000	0.41
IVHQINTEINKDLEIK	YDR485C	VPS72	4.31	2	1	214000	94200	0.44
DTANVDESSAENSLSTQTYEGPEQLTSR	YDR485C	VPS72	1.25	1	1	691000	218000	0.315
ENTFENSSPAAQVVSQR	YDR485C	VPS72	5.42	2	2	529000	223000	0.422
QVTFTDHPQVAIIDTEESPSK	YDR485C	VPS72	5.8	1	0	95000	48500	0.511
TQPPTGVFLANGIR	YDR485C	VPS72	3.31	1	1	1730000	621000	0.359
NIITNEQK	YDR485C	VPS72	3.33	1	0	2550000	1080000	0.424
IKTQPPTGVFLANGIR	YDR485C	VPS72	2.8	1	0	252000	166000	0.659
TSTNDTVEGESSPDAAVSR	YDR485C	VPS72	3.27	1	0	20700	8140	0.393
SLDTNTEFIIQTR	YDR485C	VPS72	5.98	1	0	851000	347000	0.408
QVTFTDHPQVAIIDTEESPSKK	YDR485C	VPS72	6.75	1	1	510000	160000	0.314
NFVTLYDFPNAPPNLK	YDR485C	VPS72	2.59	1	0	791000	294000	0.372
TEGIENLSHNVPQETK	YDR485C	VPS72	5.12	3	2	712000	312000	0.438
NGGIYLDLSQRPAK	YDR485C	VPS72	1.96	1	1	349000	241000	0.691
IEETSTNDTVEGESSPDAAVSR	YDR485C	VPS72	5.84	1	0	55600	21700	0.39
EC+57QYFDPR	YDR485C	VPS72	1.7	2	0	1020000	403000	0.395
LLLAAPDGQSYSEK	YDL197C	ASF2	6.7	1	0	495000	130000	0.263
SILDENNALK	YDL197C	ASF2	4.83	1	0	163000	233000	1.429
NVQNTVNTK	YDL197C	ASF2	5.5	1	0	163000	34800	0.213
ETIEALQAELSQQSETK	YDL197C	ASF2	5.51	1	0	198000	20600	0.104
LIEEASDKK	YKL172W	EBP2	6	0	1	164000	252000	1.537
KNDATSSADVSGFSSR	YKL172W	EBP2	5.52	1	1	73200	110000	1.503
QSLDAVLVAR	YKL172W	EBP2	4.57	1	0	240000	242000	1.008
EEPTIVTASNLK	YKL172W	EBP2	3.45	1	0	734000	344000	0.469
ETPIFLESLTR	YDR110W	FOB1	6.58	1	0	540000	101000	0.187
ESDGASQVDQSVEITRPETSYYQTLESPSTK	YDR110W	FOB1	4.8	1	0	33200	1680	0.051
YNDVLFDDDDSVPSESVTR	YDR110W	FOB1	3.5	1	0	31000	8900	0.287
IHIEVFEPFNGEAIEGK	YDR110W	FOB1	5.7	1	0	163000	57400	0.352
SLTADTLQQISDKYDGVVAENK	YDR110W	FOB1	3.34	1	0	185000	60300	0.326
VPIFVTSSTLDKDDLYDIC+57EEIASK	YDR110W	FOB1	5.77	1	0	124000	35500	0.286
GTPHPSQC+57NLFVVNR	YNL132W	KRE33	4.03	1	1	124000	102000	0.823
LLC+57LDVTLIK	YNL132W	KRE33	0.67	1	1	80600	107000	1.328
LFVLLPPIDPK	YNL132W	KRE33	3.35	1	0	166000	164000	0.988
FLSLLSYDFHK	YNL132W	KRE33	3.04	0	1	64700	81600	1.261
TVNQAHAILSFIDAISEK	YNL132W	KRE33	3	0	1	79300	250000	3.153
SIFVIVGDR	YNL132W	KRE33	3.84	0	1	350000	175000	0.5
ESTQTAVVSR	YNL132W	KRE33	6.03	1	0	173000	557000	3.22
GSVVPVKDSK	YJL076W	NET1	4.82	1	0	606000	674000	1.112
VTLTGQR	YJL076W	NET1	3.82	0	1	1600000	1960000	1.225
KSAVSESSVTNSK	YJL076W	NET1	5.81	1	0	186000	209000	1.124
SFLPPPTQPQSPPIR	YJL076W	NET1	3.89	2	1	710000	625000	0.88
IEAPSPSVNKK	YJL076W	NET1	2.39	2	1	419000	464000	1.107
IINKEVDEER	YJL076W	NET1	5.46	1	0	107000	70400	0.658
SQSSIADNNGSPVK	YJL076W	NET1	705.64	2	0	192000	95900	0.499
SAVSESSVTNSK	YJL076W	NET1	6.85	1	2	672000	643000	0.957
VILKNEIDLDDSAPVSLYK	YJL076W	NET1	2.33	1	1	552000	506000	0.917
EGNVQLPKPSANDK	YJL076W	NET1	3.7	1	2	264000	244000	0.924
SQAEPSGIVEPK	YJL076W	NET1	6.84	1	1	935000	989000	1.058
VETKPATQASSFPVVGGSPSVATK	YJL076W	NET1	4.73	2	2	1510000	1860000	1.232
DVFNVNNIVR	YJL076W	NET1	2.86	1	0	1090000	2730000	2.505
KRPPTGTTTTTTIR	YJL076W	NET1	5.35	1	0	403000	397000	0.985
EILPTIPHNDQPILASSDK	YJL076W	NET1	4.81	0	1	290000	298000	1.028
SANIGGEDLNKK	YJL076W	NET1	5.86	1	1	170000	174000	1.024
SKLNNGSPQSVQPQQQIPSSSGVLR	YJL076W	NET1	7.23	2	2	252000	237000	0.94
EGPSSPASILPAK	YJL076W	NET1	3.56	1	1	1540000	1470000	0.955
SSLETIVEK	YJL076W	NET1	2.98	1	1	326000	398000	1.221
GTTSFNEEGNRK	YJL076W	NET1	5.81	0	1	208000	197000	0.947
ISSGIDAGK	YJL076W	NET1	2.8	0	1	199000	327000	1.643
NEIDLDDSAPVSLYK	YJL076W	NET1	4.38	1	1	373000	197000	0.528
DISLHSLK	YJL076W	NET1	1.52	0	1	510000	587000	1.151
TTSNPSSILHDLPR	YJL076W	NET1	3.96	1	0	329000	265000	0.805
RVVVNTPR	YJL076W	NET1	0	0	1	298000	265000	0.889
LNNGSPQSVQPQQQIPSSSGVLR	YJL076W	NET1	411.7	4	1	324000	267000	0.824
SSIVEEDIVSR	YJL076W	NET1	2.57	1	1	1430000	1230000	0.86
GTTSFNEEGNR	YJL076W	NET1	3.46	1	0	147000	343000	2.333
KSSLETIVEK	YJL076W	NET1	0.79	1	0	217000	310000	1.429
SANIGGEDLNK	YJL076W	NET1	0.98	1	1	269000	884000	3.286
LVQDLC+57DETGIRK	YNL216W	RAP1	3.23	2	0	4320000	284000	0.066
LVQDLC+57DETGIR	YNL216W	RAP1	1.06	1	0	333000	107000	0.321
SDFSNEDIYDNIDPDTISFPPK	YNL216W	RAP1	6.64	2	0	46800	18000	0.385
SNDQEQIR	YNL216W	RAP1	6.1	1	1	504000	205000	0.407
LHEVISGDYEPSQAEK	YNL216W	RAP1	4.82	1	0	687000	341000	0.496
LQEQAQLLR	YNL216W	RAP1	1.17	1	1	1500000	728000	0.485
DADAHDSLNDIDQLAR	YNL216W	RAP1	3.5	1	0	407000	187000	0.459
QHVSSTASITSGGHNDLVQIEQPQK	YNL216W	RAP1	7.06	2	1	294000	145000	0.493
TEIISTNTNGATEDSTSEK	YNL216W	RAP1	4.55	2	0	83000	18300	0.22
NDLSNISNSLPFEYPHEIAEAIR	YNL216W	RAP1	6.12	1	1	350000	110000	0.314
ANQNEENTGATAAETSEK	YNL216W	RAP1	6.75	1	1	47900	21200	0.443
LVRDDDGNLIK	YNL216W	RAP1	-0.4	1	0	632000	320000	0.506
ANGGEVLDSKPR	YNL216W	RAP1	3.48	0	1	974000	429000	0.44
ENVFIVSPYNHTNLPTVTPTYIK	YNL216W	RAP1	4.37	2	1	586000	251000	0.428
ESKENVFIVSPYNHTNLPTVTPTYIK	YNL216W	RAP1	4.85	0	1	10400	209000	20.096
DLFQIDPDTGR	YNL216W	RAP1	4.43	1	1	1440000	683000	0.474
TTHTLYDEISHYVPNHTGNSIR	YNL216W	RAP1	6.61	3	1	236000	275000	1.165
FSADEDYTLAIAVK	YNL216W	RAP1	3.95	1	0	269000	105000	0.39
RPGVPTPGNYNSAAK	YNL216W	RAP1	4.31	2	1	678000	6070000	8.953
ARPNNEGENNDYAC+57NVEQASPVR	YBR275C	RIF1	6.98	1	0	155000	112000	0.723
LEDSGTC+57ELNK	YBR275C	RIF1	3.95	1	1	206000	153000	0.743
IPIFNSLK	YBR275C	RIF1	1.49	0	2	376000	250000	0.665
NEVPGDGIQIPSGTILLNSSK	YBR275C	RIF1	6.73	2	0	67100	32600	0.486
DSDSISLK	YBR275C	RIF1	3	1	1	273000	175000	0.641
SFTQDNIAQYK	YBR275C	RIF1	3.04	1	0	398000	345000	0.867
LLAAVIEK	YBR275C	RIF1	2.68	1	0	245000	185000	0.755
NETSEFLIIEK	YBR275C	RIF1	2.42	1	0	226000	89400	0.396
ELVLLYLTKPLSR	YBR275C	RIF1	3.77	0	1	203000	119000	0.586
YQIILDR	YLR442C	SIR3	3.47	1	1	1030000	847000	0.822
TFLYTLAQETEGTNR	YLR442C	SIR3	3.44	1	0	972000	640000	0.658
LFYITNADDSTK	YLR442C	SIR3	3.96	1	1	416000	316000	0.76
VIDDNNR	YLR442C	SIR3	3.9	1	0	818000	920000	1.125
GGENVFLKR	YLR442C	SIR3	0.49	1	0	569000	1280000	2.25
NVANVSGSTEK	YLR442C	SIR3	4.76	2	2	2140000	1540000	0.72
HTLALETVLIK	YLR442C	SIR3	4.11	2	0	797000	544000	0.683
TSTELVDGR	YLR442C	SIR3	3.84	0	1	1050000	724000	0.69
RVSVPVSGQK	YLR442C	SIR3	3.88	1	0	362000	244000	0.674
VSVPVSGQK	YLR442C	SIR3	5.66	1	1	3490000	2720000	0.779
SLLKPFHVK	YLR442C	SIR3	4.21	1	0	156000	137000	0.878
ITQLIAK	YLR442C	SIR3	3.94	1	0	628000	472000	0.752
ILQYFEK	YLR442C	SIR3	2.21	0	1	1280000	897000	0.701
IKIEPSADDDVNNGNIPSQR	YLR442C	SIR3	5.95	0	1	278000	136000	0.489
AHFTEIK	YLR442C	SIR3	4.1	0	1	1070000	713000	0.666
IHIQETQEFSK	YLR442C	SIR3	2.41	0	1	624000	232000	0.372
ETILSNFNADINLEESIR	YLR442C	SIR3	4.36	0	1	189000	158000	0.836
GTSTTHGSISPQEESVSPNISSASPSALTSPTDSSK	YLR442C	SIR3	8.72	1	1	764000	216000	0.283
LTDEQSSLDVAGLEDKFR	YLR442C	SIR3	4.65	0	1	310000	240000	0.774
EGQNQKIPDNVIVINHK	YLR442C	SIR3	4.93	1	0	62200	41600	0.669
IPDNVIVINHK	YLR442C	SIR3	1.5	2	1	1410000	791000	0.561
ISDGLSFGK	YLR442C	SIR3	5.73	1	0	270000	141000	0.522
FAPDNQVTDSSQLNK	YLR442C	SIR3	5.71	2	1	1240000	781000	0.63
LTDEQSSLDVAGLEDK	YLR442C	SIR3	5.69	1	1	516000	340000	0.659
SQVEDFTR	YLR442C	SIR3	2.52	1	1	1840000	1140000	0.62
IC+57EAAVEISKK	YLR442C	SIR3	4.32	1	1	487000	366000	0.752
LSIIC+57VGGHNVTIR	YLR442C	SIR3	2.73	1	1	1470000	975000	0.663
IC+57EAAVEISK	YLR442C	SIR3	3.57	1	0	641000	418000	0.652
YAC+57EPTAEK	YLR442C	SIR3	5.29	0	1	2340000	1570000	0.671
IADKTTYDKETITDLIEQGIPK	YDR227W	SIR4	9.14	1	0	151000	113000	0.748
VSAGDSGISPEESK	YDR227W	SIR4	5.06	1	1	311000	114000	0.367
EILGINLANEQPVLEKPLKK	YDR227W	SIR4	3.56	1	0	73100	30000	0.41
NNYNSFPHSNLEK	YDR227W	SIR4	5.88	2	0	219000	101000	0.461
QLAVANEIIR	YDR227W	SIR4	1.33	1	0	515000	228000	0.443
HAQQQTSTFNSKPVR	YDR227W	SIR4	5.9	3	1	453000	195000	0.43
NFAHSDSLSVPK	YDR227W	SIR4	3.84	2	0	377000	225000	0.597
SLASFEQTAFSR	YDR227W	SIR4	3.94	1	0	604000	253000	0.419
VQGESHIDSR	YDR227W	SIR4	3.54	2	1	144000	107000	0.743
HSQEQNSSSAKPSQIPTVSSPLGFEETK	YDR227W	SIR4	6.19	2	0	148000	53200	0.359
ITSLQGDLTFTK	YDR227W	SIR4	3.55	1	0	286000	104000	0.364
TIVPISTSQTNNSFLSGVK	YDR227W	SIR4	4.41	2	1	324000	173000	0.534
TIQNPLNK	YDR227W	SIR4	3.77	1	0	657000	335000	0.51
TDKVSLSQPVSASK	YDR227W	SIR4	5.73	2	0	165000	88200	0.535
NNTLNVTPSK	YDR227W	SIR4	4.19	0	1	372000	158000	0.425
NVKPSSPPDVK	YDR227W	SIR4	4.79	2	0	177000	71700	0.405
GSADIGASVISLTK	YDR227W	SIR4	2.49	0	1	641000	298000	0.465
HEYSDNFPVSLSQPSKK	YDR227W	SIR4	7.27	0	1	311000	135000	0.434
LQYLPLYAVSTFENTNNTEK	YDR227W	SIR4	7.84	1	0	80800	26000	0.322
ANFLETIASTEKPENK	YDR227W	SIR4	4.13	2	2	369000	221000	0.599
VSLSQPVSASK	YDR227W	SIR4	4.14	0	1	262000	95300	0.364
DRLQYLPLYAVSTFENTNNTEK	YDR227W	SIR4	5.88	1	0	117000	17600	0.15
AASALDEK	YDR227W	SIR4	4.35	1	0	997000	499000	0.501
SPGIAKPNAIQTEVYGINEESTNER	YDR227W	SIR4	9.97	1	1	109000	70100	0.643
DIFANNLK	YDR227W	SIR4	4.06	1	0	442000	242000	0.548
SAISNNFR	YDR227W	SIR4	4.4	1	0	1050000	403000	0.384
SQNTALPSTHK	YDR227W	SIR4	6.54	4	2	814000	357000	0.439
IGTNDLFQVESAPK	YDR227W	SIR4	-0.26	1	1	981000	456000	0.465
KPVTPNDKIPER	YDR227W	SIR4	6.02	1	0	224000	62800	0.28
LQYLPLYAVSTFENTNNTEKNDVTNK	YDR227W	SIR4	7.32	2	1	423000	193000	0.456
SESKPFSSDALSK	YDR227W	SIR4	2	2	1	698000	278000	0.398
TPNISNGTINIQK	YDR227W	SIR4	1.92	0	1	387000	166000	0.429
FLHFTDGDNTLLQLSNEILTK	YKR010C	TOF2	4.71	1	0	497000	147000	0.296
SLKDIFANAGKPPNAASTIK	YKR010C	TOF2	5.96	2	0	153000	65300	0.427
ENIPSSTQQQK	YKR010C	TOF2	6.19	1	1	244000	132000	0.541
NSITEPYYGK	YKR010C	TOF2	3.24	1	0	358000	336000	0.939
EGVVTQGSDNNK	YKR010C	TOF2	4.38	0	1	200000	140000	0.7
VEATSNSTAQEQEQVSPK	YKR010C	TOF2	6.1	1	0	22800	9600	0.421
LYPNFKESIEIVSLQDR	YKR010C	TOF2	4.92	1	0	83300	127000	1.525
NQHISLLQLAR	YKR010C	TOF2	6.21	0	1	344000	199000	0.578
SSDFINYLPNC+57KK	YKR010C	TOF2	5.42	1	1	107000	59300	0.554
AREVENSVSLLNSDIANLR	YFL008W	SMC1	7.28	1	0	14900	11300	0.758
YLTEGGSILEEK	YFL008W	SMC1	3.21	1	0	187000	107000	0.572
NFLVFQGDVEQIAAQSPVELSR	YFL008W	SMC1	413.5	1	0	191000	45800	0.24
KLQSDIESANNQEYDLNFK	YFL008W	SMC1	3.94	1	0	43400	21500	0.495
IHEVEEILNELQPNAR	YFL008W	SMC1	4.93	1	0	99500	43000	0.432
YGLAVSTILGK	YFL008W	SMC1	3.47	1	0	502000	84500	0.168
LQSDIESANNQEYDLNFK	YFL008W	SMC1	4.98	1	0	24000	12400	0.517
IREIGLLPEDALVNDFSDITSDQLLQR	YJL074C	SMC3	5.34	1	0	86000	41100	0.478
KLDNFQK	YJL074C	SMC3	3.69	1	0	177000	86000	0.486
LILEESLNAIILK	YJL074C	SMC3	6.59	2	1	236000	85700	0.363
LQTVLETLLSDVNQNQR	YJL074C	SMC3	6.25	3	1	149000	42400	0.285
VSENFEAVFER	YJL074C	SMC3	2.79	1	1	260000	87700	0.337
LSLDSDVKFPSNTTTQIQFTPLIK	YJL074C	SMC3	9.35	1	0	76700	21100	0.275
ISTVIEVNREEAIGFIR	YJL074C	SMC3	4.47	1	0	234000	62700	0.268
IKNATDLQQAK	YJL074C	SMC3	3.09	2	0	69700	38200	0.548
IKDVQQQIESNEEQR	YJL074C	SMC3	6.39	1	0	67400	25700	0.381
LNTFENDLLQEFDSELSKEEK	YJL074C	SMC3	7.07	1	0	1140000	29600	0.026
NATDLQQAK	YJL074C	SMC3	-0.3	0	1	150000	77400	0.516
GVLTGGYLDQHKR	YJL074C	SMC3	4.36	1	0	287000	110000	0.383
VNAVDSTFQK	YJL074C	SMC3	5.77	1	0	1020000	186000	0.182
LNAITLDGDR	YJL074C	SMC3	3.22	1	0	307000	226000	0.736
SLANGIINVK	YJL074C	SMC3	3.11	1	0	223000	124000	0.556
VRPTPGEVASK	YDL003W	MCD1	4.99	1	0	51600	15300	0.297
IDAKPALFER	YDL003W	MCD1	3.19	1	0	148000	34300	0.232
SQANTEPENITKR	YDL003W	MCD1	5.44	1	0	50000	17900	0.358
SQANTEPENITK	YDL003W	MCD1	5.1	1	0	56200	21400	0.381
DIGEC+57ENEIK	YFR031C	SMC2	2.32	1	0	324000	92400	0.285
YATALQTC+57AGGR	YFR031C	SMC2	1.97	1	0	375000	141000	0.376
SSELELQK	YFR031C	SMC2	2.46	1	0	244000	69100	0.283
QIETIQADLNHVTEELQTQYATSQK	YFR031C	SMC2	7.06	1	0	942000	22900	0.024
ALESEIASSSAK	YFR031C	SMC2	2.68	1	0	408000	146000	0.358
TLLTEEIEPK	YFR031C	SMC2	2.73	1	0	282000	66700	0.237
SITLQGDVYDPEGTLSGGSR	YFR031C	SMC2	4.24	1	0	89800	24100	0.268
ASVTIVFDNTDKSNSPIGFTNSPQISVTR	YFR031C	SMC2	11.4	1	0	77000	14100	0.183
SNSPIGFTNSPQISVTR	YFR031C	SMC2	6.42	1	0	67500	14400	0.213
LFNVVVQDSQTATQLLER	YFR031C	SMC2	7.57	1	1	386000	103000	0.267
ASSLQDLIYK	YFR031C	SMC2	2.72	1	0	1880000	886000	0.471
VENLNDTTEK	YFR031C	SMC2	4.78	0	1	596000	41500	0.07
LVHDLNK	YFR031C	SMC2	2.24	0	1	861000	236000	0.274
IYTRPISSQVLDLAK	YFR031C	SMC2	2.87	1	0	355000	83900	0.236
LGDLGVIDDSFDVAISTAC+57PR	YLR086W	SMC4	4.14	1	0	245000	28300	0.116
YAFSQPTNSTTTSLHVPNLQPPK	YLR086W	SMC4	5.73	1	0	457000	74900	0.164
LRDHEPDLESQISK	YLR086W	SMC4	3.95	1	0	133000	28700	0.216
DVELSSDELKVIEEQLK	YLR086W	SMC4	2.33	1	0	169000	58800	0.348
LSDLIHK	YLR086W	SMC4	3.59	0	1	445000	102000	0.229
GLNELSIR	YLR086W	SMC4	2.55	1	0	837000	151000	0.18
LRGEYNDLQSETK	YLR086W	SMC4	3.86	2	0	559000	136000	0.243
QFNLQPISTPENVPR	YLR086W	SMC4	3.27	2	0	1170000	277000	0.237
TLSSLALVFALHK	YLR086W	SMC4	5.78	2	0	756000	147000	0.194
LSEDELR	YLR086W	SMC4	4.29	1	0	446000	142000	0.318
SILDDIK	YLR086W	SMC4	4.72	1	0	676000	134000	0.198
IDEEKPGLIITR	YLR086W	SMC4	4.11	1	0	1110000	171000	0.154
LFDLVKPK	YLR086W	SMC4	3.96	1	0	485000	95900	0.198
LDILVAK	YLR086W	SMC4	5.44	1	1	3280000	577000	0.176
NSLESGKETALEFLEK	YLR086W	SMC4	3.28	1	0	263000	82100	0.312
NITNLSGGEK	YLR086W	SMC4	3.48	1	0	836000	277000	0.331
KLDLNNAVQK	YLR086W	SMC4	4.54	1	0	39200	4670	0.119
FLILQGEVENIAQMKPK	YLR086W	SMC4	-12.8	0	1	50000	763000	15.26
NFTSAHLK	YLR086W	SMC4	5.44	1	0	472000	193000	0.409
QVVGPFHTSFSAVVGPNGSGK	YLR086W	SMC4	3.23	1	0	76600	13800	0.18
DVELSSDELK	YLR086W	SMC4	3.79	1	0	365000	101000	0.277
RLELLQLSPVK	YLR086W	SMC4	3.62	1	0	246000	28200	0.115
LFINELVLENFK	YLR086W	SMC4	6.99	2	2	1400000	269000	0.192
SYSQSPPR	YLR086W	SMC4	4.88	1	0	112000	37100	0.331
LGTNQSDKVDDYTPEEVDK	YLR086W	SMC4	5.8	1	0	81400	43900	0.539
SEITQQEK	YLR086W	SMC4	5.92	1	0	283000	48800	0.172
VIEEQLK	YLR086W	SMC4	4.42	1	0	413000	86700	0.21
ESQIQLAESELSLLEETQAK	YLR086W	SMC4	4.23	1	0	414000	87300	0.211
NAQFIVISLR	YLR086W	SMC4	0.69	1	0	513000	123000	0.24
SLIEEEVEQDEGQC+57R	YLR272C	YCS4	5.76	1	0	82700	29600	0.358
YSC+57LALER	YLR272C	YCS4	0.29	0	1	1520000	807000	0.531
FC+57PIVEEIVSNSSR	YLR272C	YCS4	3.36	2	1	1160000	495000	0.427
GTNDEGTSISVHLIEC+57YK	YLR272C	YCS4	6.07	1	0	66800	34100	0.51
LYAIIINYTK	YLR272C	YCS4	4.51	1	1	694000	339000	0.488
VESQETLNDTIER	YLR272C	YCS4	5.34	1	1	170000	105000	0.618
GSESQLNSTLK	YLR272C	YCS4	4.38	2	1	820000	417000	0.509
NSKNDSANVELFK	YLR272C	YCS4	5.31	1	1	53400	26600	0.498
LFFTELASK	YLR272C	YCS4	3.5	1	0	522000	212000	0.406
VFNAKDTTGPK	YLR272C	YCS4	6.78	1	0	111000	30200	0.272
TELEGSFNK	YLR272C	YCS4	4.55	0	1	562000	240000	0.427
NDSANVELFKR	YLR272C	YCS4	4.1	1	0	508000	219000	0.431
KVESQETLNDTIER	YLR272C	YCS4	5.17	1	0	260000	109000	0.419
FQDSNPYVR	YLR272C	YCS4	1.32	0	1	1420000	705000	0.496
LQTQLSYLISSSLSNLSK	YLR272C	YCS4	4.89	1	1	515000	243000	0.472
GKPEEEDSILSLEQSSR	YLR272C	YCS4	2.05	1	0	39300	22100	0.562
AINQELEDVAVK	YLR272C	YCS4	7.18	0	1	744000	397000	0.534
NQGADVTNTTQDNGGDK	YLR272C	YCS4	6.63	1	0	79400	43000	0.542
AISNFLIK	YLR272C	YCS4	6.84	2	0	1640000	856000	0.522
ENELLFGEK	YLR272C	YCS4	0.46	1	1	1110000	577000	0.52
AINQELEDVAVKK	YLR272C	YCS4	2.74	1	0	550000	358000	0.651
AIHGSQLR	YLR272C	YCS4	5.89	1	0	906000	460000	0.508
SSNDTIEHAADITDGNNTELTK	YDR325W	YCG1	11.8	1	0	139000	60400	0.435
DENNTANDQYSSILGNSFNK	YDR325W	YCG1	5.76	2	1	142000	56700	0.399
TTVNISAVDNTTEQSNSR	YDR325W	YCG1	6.45	2	2	91400	32000	0.35
FVDQFIR	YDR325W	YCG1	5.13	0	1	181000	68900	0.381
LVAAFIASLER	YDR325W	YCG1	2.69	1	0	149000	43700	0.293
NLVNQTGSTK	YDR325W	YCG1	4.52	1	0	195000	94200	0.483
IQAVFC+57LTK	YDR325W	YCG1	4.44	1	0	904000	108000	0.119
SINNLIQEHDSR	YBL097W	BRN1	4.2	1	0	295000	103000	0.349
SLLLNTLNIDNTAR	YBL097W	BRN1	4.78	1	1	504000	210000	0.417
TDDSFEDKVFASK	YBL097W	BRN1	4.63	1	0	143000	90800	0.635
TTIGDTTDKNTTDDK	YBL097W	BRN1	4.02	1	1	251000	103000	0.41
FSDIIQGISK	YBL097W	BRN1	1.71	1	0	659000	244000	0.37
NDTHYLLPDDFHFSTDR	YBL097W	BRN1	6.06	1	0	45700	14900	0.326
NVVEDINQAKDFIENVNNR	YBL097W	BRN1	6.27	1	0	24600	15500	0.63
VIFDASIKDTQNVGQGK	YBL097W	BRN1	7.25	2	0	207000	92000	0.444
VDSVTTETGK	YBL097W	BRN1	5.3	1	0	719000	276000	0.384
KNDTHYLLPDDFHFSTDR	YBL097W	BRN1	6.25	1	0	44300	16500	0.372
ALVDFDEGGAK	YBL097W	BRN1	4.19	1	0	312000	115000	0.369
ESDLLEETR	YBL097W	BRN1	6.32	1	0	591000	239000	0.404
VLEIDFFK	YBL097W	BRN1	5.49	0	1	306000	226000	0.739
NQNEYYR	YOL034W	SMC5	-1.42	1	0	63600	12800	0.201
IAKPDLSSFQPGSIIK	YOL034W	SMC5	2.82	1	0	201000	51500	0.256
LFANPILDK	YOL034W	SMC5	6.83	1	1	375000	99800	0.266
DLGFEGYLSDFITGDKR	YOL034W	SMC5	6.67	2	0	142000	31800	0.224
ELEHTVPQQSK	YOL034W	SMC5	5.63	1	0	89900	12600	0.14
ELSSADTTPPVPAETVR	YOL034W	SMC5	4.12	1	0	126000	22400	0.178
LKEDHAVLEPK	YOL034W	SMC5	5.31	1	0	106000	21100	0.199
NSPNVTDIEYIDAR	YOL034W	SMC5	11.76	1	0	165000	27700	0.168
SQEILAQTHLPEK	YOL034W	SMC5	4.88	1	0	230000	49100	0.213
SNQAEAQSNIDQGR	YLR383W	SMC6	6.91	1	1	27400	19700	0.719
NVDTLSGGEK	YLR383W	SMC6	2.45	1	0	115000	150000	1.304
KVIKPEFEPVPSVAR	YJR089W	BIR1	5.57	0	1	173000	79200	0.458
NAILDDSTDEFSFSNQGHNTFDIPIPTSSHLLK	YJR089W	BIR1	8.46	2	1	172000	106000	0.616
VIKPEFEPVPSVAR	YJR089W	BIR1	2.1	1	0	664000	353000	0.532
QHLTVTDNK	YJR089W	BIR1	6.63	1	1	1440000	708000	0.492
NYFHDLLK	YJR089W	BIR1	4.09	1	0	73600	31000	0.421
NLVSGTSSYPR	YJR089W	BIR1	2.62	1	0	1620000	1070000	0.66
IKNDNDSITK	YJR089W	BIR1	4.12	1	1	132000	75400	0.571
KLFDEEFSGK	YJR089W	BIR1	3	2	0	895000	747000	0.835
ILEDVSVK	YJR089W	BIR1	2.21	1	0	1030000	1990000	1.932
YINNNDATLANDKDGDLAFLIK	YJR089W	BIR1	3.91	2	1	926000	558000	0.603
ELDIPIDSSTVEIK	YJR089W	BIR1	5.23	2	1	271000	246000	0.908
GSSFNEGNNEK	YJR089W	BIR1	7.35	1	1	1270000	703000	0.554
TDISVIQHNISVLDGAQGENVKR	YJR089W	BIR1	5.57	1	0	52200	32100	0.615
DGDLAFLIK	YJR089W	BIR1	-0.5	0	1	55300	45300	0.819
TFQDGVALEK	YJR089W	BIR1	2.42	1	1	573000	333000	0.581
ETSTSLADNSK	YJR089W	BIR1	6.8	1	1	1260000	1010000	0.802
RPNVQLTQSSSPIKK	YJR089W	BIR1	5.28	1	0	107000	39400	0.368
EAQNGEFR	YJR089W	BIR1	3.47	1	1	310000	1620000	5.226
ETDDGKYFTNKQETIK	YJR089W	BIR1	6.05	1	0	160000	104000	0.65
TQIVDQNLGDIDR	YJR089W	BIR1	4.44	1	0	358000	186000	0.52
LGFYFDPVIDPK	YJR089W	BIR1	4.32	2	1	705000	304000	0.431
ELDIPIDSSTVEIKK	YJR089W	BIR1	6.28	1	0	194000	85200	0.439
VSQNGNC+57YFFQTR	YJR089W	BIR1	2.9	2	2	111000	57700	0.52
QVC+57LLIYLR	YJR089W	BIR1	4.46	1	1	377000	159000	0.422
NC+57EVSPTLGENGKR	YJR089W	BIR1	634.56	1	0	110000	51700	0.47
FLVDFQLR	YGR140W	CBF2	3.18	1	1	258000	205000	0.795
EETFSNYYTTVFR	YGR140W	CBF2	3.02	1	1	168000	83500	0.497
EENIVNEDGPNTSR	YGR140W	CBF2	4.48	1	1	77500	52200	0.674
DQNEGSFSR	YGR140W	CBF2	8.36	1	0	90000	36400	0.404
GSPILSFDILPGFNK	YGR140W	CBF2	6.16	1	1	375000	180000	0.48
GDGFPNLNADENGSLLQDIPILR	YGR140W	CBF2	8.3	1	0	72200	38000	0.526
VHENPNANIDTK	YGR140W	CBF2	6.43	2	2	213000	121000	0.568
LRDQNEGSFSR	YGR140W	CBF2	5.34	2	0	142000	96200	0.677
AVDIC+57EK	YGR140W	CBF2	4.31	1	0	224000	143000	0.638
ANC+57EALYK	YGR140W	CBF2	2.79	1	0	372000	1040000	2.796
AITTNETNNTNTQVLC+57PPLLK	YGR140W	CBF2	7.1	2	1	116000	56300	0.485
LNHELEQQK	YGL086W	MAD1	6.23	1	0	62000	73600	1.187
TSESPINTK	YBR156C	SLI15	-4.91	1	0	275000	104000	0.378
QQDINPQTIFGPIPPLHTDEIFPNPR	YBR156C	SLI15	8.27	2	0	96600	23200	0.24
SPYLQEQLIR	YBR156C	SLI15	1.11	0	1	157000	137000	0.873
SIIETLDDLNNLTTDAHSEINQR	YBR156C	SLI15	7.16	0	1	400000	265000	0.663
NLTTSQTPHR	YBR156C	SLI15	4.15	2	0	164000	73000	0.445
NYYQSPVR	YBR156C	SLI15	2.04	1	0	272000	106000	0.39
ISVDSSSPSK	YBR156C	SLI15	4.57	1	0	145000	43000	0.297
TLSEEIEQLNK	YOR195W	SLK19	2.74	0	1	56800	37800	0.665
GNNDKLSEYETTLNDLNSR	YOR195W	SLK19	6.67	0	1	58600	92400	1.577
KNDGNIDILPLDNNLSDFYK	YMR117C	SPC24	8.12	0	1	153000	60100	0.393
LFDC+57LPK	YBL034C	STU1	2.11	0	1	173000	400000	2.312
HFTFAC+57HLK	YKL112W	ABF1	1.72	2	0	1210000	1110000	0.917
YGLTAEDFEKR	YKL112W	ABF1	1.11	0	1	3220000	2150000	0.668
YGLTAEDFEK	YKL112W	ABF1	2.39	1	1	2520000	1470000	0.583
ETAQLAIDKINSYK	YKL112W	ABF1	2.63	2	0	1030000	665000	0.646
DLAIGAHGGK	YKL112W	ABF1	3.27	1	1	4190000	2660000	0.635
ETAQLAIDKINSYKR	YKL112W	ABF1	4	2	0	806000	504000	0.625
NYSDVVNDEDINVAIANAVANVDSQSNNK	YKL112W	ABF1	7.5	1	1	218000	107000	0.491
LLSQIAR	YKL112W	ABF1	3.7	1	1	11500000	6290000	0.547
RLLSQIAR	YKL112W	ABF1	3.97	1	0	423000	167000	0.395
HQEISSAGTSSNTTK	YKL112W	ABF1	5.81	3	2	1130000	642000	0.568
IEPYHSHPLEDNLSLGK	YKL112W	ABF1	5.02	4	2	1880000	931000	0.495
QQGVTIKNDTEDDSINK	YKL112W	ABF1	5.56	0	1	229000	121000	0.528
FDQILESSYNNSNHTVSK	YKL112W	ABF1	4.56	9	5	2490000	1320000	0.53
NEDDKLPHEVAEQLR	YKL112W	ABF1	4.85	3	1	301000	161000	0.535
ILQNDLKFDQILESSYNNSNHTVSK	YKL112W	ABF1	5.09	3	3	403000	213000	0.529
RQHLSDITLEER	YKL112W	ABF1	4.67	1	0	111000	67400	0.607
NDTEDDSINK	YKL112W	ABF1	4.26	2	2	2690000	1470000	0.546
LVVNYYEYK	YKL112W	ABF1	4.2	1	1	3540000	2100000	0.593
SNEVNGNNDDDADANNIFK	YKL112W	ABF1	7.3	4	2	169000	75900	0.449
SNSIDYAK	YKL112W	ABF1	5.63	0	1	361000	213000	0.59
GLDDESGPTHGNDSGNHR	YKL112W	ABF1	5.3	5	3	1650000	798000	0.484
SGLLTQSIFPSYK	YLL004W	ORC3	6.31	1	1	386000	259000	0.671
SHYTVYPSLPQSNKNDK	YLL004W	ORC3	5.96	1	1	265000	170000	0.642
SYDLVEK	YLL004W	ORC3	5.68	0	1	279000	233000	0.835
ISLIFNINTNLSNIEK	YLL004W	ORC3	2.28	1	1	94500	59200	0.626
YNVLIELTPK	YLL004W	ORC3	3.59	1	1	443000	294000	0.664
LHFPSSSQPHVSNSQTGPFVNDSTQFSSQR	YGL201C	MCM6	10.28	1	0	87400	99100	1.134
IIQNHYK	YBL035C	POL12	5.02	1	0	107000	72200	0.675
TLDELFLK	YBL035C	POL12	5.21	1	0	88400	71300	0.807
TPGSSTFQTPTTNTPTTSR	YBL035C	POL12	5.95	1	0	34900	11900	0.341
EDGIIAQAVDDSR	YBR088C	POL30	2.95	1	0	3280000	919000	0.28
IEELQYDSTLSLPSSEFSK	YBR088C	POL30	0	6	3	3410000	861000	0.252
SGFLQFFLAPK	YBR088C	POL30	5.73	4	2	12900000	3540000	0.274
VLLVSLEIGVEAFQEYR	YBR088C	POL30	8.19	17	2	867000	234000	0.27
LSSEAPALFQFDLK	YBR088C	POL30	5.23	4	1	14400000	3840000	0.267
FEEASLFKR	YBR088C	POL30	3.75	2	1	4870000	1510000	0.31
IIDGFKDC+57VQLVNFQC+57K	YBR088C	POL30	2.64	2	0	2120000	1100000	0.519
FEEASLFK	YBR088C	POL30	-0.51	1	1	4800000	1470000	0.306
FVADGDIGSGSVIIKPFVDMEHPETSIK	YBR088C	POL30	-3.19	0	4	12900	392000	30.388
C+57GNNTDTLTLIADNTPDSIILLFEDTKK	YBR088C	POL30	-326.07	2	0	79000	28100	0.356
AVAIYLIDVFALR	YOL006C	TOP1	18.16	1	0	923000	429000	0.465
KYDVPIEK	YOL006C	TOP1	3.73	1	0	229000	182000	0.795
EQVGNFKVEPPDLFR	YOL006C	TOP1	4.67	1	0	245000	199000	0.812
VNPEDIVLNLSK	YOL006C	TOP1	5.37	1	0	126000	84700	0.672
DKEENSQVSLGTSK	YOL006C	TOP1	6.11	1	2	168000	141000	0.839
LSVVFC+57K	YOL006C	TOP1	2.46	1	0	286000	242000	0.846
DYYGC+57YPLR	YNL088W	TOP2	3.94	0	1	1370000	1820000	1.328
DINVYLNGK	YNL088W	TOP2	2.03	1	1	471000	527000	1.119
ELILFSLADNIR	YNL088W	TOP2	5.37	4	4	1720000	2420000	1.407
AFEVGYQEFLQR	YNL088W	TOP2	4.23	1	0	2610000	3380000	1.295
QYEPGTVLDPTLK	YNL088W	TOP2	3.2	0	1	3770000	1730000	0.459
IKLEDKNFER	YNL088W	TOP2	5.49	1	0	277000	510000	1.841
GLGTSLAQEVR	YNL088W	TOP2	3.85	0	1	2730000	3860000	1.414
SDIPTILYER	YNL088W	TOP2	4.02	1	1	1910000	2430000	1.272
ISQLEHILK	YNL088W	TOP2	4.59	1	1	1100000	1690000	1.536
KLVDDEDYDPSK	YNL088W	TOP2	5.55	1	1	90700	126000	1.389
LVDDEDYDPSKK	YNL088W	TOP2	2.74	1	0	177000	234000	1.322
TEEEENAPSSTSSSSIFDIK	YNL088W	TOP2	8.43	2	2	308000	431000	1.399
EIPISDFINK	YNL088W	TOP2	4.9	1	2	2220000	3030000	1.365
NAEIQAIK	YNL088W	TOP2	2.46	1	1	670000	993000	1.482
LVDDEDYDPSK	YNL088W	TOP2	2.7	1	1	482000	587000	1.218
EASADQILK	YNL088W	TOP2	3.46	0	1	2340000	4300000	1.838
IEQIGDNVLEITELPAR	YNL088W	TOP2	4.63	2	2	1480000	1840000	1.243
NAEIQAIKK	YNL088W	TOP2	6.2	1	2	633000	1060000	1.675
TEEEENAPSSTSSSSIFDIKK	YNL088W	TOP2	7.39	1	1	118000	142000	1.203
NAIIQELENLGFPR	YNL088W	TOP2	2.03	0	4	742000	906000	1.221
YNSVNEILSEFYYVR	YNL088W	TOP2	5.75	1	0	139000	136000	0.978
EGKPYYGSPNDEIAEQINDVK	YNL088W	TOP2	6.17	0	1	174000	140000	0.805
SIPNVLDGFKPGQR	YNL088W	TOP2	2.46	1	1	690000	1130000	1.638
NYVELYLK	YNL088W	TOP2	3.05	1	1	792000	1400000	1.768
YIYTELNK	YNL088W	TOP2	2.28	0	2	1680000	2590000	1.542
IFHPADDPLYK	YNL088W	TOP2	2.87	1	1	500000	601000	1.202
NVTIVPGLFK	YNL088W	TOP2	4.41	2	1	1940000	2620000	1.351
ENTPEQDDVATKK	YNL088W	TOP2	7.37	0	1	20700	123000	5.942
VSITKPTK	YNL088W	TOP2	4.92	1	0	786000	1190000	1.514
IFDEILVNAADNK	YNL088W	TOP2	4.65	2	1	1530000	1890000	1.235
IFHSLQGNDKDYIDLAFSK	YNL088W	TOP2	2.44	1	2	903000	1110000	1.229
KIFHPADDPLYK	YNL088W	TOP2	4.04	0	2	1160000	2020000	1.741
KYNSVNEILSEFYYVR	YNL088W	TOP2	5.09	0	1	78600	173000	2.201
ETELENLLK	YNL088W	TOP2	5.01	0	1	1790000	2750000	1.536
IFHSLQGNDKDYIDLAFSKK	YNL088W	TOP2	4.91	1	0	60900	201000	3.3
VTFKPDLTR	YNL088W	TOP2	2.97	1	0	1380000	1990000	1.442
VYDINGSVR	YNL088W	TOP2	0.97	0	1	954000	1260000	1.321
EYLLLGLSGNDK	YNL088W	TOP2	5.59	1	0	757000	1350000	1.783
ENTPEQDDVATK	YNL088W	TOP2	3.71	1	0	61900	310000	5.008
RVYDINGSVR	YNL088W	TOP2	1.36	1	0	289000	356000	1.232
SNATIFEAPLLSNNSIIC+57LK	YAL027W	YAL027W	5.01	0	1	137000	116000	0.847
LFAGADTDNAVTSHIQSVTR	YAL027W	YAL027W	4.09	1	1	106000	99700	0.941
VGHSTDFQINVLPK	YAL027W	YAL027W	3.2	1	1	332000	335000	1.009
LYEHHPELR	YBR114W	RAD16	3.52	1	1	58400	61900	1.06
FLNINPFTK	YBR114W	RAD16	3.29	1	1	264000	285000	1.08
FGVEGPGLESFNNIQTLLK	YBR114W	RAD16	5.98	1	2	164000	184000	1.122
SLYTDSKR	YBR114W	RAD16	2.37	1	0	47500	53500	1.126
IYIYHGASR	YBR114W	RAD16	5.96	0	1	147000	180000	1.224
FC+57IEDSIEAR	YBR114W	RAD16	1.04	0	1	179000	173000	0.966
LQSVRPTTVGPISSNR	YPR180W	AOS1	5.43	1	0	166000	193000	1.163
IQDLNPR	YPR180W	AOS1	4.09	1	0	2280000	3300000	1.447
VLLINLGAIGSEITK	YPR180W	AOS1	2.92	1	2	1580000	2650000	1.677
SIIEVTTR	YPR180W	AOS1	0.97	0	1	2260000	3470000	1.535
GIEFAPVAAIIGGAVAQDVINILGK	YPR180W	AOS1	3.69	1	0	822000	991000	1.206
NC+57YRPLNEVLSTATLK	YPR180W	AOS1	3.69	0	1	370000	430000	1.162
LLFDYDFEDLNDR	YDR390C	UBA2	5.55	4	4	8650000	7280000	0.842
EQNHIEFDKDDADTLEFVATAANIR	YDR390C	UBA2	7.3	3	0	389000	331000	0.851
AIVAGASSLISLR	YDR390C	UBA2	4.89	1	1	354000	305000	0.862
NC+57PVC+57SK	YDR390C	UBA2	4.92	0	1	124000	118000	0.952
AVQHFNNSK	YDR390C	UBA2	6.17	2	4	672000	605000	0.9
QIAGNIIPAIATTNAIVAGASSLISLR	YDR390C	UBA2	7.32	7	1	5170000	3940000	0.762
SVGTIQEQISNFINITQK	YDR390C	UBA2	5.98	2	1	101000	71500	0.708
SASNSVGTIQEQISNFINITQK	YDR390C	UBA2	7.94	2	2	479000	407000	0.85
ASNLSQNR	YDR390C	UBA2	5.22	3	1	6560000	5530000	0.843
TEC+57FEC+57TKK	YDR390C	UBA2	4.32	3	3	898000	938000	1.045
GADVVATTNSHGK	YDR390C	UBA2	4.61	8	10	6750000	6260000	0.927
TKPVPLSDSQINTPTKTAQSASNSVGTIQEQISNFINITQK	YDR390C	UBA2	6.74	1	0	58700	59400	1.012
IKQETNELYELQK	YDR390C	UBA2	3.39	10	6	4390000	4550000	1.036
QETNELYELQK	YDR390C	UBA2	4.16	1	0	665000	605000	0.91
ISQFLSLPLIESGTAGFDGYMQPIIPGKTEC+57FEC+57TK	YDR390C	UBA2	-0.1	0	3	637	329000	516.484
TKPVPLSDSQINTPTK	YDR390C	UBA2	3.18	10	9	5300000	4420000	0.834
LSDFVVLIR	YDR390C	UBA2	3.86	2	2	13000000	11600000	0.892
IPEILNK	YDR390C	UBA2	3.71	1	2	7160000	6060000	0.846
YSYPQDISLLDASNQR	YDR390C	UBA2	4.52	5	3	6070000	4710000	0.776
PRETSLVTIIGEDSYK	YDR390C	UBA2	3.01	2	1	1430000	1280000	0.895
LFIQDINK	YDR390C	UBA2	1.5	0	2	12700000	12200000	0.961
SDSQINTPTK	YDR390C	UBA2	5.68	1	0	299000	320000	1.07
KRPVDTEISEAPSNK	YDR390C	UBA2	5.56	4	0	2470000	2150000	0.87
DASRIPEILNK	YDR390C	UBA2	6.2	3	2	9400000	8490000	0.903
TAQSASNSVGTIQEQISNFINITQK	YDR390C	UBA2	8.09	4	6	10300000	8810000	0.855
EKYSYPQDISLLDASNQR	YDR390C	UBA2	4.42	9	6	10700000	9280000	0.867
ETSLVTIIGEDSYK	YDR390C	UBA2	3.79	2	1	770000	664000	0.862
TEC+57FEC+57TK	YDR390C	UBA2	3.32	1	1	1100000	996000	0.905
RPVDTEISEAPSNK	YDR390C	UBA2	3.39	1	1	736000	586000	0.796
RPVDTEISEAPSNKR	YDR390C	UBA2	3.82	2	0	874000	748000	0.856
PRETSLVTIIGEDSYKK	YDR390C	UBA2	5.73	1	0	387000	400000	1.034
TKLVNEPTNSDIVELD	YDR390C	UBA2	4.9	1	1	2130000	1740000	0.817
C+57LLVGAGGIGSELLK	YDR390C	UBA2	6.08	1	1	1060000	959000	0.905
TFPVC+57TIR	YDR390C	UBA2	2.82	2	1	15900000	13400000	0.843
LSSDC+57LNK	YDR390C	UBA2	1.39	2	3	13000000	12400000	0.954
DHPFGFYAKPVK	YDL064W	UBC9	1.99	4	4	1870000	2270000	1.214
DHPFGFYAKPVKK	YDL064W	UBC9	3.84	1	0	134000	181000	1.351
SGLPLINNENSVPNPPNTATIPLQK	YDR409W	SIZ1	6.54	1	0	609000	590000	0.969
TIRPPINSNSYTASISDSFVQPQESSVFPPR	YDR409W	SIZ1	5.32	3	1	120000	213000	1.775
KGTPLSAITVR	YDR409W	SIZ1	8.48	1	0	209000	243000	1.163
STNTDILTEK	YDR409W	SIZ1	0.35	0	1	776000	887000	1.143
GATILSNNGLDQR	YDR409W	SIZ1	2.57	1	0	1810000	424000	0.234
TPLNVTAVDNSSHLISPDVSVSSPTPR	YDR409W	SIZ1	7.05	2	1	198000	149000	0.753
GTPLSAITVR	YDR409W	SIZ1	4	0	1	1310000	251000	0.192
LIVNPFIPR	YDR409W	SIZ1	2.32	1	1	975000	837000	0.858
NNSLPTTEAITR	YDR409W	SIZ1	4.07	0	1	319000	298000	0.934
APPPTNPDASSSSSSFAVPTIHFK	YDR409W	SIZ1	6.52	2	2	494000	331000	0.67
ADYNLLSNPNSK	YDR409W	SIZ1	3.07	1	1	1360000	1360000	1
VIPEYLGNSSSYIGK	YDR409W	SIZ1	4.77	1	1	809000	1550000	1.916
SVSFPVSGR	YDR409W	SIZ1	2.43	0	1	883000	825000	0.934
RPYSNVLPQKR	YDR409W	SIZ1	3.46	0	1	228000	177000	0.776
GNEPIQFPFPNELR	YDR409W	SIZ1	1.86	0	1	630000	592000	0.94
QNSTPVLPTLPQNVPIR	YDR409W	SIZ1	6.21	0	3	94600	80000	0.846
NFLQNALVVGK	YDR409W	SIZ1	4.15	1	1	630000	629000	0.998
NTASNASSSALSTPPLIR	YDR409W	SIZ1	4.73	0	1	194000	233000	1.201
GPSTPLLPAVLQNLTNQTEAQR	YOR156C	NFI1	9.28	1	1	222000	90700	0.409
NPYGPNYNTTAQDR	YOR156C	NFI1	1.37	2	1	283000	105000	0.371
KQNGTGNPANLTPYLK	YOR156C	NFI1	2.68	1	0	32900	11400	0.347
ADIFPSESEGSSDYNPNHTSTPK	YOR156C	NFI1	7.37	1	0	93900	88900	0.947
SFLNQGATTNINDTPTNNSSINSFVTATNGDSR	YOR156C	NFI1	290.38	2	1	166000	70900	0.427
YSIQTSSK	YCR088W	ABP1	5.36	1	0	94100	74400	0.791
FPASSSTGGISHSTVTNVQR	YNL042W	BOP3	6.12	3	3	807000	409000	0.507
SQESPLNKKPTSLHSR	YNL042W	BOP3	4.42	2	0	120000	53200	0.443
IGASAVAALNDNISIKEEDVAR	YNL042W	BOP3	4.43	1	0	1170000	648000	0.554
SQESPLNK	YNL042W	BOP3	4.61	5	3	7520000	3340000	0.444
STSSFGVIDLSIIDEAKEK	YNL042W	BOP3	3.14	1	0	133000	538000	4.045
QPSPYKFPASSSTGGISHSTVTNVQR	YNL042W	BOP3	7.59	2	2	301000	160000	0.532
STSSFGVIDLSIIDEAK	YNL042W	BOP3	4.04	2	1	1560000	817000	0.524
AGGNQPHNNTEGTQSSENLPR	YNL042W	BOP3	5.23	3	1	1310000	576000	0.44
DQQQPLSQPLPPPPQQQQDLHTHNLHTIPR	YNL042W	BOP3	7.5	1	0	170000	63400	0.373
LASSSGLPINQIHK	YNL042W	BOP3	4.2	2	2	2870000	1370000	0.477
AAAPTVVFLDELDSIAK	YDL126C	CDC48	3.8	2	2	1000000	1770000	1.77
ATQGFSGADLLYIVQR	YDL126C	CDC48	1.09	2	2	1300000	1940000	1.492
YAIKDSIEAHR	YDL126C	CDC48	5.83	1	1	403000	719000	1.784
SVSDAELR	YDL126C	CDC48	4.62	0	1	2350000	3270000	1.391
RSVSDAELR	YDL126C	CDC48	2.32	1	0	182000	284000	1.56
GVLFYGPPGTGK	YDL126C	CDC48	3.25	1	1	1280000	1970000	1.539
AVATEVSANFISVK	YDL126C	CDC48	4.8	2	2	472000	806000	1.708
KGDHFVVR	YDL126C	CDC48	3.86	1	1	258000	161000	0.624
SNVVVIAATNRPNSIDPALRR	YDL126C	CDC48	4.99	1	0	190000	329000	1.732
LSILNAQLR	YDL126C	CDC48	2.21	0	1	1520000	2380000	1.566
TPLEPGLELTAIAK	YDL126C	CDC48	3.3	1	1	447000	664000	1.485
AEQEPEVDPVPYITK	YDL126C	CDC48	1.28	0	1	221000	314000	1.421
GGSLGDAGGASDR	YDL126C	CDC48	4.78	2	1	1310000	1980000	1.511
AFEEAEK	YDL126C	CDC48	6.79	1	0	751000	1490000	1.984
LDQLIYVPLPDENAR	YDL126C	CDC48	5.46	1	1	961000	1110000	1.155
NAPAIIFIDEIDSIAPKR	YDL126C	CDC48	3.34	0	1	117000	189000	1.615
FALGNSNPSALR	YDL126C	CDC48	1.83	0	1	1620000	2370000	1.463
KTPLEPGLELTAIAK	YDL126C	CDC48	3.03	1	1	964000	1550000	1.608
LGDLVTIHPC+57PDIK	YDL126C	CDC48	3.53	1	2	604000	1030000	1.705
FSQLFDR	YBL047C	EDE1	3.28	1	0	236000	185000	0.784
YPAPGTSPSHNEGNSK	YBL047C	EDE1	4.5	1	0	348000	136000	0.391
TLQTPYNAQPTSSLEIHTEQVIK	YBL047C	EDE1	6.11	1	0	71600	39600	0.553
ESSDTFSAQPPPVPK	YBL047C	EDE1	5.54	1	0	86500	189000	2.185
TVEEQHAQLQAK	YBL047C	EDE1	4.41	1	0	65600	31400	0.479
ISVYLTK	YBL047C	EDE1	9.22	1	0	2370000	8380000	3.536
VATPSIPQQPIPLKNDPIVDASLSK	YBL047C	EDE1	6.27	1	0	210000	90800	0.432
LNELTTDLQESQTK	YBL047C	EDE1	4.05	0	1	186000	338000	1.817
IQGPNYVPGKK	YDR385W|YOR133W	EFT2|EFT1	4.24	1	0	314000	332000	1.057
FSVSPVVQVAVEVK	YDR385W|YOR133W	EFT2|EFT1	1.07	1	2	540000	602000	1.115
DTDAEGKPLER	YDR385W|YOR133W	EFT2|EFT1	3.98	1	1	112000	86600	0.773
ALLELQVSKEDLYQTFAR	YDR385W|YOR133W	EFT2|EFT1	4.19	1	1	683000	1720000	2.518
STLTDSLVQR	YDR385W|YOR133W	EFT2|EFT1	3.93	1	0	1360000	1400000	1.029
ETVESESSQTALSK	YDR385W|YOR133W	EFT2|EFT1	4.05	0	1	4150000	675000	0.163
GQVVSEEQRPGTPLFTVK	YDR385W|YOR133W	EFT2|EFT1	5.42	0	2	490000	543000	1.108
AEPIDEEVSLAIENGIINPR	YDR385W|YOR133W	EFT2|EFT1	5.52	1	1	221000	182000	0.824
AYLPVNESFGFTGELR	YDR385W|YOR133W	EFT2|EFT1	3.04	0	1	1120000	1030000	0.92
IQEPVFLVEIQC+57PEQAVGGIYSVLNKK	YDR385W|YOR133W	EFT2|EFT1	7.06	1	0	63700	43400	0.681
AEQLYEGPADDANC+57IAIK	YDR385W|YOR133W	EFT2|EFT1	1.01	0	1	52700	61300	1.163
TAGIQIVADDLTVTNPAR	YHR174W	ENO2	1.34	2	2	1190000	1060000	0.891
DGKYDLDFKNPESDK	YHR174W	ENO2	3.44	1	0	106000	115000	1.085
NVPLYQHLADLSK	YHR174W	ENO2	3.6	1	0	1680000	1720000	1.024
IEEELGDK	YHR174W	ENO2	3.08	0	1	1740000	1410000	0.81
ISSIVIFNK	YLL026W	HSP104	-7.93	1	0	215000	969000	4.507
VIGATTNNEYR	YLL026W	HSP104	1.94	1	0	287000	259000	0.902
IEVAEPSVR	YLL026W	HSP104	1.6	1	0	266000	138000	0.519
IIDDDVPTILQGAK	YLL026W	HSP104	-0.33	1	0	345000	138000	0.4
VDC+57SELSEK	YLL026W	HSP104	4.03	1	0	246000	152000	0.618
SNPC+57LIGEPGIGK	YLL026W	HSP104	3.57	1	0	175000	148000	0.846
IYKIPDGKPENQFAFSGEAK	YBR011C	IPP1	5.75	1	0	107000	76300	0.713
YALDIIK	YBR011C	IPP1	4.18	1	0	268000	140000	0.522
LEITKEETLNPIIQDTK	YBR011C	IPP1	2.37	1	0	204000	160000	0.784
VIAIDINDPLAPK	YBR011C	IPP1	3.1	1	1	621000	368000	0.593
AVGDNDPIDVLEIGETIAYTGQVK	YBR011C	IPP1	6.35	2	1	192000	123000	0.641
LNDIEDVEKYFPGLLR	YBR011C	IPP1	3.97	1	1	178000	81200	0.456
AASDAIPPASPK	YBR011C	IPP1	6.49	1	0	198000	179000	0.904
FSKDELDDAFNDVAR	YKL142W	MRP8	2.78	0	1	191000	841000	4.403
SGSATQFDATDFATNEDLVELVK	YKL142W	MRP8	7.7	1	4	213000	648000	3.042
LPPTLKEQEDFENFLEGK	YKL142W	MRP8	2.93	2	1	606000	2210000	3.647
YLGLSLR	YKL142W	MRP8	1.2	0	1	60600	216000	3.564
KSGSATQFDATDFATNEDLVELVK	YKL142W	MRP8	9.14	1	2	112000	389000	3.473
VEAFHINETTDEEISK	YKL142W	MRP8	2.4	0	1	69600	203000	2.917
VLELQLDK	YKL142W	MRP8	1.98	1	2	1740000	5490000	3.155
LVNSLKKDDDDVIAPLPNADGDIPAISDGVFPK	YKL142W	MRP8	6.7	0	1	26800	81400	3.037
QVSELQDLVKK	YKL142W	MRP8	2.76	0	1	192000	777000	4.047
DDDDVIAPLPNADGDIPAISDGVFPK	YKL142W	MRP8	8.48	0	2	53700	136000	2.533
QKHDVTDFDSK	YKL142W	MRP8	5.75	1	1	333000	1260000	3.784
KQSLIISK	YKL142W	MRP8	4.39	0	1	664000	2450000	3.69
HDVTDFDSK	YKL142W	MRP8	3.73	1	2	123000	362000	2.943
QVSELQDLVK	YKL142W	MRP8	3.34	0	1	800000	2170000	2.713
ELQGELNFIEER	YKL142W	MRP8	5.62	1	2	1500000	4080000	2.72
SSIGSGNLASESGSSTYNTK	YOL070C	YOL070C	4.57	1	1	78000	44400	0.569
LVDSLSR	YOL070C	YOL070C	5.95	1	0	1070000	532000	0.497
SFDIDTLNQLLSVTK	YOL070C	YOL070C	2.95	1	1	188000	135000	0.718
ADQSDVFKPPSR	YOL070C	YOL070C	4.15	1	0	153000	104000	0.68
SNTNADEIVIKPVTNAKPVGR	YOL070C	YOL070C	6.47	1	0	54100	31300	0.579
AGIVGLANVGK	YBR025C	YBR025C	979.67	0	1	124000	102000	0.823
SVDSIYQVVR	YBR025C	YBR025C	2.57	1	0	114000	197000	1.728
TASEVPAHLTVYDIAGLTK	YBR025C	YBR025C	4.63	1	0	115000	113000	0.983
NLATLLLTDYIQK	YDR071C	PAA1	4.98	1	0	51900	53400	1.029
IVLIAHEPLIPFYER	YDR071C	PAA1	2.52	0	1	212000	183000	0.863
ASEEIISFR	YDR071C	PAA1	3.01	0	1	175000	217000	1.24
TTYVTQRPVYLGLPANLVDLNVPAK	YLR044C	PDC1	10.23	3	2	1490000	811000	0.544
EAVESADLILSVGALLSDFNTGSFSYSYK	YLR044C	PDC1	7.21	1	1	62000	35500	0.573
NPVILADAC+57C+57SR	YLR044C	PDC1	3.63	1	0	994000	562000	0.565
DAKNPVILADAC+57C+57SR	YLR044C	PDC1	4.21	0	1	364000	265000	0.728
LLTTIADAAK	YLR044C	PDC1	3.41	0	1	3960000	2800000	0.707
LKQVNVNTVFGLPGDFNLSLLDK	YLR044C	PDC1	7.58	1	1	357000	233000	0.653
YGGVYVGTLSKPEVK	YLR044C	PDC1	2.07	2	1	2350000	1520000	0.647
YSLAPVAK	YCR012W	PGK1	5.6	1	1	1760000	1380000	0.784
YVLEHHPR	YCR012W	PGK1	4.47	3	1	797000	566000	0.71
VDFNVPLDGK	YCR012W	PGK1	2.25	0	1	772000	588000	0.762
KLFAATVAK	YCR012W	PGK1	4.84	1	0	1400000	1170000	0.836
AAGFLLEK	YCR012W	PGK1	2.68	1	1	2980000	1720000	0.577
VLENTEIGDSIFDK	YCR012W	PGK1	3.27	1	1	1770000	1370000	0.774
ELQSLLGK	YCR012W	PGK1	3.71	1	1	1540000	1180000	0.766
KVLENTEIGDSIFDK	YCR012W	PGK1	2.2	1	1	211000	169000	0.801
IVAALPTIK	YCR012W	PGK1	3.78	1	1	3220000	2530000	0.786
VDFNVPLDGKK	YCR012W	PGK1	3.2	2	3	1750000	1410000	0.806
ISHVSTGGGASLELLEGK	YCR012W	PGK1	3.3	4	4	1700000	1320000	0.776
ALLDEVVK	YCR012W	PGK1	4.39	1	0	2960000	2410000	0.814
ALENPTRPFLAILGGAK	YCR012W	PGK1	4.14	1	2	4190000	3190000	0.761
GVEVVLPVDFIIADAFSADANTK	YCR012W	PGK1	9.46	4	3	35100	29700	0.846
ELPGVAFLSEK	YCR012W	PGK1	4.54	1	1	1620000	1120000	0.691
KVLENTEIGDSIFDKAGAEIVPK	YCR012W	PGK1	5.21	1	0	47600	20500	0.431
LSVQDLDLKDKR	YCR012W	PGK1	4.33	1	0	247000	221000	0.895
YGVTDKISHVSTGGGASLELLEGK	YCR012W	PGK1	6.32	1	0	46000	21500	0.467
SSAAGNTVIIGGGDTATVAKK	YCR012W	PGK1	4.55	1	1	461000	347000	0.753
HELSSLADVYINDAFGTAHR	YCR012W	PGK1	2.57	1	1	243000	161000	0.663
LSVQDLDLK	YCR012W	PGK1	3.97	1	1	2100000	1700000	0.81
SSAAGNTVIIGGGDTATVAK	YCR012W	PGK1	5.22	2	2	897000	691000	0.77
VLENTEIGDSIFDKAGAEIVPK	YCR012W	PGK1	3.22	2	1	785000	649000	0.827
FRHELSSLADVYINDAFGTAHR	YCR012W	PGK1	2.79	2	1	174000	154000	0.885
AKGVEVVLPVDFIIADAFSADANTK	YCR012W	PGK1	8.02	1	0	23700	26800	1.131
ELPGVAFLSEKK	YCR012W	PGK1	4.25	1	1	774000	567000	0.733
ASAPGSVILLENLR	YCR012W	PGK1	4.41	2	4	3180000	2300000	0.723
YHIEEEGSR	YCR012W	PGK1	3.8	0	2	180000	3000000	16.667
YVVLASHLGRPNGER	YCR012W	PGK1	3.37	0	1	723000	680000	0.941
DVTFLNDC+57VGPEVEAAVK	YCR012W	PGK1	3.31	3	2	1560000	1080000	0.692
INQDEQVKENIC+57GISSSYVSK	YOR191W	RIS1	5.29	1	0	103000	106000	1.029
FLNIIEEFRK	YOR191W	RIS1	4.5	1	0	170000	85700	0.504
HFSEQPVDISDFGR	YOR191W	RIS1	4.71	1	0	120000	54800	0.457
LNLNNKPSQQQFSDPETK	YOR191W	RIS1	6.99	1	0	145000	55700	0.384
TISSTQQILVDEAENQLNK	YOR191W	RIS1	6.24	1	0	102000	40700	0.399
FLVITLPSPYDLNGK	YER120W	SCS2	5.24	1	1	394000	323000	0.82
DKFLVITLPSPYDLNGK	YER120W	SCS2	3.28	1	1	239000	258000	1.079
KEEVPPVVQK	YER120W	SCS2	4.53	0	1	214000	260000	1.215
SPLTEQSTEYASISNNSDQTIAFK	YER120W	SCS2	5.64	2	4	155000	175000	1.129
EVPAEPETQPPVQVK	YER120W	SCS2	6.43	2	1	916000	867000	0.947
ETVEPVVQDSEPK	YER120W	SCS2	4.53	1	0	335000	416000	1.242
QTSNSTPAPQNQIK	YER120W	SCS2	7	1	1	239000	228000	0.954
YLISPDVHPAQNQNIQENK	YER120W	SCS2	2.94	3	0	432000	408000	0.944
ITAQESIK	YLL021W	SPA2	3.23	0	1	446000	421000	0.944
KHAFVNPTENSQVK	YLL021W	SPA2	6.06	1	0	73700	100000	1.357
IGEDANQPDYLLPK	YLL021W	SPA2	1.71	1	1	246000	278000	1.13
DIASSEPIENVDPPK	YLL021W	SPA2	3.04	1	0	186000	214000	1.151
SGLPEPNSQIVSPELAK	YLL021W	SPA2	5.66	1	0	127000	157000	1.236
SDITNEISVKPTSSIADKLK	YLL021W	SPA2	6.51	2	0	66500	80700	1.214
TVEEASLKDEINYLNSK	YLL021W	SPA2	4.3	1	0	216000	140000	0.648
LANLSQTR	YLL021W	SPA2	2.55	1	0	233000	266000	1.142
ADAQIHITER	YLL021W	SPA2	2.51	1	0	17800	359000	20.169
TSTNSSSVTQVAPNVSVQPSLVIPK	YLL021W	SPA2	10.42	3	3	373000	402000	1.078
VVGPEADSR	YLL021W	SPA2	5.27	1	0	940000	6550000	6.968
ETNKPHTETITSVEPTNK	YLL021W	SPA2	7.3	1	1	70000	88400	1.263
GNTVSEPQEIR	YLL021W	SPA2	3.14	0	1	267000	233000	0.873
INYTIDESFQK	YLL021W	SPA2	2.06	1	1	313000	338000	1.08
LIDVAVEYGK	YLR354C	TAL1	5.42	1	0	412000	259000	0.629
ASGTVVVADTGDFGSIAK	YLR354C	TAL1	4.11	1	1	809000	483000	0.597
DYKGEADPGVISVK	YLR354C	TAL1	4.05	1	0	428000	212000	0.495
LIDVAVEYGKK	YLR354C	TAL1	4.07	1	1	548000	456000	0.832
NLAGVDYLTISPALLDK	YLR354C	TAL1	2.54	1	1	444000	321000	0.723
LSFDTQATIEK	YLR354C	TAL1	1.99	1	1	1060000	711000	0.671
VLDPVSAKK	YLR354C	TAL1	2.92	1	0	263000	199000	0.757
FQPQDSTTNPSLILAAAK	YLR354C	TAL1	4.26	2	1	805000	473000	0.588
SSTGKDYKGEADPGVISVK	YLR354C	TAL1	5.24	0	1	46400	55200	1.19
VHAC+57IGGTSFVEDAEGLRDAQIVVGTPGR	YJL138C|YKR059W	TIF2|TIF1	5.67	3	0	326000	307000	0.942
VHAC+57IGGTSFVEDAEGLR	YJL138C|YKR059W	TIF2|TIF1	3.18	2	1	1230000	988000	0.803
GIDVQQVSLVINYDLPANK	YJL138C|YKR059W	TIF2|TIF1	4.65	1	1	423000	347000	0.82
GVFGYGFEEPSAIQQR	YJL138C|YKR059W	TIF2|TIF1	4.98	2	1	5080000	4020000	0.791
ELALQIQK	YJL138C|YKR059W	TIF2|TIF1	2.42	1	1	4640000	4240000	0.914
TGTFSIAALQR	YJL138C|YKR059W	TIF2|TIF1	3.52	2	1	5420000	5170000	0.954
NDKFTVSAIYSDLPQQER	YJL138C|YKR059W	TIF2|TIF1	5.44	1	1	448000	382000	0.853
KDELTLEGIK	YJL138C|YKR059W	TIF2|TIF1	2.96	2	2	3330000	3250000	0.976
RKVEELTTK	YJL138C|YKR059W	TIF2|TIF1	2.9	1	0	1300000	1220000	0.938
GIDVQQVSLVINYDLPANKENYIHR	YJL138C|YKR059W	TIF2|TIF1	7.82	1	0	451000	375000	0.831
KVEELTTK	YJL138C|YKR059W	TIF2|TIF1	3.84	4	3	3260000	3110000	0.954
DELTLEGIK	YJL138C|YKR059W	TIF2|TIF1	2.05	0	1	2590000	334000	0.129
FTVSAIYSDLPQQER	YJL138C|YKR059W	TIF2|TIF1	5.7	3	1	1740000	1300000	0.747
LRNDKFTVSAIYSDLPQQER	YJL138C|YKR059W	TIF2|TIF1	4.49	2	0	347000	290000	0.836
ILISTDLLAR	YJL138C|YKR059W	TIF2|TIF1	5.11	2	2	7110000	6110000	0.859
VEELTTK	YJL138C|YKR059W	TIF2|TIF1	0.84	1	1	1170000	1270000	1.085
DAQIVVGTPGR	YJL138C|YKR059W	TIF2|TIF1	2.78	1	1	2440000	1950000	0.799
VVSLPDFFTFDK	YPR074C	TKL1	5.02	1	0	160000	87900	0.549
ILAVDTVSK	YPR074C	TKL1	3.04	1	1	974000	542000	0.556
YAHQSFGIDR	YPR074C	TKL1	3.51	1	1	396000	206000	0.52
EALDFQPPSSGSGNYSGR	YPR074C	TKL1	3.16	1	0	57000	32100	0.563
KFPELGAELAR	YPR074C	TKL1	3.16	1	0	237000	121000	0.511
VVSLPDFFTFDKQPLEYR	YPR074C	TKL1	0.45	1	0	364000	184000	0.505
QNLPQLEGSSIESASK	YPR074C	TKL1	4.91	1	1	202000	90700	0.449
TQFTDIDKLAVSTIR	YPR074C	TKL1	3.86	1	0	340000	191000	0.562
FGFNPDK	YPR074C	TKL1	1.45	1	0	211000	73300	0.347
FFGFTPEGVAER	YPR074C	TKL1	1.61	0	1	419000	218000	0.52
AETAAQDVQQK	YOL109W	ZEO1	4.12	1	2	2900000	2240000	0.772
NEATPEAEQVK	YOL109W	ZEO1	3.95	1	1	275000	188000	0.684
AETAAQDVQQKLEETK	YOL109W	ZEO1	6.36	1	1	245000	158000	0.645
RGC+57VGTSYK	YMR111C	YMR111C	6.03	1	0	1520000	627000	0.413
TITTSPTGVSR	YMR111C	YMR111C	7.67	3	0	7430000	2840000	0.382
IKETPETNFNAFLIAQLTR	YMR111C	YMR111C	6.39	4	1	3640000	1480000	0.407
IIDIKDDPSKYGLSLPENK	YMR111C	YMR111C	6.42	2	0	1030000	460000	0.447
ETPETNFNAFLIAQLTR	YMR111C	YMR111C	3.56	1	0	250000	73300	0.293
FIDHTGENVTPQEAAR	YMR111C	YMR111C	4.65	4	2	5320000	2150000	0.404
VGNPSTSTQAHQSQSR	YMR111C	YMR111C	5.4	1	0	103000	31800	0.309
YGLSLPENK	YMR111C	YMR111C	3.89	2	1	3970000	1710000	0.431
PLFRPTDAAQPPIVSTSTSASATEPTNR	YMR111C	YMR111C	2.68	1	0	94100	26600	0.283
FRPTDAAQPPIVSTSTSASATEPTNR	YMR111C	YMR111C	7.69	1	0	361000	127000	0.352
IFLLEER	YMR111C	YMR111C	2.69	1	1	3260000	1290000	0.396
RIFLLEER	YMR111C	YMR111C	4.47	1	1	3050000	1850000	0.607
EYFEGLPGQPSVLSLER	YMR111C	YMR111C	4.5	3	2	7500000	2750000	0.367
IIDIKDDPSK	YMR111C	YMR111C	1.05	1	1	2430000	1130000	0.465
INPLFRPTDAAQPPIVSTSTSASATEPTNR	YMR111C	YMR111C	7.89	11	2	22700000	8380000	0.369
LEDYSLTLK	YMR111C	YMR111C	-0.28	1	1	1150000	479000	0.417
PTDAAQPPIVSTSTSASATEPTNR	YMR111C	YMR111C	6.62	4	1	904000	297000	0.329
NLPLNNPDSVSNADDSNNQLDGTGNENDIR	YMR111C	YMR111C	8	3	1	2570000	864000	0.336
EQELFFLENQK	YMR111C	YMR111C	3	1	1	6460000	5360000	0.83
AIQNVTDAAR	YMR111C	YMR111C	3.09	0	1	11300000	5640000	0.499
