# Supplementary material for: Distinct SUMO Ligases Cooperate with Esc2 and Slx5 to Suppress Duplication-Mediated Genome Rearrangements
Source: PLoS Genet. 2013 Aug 1;9(8):e1003670. doi: 10.1371/journal.pgen.1003670 (PMC3731205; doi:10.1371/journal.pgen.1003670)
Supplement: Table S7 — Detailed MS data for the comparison between mms21-11 and siz1Δ siz2Δ mutant, including peptide identified, name of the proteins and their abundance ratios. (XLSX) [file pgen.1003670.s011.xlsx]

## Sheet: S7_siz12lightVsMms21heavyfinall
Peptide identified	systematic name	protein	ppm	# of peptides found in siz1∆ siz2∆	# of peptides found in mms21-11	Intensity of siz1∆ siz2∆	Intensity of mms21-11	Intensity ratio (mms21-11/siz1∆ siz2∆)
NQLIQSNIELFKPPIYSNDDAENSHLSER	YLR314C	CDC3	14.12	0	1	3700	90600	24.4865
SYESVIEENGVKLNLNVIDTEGFGDFLNNDQK	YLR314C	CDC3	16.83	0	1	10600	87000	8.20755
SNIELFKPPIYSNDDAENSHLSER	YLR314C	CDC3	14.73	0	1	627	45200	72.0893
LGIKQDNSVFKEFDPISK	YLR314C	CDC3	482.19	0	3	42900	5580000	130.07
GQVLPDQPEIK	YLR314C	CDC3	13.95	0	7	2110000	29400000	13.9336
SETELFAR	YLR314C	CDC3	14.01	1	5	4450000	41400000	9.30337
FDQYLDAENK	YLR314C	CDC3	14.7	0	3	578000	10200000	17.6471
LQKSETELFAR	YLR314C	CDC3	12.45	0	1	114000	1510000	13.2456
QLELSINSASPNVNHSPVPTKK	YLR314C	CDC3	14.67	0	4	84800	1490000	17.5708
EIDSRFDQYLDAENK	YLR314C	CDC3	13.85	0	3	16200	726000	44.8148
SDILTDEEILSFKK	YLR314C	CDC3	13.35	1	5	464000	42600000	91.8103
LFSSLPYAVIGSNDIVENYSGNQVR	YLR314C	CDC3	11.03	2	15	1830000	19500000	10.6557
LGIKQDNSVFK	YLR314C	CDC3	9.71	0	1	65400	5300000	81.0398
IKSYESVIEENGVK	YLR314C	CDC3	13.39	0	1	67600	2340000	34.6154
EEQVSIKQDPEQEER	YLR314C	CDC3	12.66	0	1	5570	80900	14.5242
SYESVIEENGVK	YLR314C	CDC3	15.7	1	6	801000	14000000	17.4782
QHDQFNDVQIK	YLR314C	CDC3	15.56	1	6	325000	6190000	19.0462
SDILTDEEILSFK	YLR314C	CDC3	14.36	1	2	375000	5400000	14.4
QLELSINSASPNVNHSPVPTK	YLR314C	CDC3	455.2	2	7	184000	2770000	15.0543
FDQYLDAENKINR	YLR314C	CDC3	14.28	0	7	290000	19500000	67.2414
QDNSVFKEFDPISK	YLR314C	CDC3	12.44	0	7	21800	1840000	84.4037
EIDSRFDQYLDAENKINR	YLR314C	CDC3	11.92	0	4	33700	1740000	51.632
LNLNVIDTEGFGDFLNNDQK	YLR314C	CDC3	16.57	0	16	190000	3740000	19.6842
QINGYVGFANLPK	YLR314C	CDC3	14.83	1	6	1150000	21700000	18.8696
RQINGYVGFANLPK	YLR314C	CDC3	628.32	0	6	145000	5230000	36.069
FMQSVYEK	YLR314C	CDC3	15.28	0	2	43100	1060000	24.594
ILYENYR	YLR314C	CDC3	16.91	0	5	12400000	107000000	8.62903
NGFSFNLLC+57VGPDGIGK	YLR314C	CDC3	13.97	1	7	870000	15000000	17.2414
IHAC+57LYFIEPTGHYLKPLDLK	YLR314C	CDC3	14.13	0	3	6380	1550000	242.947
C+57NLIPVIAK	YLR314C	CDC3	16.88	1	4	1380000	24300000	17.6087
RSIKNGFSFNLLC+57VGPDGIGK	YLR314C	CDC3	441.22	0	1	2870	46900	16.3415
VHC+57C+57LYLINPTGHGLK	YJR076C	CDC11	15.12	0	3	106000	2270000	21.4151
VQQELLLKR	YJR076C	CDC11	15.78	0	2	1000	2880000	2880
VQQELLLK	YJR076C	CDC11	11.64	1	1	494000	9650000	19.5344
LNGSSSSSTTTR	YJR076C	CDC11	827.22	0	1	5380	28300	5.26022
TEALSGESVAAESIRPNLTK	YJR076C	CDC11	17.34	0	2	26600	1030000	38.7218
HQYDEILLEESR	YJR076C	CDC11	15.03	0	6	563000	5920000	10.5151
NYTHEILYER	YJR076C	CDC11	11.26	0	2	618000	6380000	10.3236
YRTEALSGESVAAESIRPNLTK	YJR076C	CDC11	14.65	0	3	5710	112000	19.6147
NALLISHLHDLK	YJR076C	CDC11	13.15	0	4	419000	7920000	18.9021
QLGSLVNIIPVISK	YJR076C	CDC11	12.08	0	1	554000	10400000	18.7726
VHC+57C+57LYLINPTGHGLKEIDVEFIR	YJR076C	CDC11	11.46	0	1	1000	57700	57.7
LSSVANAEEIGPNSTK	YDL225W	SHS1	15.93	0	6	213000	4250000	19.9531
VHVALYFIEPTGHGLR	YDL225W	SHS1	14.54	2	2	547000	6500000	11.883
SEKLSSVANAEEIGPNSTK	YDL225W	SHS1	15.11	0	2	9550	182000	19.0576
QQKLEELEAQSAK	YDL225W	SHS1	14.61	0	2	55000	8300000	150.909
LSSVANAEEIGPNSTKR	YDL225W	SHS1	15.78	0	6	135000	12000000	88.8889
EVDVELMK	YDL225W	SHS1	11.84	0	1	106000	855000	8.06604
RQSNAPSLSNFASLISTGQFNSSQTLANNLR	YDL225W	SHS1	18.41	0	1	3420	63300	18.5088
ADSFTKEELTQFR	YDL225W	SHS1	15.64	0	4	78500	5740000	73.121
QSNAPSLSNFASLISTGQFNSSQTLANNLR	YDL225W	SHS1	13.08	1	4	94300	1020000	10.8165
EYPWGIISIDDDKISDLK	YDL225W	SHS1	14.54	0	1	1000	198000	198
LEELEAQSAK	YDL225W	SHS1	12.07	1	2	332000	5410000	16.2952
FLNSPDLPER	YDL225W	SHS1	10.94	1	5	1760000	17900000	10.1705
NISETVPYVLR	YDL225W	SHS1	17.75	2	5	1250000	12700000	10.16
YTNVLPIITR	YDL225W	SHS1	13.16	1	3	2390000	24400000	10.2092
DTTQNLLYENYR	YDL225W	SHS1	13.62	0	1	52000	698000	13.4231
ADSFTKEELTQFRK	YDL225W	SHS1	13.42	1	8	60800	8900000	146.382
TAFANNLLETK	YDL225W	SHS1	13.73	1	6	1100000	20900000	19
YNVPIYK	YDL225W	SHS1	14.47	0	2	431000	7640000	17.7262
NVLFGSHLQEFKDTTQNLLYENYR	YDL225W	SHS1	15.73	0	6	7470	2100000	281.124
NVLFGSHLQEFK	YDL225W	SHS1	16.18	0	2	251000	4530000	18.0478
SNASISSNPEVK	YDL225W	SHS1	16.67	1	4	466000	8720000	18.7124
FEDTRVHVALYFIEPTGHGLR	YDL225W	SHS1	15.76	0	1	4440	91100	20.518
GITYTMLLC+57GPAGTGK	YDL225W	SHS1	13.1	0	1	1000	892000	892
AC+57SITIPYFYK	YCL014W	BUD3	12.9	0	1	29900	1000000	33.4448
C+57IAVILLQR	YCL014W	BUD3	10.21	1	1	85300	754000	8.83939
FFVC+57VYK	YCL014W	BUD3	13.18	1	1	85600	1480000	17.2897
LGTSC+57FESVDISSNSQYYPAIENLSPSDQESNVKK	YCL014W	BUD3	11.4	0	1	1000	144000	144
DLLC+57VNENLIK	YCL014W	BUD3	14.26	0	1	36600	1200000	32.7869
SHFTLYSTAHELC+57AYDSEK	YCL014W	BUD3	12.6	0	2	5910	140000	23.6887
INC+57IFLDSLK	YCL014W	BUD3	12.75	0	1	1000	1400000	1400
LDSPLHSYSTR	YCL014W	BUD3	15.38	0	1	34200	433000	12.6608
VQESPSGPLIYVLPQSSTKHEK	YCL014W	BUD3	13.92	0	1	1000	98600	98.6
GVSNENTNISLK	YCL014W	BUD3	12.22	0	1	88500	325000	3.67232
VQESPSGPLIYVLPQSSTK	YCL014W	BUD3	15.89	0	1	1810	96200	53.1492
AHLDDSGIEK	YCL014W	BUD3	14.17	0	1	31200	214000	6.85897
NKQENINSSSNLFPEGK	YCL014W	BUD3	13.77	0	3	4150	712000	171.566
SYTSDLKDSPSGDNSNVTK	YCL014W	BUD3	16.08	0	1	1610	199000	123.602
SYGTITTFR	YCL014W	BUD3	11.83	0	1	372000	2410000	6.47849
IDFADLSR	YCL014W	BUD3	13.72	0	1	155000	400000	2.58065
VVGVYDVVDLNDENKR	YCL014W	BUD3	11.6	0	1	9770	365000	37.3593
YVSYNPSQPVTENTSNEK	YCL014W	BUD3	17.62	0	1	13100	312000	23.8168
RVVGVYDVVDLNDENKR	YCL014W	BUD3	14.5	0	2	5620	110000	19.573
NFVEGITER	YCL014W	BUD3	17.48	0	1	7080	41200	5.81921
TGNEDVGNNNPSNSIPKIEKPPAFK	YCL014W	BUD3	14.99	0	1	32000	217000	6.78125
TGNEDVGNNNPSNSIPK	YCL014W	BUD3	8.89	1	5	69700	1290000	18.5079
LSSAFISSSSVADLITK	YCL014W	BUD3	15.39	0	1	56200	1260000	22.4199
VLNEEINGLSTTK	YCL014W	BUD3	12.83	0	1	38000	687000	18.0789
FVSSTLLDVIYENNESTIELNNR	YCL014W	BUD3	13.35	0	1	38200	185000	4.84293
ELPDLAEVTTANR	YCL014W	BUD3	16.39	0	1	24400	348000	14.2623
FFTSGLLQNR	YCL014W	BUD3	13.94	1	0	148000	1540000	10.4054
YVSYNPSQPVTENTSNEKNVEPK	YCL014W	BUD3	14.49	0	1	60100	1600000	26.6223
IDTQSEFLR	YCL014W	BUD3	13.13	0	1	290000	2220000	7.65517
VSTTSAGDQR	YCL014W	BUD3	12.98	0	1	32300	233000	7.21362
GFFGVLK	YCL014W	BUD3	19.45	0	1	2130	2610000	1225.35
KEIFPTIPR	YCL014W	BUD3	12.41	0	1	227000	484000	2.13216
ILEKDTAFHLFK	YCL014W	BUD3	12.97	0	1	3710	1170000	315.364
YPLLSPSDLSQILSNK	YCL014W	BUD3	12.33	0	1	9350	320000	34.2246
LSGASDFDATHEK	YCL014W	BUD3	13.12	0	1	59000	1420000	24.0678
LQQNIYK	YJR092W	BUD4	13.98	0	1	50700	893000	17.6134
AISTLALYGTK	YJR092W	BUD4	15.96	1	1	563000	2280000	4.04973
TSAFEQFPK	YJR092W	BUD4	12.79	0	1	177000	1900000	10.7345
LHGSQLSGYHEISR	YJR092W	BUD4	13.09	0	2	45100	546000	12.1064
TPVKDVSIALAASIK	YJR092W	BUD4	12.54	0	1	130000	242000	1.86154
VLRNEDIQADNGGQR	YJR092W	BUD4	13.01	0	1	10100	110000	10.8911
NFKDGEEYR	YJR092W	BUD4	14.44	0	1	6420	1010000	157.321
KQPIAPDVLQK	YJR092W	BUD4	14.5	0	2	23100	247000	10.6926
SNSPESIANSQFSQQSSITTASTVDSKK	YJR092W	BUD4	17.44	0	1	9560	116000	12.1339
NEDIQADNGGQR	YJR092W	BUD4	13.86	0	2	15700	138000	8.78981
IDINLLK	YJR092W	BUD4	14.57	0	1	60400	689000	11.4073
VNSELEESPAAVHQER	YJR092W	BUD4	12.01	0	1	41100	107000	2.60341
GTNANVQEFSQEDSLAHSEPK	YJR092W	BUD4	13.88	0	2	91600	1510000	16.4847
TTGHNLKQDFN	YJR092W	BUD4	14.17	0	3	59100	1220000	20.643
SNSPESIANSQFSQQSSITTASTVDSK	YJR092W	BUD4	18.53	0	1	14500	271000	18.6897
IVQHEESLYGQR	YJR092W	BUD4	15.31	0	3	113000	1230000	10.885
HELVEIVDKVPVGK	YJR092W	BUD4	13.48	0	1	9950	1000000	100.503
YKLQQNIYK	YJR092W	BUD4	14.48	0	1	8450	382000	45.2071
TSAEEHDLSSSC+57EDQSVSEAR	YJR092W	BUD4	17.38	0	1	10300	86900	8.43689
VASLDVEAC+57FLER	YJR092W	BUD4	12.04	0	1	86400	1140000	13.1944
VLDEGC+57SNEPVTFLGENDTR	YJR092W	BUD4	17.54	0	2	4840	64300	13.2851
LLNHPNVLR	YDR507C	GIN4	13.9	0	1	2570	109000	42.4125
LYDVGDSTIKDK	YDR507C	GIN4	12.61	0	1	2400000	254000	0.105833
QTDNLHLPILPPLNGDNELRK	YDR507C	GIN4	15.92	0	2	27800	80800	2.90647
STLFEVNIYPR	YDR507C	GIN4	12.08	0	1	178000	1800000	10.1124
NGNLDVNNQQSQR	YDR507C	GIN4	673.24	0	4	43900	387000	8.81549
NINHLEVDIDNILR	YDR507C	GIN4	15.21	0	1	348000	606000	1.74138
NTAIGNGSFFR	YDR507C	GIN4	14.65	0	1	69400	684000	9.85591
DGNGVSQLKDSTATTAPVSDGR	YDR507C	GIN4	17.39	0	2	29100	342000	11.7526
QTDNLHLPILPPLNGDNELR	YDR507C	GIN4	447.15	0	2	53000	289000	5.45283
LNFADRFNGSNEAK	YDR507C	GIN4	17.66	0	1	14700	330000	22.449
LVNEVENVLNKEGVLQK	YDR507C	GIN4	14.77	0	1	37500	312000	8.32
NFSLQTRPVSR	YDR507C	GIN4	13.12	0	1	16300	409000	25.092
AVFNTGNVSGTSIVGSTTPDALPYGIER	YDR507C	GIN4	16.79	0	1	82900	791000	9.54162
ASIFSTTK	YDR507C	GIN4	11.93	0	1	13700	591000	43.1387
LLEKEDLKR	YDR507C	GIN4	14.68	0	1	1000	671000	671
ASVINVEK	YDR507C	GIN4	15.31	0	1	464000	3220000	6.93966
LGETLGLGSTGK	YDR507C	GIN4	13.66	0	1	317000	3730000	11.7666
DSTATTAPVSDGR	YDR507C	GIN4	12.96	0	1	60000	677000	11.2833
LSSDNIFSLR	YDR507C	GIN4	12.04	0	1	260000	2660000	10.2308
FNGSNEAK	YDR507C	GIN4	13.14	0	1	415000	553000	1.33253
SHPNNLTLTGK	YDR507C	GIN4	14.01	0	2	111000	896000	8.07207
NGSTGQEAAVK	YDR507C	GIN4	933.61	0	3	10800	77000	7.12963
KLVNEVENVLNKEGVLQK	YDR507C	GIN4	13.08	0	1	15200	87100	5.73026
DLKPENLLLDHK	YDR507C	GIN4	14.18	0	1	23300	1580000	67.8112
VNSLPNDQGKPSLSLDPR	YKL101W	HSL1	11.29	0	1	120000	432000	3.6
RNISQPVNSK	YKL101W	HSL1	14.12	0	1	1000	182000	182
VESLLQGLK	YKL101W	HSL1	13.86	0	1	111000	928000	8.36036
SNLNANLSVK	YKL101W	HSL1	12.07	0	1	548000	1630000	2.97445
SSADTFTISGVSTNKENEGPEYPTKIEK	YKL101W	HSL1	14.2	0	1	1000	89300	89.3
EKEPDNSDTNYIPDYTIPNTYDEK	YKL101W	HSL1	14.07	0	1	2830	71600	25.3004
RLSQPDSTVSVATK	YKL101W	HSL1	12.66	0	1	154000	137000	0.88961
SATESSVNEPR	YKL101W	HSL1	17.18	0	2	21800	230000	10.5505
VVQSVNDATK	YKL101W	HSL1	12.72	0	1	9680	203000	20.9711
NISQPVNSKVESLLQGLK	YKL101W	HSL1	14.1	0	1	8960	186000	20.7589
SSADTFTISGVSTNKENEGPEYPTK	YKL101W	HSL1	14.64	0	1	3720	317000	85.2151
TANNTGLR	YKL101W	HSL1	11.08	0	1	49400	639000	12.9352
ITTQEILKHPLIK	YKL101W	HSL1	12.56	0	1	5880	341000	57.9932
HSISLSSSSENKK	YKL101W	HSL1	16.18	0	1	1770	289000	163.277
TLHSLEIHSEDTSTVNQNNAITGVNTEINAPVLAQK	YKL101W	HSL1	19.02	0	1	822	30700	37.3479
NIAATVAAR	YKL101W	HSL1	10.36	0	1	99000	2790000	28.1818
SLNLNDLLVFDDPLPSKKPASENVNK	YKL101W	HSL1	12.99	0	1	1000	40600	40.6
VVEYDC+57K	YKL101W	HSL1	14.87	0	1	51400	233000	4.53307
KVVEYDC+57K	YKL101W	HSL1	16.74	0	1	10700	131000	12.243
LGETLGFGSTGK	YCL024W	KCC4	1.79	0	1	147000	532000	3.61905
ILYALLYR	YCL024W	KCC4	14.19	0	1	13400	142000	10.597
EKYEVGVLLSR	YNL166C	BNI5	12.57	0	1	67500	183000	2.71111
SSLNKYDSPVSSPITSASELGSIAK	YNL166C	BNI5	17.29	0	1	5940	52000	8.75421
YEVGVLLSR	YNL166C	BNI5	14.14	0	1	257000	108000	0.420233
VISVSSNSNSR	YNL166C	BNI5	15.08	0	1	37300	213000	5.71046
EQITHTAIAIGDSYNSFVANSAGNEK	YNL166C	BNI5	16.05	0	2	6770	66500	9.82275
TAQVHIPTENEANKSTDDPSQLSVTQPFIAK	YNL166C	BNI5	18.05	0	1	7190	77400	10.765
LVEC+57ENDLQTLTK	YKR095W	MLP1	11.39	0	1	475000	3390000	7.13684
LNAIASFFGC+57SLEQVK	YKR095W	MLP1	11.66	0	1	114000	543000	4.76316
THETLNEYVSC+57K	YKR095W	MLP1	12.75	1	1	359000	2310000	6.43454
DLESQVQDLQTR	YKR095W	MLP1	11.99	0	1	588000	2670000	4.54082
SFDGDVVK	YKR095W	MLP1	15.76	0	1	743000	5020000	6.75639
HLQNDNDK	YKR095W	MLP1	14.81	0	1	9460	45400	4.79915
SSSDFIFLKK	YKR095W	MLP1	15.05	0	4	405000	4440000	10.963
QSAESPPKSVNNVQNPLLGLPR	YKR095W	MLP1	16.32	0	1	6630	141000	21.267
SKINLTDAYSQIK	YKR095W	MLP1	12.88	0	1	124000	838000	6.75806
LAQC+57EKEC+57LR	YKR095W	MLP1	18.24	0	1	67300	417000	6.19614
IEELQNAK	YKR095W	MLP1	13	0	1	606000	4050000	6.68317
LREEFNNELQAIK	YKR095W	MLP1	16.63	0	2	89700	409000	4.55964
LLQFNELK	YKR095W	MLP1	15.31	1	1	404000	2210000	5.4703
ISILQNNNK	YKR095W	MLP1	13.4	0	2	1310000	564000	0.430534
IEDLSSQNK	YKR095W	MLP1	11.03	0	1	101000	611000	6.0495
FDYLQNTILK	YKR095W	MLP1	11.95	0	1	216000	31600000	146.296
DYESVITSVDSK	YKR095W	MLP1	11.1	0	1	374000	2730000	7.29947
QQGYITNDLNSR	YKR095W	MLP1	11.78	2	0	287000	1340000	4.66899
IQNDLDQQTIYANTAQNNYEQELQK	YKR095W	MLP1	15.71	2	4	490000	2990000	6.10204
KIEENSNSPFNPLLSGEK	YKR095W	MLP1	16.33	1	4	194000	1460000	7.52577
RFDYLQNTILK	YKR095W	MLP1	11.74	0	2	81800	763000	9.32763
NLADKLESK	YKR095W	MLP1	12.28	0	1	191000	1350000	7.06806
AENDQLR	YKR095W	MLP1	14.01	2	3	754000	3740000	4.96021
ESLLEQLDLSNSR	YKR095W	MLP1	14.13	1	2	375000	1600000	4.26667
IESETVNEAK	YKR095W	MLP1	15.95	0	1	242000	1660000	6.8595
NIIQLQEK	YKR095W	MLP1	12.27	1	2	1340000	7590000	5.66418
SQDILEK	YKR095W	MLP1	14.74	0	1	135000	452000	3.34815
LNQLNLLR	YKR095W	MLP1	14.62	1	1	867000	4220000	4.86736
SVNNVQNPLLGLPR	YKR095W	MLP1	14.03	0	1	192000	971000	5.05729
SLEKEIEEDKIR	YKR095W	MLP1	17.21	0	3	94200	708000	7.51592
QSLQKIESETVNEAK	YKR095W	MLP1	13.24	0	1	25500	176000	6.90196
QNVAPIESELTALK	YKR095W	MLP1	13.4	1	2	289000	2170000	7.50865
DLYETTSQSLQQTNSK	YKR095W	MLP1	14.52	0	3	100000	51600	0.516
SSSDFIFLK	YKR095W	MLP1	14.07	1	0	294000	1930000	6.56463
LLYDQIQIYTAADKEVNNSTNGPGLNNILITLRR	YKR095W	MLP1	13.12	1	0	109000	143000	1.31193
GLISSSSTLSTDTNDEELTSNNPAQK	YKR095W	MLP1	15.93	1	2	397000	1930000	4.86146
NVQSEEDTEK	YKR095W	MLP1	13.89	0	1	28800	228000	7.91667
LLSNTLDLTK	YKR095W	MLP1	11.36	0	1	589000	4180000	7.09677
LLYDQIQIYTAADKEVNNSTNGPGLNNILITLR	YKR095W	MLP1	15.24	0	2	6420	39700	6.1838
KIDELEDALSELKK	YKR095W	MLP1	12.79	0	2	89700	993000	11.0702
ESLLEQLDLSNSRIEDLSSQNK	YKR095W	MLP1	12.92	0	1	12600	151000	11.9841
LSQDSLTEQVNSLR	YKR095W	MLP1	11.36	1	2	417000	1980000	4.7482
NELENNNNK	YKR095W	MLP1	14.5	1	1	215000	1460000	6.7907
TDPPTHLEPSFNIPASR	YKR095W	MLP1	13.86	0	2	330000	481000	1.45758
IEELQKELEELK	YKR095W	MLP1	13.3	0	1	160000	977000	6.10625
ELQSELDKLK	YKR095W	MLP1	17.22	0	1	84900	916000	10.7892
KDYESVITSVDSK	YKR095W	MLP1	13.1	0	1	58900	278000	4.71986
SKNEQYLSYR	YKR095W	MLP1	13.92	1	3	272000	2420000	8.89706
QIQQQLQATSANEQNDLSNIVESMKK	YKR095W	MLP1	5.1	0	2	19700	217000	11.0152
LSIVETELLNLKEEQK	YKR095W	MLP1	13.97	0	1	340000	3110000	9.14706
TNNDVLK	YKR095W	MLP1	15.26	0	1	405000	2770000	6.83951
ERNDTFVKFESVENEK	YKR095W	MLP1	15.75	0	1	2830	33900	11.9788
LDESFKDFTNQIK	YKR095W	MLP1	17.47	0	4	273000	2750000	10.0733
LSSITDEADEDNENLSAK	YKR095W	MLP1	524.75	1	4	26500	180000	6.79245
SSSGGFNPFTSPSPNK	YKR095W	MLP1	13.22	1	1	194000	838000	4.31959
NDTFVKFESVENEK	YKR095W	MLP1	17.9	0	1	42000	407000	9.69048
DLYETTSQSLQQTNSKLDESFKDFTNQIK	YKR095W	MLP1	14.47	0	1	20000	176000	8.8
ELEELKTSVPNEDASYSNVTIK	YKR095W	MLP1	14.53	0	1	19700	165000	8.37563
ESNITLRNELENNNNK	YKR095W	MLP1	15.34	1	0	95700	772000	8.06688
EYKDLYETTSQSLQQTNSK	YKR095W	MLP1	14.07	1	3	103000	881000	8.5534
ISILQNNNKEVEAVKSEYESK	YKR095W	MLP1	16.29	0	1	57100	524000	9.17688
VAQGNNQLEAIRK	YKR095W	MLP1	15.2	0	1	159000	1480000	9.30818
RGEAIEEQTK	YKR095W	MLP1	13.56	0	2	183000	1090000	5.95628
IEELQKELEELKTSVPNEDASYSNVTIK	YKR095W	MLP1	16.11	0	2	40500	306000	7.55556
TSVPNEDASYSNVTIK	YKR095W	MLP1	15.34	0	1	96700	598000	6.18407
VPIINSFK	YKR095W	MLP1	12.95	0	1	1980000	621000	0.313636
GEAIEEQTK	YKR095W	MLP1	14.9	1	2	227000	611000	2.69163
LNSKSSSGGFNPFTSPSPNK	YKR095W	MLP1	17	0	1	4200	50500	12.0238
EIQDLYDSK	YKR095W	MLP1	11.7	0	1	194000	1440000	7.42268
TSLEDKISLLK	YKR095W	MLP1	13.61	0	1	31100	303000	9.74277
VTVSFDELK	YKR095W	MLP1	13.57	1	2	784000	5440000	6.93878
INLTDAYSQIKEYKDLYETTSQSLQQTNSK	YKR095W	MLP1	15.84	0	2	77100	689000	8.93645
QTPENEDLLK	YKR095W	MLP1	14.97	0	1	130000	711000	5.46923
NVLENSLSEANAR	YKR095W	MLP1	13.17	0	1	631000	3230000	5.11886
STSSEAEYSKDIETLKK	YIL149C	MLP2	15.4	0	2	86400	271000	3.13657
TANSSSDAFEK	YIL149C	MLP2	13.9	1	1	276000	759000	2.75
SSHVENLEEK	YIL149C	MLP2	11	0	1	101000	339000	3.35644
LKEGALHFVQQSEK	YIL149C	MLP2	12.68	0	2	107000	247000	2.30841
VENSAIIQNLRK	YIL149C	MLP2	16.8	0	1	77700	212000	2.72844
YQDLSQQQK	YIL149C	MLP2	14.4	1	1	189000	524000	2.77249
LKENAGSLTFLDNK	YIL149C	MLP2	10.91	0	1	266000	236000	0.887218
ETASFIPTKESLTR	YIL149C	MLP2	15.44	0	1	109000	264000	2.42202
KQQAALTNELNELK	YIL149C	MLP2	14.42	1	1	80900	284000	3.51051
SLEYEISK	YIL149C	MLP2	13.5	1	1	702000	1110000	1.5812
NTAKEELNGLKDQLNEER	YIL149C	MLP2	14.6	0	1	5360	26700	4.98134
SLLTELSNKETTIEK	YIL149C	MLP2	19.66	0	1	1660000	1740000	1.04819
LTNEISDLKGK	YIL149C	MLP2	15.54	1	1	212000	931000	4.39151
YDTSVQEK	YIL149C	MLP2	12.16	0	1	261000	489000	1.87356
TINDLQR	YIL149C	MLP2	13.25	1	0	442000	810000	1.83258
SSLYSAQDLLDKHER	YIL149C	MLP2	15.42	0	1	81000	232000	2.8642
LLASTEENK	YIL149C	MLP2	12.23	0	1	68200	214000	3.13783
TLNIQPEVAVK	YIL149C	MLP2	11.39	0	1	412000	1010000	2.45146
LVSLFSNLR	YIL149C	MLP2	13.62	1	0	522000	1210000	2.31801
GNSERPSAVAGFINQK	YIL149C	MLP2	14.51	0	1	20400	33000	1.61765
KLQETLNK	YIL149C	MLP2	12.32	0	1	97700	315000	3.22416
DIEKLTNEISDLKGK	YIL149C	MLP2	12.26	0	1	108000	203000	1.87963
TPELISFK	YIL149C	MLP2	13.99	0	1	634000	987000	1.55678
ENNIVDSSAAGNK	YIL149C	MLP2	14.01	0	1	35100	90700	2.58405
QLSQSVEEK	YIL149C	MLP2	14.2	0	2	111000	373000	3.36036
DLSELVIR	YIL149C	MLP2	15.44	1	1	503000	1210000	2.40557
EQVSINSNK	YIL149C	MLP2	16.58	1	0	257000	603000	2.3463
LLLLNTSAIQETASPLSQDELISLRK	YIL149C	MLP2	13.85	0	1	148000	397000	2.68243
RPIESGTSSDPDTK	YIL149C	MLP2	14.51	1	1	357000	798000	2.23529
LKQLLDESSEQK	YIL149C	MLP2	13.02	0	1	58600	143000	2.44027
KTLTEEVTK	YIL149C	MLP2	13.42	0	1	38000	111000	2.92105
AIPTFSFGKPFFSSNTSSLQSFQNPFTASQSNINTNAPLR	YIL149C	MLP2	14.39	0	1	38100	78400	2.05774
VIDLDTK	YIL149C	MLP2	17.9	1	0	1160000	3080000	2.65517
DAIIELENINAK	YIL149C	MLP2	12.28	0	1	408000	1210000	2.96569
ETASFIPTK	YIL149C	MLP2	14.26	0	1	334000	1030000	3.08383
LVEFSNVNELQEK	YIL149C	MLP2	14.76	0	1	456000	1170000	2.56579
RPIESGTSSDPDTKK	YIL149C	MLP2	15.49	0	1	22200	56000	2.52252
ILESSNIVNENDSQAIITER	YIL149C	MLP2	12.95	1	1	153000	609000	3.98039
LSSAENANADLENKFNR	YIL149C	MLP2	14.62	1	1	226000	685000	3.03097
IKELENNLER	YIL149C	MLP2	12.91	0	1	414000	1270000	3.06763
LSSEIENLDKELRK	YIL149C	MLP2	11.27	0	1	98500	317000	3.21827
SNAISLQLK	YIL149C	MLP2	1011.91	1	1	246000	825000	3.35366
AAINFSNVTDLTNNSTDGAK	YIL149C	MLP2	13.52	2	3	143000	336000	2.34965
DKLEQDLHFENAK	YIL149C	MLP2	16.2	0	1	262000	180000	0.687023
VENQTIK	YIL149C	MLP2	14.87	0	1	196000	579000	2.95408
FLLNQNK	YIL149C	MLP2	12.31	0	1	154000	251000	1.62987
TTLEDFENFK	YIL149C	MLP2	15.17	1	1	355000	475000	1.33803
STELLETVSLTKR	YIL149C	MLP2	12.56	0	1	110000	317000	2.88182
AIKDKLEQDLHFENAK	YIL149C	MLP2	13.55	0	1	42100	123000	2.92162
FLDQNSDASTLEPTLRK	YIL149C	MLP2	19.62	1	0	242000	748000	3.09091
TLTEEVTK	YIL149C	MLP2	15.81	0	1	294000	601000	2.04422
STELLETVSLTK	YIL149C	MLP2	11.96	0	1	528000	856000	1.62121
INGC+57EANIHSLVK	YIL149C	MLP2	17	0	1	76000	292000	3.84211
DAADC+57QAELTK	YIL149C	MLP2	12.51	0	1	132000	373000	2.82576
SQLTSLEKDC+57SLR	YIL149C	MLP2	12.98	0	1	149000	475000	3.18792
NVELLNC+57IR	YIL149C	MLP2	13.61	1	1	504000	504000	1
EYQC+57SAVIIDEFKDITK	YIL149C	MLP2	9.53	0	1	15600	24300	1.55769
NILEAPVK	YLR335W	NUP2	10.51	1	1	396000	858000	2.16667
SSFTFGSTTIEK	YLR335W	NUP2	12.86	0	1	42100	96600	2.29454
TNAKPFSFSSATSTTEQTK	YLR335W	NUP2	15.33	1	0	182000	261000	1.43407
NETSKPVFSFGAATPSAK	YLR335W	NUP2	12.55	1	2	340000	1220000	3.58824
VDDLVLGKPLADLRPLFTR	YLR335W	NUP2	12.61	1	1	158000	245000	1.55063
VADAQIQR	YLR335W	NUP2	11.63	0	1	430000	512000	1.1907
NTPDASKPSFSFGVPNSSK	YLR335W	NUP2	13.71	1	1	688000	770000	1.11919
EASQEDDNNNVEKPSSKPAFNLISNAGTEK	YLR335W	NUP2	12.3	0	1	39300	37700	0.959288
ADGTGEAQVDNSPTTESNSR	YLR335W	NUP2	15.27	1	1	66300	44500	0.671192
ALNLQFK	YLR335W	NUP2	14.12	0	1	34400	330000	9.59302
SIENPTQTK	YLR335W	NUP2	14.51	0	1	383000	517000	1.34987
APTVAADGK	YLR335W	NUP2	13.36	0	1	414000	461000	1.11353
SSDSNDSNPSFSFSIPSK	YLR335W	NUP2	12.4	1	1	1340000	1450000	1.08209
FSLPFEQK	YLR335W	NUP2	12.74	1	0	694000	902000	1.29971
KTETNAKPFSFSSATSTTEQTK	YLR335W	NUP2	16.33	1	2	157000	221000	1.40764
TTANLPANSSTSPAPSIPSTGFK	YLR335W	NUP2	16.89	2	2	330000	324000	0.981818
TETNAKPFSFSSATSTTEQTK	YLR335W	NUP2	12.98	1	1	84600	138000	1.63121
LVTYIVK	YLR335W	NUP2	11.72	1	1	3310000	5120000	1.54683
EATKPAFSFGINTNTTK	YLR335W	NUP2	18.1	1	1	238000	298000	1.2521
FTIDAKPPISDSVFSFGPK	YLR335W	NUP2	15.67	1	1	741000	874000	1.17949
SVVVSAVGEAR	YAR002W	NUP60	12.66	1	1	235000	275000	1.17021
KIPDTYTANTSAQSIASAK	YAR002W	NUP60	15.06	1	2	154000	211000	1.37013
ESGSTPISISNAPTFNPK	YAR002W	NUP60	16.33	2	2	49900	53800	1.07816
GDSTPVQPDLSVTPQK	YAR002W	NUP60	12.34	1	0	28000	29100	1.03929
SNVVVAETSPEKK	YAR002W	NUP60	12.88	0	1	22900	25800	1.12664
LANFFSK	YAR002W	NUP60	12.33	0	1	233000	360000	1.54506
TELTKGDSTPVQPDLSVTPQK	YAR002W	NUP60	12.97	0	1	306000	204000	0.666667
DGGDKPPSSAFNFSFNTSR	YAR002W	NUP60	11.99	1	1	107000	114000	1.06542
NVEPTENAYKSENAPSASSK	YAR002W	NUP60	17.19	0	1	75600	75300	0.996032
EC+57GSILTTQQSVPR	YPR010C	RPA135	11.54	1	0	400000	24100	0.06025
LLNSSDYTQASVC+57R	YPR010C	RPA135	16.29	1	0	300000	11700	0.039
VNENIGSK	YPR010C	RPA135	14.28	2	0	451000	32400	0.0718404
DALIGHGTSFLLQDR	YPR010C	RPA135	14.53	1	0	676000	60400	0.0893491
SVRPDQTSQTNVLHYLNDGQVTFR	YPR010C	RPA135	16.81	2	0	25200	2370	0.0940476
SAFPLLQEAVQPHIGSFNALTEGPDGGLLNLGVK	YPR010C	RPA135	13.26	1	0	136000	21500	0.158088
TPQIGDKFSSR	YPR010C	RPA135	14.46	1	0	196000	6630	0.0338265
LQTGQTPIVK	YPR010C	RPA135	8.93	1	0	783000	41000	0.0523627
GSFFAQLK	YPR010C	RPA135	10.46	1	0	669000	20600	0.0307922
GASYSHYGIQIR	YPR010C	RPA135	12.41	1	0	746000	49600	0.0664879
VIFDGKPLNSEDEISNSGYLGNK	YPR010C	RPA135	14.93	3	0	369000	15400	0.0417344
IGSISTVC+57C+57R	YPR010C	RPA135	14.39	1	0	466000	37400	0.0802575
ISTQQSDVSR	YPR010C	RPA135	16.05	1	0	412000	20000	0.0485437
KVYPSESR	YPR010C	RPA135	13.66	1	0	276000	8990	0.0325725
VVFQASPDQSDLEVGQEVLDR	YPR010C	RPA135	12.39	1	0	101000	20000	0.19802
IPSILYSLGVAPASHTFAAGPSLC+57C+57VQIDGK	YPR010C	RPA135	13.15	2	0	207000	2400	0.0115942
GQYPGLYLFGGHSR	YPR010C	RPA135	13.45	1	0	747000	192000	0.257028
FVGGNETTTVAIPFVLK	YPR010C	RPA135	16	1	0	319000	87300	0.273668
LQTDVANSSSNSK	YOR341W	RPA190	13.53	1	1	163000	41400	0.253988
YAISVSFR	YOR341W	RPA190	12.4	1	0	641000	111000	0.173167
VNAITSQVVSK	YOR341W	RPA190	15.7	1	0	535000	135000	0.252336
ALANQLLTPSSNVSTHTLNK	YOR341W	RPA190	14.21	1	0	72000	43100	0.598611
RVNYAAR	YOR341W	RPA190	17.28	1	0	11300	3190	0.282301
SGILDAVTSSK	YOR341W	RPA190	13.07	1	0	501000	169000	0.337325
YLGSVSENFQDKLESFLDKNSK	YOR341W	RPA190	16.54	1	0	144000	29000	0.201389
YNPSALIEHLDVESALK	YOR341W	RPA190	12.31	1	0	278000	91100	0.327698
TTGPDIGVAVPR	YOR341W	RPA190	11.24	1	0	764000	100000	0.13089
VLLSEVIDK	YOR341W	RPA190	14.85	1	0	256000	158000	0.617188
DNNKSGILDAVTSSK	YOR341W	RPA190	14.44	1	0	41700	10000	0.239808
NTIVNEINNVFSR	YOR341W	RPA190	12.56	1	0	379000	171000	0.451187
GSFTATVNDER	YOR341W	RPA190	16.03	1	1	391000	193000	0.493606
AEALNLANTDSQYLTPTSGSPVR	YOR341W	RPA190	18.08	0	1	235000	40700	0.173191
GSLENEVLFK	YOR341W	RPA190	12.05	1	0	899000	598000	0.665184
VLLSEVIDKVIVTETTGTSNTAGGNAAR	YOR341W	RPA190	14.24	1	1	128000	82700	0.646094
VLTTSLLIR	YOR341W	RPA190	14.46	1	1	808000	307000	0.37995
DISSTLLNELK	YOR341W	RPA190	13.78	1	0	289000	83100	0.287543
SVISPDPNIETNEIGVPPVFAVK	YOR341W	RPA190	17.74	1	0	99900	6610	0.0661662
TGSTYILSTEVK	YOR341W	RPA190	12.7	1	0	144000	45000	0.3125
AVLDNEREQLDSPSAR	YOR341W	RPA190	14.32	2	0	153000	48300	0.315686
LTYPEPVTAYNIAELR	YOR341W	RPA190	12.48	1	0	283000	133000	0.469965
LGEEVHENSQNQLLSK	YOR341W	RPA190	12.59	1	1	470000	659000	1.40213
EQYQQYIYGC+57IRPEDGHTTR	YOR341W	RPA190	15.49	1	0	253000	77200	0.305138
SQAESLPIVSNKK	YOR340C	RPA43	12.83	1	0	247000	66400	0.268826
KISDC+57PPLIQEVR	YOR295W	UAF30	14.86	0	1	322000	251000	0.779503
ASSLVSLSSSSATPSTSR	YBR049C	REB1	13.73	2	2	201000	929000	4.62189
FINEYEAIER	YBR049C	REB1	11.6	1	1	530000	2540000	4.79245
ASSLVSLSSSSATPSTSRSNNSK	YBR049C	REB1	14.77	0	1	36200	65100	1.79834
NNNNNNSIANDSNSR	YBR049C	REB1	610.46	1	4	240000	1040000	4.33333
SPSHDNEAGSVDNSEISQLLQSAATK	YBR049C	REB1	18.07	1	2	250000	1080000	4.32
SINEISK	YBR049C	REB1	15.89	0	1	255000	1670000	6.54902
NANQESVEEAVLK	YBR049C	REB1	10.14	0	1	115000	347000	3.01739
AIIDADSITQHPDFQQYLNTAADTDDNEK	YBR049C	REB1	14.48	0	1	4090	24100	5.89242
YVGVGLDHQNHDPQLHTK	YBR049C	REB1	16.19	0	1	13500	82300	6.0963
AFDKAEDAALER	YBR049C	REB1	13.36	1	2	354000	2390000	6.75141
WSVEEEELLKK	YBR049C	REB1	12.43	0	1	43900	390000	8.88383
AEDAALER	YBR049C	REB1	14.79	1	1	183000	454000	2.48087
PSGHNDKNANQESVEEAVLK	YBR049C	REB1	15.7	0	1	30900	248000	8.02589
NHNDDTDDLSNSTK	YBR049C	REB1	17.53	0	1	9670	162000	16.7528
VISQDTQPHQQK	YBR049C	REB1	10.72	0	1	8030	59300	7.38481
FRDQETVGAVIQLLK	YJL140W	RPB4	13.26	1	1	114000	2110000	18.5088
EKELESIDVLLEQTTGGNNKDLK	YJL140W	RPB4	14.04	0	2	4240	73000	17.217
EKELESIDVLLEQTTGGNNK	YJL140W	RPB4	15.93	0	1	16200	123000	7.59259
KVEEEENAATLQLGQEFQLK	YJL140W	RPB4	14.51	0	2	32300	348000	10.774
LKKVEEEENAATLQLGQEFQLK	YJL140W	RPB4	15.7	0	1	3270	21300	6.51376
STGLHPFEVAQLGSLAC+57DTADEAK	YJL140W	RPB4	16.27	1	1	143000	1090000	7.62238
VKVIPYSTFR	YDL140C	RPO21	13.58	0	1	92600	716000	7.73218
EVQFGLFSPEEVR	YDL140C	RPO21	13.46	1	1	353000	1850000	5.24079
EITETIAEAK	YDL140C	RPO21	14.47	1	0	512000	3360000	6.5625
TVISGDPNLELDQVGVPK	YDL140C	RPO21	14.35	1	2	217000	1460000	6.72811
EVYNVIASDGSYVNYR	YDL140C	RPO21	13.76	0	1	109000	568000	5.21101
GFVENSYLR	YDL140C	RPO21	13.69	0	1	426000	2380000	5.58685
GKNEIIQNAQR	YDL140C	RPO21	15.09	1	1	163000	1830000	11.227
RVLQEYR	YDL140C	RPO21	14.42	0	1	57100	571000	10
SAIEHTTLK	YDL140C	RPO21	13.98	1	1	240000	1960000	8.16667
NEIIQNAQR	YDL140C	RPO21	13.59	0	1	17600	107000	6.07955
LQVLLDEEYK	YDL140C	RPO21	13.27	0	1	197000	917000	4.65482
FDEGTTLLSPK	YDL140C	RPO21	14.47	1	1	353000	2350000	6.65722
SVTIASEIYYDPDPR	YDL140C	RPO21	13.9	1	1	152000	750000	4.93421
TLPHFSKDDYSPESK	YDL140C	RPO21	12.04	0	1	57100	594000	10.4028
ESFEDNVVR	YDL140C	RPO21	13.39	0	1	526000	2690000	5.11407
VGQQYSSAPLR	YDL140C	RPO21	13.89	0	1	332000	1910000	5.75301
YRVDLLNTDHTLDPSLLESGSEILGDLK	YDL140C	RPO21	14.23	0	1	45400	528000	11.63
TVGSSNGGLIHVVTR	YDL140C	RPO21	12.99	0	2	288000	1060000	3.68056
KVTSGVPR	YDL140C	RPO21	13.85	1	0	99600	1190000	11.9478
IAFGFVDR	YDL140C	RPO21	17.83	1	2	511000	2900000	5.67515
LAEVNLK	YDL140C	RPO21	14.08	0	1	429000	3350000	7.80886
TAETGYIQR	YDL140C	RPO21	14.67	1	2	213000	1230000	5.77465
RIAFGFVDR	YDL140C	RPO21	10.62	0	1	35500	444000	12.507
AALYKEVYNVIASDGSYVNYR	YDL140C	RPO21	16.15	0	1	47900	175000	3.65344
EAQANLLTAK	YDL140C	RPO21	14.42	0	1	346000	2250000	6.50289
QSLDTIGGSDAAFEKR	YDL140C	RPO21	14.69	0	1	177000	1480000	8.36158
TLTYPEVVTPYNIDR	YDL140C	RPO21	11.77	1	1	308000	1710000	5.55195
QSLDTIGGSDAAFEK	YDL140C	RPO21	11.63	0	1	81600	165000	2.02206
LQVLLDEEYKQLVK	YDL140C	RPO21	12.85	0	1	121000	1650000	13.6364
DLQENLLVLR	YDL140C	RPO21	12.85	1	0	472000	3030000	6.41949
ATGDADEPELR	YDL140C	RPO21	13.25	1	1	469000	652000	1.39019
IIQNAQQTFHIDHTKPSDLTIK	YDL140C	RPO21	14.56	0	2	11900	143000	12.0168
DDYSPESK	YDL140C	RPO21	17.69	0	1	5270	82400	15.6357
GGC+57GNTQPTIR	YDL140C	RPO21	11.97	1	2	112000	647000	5.77679
KIPLVIR	YPR187W	RPO26	13.41	1	1	1580000	2820000	1.78481
TIVTGGNGPEDFQQHEQIR	YPR187W	RPO26	12.44	3	3	395000	695000	1.75949
ISLEDANALSNYTPITPSIK	YCR042C	TAF2	10.2	0	1	11600	83800	7.22414
DLSFIQLK	YCR042C	TAF2	15.32	0	1	105000	648000	6.17143
LYFLQC+57NIPK	YCR042C	TAF2	14.1	0	1	61200	396000	6.47059
IVLEYLNK	YBR198C	TAF5	1016.85	0	1	139000	260000	1.8705
QLNQQTAGDNYSGANNR	YBR198C	TAF5	16.7	0	1	14400	34200	2.375
TAKPISNPTNLSSKR	YBR198C	TAF5	14.97	0	1	17000	36800	2.16471
SNLALAGGAFRP	YBR198C	TAF5	13.08	0	1	20800	263000	12.6442
TLVGHSGTVYSTSFSPDNK	YBR198C	TAF5	13	0	1	53500	123000	2.29907
TVIPTSDLVASFYTK	YBR198C	TAF5	15.87	0	1	121000	252000	2.08264
EGNVLISGGADHTVR	YBR198C	TAF5	11.65	0	1	104000	257000	2.47115
IFAGHLNDVDC+57VSFHPNGC+57YVFTGSSDK	YBR198C	TAF5	12.74	0	1	1000	22400	22.4
IAAAGFQDSYIK	YBR198C	TAF5	13.86	1	0	166000	423000	2.54819
YLLSGSEDK	YBR198C	TAF5	11.17	0	1	59100	216000	3.65482
SQQQQQNTITATNNPR	YDR145W	TAF12	16.63	0	2	34600	57600	1.66474
KISSSNSTEIPSVTGPDALK	YDR145W	TAF12	17.08	0	1	9590	41600	4.33785
C+57SLKDGVVTINRNDYTFQK	YOR194C	TOA1	17.58	0	2	23100	146000	6.32035
VYEIIVESVVNEVR	YOR194C	TOA1	-3.44	0	1	126000	1400000	11.1111
NDYTFQK	YOR194C	TOA1	12.98	0	1	291000	3080000	10.5842
DGVVTINRNDYTFQK	YOR194C	TOA1	18.32	0	1	145000	607000	4.18621
EDFENAGIDEQTLQDLK	YOR194C	TOA1	12.21	0	1	7100	32500	4.57746
LSPSPILLTSAGC+57K	YGL151W	NUT1	14.87	0	1	812000	1060000	1.30542
ASDLVDTPSNNTAATADTTHLHEALDIVC+57SDFVK	YGL151W	NUT1	16.48	0	1	8510	78300	9.20094
FLILNENPINK	YGL151W	NUT1	13.22	0	1	59500	475000	7.98319
LVAVLNVSPVYDVDPR	YGL151W	NUT1	13.58	0	1	48500	358000	7.38144
NGSFTLLNQLSQTNK	YGL151W	NUT1	15.59	0	1	14100	120000	8.51064
LNAIPLLK	YGL151W	NUT1	13.25	0	1	72100	680000	9.43135
ESVYNLALK	YGL151W	NUT1	11.48	0	1	147000	432000	2.93878
FRVQSQSNYGIYSSDAQGDPNLEPLIAK	YGL151W	NUT1	11.52	0	1	4190	52200	12.4582
IINSENDYSR	YGL151W	NUT1	13.02	0	1	76200	356000	4.67192
EHDIDQLNVTLRNPSTK	YBR279W	PAF1	18.24	0	1	39500	69400	1.75696
VNDIIKPLVK	YBR279W	PAF1	14.81	1	0	295000	475000	1.61017
LNDKDGIAYYKPLR	YBR279W	PAF1	17.26	1	0	224000	404000	1.80357
LLYGFDNVK	YBR279W	PAF1	14.48	1	1	271000	389000	1.43542
FPGLLNK	YBR279W	PAF1	13.43	1	1	829000	3400000	4.10133
LLVYPESPETNADSSQLINSLYIK	YBR279W	PAF1	15.01	0	1	184000	311000	1.69022
GSSVQTLYEQAAAR	YPR133C	SPN1	9.25	0	1	190000	236000	1.24211
AAAPAQTTTDYK	YPR133C	SPN1	11.06	1	0	130000	220000	1.69231
EGFITHGDDEDDEASAPGAR	YML010W	SPT5	14.33	0	1	6140	15600	2.54072
LDQANLYK	YML010W	SPT5	17.98	0	1	262000	877000	3.34733
SDDVALEEGSYVR	YML010W	SPT5	15.23	0	1	53700	190000	3.53818
DVNGDKATVELHSK	YML010W	SPT5	12.02	0	1	47600	114000	2.39496
LDYGKFDEIDPTTQQR	YML010W	SPT5	17.57	1	2	141000	654000	4.6383
LNGFTTPLEFPISTLRK	YML010W	SPT5	13.51	0	1	54800	244000	4.45255
TFQQPIQSR	YML010W	SPT5	14.7	0	1	234000	724000	3.09402
SIDTTATSSEYALHDIVELSAK	YML010W	SPT5	10.45	1	1	137000	531000	3.87591
QLDQDLNKTSEEDAQR	YML010W	SPT5	12.67	0	1	24200	109000	4.50413
EVTITANNLSK	YML010W	SPT5	11.93	0	1	158000	509000	3.22152
EGGEGITYDELVNRR	YML010W	SPT5	13.35	1	1	157000	470000	2.99363
VTFQPGDRIEVLNGEQR	YML010W	SPT5	17.75	1	1	84400	363000	4.30095
EGGEGITYDELVNR	YML010W	SPT5	16.96	0	1	39600	147000	3.71212
KIVENAGVFVVNPSNVEAVASK	YML010W	SPT5	18.39	0	1	25000	97100	3.884
AAAQDGYVPQR	YML010W	SPT5	11.63	1	2	245000	742000	3.02857
VSSVDANGNEIKIGDTIVEK	YML010W	SPT5	15.24	0	1	19200	135000	7.03125
LLIPVQELPLLLKPNKSDDVALEEGSYVR	YML010W	SPT5	17.21	0	1	42600	210000	4.92958
NIQPTVEELAR	YML010W	SPT5	10.15	1	2	431000	870000	2.01856
VSSVDANGNEIK	YML010W	SPT5	12.4	1	1	108000	540000	5
FC+57NGVPDIYISQK	YML010W	SPT5	14.52	0	1	125000	388000	3.104
NVAC+57IIQAGHDIFK	YML010W	SPT5	14.61	1	1	229000	842000	3.67686
DGTKPATTFQSEEDIKR	YER148W	SPT15	14.18	1	0	15300	69000	4.5098
IQNIVGSC+57DVK	YER148W	SPT15	11.68	0	1	87200	237000	2.71789
AAPESEKDTSATSGIVPTLQNIVATVTLGC+57R	YER148W	SPT15	16.03	1	1	122000	308000	2.52459
NC+57VIILKGDK	YGR186W	TFG1	12.48	0	1	212000	225000	1.06132
NGGGPTNASPFIK	YGR186W	TFG1	789.27	0	1	2440	27400	11.2295
NGGGPTNASPFIKR	YGR186W	TFG1	696.91	0	3	43500	694000	15.954
LEDAGPAEDPTK	YGR186W	TFG1	15.98	1	1	77200	702000	9.09326
INPVTDFHLPVR	YGR186W	TFG1	12.06	1	0	172000	1260000	7.32558
DGSQTPTVDSVTK	YGR186W	TFG1	14.44	0	2	49800	472000	9.47791
AVDSSNNASNTVPSPIK	YGR186W	TFG1	18.31	0	1	1390	32300	23.2374
AVDSSNNASNTVPSPIKQEEGLNSTVAER	YGR186W	TFG1	17.14	0	1	29200	448000	15.3425
SGTVSLNNTVKDGSQTPTVDSVTK	YGR186W	TFG1	13.41	0	2	15200	223000	14.6711
NKYATLTIDEAEKR	YGR186W	TFG1	11.96	0	1	81900	447000	5.45788
NLQFQLTR	YGR186W	TFG1	11.84	1	2	689000	4760000	6.90856
KDDPEYAEEREK	YGR186W	TFG1	15.16	0	1	8040	76900	9.56468
VLDENAKK	YGR186W	TFG1	19.6	0	1	5230	39000	7.45698
KYPGAENK	YGR186W	TFG1	14.99	1	0	3980000	230000	0.0577889
YATLTIDEAEKR	YGR186W	TFG1	16.37	0	2	172000	3060000	17.7907
SGTVSLNNTVK	YGR186W	TFG1	13.82	0	2	175000	1710000	9.77143
HLDNIGTTTTR	YGR186W	TFG1	797.09	1	2	193000	1060000	5.49223
VKDEDPNEYNEFPLR	YGR186W	TFG1	19.63	0	2	103000	1790000	17.3786
LEEVFNSK	YLR399C	BDF1	13.34	0	1	160000	451000	2.81875
HALLAIK	YLR399C	BDF1	1.68	0	1	189000	857000	4.53439
QYESSSGASNGLDGTSGVTR	YLR399C	BDF1	11.79	0	2	16100	67100	4.1677
NIQASFEK	YLR399C	BDF1	15.97	0	1	158000	510000	3.22785
LVFNNC+57R	YGR252W	GCN5	12.32	0	1	143000	877000	6.13287
YFLTYADNYAIGYFKK	YGR252W	GCN5	13.08	0	1	39400	306000	7.7665
FEFDGVEYTFK	YGR252W	GCN5	13.3	0	1	73200	486000	6.63934
GIVKFEFDGVEYTFK	YGR252W	GCN5	13.13	0	1	29300	236000	8.05461
IGGSEVVTDVEK	YGR252W	GCN5	11.92	1	0	487000	1570000	3.22382
ILLLQEAALR	YGR252W	GCN5	12.89	1	0	392000	1910000	4.87245
TPQPINHLTNQNLNPK	YGL066W	SGF73	19.3	0	1	42300	73600	1.73995
LRQQQLQQQK	YGL066W	SGF73	13.89	0	1	14400	81500	5.65972
SQDTGLTPLEIQSQQQK	YGL066W	SGF73	16.4	1	1	12600	58100	4.61111
SKPYDVLLADYHR	YGL066W	SGF73	12.9	0	1	67300	110000	1.63447
IGQEELYEAC+57EK	YBR081C	SPT7	11.44	0	1	33300	383000	11.5015
FLQEYDISNAIPDIVYEGVNTK	YBR081C	SPT7	13.44	0	1	16600	151000	9.09639
SQLGISDYELK	YBR081C	SPT7	11.33	0	1	138000	496000	3.5942
ALLRPTLQELSER	YBR081C	SPT7	13.95	0	1	72700	1390000	19.1197
SFQYDSK	YBR081C	SPT7	11.77	0	1	13200	255000	19.3182
NYTEHSTPFLNK	YBR081C	SPT7	15.33	0	1	61700	573000	9.28687
FLANKDLGLTPK	YBR081C	SPT7	13.56	0	1	35900	447000	12.4513
FDQLFLEYK	YBR081C	SPT7	15.52	0	1	43800	530000	12.1005
RFDQLFLEYK	YBR081C	SPT7	13.21	0	1	50700	484000	9.54635
VGAENDGDSSLFLR	YBR081C	SPT7	13.82	0	1	47000	315000	6.70213
LHHETNSLNR	YBR081C	SPT7	19.06	0	1	68600	535000	7.79883
LVLNISISK	YBR081C	SPT7	11.85	0	1	109000	1060000	9.72477
FIGNLSLK	YBR081C	SPT7	12.88	0	1	49700	114000	2.29376
ADPTTTVNAK	YBR081C	SPT7	15.98	0	1	10200	89100	8.73529
IQPEESDSIVYK	YBR081C	SPT7	15.46	0	1	4730	110000	23.2558
KIQPEESDSIVYK	YBR081C	SPT7	12.94	0	1	21700	285000	13.1336
HLLSSIQQK	YBR081C	SPT7	13.93	0	2	59500	470000	7.89916
KPAEHPFISAAR	YKR025W	RPC37	14.36	0	1	72100	183000	2.53814
GVGVENNGQYAAFVK	YKR025W	RPC37	14.73	0	1	77800	493000	6.33676
SVNDPSQNR	YKR025W	RPC37	13.17	1	0	54100	151000	2.79113
YIDDANVTR	YKR025W	RPC37	13.64	0	1	224000	1210000	5.40179
LTGSLLAHK	YKR025W	RPC37	12.54	0	1	300000	472000	1.57333
VAQLKPFFK	YKR025W	RPC37	12.88	0	1	313000	377000	1.20447
IGNVVMDIGK	YDL150W	RPC53	13.94	0	1	199000	183000	0.919598
TEPVGTGLQSYLEER	YDL150W	RPC53	13.81	1	1	220000	996000	4.52727
YLNNTHVISSGPLAAGNFVSEK	YDL150W	RPC53	12.76	1	2	235000	1040000	4.42553
LADLGLEK	YDL150W	RPC53	11.18	0	1	782000	1480000	1.89258
YLNNTHVISSGPLAAGNFVSEKGDLR	YDL150W	RPC53	10.68	0	1	11200	52800	4.71429
RIEQLFPVRPVR	YDL150W	RPC53	13.94	0	1	72600	429000	5.90909
DSSSNGGGSAKPSLK	YDL150W	RPC53	15.12	0	2	59700	368000	6.16415
EAAAELELLNADHQHILR	YDL150W	RPC53	15.61	0	3	175000	684000	3.90857
VKLEEESK	YDL150W	RPC53	15.53	0	1	85100	346000	4.0658
VKLEEESKR	YDL150W	RPC53	12.92	0	2	1000	1610000	1610
SEGSGSSLVQK	YDL150W	RPC53	14.07	0	1	305000	1690000	5.54098
LADLGLEKEFQSVDGK	YDL150W	RPC53	13.07	1	1	246000	1440000	5.85366
GFIKSEGSGSSLVQK	YDL150W	RPC53	11.87	0	1	13000	141000	10.8462
IVKPTVSLTINLDR	YPR190C	RPC82	14.41	0	1	334000	1220000	3.65269
IRDPLTQTGLLQDLEEAK	YPR190C	RPC82	14.61	0	1	58400	814000	13.9384
YLQETAISGKK	YPR190C	RPC82	12.83	0	2	124000	1000000	8.06452
SGSNAAASLPSK	YPR190C	RPC82	14.11	0	1	24700	195000	7.89474
HLPAELDLR	YPR190C	RPC82	13.03	0	1	667000	1050000	1.57421
TPGLTFNAIDLAR	YPR190C	RPC82	13	0	1	176000	806000	4.57955
ENELLLPSELNQLK	YPR190C	RPC82	14.92	0	1	91100	645000	7.08013
SGSNAAASLPSKK	YPR190C	RPC82	13.76	1	3	98700	1520000	15.4002
TTLVSLTQLR	YPR190C	RPC82	11.55	0	1	203000	1240000	6.10837
YLQETAISGK	YPR190C	RPC82	14.48	0	1	644000	917000	1.42391
SLQESGDTQEEDEEEEDLDADTEDPHSASLINSHLK	YPR190C	RPC82	15.41	0	1	699	29800	42.6323
NSPLSDLK	YPR190C	RPC82	17.79	0	1	195000	1750000	8.97436
TRVGSVTAQVYK	YPR190C	RPC82	12.34	0	1	110000	317000	2.88182
GRENELLLPSELNQLK	YPR190C	RPC82	12.6	0	1	177000	753000	4.25424
IINKPNELSQILTVDPK	YPR190C	RPC82	11.91	0	1	36400	72700	1.99725
TEDGFVIPALPAAVSK	YPR190C	RPC82	12.62	0	1	33000	667000	20.2121
LKTEDGFVIPALPAAVSK	YPR190C	RPC82	15.31	0	1	1340000	1290000	0.962687
STLASLIR	YPR190C	RPC82	13.7	1	1	337000	2240000	6.64688
YNSVEIQEVPR	YPR190C	RPC82	12.14	1	0	204000	1100000	5.39216
ELNVFAR	YPR190C	RPC82	14.43	0	1	786000	2050000	2.60814
SFQDEAELVEEK	YPR190C	RPC82	13.68	0	1	37200	240000	6.45161
VGSVTAQVYK	YPR190C	RPC82	12.73	0	1	138000	1110000	8.04348
QAIGAIAYNQFK	YOR207C	RET1	11.93	0	1	97100	218000	2.24511
VQSGQIYINK	YOR207C	RET1	15.97	0	1	56100	744000	13.262
SVPTNSADAPNPNNVNVQTQYR	YOR207C	RET1	13.59	0	1	42600	111000	2.60563
ISLRDVEELDLIK	YAL001C	TFC3	11.07	0	1	5760	94500	16.4062
STSVNVSDGK	YAL001C	TFC3	12.17	0	1	13000	23800	1.83077
SAEDSPSSNGGTVVK	YAL001C	TFC3	693.43	0	1	3430	12700	3.70262
NSTNASVAGNISNPKR	YAL001C	TFC3	15.94	0	1	25700	123000	4.78599
NSTNASVAGNISNPK	YAL001C	TFC3	14.43	0	1	9460	31800	3.36152
SSNDTSDISSKPLLEDSK	YGR047C	TFC4	15.71	0	1	9790	51300	5.24004
LNDANLNKK	YNL039W	BDP1	14.52	0	1	62300	735000	11.7978
LLNADIPESDRK	YNL039W	BDP1	12.73	0	1	175000	465000	2.65714
SLEGFTLTGTNGHDNEIGDEGPIDASTQNPK	YNL039W	BDP1	321.34	0	2	35200	167000	4.74432
LNDANLNK	YNL039W	BDP1	15.38	0	1	293000	1890000	6.45051
EADENENYVISK	YNL039W	BDP1	11.83	0	2	25700	160000	6.22568
ADVIEDNVTLKPAPLQTHR	YNL039W	BDP1	14.97	0	3	68500	698000	10.1898
NIGTVADFNEK	YNL039W	BDP1	12.66	0	1	191000	1390000	7.27749
EKVDENPFANLYNYGSYGR	YNL039W	BDP1	12.28	0	1	15900	145000	9.1195
SKLPPNFDEYC+57C+57EIKK	YNL039W	BDP1	14.06	0	1	3560	118000	33.1461
DNESRPSFKPSFLDSSSNSNGTAR	YNL039W	BDP1	17.48	0	1	71900	573000	7.9694
SSSPGSSLGQK	YDR362C	TFC6	12.94	0	1	22000	105000	4.77273
KSVVAEVPYDSLASPVSENSGSK	YDR362C	TFC6	16.47	0	2	5170	44000	8.51064
SAILQYSGLETDAPLFR	YOR110W	TFC7	19.66	0	1	17500	99800	5.70286
SYDTIDETDDQTSFTYIPFSDRK	YOR110W	TFC7	11.43	0	1	1000	30800	30.8
LLEIPVYLER	YOR110W	TFC7	12.66	0	1	50900	284000	5.57957
SGSC+57SLDKYEILKK	YOR110W	TFC7	12.33	0	1	34200	598000	17.4854
EATLNNAR	YGR246C	BRF1	16.01	0	1	335000	1250000	3.73134
LKQEADIATGNTSVK	YGR246C	BRF1	-14.19	0	1	64100	234000	3.65055
INYDAIDGLFR	YGR246C	BRF1	12.92	0	1	401000	344000	0.857855
NLHLLPTTDTYLSK	YGR246C	BRF1	13.59	1	2	156000	568000	3.64103
DLSNANNDLVC+57K	YGR246C	BRF1	7.07	0	1	131000	127000	0.969466
GTLDHSSQNAFIPESR	YOR113W	AZF1	12.65	0	1	27800	93900	3.3777
GFSIVNNLFPQQQQLQNQHR	YOR113W	AZF1	15.07	0	1	25200	72300	2.86905
LLSEQNASQLASANEKLQEELGNAYK	YJR060W	CBF1	14.06	0	1	21900	63100	2.88128
LQEELGNAYK	YJR060W	CBF1	14.49	0	1	96900	346000	3.57069
QRDQGLLSQESNDGNIDSALLSEGATLK	YJR060W	CBF1	15	0	1	19600	49400	2.52041
DQGLLSQESNDGNIDSALLSEGATLK	YJR060W	CBF1	14.97	0	1	77900	103000	1.32221
GYNEEQNYSEAR	YJR060W	CBF1	12.31	0	1	23300	68800	2.95279
AAILAC+57AAEYIQK	YJR060W	CBF1	15.11	1	2	388000	5270000	13.5825
YNNDGQLIGK	YOR028C	CIN5	16.1	0	1	67000	105000	1.56716
IATLEEPGYESR	YOR028C	CIN5	14.54	0	1	60600	279000	4.60396
VSVSLSEQVFNEGERYNNDGQLIGK	YOR028C	CIN5	12.2	0	1	2860	81200	28.3916
SDSKTPNSGTC+57EVTYIGHK	YCR084C	TUP1	16.77	0	1	2400	25800	10.75
TGQC+57SLTLSIEDGVTTVAVSPGDGK	YCR084C	TUP1	11.91	2	5	85100	333000	3.91304
SVC+57FSPDGK	YCR084C	TUP1	16.81	0	2	558000	4140000	7.41935
TPNSGTC+57EVTYIGHK	YCR084C	TUP1	13.74	0	2	158000	1160000	7.34177
FSNDGEYLATGC+57NK	YCR084C	TUP1	16.79	0	4	247000	2140000	8.66397
NSVISVAVANGSPLGPEYNVFATGSGDC+57K	YCR084C	TUP1	12.67	0	1	135000	705000	5.22222
QTNDYYILYNPALPR	YCR084C	TUP1	15.92	0	3	459000	2200000	4.79303
VSDGSLVAR	YCR084C	TUP1	14.43	0	1	1430000	7990000	5.58741
EEDATPASLHQDHYLVPYNQR	YCR084C	TUP1	11.71	1	4	130000	630000	4.84615
SLDHTSVVC+57C+57VK	YCR084C	TUP1	14.49	1	3	552000	4650000	8.42391
TTQVYRVSDGSLVAR	YCR084C	TUP1	14.99	0	1	152000	113000	0.743421
NTVYELELTHR	YCR084C	TUP1	16.95	2	2	1030000	5560000	5.39806
DHQIASLTVQQQR	YCR084C	TUP1	13.02	1	8	378000	1870000	4.94709
LNELLDAIR	YCR084C	TUP1	10.97	1	1	269000	1650000	6.13383
LDSENESGTGHKDSVYSVVFTR	YCR084C	TUP1	12.95	0	7	155000	1980000	12.7742
ETTTLPSVK	YCR084C	TUP1	13.41	0	1	501000	3530000	7.04591
NTVYELELTHRK	YCR084C	TUP1	12.35	0	1	120000	2030000	16.9167
DGQSVVSGSLDR	YCR084C	TUP1	14.46	1	4	725000	4120000	5.68276
DVENLNTSSSPSSDLYIR	YCR084C	TUP1	13.7	1	2	334000	1750000	5.23952
ILQGHEQDIYSLDYFPSGDKLVSGSGDR	YCR084C	TUP1	14.47	0	1	1280	26300	20.5469
DSVYSVVFTR	YCR084C	TUP1	13.26	0	1	73400	509000	6.9346
APESTLKETEPENNNTSK	YCR084C	TUP1	17.94	0	2	75300	765000	10.1594
YIAAGSLDR	YCR084C	TUP1	15.46	1	1	671000	3780000	5.63338
DFVLSVATTQNDEYILSGSKDR	YCR084C	TUP1	16.46	0	1	22100	168000	7.60181
FLATGAEDR	YCR084C	TUP1	14.07	1	1	1260000	7370000	5.84921
INDTGSATTATTTTATETEIKPK	YCR084C	TUP1	15.91	1	3	79400	939000	11.8262
SEVSNQSPAVVESNTNNTSQEEKPVK	YBR112C	CYC8	15	0	1	23000	74200	3.22609
ALTSLAHLYR	YBR112C	CYC8	14.52	0	1	196000	561000	2.86224
ANSIPSVIGAQEPPQEASPAEEATK	YBR112C	CYC8	16.68	1	1	114000	266000	2.33333
TDYTAAYDAFQQAVNR	YBR112C	CYC8	11.38	0	1	40100	132000	3.29177
AAELYER	YBR112C	CYC8	13.57	0	1	23200	498000	21.4655
QPTHAIPTQAPATGITNAEPQVK	YBR112C	CYC8	16.26	1	2	38700	111000	2.86822
LVNTATSIEENAK	YBR112C	CYC8	13.44	0	2	62700	216000	3.44498
VLELDPHFEK	YBR112C	CYC8	14.96	0	1	90600	356000	3.92936
ANEIYFR	YBR112C	CYC8	14.29	0	1	42100	268000	6.3658
QLIC+57ETNFYR	YNL167C	SKO1	13.66	0	1	57800	361000	6.24567
LC+57GIIPSSSSNSQFNVNVSTPSSSSPPSTSLIALLESSISR	YNL167C	SKO1	14.31	0	1	4890	20900	4.27403
ALSLPGTISHPSLPK	YNL167C	SKO1	14.27	0	1	55700	238000	4.27289
YSLNSGANISK	YNL167C	SKO1	14.02	0	1	251000	639000	2.54582
SRQPSTVSTFDLEPNPFEQSFASSK	YNL167C	SKO1	17.78	0	1	48700	147000	3.01848
NNSTSTITQHSQR	YNL167C	SKO1	15.75	1	1	82900	491000	5.9228
SGLTPNESNIR	YNL167C	SKO1	16.44	0	1	214000	580000	2.71028
NSAVTTAPAQK	YNL167C	SKO1	12.58	0	1	5890	52800	8.96435
STPTTNTTDGTVNNSISNSNFSPNTSTK	YNL167C	SKO1	19.22	0	1	40700	314000	7.71499
SENAGYPSVNSRPIILDKK	YNL167C	SKO1	11.48	0	1	18600	312000	16.7742
KIENDLQFYESEYDDLTQVIGK	YNL167C	SKO1	10.81	0	1	18300	166000	9.07104
TGLTPGILTQSYNYPVLPSINK	YNL167C	SKO1	12.36	0	2	23400	157000	6.7094
VSAILEFISR	YPL181W	CTI6	11.17	0	2	151000	413000	2.7351
C+57ITPLYEEAR	YNL027W	CRZ1	11.17	0	1	55400	353000	6.37184
KNPANFAC+57DVC+57GK	YNL027W	CRZ1	18.15	0	1	4120	42300	10.267
SNYDGTTR	YNL027W	CRZ1	14.5	1	3	83800	643000	7.67303
SSQTSNNSFTSR	YNL027W	CRZ1	12.59	1	2	28100	304000	10.8185
SFEDIINGR	YNL027W	CRZ1	16.01	0	1	30300	227000	7.49175
TSYNTINSSNFNEDNNNNNLLTSKPK	YNL027W	CRZ1	15.74	0	3	239000	938000	3.92469
SAPNDSTTAPTNASNIANTASVNK	YIL036W	CST6	14.05	0	2	20600	713000	34.6117
NVSNKPVFNQAVPVSSIPQYNAK	YIL036W	CST6	13.86	1	1	108000	857000	7.93519
KSAPNDSTTAPTNASNIANTASVNK	YIL036W	CST6	18.02	0	1	22200	118000	5.31532
NSLTPQYSIAAGNVNSHDR	YIL036W	CST6	12.65	0	1	111000	139000	1.25225
KVINPTKDSALGDQSVIYSK	YIL036W	CST6	15.02	0	1	15300	63400	4.14379
DSALGDQSVIYSK	YIL036W	CST6	13.08	0	1	39300	161000	4.09669
VINPTKDSALGDQSVIYSK	YIL036W	CST6	15.83	0	1	7170	87400	12.1897
VVKPSANSNYQQAAYLR	YIL036W	CST6	14.13	1	0	81500	626000	7.68098
TSQPQQQSPSLLQGEIR	YPL049C	DIG1	15.36	0	1	21100	28700	1.36019
STQDPIGDTEISVANAK	YPL049C	DIG1	13.05	0	1	34000	50000	1.47059
LFADALER	YHR084W	STE12	15.23	0	1	107000	125000	1.16822
VQANNENDEVSK	YHR084W	STE12	14.25	1	1	184000	197000	1.07065
HIYENIDGYK	YBR083W	TEC1	12.37	1	1	163000	1190000	7.30061
SATVTQLQSRPVPYYK	YBR083W	TEC1	13.51	0	1	52300	347000	6.6348
NIESYTGR	YBR083W	TEC1	13.5	1	0	450000	2070000	4.6
KIENFIK	YBR083W	TEC1	14.75	0	1	122000	995000	8.15574
AILESAKK	YBR083W	TEC1	15.17	0	1	30200	181000	5.99338
KAILESAK	YBR083W	TEC1	14.37	0	1	34300	386000	11.2536
NELISLYIK	YBR083W	TEC1	13.71	0	1	261000	1660000	6.36015
NLYVSNNSSGLSVHSK	YBR083W	TEC1	15.45	0	1	5040	42100	8.35317
VEEAFLEALR	YBR083W	TEC1	12.29	0	1	28600	173000	6.04895
NEAEDNINLIDTHPQFELVNTGLGAK	YBR083W	TEC1	16.38	1	1	44400	303000	6.82432
KLNEGATGQPYDYFNTVSR	YPL075W	GCR1	17.84	1	1	34000	218000	6.41176
FTNPQQPR	YPL075W	GCR1	14.77	1	0	91700	331000	3.6096
LVDLIVDQTYPDSLTLR	YPL075W	GCR1	15.26	0	1	19900	89900	4.51759
NSNNNALNNVTGIETQFLNPSTEEVSQK	YPL075W	GCR1	14.71	0	1	10600	65800	6.20755
LSQEITQLK	YPL075W	GCR1	11.42	0	1	115000	394000	3.42609
NSNPLGTDADKPVPISNIHNSTEAANSSGTVTK	YPL075W	GCR1	18.45	0	1	35600	149000	4.18539
QLLSGNQAIGSK	YPL075W	GCR1	12.74	0	1	68300	338000	4.94876
SPQQFQHSPDFVVGGSSSSTTENNSK	YPL075W	GCR1	14.52	0	1	20400	130000	6.37255
SENIVSSTGGGILILDK	YPL075W	GCR1	15.6	0	1	22900	123000	5.37118
SNIHNSTEAANSSGTVTK	YPL075W	GCR1	15.37	0	1	3530	38100	10.7932
EIC+57IFENFK	YPL075W	GCR1	14.81	0	1	58700	273000	4.65077
LQTLSQDVNSR	YNL199C	GCR2	14.55	0	1	75100	389000	5.17976
LYNATLSSGSIDDR	YNL199C	GCR2	12.74	0	1	68300	451000	6.60322
C+57PINHAQAPPSAAAAATR	YLR256W	HAP1	12.45	0	1	31900	102000	3.19749
SYKPITYTSSNLR	YLR256W	HAP1	11.36	0	1	37500	233000	6.21333
NLTYGTENVNDVVSSLINK	YLR256W	HAP1	13.21	0	1	31400	152000	4.84076
ITTNQINLPDPSRDEAFDNSIK	YLR256W	HAP1	14.91	0	1	47600	294000	6.17647
FNDGYIDNNSNNDIPR	YLR256W	HAP1	15.06	0	1	24700	104000	4.21053
RFNDGYIDNNSNNDIPR	YLR256W	HAP1	4.59	0	1	29300	51700	1.76451
LPDILNHGQHNQNLYADGR	YLR256W	HAP1	15.17	0	1	29500	132000	4.47458
DFSDTKLPSASR	YLR256W	HAP1	12.8	0	1	43200	320000	7.40741
ENQVSIER	YLR256W	HAP1	13.19	0	1	300000	556000	1.85333
STGFFVSLLDTPSKK	YLR256W	HAP1	15.32	0	1	53100	851000	16.0264
GLLPTSEGGSVDSNNDEIYGLPK	YLR256W	HAP1	11.43	0	2	15700	106000	6.75159
DSFVHLTEPSQPLSDNSSSEQVQK	YOR032C	HMS1	14.8	0	1	24900	304000	12.2088
SSPLSNVTSAQNSSSQQR	YNL103W	MET4	15.66	0	2	19900	109000	5.47739
NTFLTSQYDQSK	YNL103W	MET4	12.7	0	1	32900	340000	10.3343
NINTNDSQEAPILK	YNL103W	MET4	15.71	0	1	15900	172000	10.8176
ELESSIHELTEIAASLQK	YNL103W	MET4	14.84	0	1	6910	91200	13.1983
KFNEDPSIDC+57LLLTTK	YPL082C	MOT1	13.39	0	1	33400	213000	6.37725
IIQDYYC+57ELGDLQK	YPL082C	MOT1	13.3	0	1	311000	701000	2.25402
ESNSIAAQDDINLAK	YPL082C	MOT1	17.15	0	1	13800	88800	6.43478
VVVYAGGPTVR	YPL082C	MOT1	14.18	1	1	71700	181000	2.52441
LTLRPQLSDADIIVTSYDVAR	YPL082C	MOT1	12.54	0	1	38800	212000	5.46392
LVPLEAGIADPK	YPL082C	MOT1	14.69	0	1	123000	410000	3.33333
NLATTTFASIIK	YPL082C	MOT1	16.99	0	1	103000	449000	4.35922
GLPEELVASR	YPL082C	MOT1	13.5	0	1	103000	429000	4.16505
ILFEVLGPSILQK	YPL082C	MOT1	12.14	0	1	114000	281000	2.46491
ASQDQNFPIQNVISQHR	YPL082C	MOT1	15.6	0	2	128000	453000	3.53906
VYPFLLVK	YPL082C	MOT1	11.24	0	1	422000	847000	2.00711
KSANELDDNALESGSISC+57GPLLSR	YDR176W	NGG1	13.75	0	1	3420	28800	8.42105
TLDLTFER	YDR176W	NGG1	13.92	1	1	155000	568000	3.66452
YIIPDSLQFDKTYDPEVNPFIIPK	YDR176W	NGG1	16.13	0	1	29100	120000	4.12371
TGGEDDIQSFR	YDR176W	NGG1	16.35	0	1	67300	278000	4.13076
LLSAVLKDDNDKSELQSSK	YDR176W	NGG1	15.12	0	2	42300	234000	5.53191
TYDPEVNPFIIPK	YDR176W	NGG1	11.09	0	1	58800	160000	2.72109
HHTAASNNVNTGTTSQIAQQK	YDR176W	NGG1	14.01	0	1	3080	41400	13.4416
AQLIPLVER	YDR176W	NGG1	14.96	0	1	58200	232000	3.98625
FQSLFANTSNSNDYNNNR	YBL066C	SEF1	15.77	0	1	13100	28400	2.16794
GLVATEPNKLPPLLNDSALPNNSK	YBL066C	SEF1	12.1	0	1	44100	54600	1.2381
ASSLAQDSK	YBL066C	SEF1	14.22	1	0	41800	67100	1.60526
GEFISEFTR	YBL066C	SEF1	13.13	0	1	45700	100000	2.18818
NHPVGNLSNNVTLGIDHPIPR	YBL066C	SEF1	16.16	0	1	255000	54700	0.21451
VSVQTYLSREPQLLQANQGSNTNK	YBL066C	SEF1	16.25	0	1	7360	19600	2.66304
EPQLLQANQGSNTNK	YBL066C	SEF1	15.33	1	1	3600	203000	56.3889
FSTGTNTVTSSNFQTIDNENNVK	YBL066C	SEF1	16.47	1	1	66000	100000	1.51515
MGLTISAADTVHK	YDR310C	SUM1	13.74	0	1	76200	383000	5.02625
GVGNSGTLATVENVSGDISADLSK	YDR310C	SUM1	11.12	0	2	8060	96200	11.9355
TAGDDGALDQTENTSISPK	YDR310C	SUM1	16.69	1	2	22400	246000	10.9821
SATQEIDIK	YDR310C	SUM1	14.7	0	3	246000	2490000	10.122
VNVEENKTEK	YDR310C	SUM1	18.56	0	1	1410	60500	42.9078
GTSSIHNDTESANDSSNGNGNLGLGTESR	YDR310C	SUM1	355.09	0	2	4550	39200	8.61538
DTSLTDSVQDLFNSLK	YDR310C	SUM1	16.91	0	1	987	14300	14.4883
IITIKSSSENSGNNTTNNNNTDNVIK	YDR310C	SUM1	19	0	1	7980	126000	15.7895
LPSGPKDDVDTLALTSAQNQANSLR	YDR310C	SUM1	9.91	1	2	97000	2300000	23.7113
QVGSGFGSNPLHIK	YDR310C	SUM1	14.06	0	1	115000	1440000	12.5217
SASISGISDHQQEGYQPLEQEK	YDR310C	SUM1	16.44	1	2	16300	235000	14.4172
TEDHTKGEEDEGERGVGNSGTLATVENVSGDISADLSK	YDR310C	SUM1	17.46	0	1	1000	38900	38.9
LVDIDNEGSNANSDSLK	YDR310C	SUM1	11.17	0	1	9920	193000	19.4556
AKEEELINSSINEEDYAAK	YDR310C	SUM1	13.5	0	4	6900	60900	8.82609
VNHSNLLIENSSNNTSSQHNTSSSR	YDR310C	SUM1	372.81	1	6	176000	1300000	7.38636
YFVEPSTKQESLLLSAPSSSR	YDR310C	SUM1	17.52	0	1	22100	80000	3.61991
NQVNTDILVNNLNER	YDR310C	SUM1	12.11	1	2	164000	1340000	8.17073
ERPSTANSSSITPTPVTPNNLIQIK	YDR310C	SUM1	14.3	1	3	102000	2470000	24.2157
FHQIPSSPSNPVSQPAPVR	YDR310C	SUM1	13.71	1	1	230000	1560000	6.78261
VLSHNQSVLENK	YDR310C	SUM1	19.52	0	1	35800	547000	15.2793
SSSENSGNNTTNNNNTDNVIK	YDR310C	SUM1	454.88	0	3	13400	200000	14.9254
TNNENGKERPSTANSSSITPTPVTPNNLIQIK	YDR310C	SUM1	300.25	0	1	2470	218000	88.2591
IKNEIPINSLLPSSK	YDR310C	SUM1	13.23	1	4	169000	4660000	27.574
FSANSDINSDIR	YDR310C	SUM1	12.82	0	1	77700	620000	7.97941
FSANSDINSDIRR	YDR310C	SUM1	12.26	0	2	16400	396000	24.1463
SASNQGAPFSPVNITLPTAVVQTSK	YDR310C	SUM1	17.98	3	5	484000	5400000	11.157
KTPGDEETTTFVPLENSQPSDTIR	YDR310C	SUM1	12.75	0	4	54600	1170000	21.4286
DIPDVPITTGAYLEFK	YDR310C	SUM1	11.02	0	2	173000	1960000	11.3295
SASISGISDHQQEGYQPLEQEKLVDIDNEGSNANSDSLK	YDR310C	SUM1	15.94	0	1	24000	50800	2.11667
QESLLLSAPSSSR	YDR310C	SUM1	13.42	0	1	15800	144000	9.11392
VNVEENK	YDR310C	SUM1	12.26	0	1	34300	375000	10.9329
LVSNAASVNLK	YDR310C	SUM1	11.38	0	1	368000	3460000	9.40217
SLELASLISTNGDPNAEDSNTTDTVHNNVEGK	YDR310C	SUM1	14.14	1	3	33600	410000	12.2024
LASLISTNGDPNAEDSNTTDTVHNNVEGK	YDR310C	SUM1	14.92	0	1	2400	45700	19.0417
NTLLTATPIELIC+57R	YDR310C	SUM1	11.81	0	1	336000	2470000	7.35119
QNFIQSLEK	YER111C	SWI4	13.27	0	1	22500	322000	14.3111
QTILTILSSER	YER111C	SWI4	16.91	0	1	69000	182000	2.63768
LATELTILQFK	YER111C	SWI4	12.29	0	2	22800	89500	3.92544
YSKPLSQQINK	YER111C	SWI4	11.86	0	1	51800	183000	3.53282
FSNTVQESYDVNETLR	YER111C	SWI4	10.61	0	1	19000	57700	3.03684
NYYQQQQQQQQPQNNVK	YER111C	SWI4	15.96	0	1	11800	49500	4.19492
LITIAHQIEDAFDSVSNKTPINSISDLQSR	YER111C	SWI4	15.93	0	1	7110	33900	4.76793
ILENSPILYR	YER111C	SWI4	13.18	0	1	63300	137000	2.1643
HNLINNISNNSNQSTIIQQQK	YER111C	SWI4	429.88	0	1	22400	113000	5.04464
LYEMEVQR	YOR344C	TYE7	14.19	0	1	134000	650000	4.85075
QDEDGAETAATTPLPSAAATSTK	YOR344C	TYE7	14	0	1	30100	58100	1.93023
KQDEDGAETAATTPLPSAAATSTK	YOR344C	TYE7	14.54	0	1	50300	1600000	31.8091
AVDYILYLQNNER	YOR344C	TYE7	13.07	2	4	1780000	11900000	6.68539
LKSEIDTLKQDQK	YOR344C	TYE7	13.92	0	6	72500	3560000	49.1034
LEC+57QYTPIHLR	YDR213W	UPC2	12.76	0	1	40700	176000	4.32432
ASEQDQNIK	YIL056W	VHR1	14.69	0	1	20200	75400	3.73267
SNSDFLPSSNYAADFQFSNK	YIL056W	VHR1	16.05	0	2	5430	67200	12.3757
SSLTAFDNILNR	YIL056W	VHR1	14.47	0	1	112000	659000	5.88393
ASEQDDNIR	YER064C	YER064C	15.64	1	0	158000	380000	2.40506
AQLNFNDEKK	YER064C	YER064C	14.21	0	1	2140	17700	8.27103
SSTSADSTIITLPSIEVPNTYDDDRLK	YER064C	YER064C	18.93	0	1	2950	57200	19.3898
SLTFSNVVVPDKK	YOR230W	WTM1	11.78	0	1	200000	672000	3.36
AAEAATTDLTYR	YOR230W	WTM1	13.01	1	1	154000	519000	3.37013
FVYQGETVSK	YOR230W	WTM1	12.43	0	1	428000	2160000	5.04673
YNPDDTIAPPQDATEESQTK	YOR230W	WTM1	13.91	0	1	21000	54100	2.57619
KSLTFSNVVVPDKK	YOR230W	WTM1	15.67	0	1	25200	88600	3.51587
IIDNAGKPGEILR	YOR230W	WTM1	14.83	0	1	449000	1470000	3.27394
SQSNGDEEDSILK	YOR230W	WTM1	13.28	0	1	29600	107000	3.61486
FFDNHIFASC+57SDDNILR	YOR230W	WTM1	11.67	0	1	143000	444000	3.1049
GISEVTENTGK	YPL228W	CET1	11.72	0	1	170000	1220000	7.17647
IAGNAVGSVVK	YPL228W	CET1	14.95	0	1	115000	775000	6.73913
VGQFIEK	YPL228W	CET1	15.91	0	1	265000	428000	1.61509
LSEAANGSRPFAENLESDINQTETGQAAPIDNYK	YPL228W	CET1	277.85	0	1	1000	1310	1.31
DLEVLNEISASSKPSK	YPL228W	CET1	14.24	0	2	120000	1710000	14.25
ISLNLELPVPDNDPPEK	YPL228W	CET1	11.9	0	1	24600	80300	3.26423
KEEEANAAVDNIFEEK	YPL228W	CET1	11.6	0	1	5640	79500	14.0957
KLSSLSYEIFEGSK	YPL228W	CET1	12.77	0	1	17200	295000	17.1512
QGNEGNIASNYITQVPLQK	YPL228W	CET1	16.09	2	4	39100	303000	7.74936
ALQSINVK	YPL228W	CET1	12.48	0	1	211000	1520000	7.20379
ISLNLELPVPDNDPPEKYK	YPL228W	CET1	16.19	0	2	96700	382000	3.95036
HVAQLLLYSPK	YPL228W	CET1	12.13	0	2	197000	1220000	6.19289
SQSPISER	YPL228W	CET1	17.06	0	1	43400	251000	5.78341
LEKPSDDSIHQNSK	YPL228W	CET1	12.56	0	2	8000	79800	9.975
IDITKVENHNQNSK	YPL228W	CET1	610.83	0	1	3440	26800	7.7907
TFLNNGTIIR	YPL228W	CET1	12.24	0	1	277000	1270000	4.58484
GISEVTENTGKFSIIESQTR	YPL228W	CET1	12.05	0	1	6760	54400	8.04734
VSYIHNDSC+57TR	YPL228W	CET1	11.82	1	1	234000	1350000	5.76923
GPDRVNPPVSSQC+57VFTELDAHLTPNIDASLFK	YPL228W	CET1	14.98	0	1	14200	181000	12.7465
GFGFLSFEKPSSVDEVVK	YOL123W	HRP1	11.5	1	0	285000	415000	1.45614
GPSQYNDDHNSGYGYNR	YOL123W	HRP1	13.24	0	1	36900	49900	1.3523
IFVGGIGPDVRPK	YOL123W	HRP1	13.31	1	1	556000	540000	0.971223
YGTVTDLK	YOL123W	HRP1	11.93	0	1	390000	700000	1.79487
GFGFVTYDSADAVDR	YOL123W	HRP1	13.8	0	1	140000	476000	3.4
SSEILEVSADGENVKR	YDL051W	LHP1	15.97	1	1	134000	134000	1
AEIQEC+57TAR	YAL032C	PRP45	15.53	0	1	27400	261000	9.52555
QSNFELSVPLPTKAEIQEC+57TAR	YAL032C	PRP45	16.35	0	1	9560	85200	8.91213
LSEALENADKK	YAL032C	PRP45	14.16	0	1	37000	595000	16.0811
VSTALSSDRVEPAILTDQIAK	YAL032C	PRP45	12.53	0	1	66100	866000	13.1014
TNYEKLDEAVNVK	YAL032C	PRP45	13.51	0	2	46800	492000	10.5128
YVTETHQAPANLLLNNSHHIEVVSK	YAL032C	PRP45	15.99	0	1	2630	87300	33.1939
QSNFELSVPLPTK	YAL032C	PRP45	14.3	0	1	14100	104000	7.37589
RQSNFELSVPLPTK	YAL032C	PRP45	11.92	0	1	6320	233000	36.8671
RHEDQVYDNPLFVQQDIESIYK	YAL032C	PRP45	13.53	0	1	6440	167000	25.9317
AESDDKSDNYGA	YAL032C	PRP45	14.76	0	2	1000	51900	51.9
NPNGYTVALER	YAL032C	PRP45	13.02	0	1	76700	469000	6.11473
LKELAYSQGR	YAL032C	PRP45	15.45	0	1	170000	3390000	19.9412
RSEQPDLQYDSR	YAL032C	PRP45	13	0	1	13900	310000	22.3022
SEGASGSHGPIQFTK	YAL032C	PRP45	14.15	1	2	74500	894000	12
SEQPDLQYDSR	YAL032C	PRP45	13.42	0	1	7320	113000	15.4372
VVTC+57DEDSR	YMR229C	RRP5	13.74	1	1	499000	383000	0.767535
TNDIPIGELLPSC+57EITSVSSSGIELK	YMR229C	RRP5	14.3	1	1	131000	84400	0.644275
IIAC+57LENK	YMR229C	RRP5	12.79	1	0	501000	347000	0.692615
STSIQC+57AVK	YMR229C	RRP5	18.05	0	1	404000	376000	0.930693
NTSLEPSTKK	YMR229C	RRP5	15.96	0	1	180000	141000	0.783333
VASIDREHGFVNAIGK	YMR229C	RRP5	13.96	0	1	314000	220000	0.700637
YVLLDLGNK	YMR229C	RRP5	16.99	1	0	178000	390000	2.19101
GIFVYLSR	YMR229C	RRP5	14.34	1	0	299000	269000	0.899666
SHEDLKQGEIVDGIVK	YMR229C	RRP5	12.66	1	0	115000	72400	0.629565
LLPGAVFLGNITK	YMR229C	RRP5	12.13	1	0	727000	439000	0.603851
ASVPPLHISDTR	YMR229C	RRP5	13.36	1	0	636000	289000	0.454403
NTEEVSFPR	YMR229C	RRP5	13.52	1	0	534000	307000	0.574906
TFSEEDLK	YMR229C	RRP5	13.93	1	0	366000	185000	0.505464
LLGIYEISEK	YMR229C	RRP5	14.74	0	1	538000	134000	0.249071
LLDVDADR	YMR229C	RRP5	15.04	1	0	432000	301000	0.696759
ATEYVASHESQK	YMR229C	RRP5	15.52	0	1	94100	85900	0.912859
VSNEQAAQQK	YMR229C	RRP5	12.96	1	0	111000	91700	0.826126
LGQTVIVK	YMR229C	RRP5	17.66	1	1	656000	753000	1.14787
VSNEQAAQQKDTIENIVPGR	YMR229C	RRP5	13.08	1	1	640000	411000	0.642188
LSDSYLK	YMR229C	RRP5	18.15	1	0	161000	279000	1.73292
GVIYVGHLSDSR	YMR229C	RRP5	11.49	0	1	443000	606000	1.36795
VGEIENSENLSSR	YMR229C	RRP5	18.68	1	0	606000	172000	0.283828
KVEDLFER	YMR229C	RRP5	11.57	0	1	344000	487000	1.4157
FIGLVLPSYAVDSR	YMR229C	RRP5	12.55	1	1	510000	371000	0.727451
EDSTKQPSTSSLVR	YMR229C	RRP5	13.89	1	1	109000	75700	0.694495
YVSIANEAASVAR	YDR464W	SPP41	12.04	0	1	90300	381000	4.21927
LNDIEGSLSTIGLHK	YDR464W	SPP41	14.62	0	1	21100	129000	6.11374
YKDRLETTETQANNTK	YDR464W	SPP41	15.41	0	1	1370	19300	14.0876
LIDVSLKPLNEAKPK	YDR464W	SPP41	13.47	0	2	38000	515000	13.5526
GLGDLSVSDLLPHDNLSR	YDR464W	SPP41	12.29	0	1	35500	347000	9.77465
QTVDIQDNSHTDNTNNEDVEAQALVEATLK	YDR464W	SPP41	14.78	0	1	1000	63000	63
IPLFNFVK	YDR464W	SPP41	16.12	0	1	7730	98400	12.7296
SAGTEISSSESPDK	YDR464W	SPP41	13.04	0	1	7020	57300	8.16239
DASSVELTEVPSKPK	YDR464W	SPP41	14.39	0	1	39300	205000	5.21628
GTTTELATTASR	YDR464W	SPP41	14.84	0	1	67200	464000	6.90476
ETQSVQEIK	YDR464W	SPP41	12.89	0	1	16900	84100	4.97633
SQTAAGATPEEAR	YDR464W	SPP41	12.93	0	1	31500	239000	7.5873
LSADATTAPEADGK	YDR464W	SPP41	19.1	0	1	6470	72600	11.221
ANSESITYTFDIPSPEEVQSKR	YDR464W	SPP41	17.99	0	1	8840	116000	13.1222
IPIIFPLK	YDR464W	SPP41	14.53	0	1	52100	570000	10.9405
LETTETQANNTK	YDR464W	SPP41	13.76	0	1	38600	241000	6.24352
STLHSDAAQLTGNEPDSVNTTTGKPK	YDR464W	SPP41	13.91	0	1	7220	126000	17.4515
NSSNNFGK	YDR169C	STB3	15.06	0	1	148000	748000	5.05405
RVDPANFDKELEATNFANAK	YDR169C	STB3	16.95	1	2	47300	575000	12.1564
LTATSEPTSR	YDR169C	STB3	13.69	0	1	65900	343000	5.20486
VEHNITNIDGATTPPTAVASTTIPVNIK	YDR169C	STB3	13.42	0	1	6700	81800	12.209
STLFPNKNYLIVTTNPNSK	YDR169C	STB3	18.12	0	1	18800	324000	17.234
SEASSSIFSKPISTSSPAGLAAAQR	YDR169C	STB3	12.32	1	2	82300	1220000	14.8238
ATSVSTSPK	YDR169C	STB3	13.42	0	1	88800	199000	2.24099
VKDLISQESQR	YDR169C	STB3	12.1	0	3	115000	1560000	13.5652
SQVVFADSTPENIEHEIIAQK	YDR169C	STB3	14.42	0	1	55100	517000	9.38294
IDLEKLTATSEPTSR	YDR169C	STB3	14.4	0	1	16500	141000	8.54545
SSNGDPYSFGR	YDR169C	STB3	19.62	0	1	32600	256000	7.85276
LNTHQDSSYLSPNTTSTTTPSNNNSNSNQAK	YDR169C	STB3	16.62	1	2	58300	221000	3.79074
INLAINYDLTNEADQYLHR	YDL084W	SUB2	13.17	1	0	802000	614000	0.765586
LTLHGLQQYYIK	YDL084W	SUB2	14.19	0	1	532000	361000	0.678571
DVQEIFR	YDL084W	SUB2	11.55	0	1	1190000	920000	0.773109
DFLLKPELSR	YDL084W	SUB2	13.86	1	0	237000	216000	0.911392
GLAISFVSSKEDEEVLAK	YDL084W	SUB2	11.44	2	1	550000	485000	0.881818
NKDTAPHIVVATPGR	YDL084W	SUB2	12.1	1	1	263000	195000	0.741445
AGETGAATSATEGDNNNNTAAGDKK	YDL084W	SUB2	15.08	1	1	61900	58900	0.951535
TAVFYGGTPISK	YDL084W	SUB2	12.08	1	1	1270000	1160000	0.913386
AENITLC+57SITKK	YOR038C	HIR2	13.11	0	1	313000	994000	3.17572
GVPNNATSC+57TALLDR	YOR038C	HIR2	12.06	0	1	116000	464000	4
KLAFPTNTIYPLLNPSLR	YOR038C	HIR2	12.32	0	1	178000	538000	3.02247
SPSTITDVK	YOR038C	HIR2	12.34	0	1	240000	634000	2.64167
SLQEVNK	YOR038C	HIR2	18.88	0	1	92300	493000	5.34128
EATPSNIAPGSK	YOR038C	HIR2	12.37	0	1	104000	338000	3.25
TNDELNRK	YOR038C	HIR2	14.58	0	1	26500	135000	5.09434
DTNNINSVEK	YOR038C	HIR2	12.78	1	1	192000	982000	5.11458
SILVYQINK	YOR038C	HIR2	14.26	1	2	82800	1760000	21.256
VLVYSPAFYEKPNLKK	YOR038C	HIR2	13.94	0	1	43600	402000	9.22018
TFDKLSEITIDK	YOR038C	HIR2	10.44	0	1	147000	440000	2.9932
NGSGNEQRPTIVK	YOR038C	HIR2	14.87	0	1	2150	15100	7.02326
LEEPLAEQIPK	YOR038C	HIR2	15.62	1	1	351000	1950000	5.55556
YSPINNPNLILDVK	YOR038C	HIR2	11.56	0	1	164000	826000	5.03659
SFPENIKLEESASAAPIPNDIGR	YOR038C	HIR2	10.71	0	2	48200	491000	10.1867
VLVYSPAFYEKPNLK	YOR038C	HIR2	15.4	1	1	137000	1360000	9.92701
SISSVTNSDSNISSSKKPTSEK	YBR215W	HPC2	13.76	0	2	7440	113000	15.1882
ETGSDSEDLFNK	YBR215W	HPC2	11.4	0	1	2500	108000	43.2
SSSASAILPKPTTTK	YBR215W	HPC2	15.54	0	2	97400	1040000	10.6776
ISSLLTISSNEDSK	YBR215W	HPC2	15.77	0	2	143000	1410000	9.86014
ENSSLSSIK	YBR215W	HPC2	13.76	0	1	184000	789000	4.28804
GSSSFAAK	YBR215W	HPC2	14.67	0	1	1000	4760000	4760
DGFFVYFGPLIEK	YBR215W	HPC2	13.17	0	1	52600	364000	6.92015
ILQTAETK	YBR215W	HPC2	17.36	1	1	730000	5260000	7.20548
SISSVTNSDSNISSSK	YBR215W	HPC2	12.02	1	1	88300	613000	6.94224
KIPNIAEELAK	YBR215W	HPC2	11.51	0	4	103000	1320000	12.8155
TLHINDTNGNK	YBR215W	HPC2	9.54	0	2	19700	183000	9.28934
TSSPVNLDVESTAQSLGK	YBR215W	HPC2	14.66	1	2	149000	1140000	7.65101
QKAGLPPLSSTEITQEISKK	YDR174W	HMO1	14.53	0	2	34200	273000	7.98246
QKAGLPPLSSTEITQEISK	YDR174W	HMO1	9.78	0	1	37900	268000	7.07124
SLQHAAEPPVEK	YDR174W	HMO1	15.35	0	1	105000	510000	4.85714
SAKDSLVSSLFELSK	YDR174W	HMO1	13.08	1	2	142000	1110000	7.8169
TVFFAYSAYVR	YDR174W	HMO1	16.63	0	1	6790	28500	4.19735
DSLVSSLFELSK	YDR174W	HMO1	11.7	1	1	998000	5450000	5.46092
QAYNVELENYQR	YDR174W	HMO1	13.35	1	1	621000	2180000	3.51047
AGLTFPVGR	YBL003C|YDR225W	HTA2|HTA1	9.8	1	0	2380000	1880000	0.789916
NDDELNKLLGNVTIAQGGVLPNIHQNLLPK	YBL003C|YDR225W	HTA2|HTA1	15.63	3	3	284000	231000	0.81338
LLGNVTIAQGGVLPNIHQNLLPK	YBL003C|YDR225W	HTA2|HTA1	13.06	1	0	302000	274000	0.907285
VLKQTHPDTGISQK	YBL002W|YDR224C	HTB2|HTB1	15.61	0	1	117000	107000	0.91453
LAAYNKK	YBL002W|YDR224C	HTB2|HTB1	12.62	1	0	135000	113000	0.837037
ETYSSYIYK	YBL002W|YDR224C	HTB2|HTB1	13.25	1	1	2630000	2410000	0.91635
LILPGELAK	YBL002W|YDR224C	HTB2|HTB1	14.77	1	1	16000000	13600000	0.85
HAVSEGTR	YBL002W|YDR224C	HTB2|HTB1	16.09	2	2	315000	268000	0.850794
AVTKYSSSTQA	YBL002W|YDR224C	HTB2|HTB1	12.77	1	0	68900	55700	0.808418
QTHPDTGISQK	YBL002W|YDR224C	HTB2|HTB1	12.36	15	12	5100000	3980000	0.780392
KETYSSYIYK	YBL002W|YDR224C	HTB2|HTB1	13.48	1	2	1520000	1680000	1.10526
EIQTAVR	YBL002W|YDR224C	HTB2|HTB1	13.17	1	1	27000000	24100000	0.892593
LVTDNSVEEK	YBR245C	ISW1	13.13	0	1	89900	260000	2.8921
IQAIDDYNAPDSK	YBR245C	ISW1	14.6	0	1	27300	29100	1.06593
AAYGDISDEEEKKQK	YBR245C	ISW1	13.52	0	1	10700	63100	5.8972
KFVFLLTTR	YBR245C	ISW1	12.67	0	1	1000	251000	251
IPGPFLVIAPK	YBR245C	ISW1	11.72	1	1	131000	405000	3.0916
LRLDQLVIQQNR	YBR245C	ISW1	13.18	0	1	181000	810000	4.47514
ENYSIDNYYKDVLNTGR	YBR245C	ISW1	14.73	0	1	30200	174000	5.76159
LSEYKNPFFDLK	YBR245C	ISW1	12.77	0	1	110000	743000	6.75455
IQAIDDYNAPDSKK	YBR245C	ISW1	14.66	0	1	46800	111000	2.37179
IEDTSNVGTEQLVAEKIPENETTH	YBR245C	ISW1	15.81	2	2	73700	257000	3.48711
NPFFDLK	YBR245C	ISW1	13.94	0	1	34700	132000	3.80403
NSIQAIAR	YBR245C	ISW1	13.17	1	1	229000	2090000	9.12664
QLHTVLQPFLLR	YBR245C	ISW1	12.12	0	1	66400	266000	4.00602
IIENEEEK	YBR245C	ISW1	14.14	1	0	106000	474000	4.4717
EFNAGIVLDDATKDR	YBR245C	ISW1	13.66	0	1	70200	405000	5.76923
TPVELAR	YBR245C	ISW1	18.18	1	0	683000	2130000	3.11859
IKSDVETSLLPK	YBR245C	ISW1	14.02	0	1	101000	439000	4.34653
IDGSTAHEDRIQAIDDYNAPDSK	YBR245C	ISW1	13.48	0	1	2520	38800	15.3968
LSVNNSQPLTEEEEK	YBR245C	ISW1	13.21	0	1	24900	90100	3.61847
SDVETSLLPK	YBR245C	ISW1	12.39	0	1	511000	381000	0.745597
RGNTLLQC+57LEK	YBR245C	ISW1	11.61	0	1	46300	283000	6.11231
LLDILEDYC+57YFR	YBR245C|YOR304W	ISW1|ISW2	13.61	1	1	232000	757000	3.26293
TLQTISFLGYLR	YBR245C|YOR304W	ISW1|ISW2	12.37	0	1	142000	475000	3.34507
FVFLLTTR	YBR245C|YOR304W	ISW1|ISW2	14.49	0	1	162000	560000	3.45679
ELKTEAAVLSNLQGDLQAIQEK	YGL133W	ITC1	13.78	0	1	13700	50300	3.67153
SNNSLSYHSGR	YGL133W	ITC1	13.05	0	1	38100	119000	3.12336
VQALQSDKNFLDNC+57LFENDLQR	YGL133W	ITC1	17.23	0	1	22800	83300	3.65351
TFDLEVVLR	YML069W	POB3	13.24	0	1	65900	307000	4.65857
VIVPGEYK	YML069W	POB3	18.55	1	0	282000	1190000	4.21986
THIVLSHVLK	YML069W	POB3	13.14	0	2	131000	623000	4.75573
ADIGEVAGDAIVSFQDVFFTTPR	YML069W	POB3	13.01	0	1	8630	33700	3.90498
FNIQVEQR	YML069W	POB3	14.07	0	1	248000	721000	2.90726
ISTSGGSAANQAR	YML069W	POB3	13	2	3	419000	1490000	3.55609
ADDIHHLLVLAIEPPLR	YML069W	POB3	15.69	1	1	176000	529000	3.00568
NQGVIQLDGFSQDDYNLIKNDFHR	YML069W	POB3	14.94	1	1	36200	193000	5.33149
NQGVIQLDGFSQDDYNLIK	YML069W	POB3	14.11	1	2	58400	264000	4.52055
SKYDQC+57AVSC+57SFK	YML069W	POB3	12.83	0	1	23100	153000	6.62338
FLDC+57AVGLR	YOL004W	SIN3	18.65	0	1	102000	136000	1.33333
NASTTSAKDQIIYR	YOL004W	SIN3	11.4	0	1	76800	298000	3.88021
SLDHLGLTFK	YOL004W	SIN3	14.9	0	1	1000	637000	637
QQQQFLYPASGYYGHPSNR	YOL004W	SIN3	15.58	0	1	102000	269000	2.63725
LYTIDKVTQSLVK	YOL004W	SIN3	12.12	0	1	197000	422000	2.14213
YYVTSYALPHPTEGIPHEK	YOL004W	SIN3	11.12	0	1	48300	165000	3.41615
NQYEETLFK	YOL004W	SIN3	11.52	0	1	3940	33500	8.50254
FDNPLPIK	YOL004W	SIN3	13.12	0	1	208000	252000	1.21154
KNVDVEFSQAISYVNK	YOL004W	SIN3	14.95	0	1	12900	62200	4.82171
ATNKYPTIANDNTQK	YOL004W	SIN3	15.91	0	1	18400	108000	5.86957
TSAGNQGIESETEK	YOL004W	SIN3	15.14	0	1	5290	175000	33.0813
LKDVNLINVPNQR	YDR359C	VID21	17.24	0	1	10700	74100	6.92523
SSPSQSSLSNISNINSAPR	YDR359C	VID21	15.64	0	1	6700	33100	4.9403
ALTTNIINNALNEAR	YDR359C	VID21	13.55	0	1	63000	359000	5.69841
QQLQEESSHVQQLQQLQPGSQAPPPK	YDR359C	VID21	16.61	0	1	9580	84400	8.81002
LYYSQDQSNIIR	YGR056W	RSC1	15.09	0	1	29100	101000	3.47079
FQSPSLLEQSSR	YGR056W	RSC1	14.75	0	1	60200	213000	3.53821
SSSNTPLLHQNFNQTSNFLK	YGR056W	RSC1	15.13	0	2	24000	79700	3.32083
YNESDKVFNK	YGR056W	RSC1	14.58	0	1	47800	196000	4.10042
DHLVSNLVGK	YLR357W	RSC2	13.48	0	1	30200	304000	10.0662
TGQYRDHLVSNLVGK	YLR357W	RSC2	16.1	0	1	18000	171000	9.5
GPSVIVNER	YLR357W	RSC2	11.32	1	1	161000	920000	5.71429
ISNILEK	YLR357W	RSC2	13.33	0	1	297000	1790000	6.02694
YALVLEK	YLR357W	RSC2	12.31	0	1	275000	942000	3.42545
YIIRPNDSPEEGQVDIETGTITTNTPTANALPK	YLR357W	RSC2	14.54	0	2	23100	223000	9.65368
EVLDSGIGLTDLFER	YLR357W	RSC2	12.9	0	1	78900	412000	5.2218
IINSGDPHLSLPLNR	YLR357W	RSC2	12.61	0	1	146000	859000	5.88356
LQQQQHQYQQQK	YLR357W	RSC2	15.17	0	1	26900	194000	7.2119
STTPSHSGTPQPLGPR	YLR357W	RSC2	11.72	1	0	71900	303000	4.21419
YLKDTIYPNLKEK	YLR357W	RSC2	18.46	0	1	5110	86300	16.8885
YNESDKIFNK	YLR357W	RSC2	16.62	0	1	18600	251000	13.4946
FFKYPSPIR	YLR357W	RSC2	12.43	0	1	33100	218000	6.5861
GRPPIIDLPYIQR	YLR357W	RSC2	11.09	0	1	87900	597000	6.79181
NQNDPQKPIVGQIFR	YLR357W	RSC2	13.3	0	1	109000	712000	6.53211
VGSPGAGGPLTVQGLK	YLR357W	RSC2	13.2	0	1	79000	609000	7.70886
AC+57LPEEIRDLDEATIPVNGR	YLR357W	RSC2	11.13	0	1	5690	135000	23.7258
LDLYLTR	YCR052W	RSC6	14.15	0	1	108000	144000	1.33333
FLSLPIEDNYIR	YFR037C	RSC8	14.76	0	1	484000	1390000	2.8719
SLEELNVSK	YFR037C	RSC8	15.99	1	0	119000	517000	4.34454
EVVGSTLNGK	YFR037C	RSC8	15.6	0	1	293000	1840000	6.27986
KINYEQEAQKLEEK	YFR037C	RSC8	16.33	0	1	49300	56200	1.13996
LSPYEYLTITAVR	YFR037C	RSC8	16.07	1	2	196000	661000	3.37245
KNVYDSAQDFNALQDESR	YFR037C	RSC8	11.93	0	2	5850	171000	29.2308
IHAFLEK	YFR037C	RSC8	14.54	0	1	83700	94900	1.13381
NFIINTYR	YFR037C	RSC8	13.83	1	0	391000	2140000	5.47315
YIEESQAIIQELVK	YFR037C	RSC8	14.17	1	2	165000	770000	4.66667
SNPDFFNDSSR	YFR037C	RSC8	11.57	1	2	172000	489000	2.84302
NVYDSAQDFNALQDESR	YFR037C	RSC8	15.66	1	1	86500	281000	3.24855
VYIC+57HTC+57GNESINVR	YFR037C	RSC8	16.89	1	1	102000	408000	4
WGLINYQIDPR	YFR037C	RSC8	15.3	0	1	232000	310000	1.33621
QEVEGGDGAEPQVK	YFR037C	RSC8	13.36	0	1	16100	77900	4.83851
VGKEGEEVGEGDSIAK	YFR037C	RSC8	13.75	0	2	49700	218000	4.38632
C+57FQEGHFGANFQSSDFIR	YFR037C	RSC8	17.04	0	1	31400	78400	2.49682
FSSELLLR	YLR033W	RSC58	15.02	1	1	131000	322000	2.45802
IGIALTQTNNIK	YLR033W	RSC58	12.12	1	1	178000	376000	2.11236
INNVLPQTDIENEAPR	YLR033W	RSC58	14.18	1	1	120000	178000	1.48333
AFPVLQTNYNGSIPVVR	YLR033W	RSC58	13.52	0	1	78100	122000	1.5621
QEELLNTNEEGINRK	YLR033W	RSC58	17.49	0	1	39600	43000	1.08586
NYQLVDKFYK	YLR033W	RSC58	13.92	0	1	14800	55200	3.72973
HITDDYYASELR	YMR091C	NPL6	690.69	0	1	22600	27100	1.19912
FNSDLFYDR	YMR091C	NPL6	14.74	0	1	63100	136000	2.15531
VLLVDQQGLR	YMR091C	NPL6	13.63	0	1	171000	247000	1.44444
SSAQLEQLLYR	YIL126W	STH1	11	0	1	213000	821000	3.85446
SIDKGFQYDEDLLNK	YIL126W	STH1	11.87	0	1	52600	220000	4.18251
SNDEEAYLK	YIL126W	STH1	15.78	0	1	77200	575000	7.44819
LSFTISHYYR	YIL126W	STH1	15.17	0	1	206000	803000	3.89806
HNALFVGAGTEGATK	YIL126W	STH1	12.07	0	1	136000	655000	4.81618
LGSEEQPEITIPKPR	YIL126W	STH1	19.49	0	1	87900	303000	3.4471
TTVLENNDGKR	YIL126W	STH1	15.72	0	1	2620	37500	14.313
TALGDPDTEIR	YIL126W	STH1	12.62	1	0	166000	974000	5.86747
LITTDSVEEVILER	YIL126W	STH1	11.54	0	2	193000	885000	4.58549
INSIIDFIK	YIL126W	STH1	15.96	1	2	161000	731000	4.54037
IDKQPSILVGGTLK	YIL126W	STH1	13.38	0	1	103000	330000	3.20388
LIQLDELPK	YIL126W	STH1	11.78	1	1	282000	1390000	4.92908
LINNVASQAHHNIPYLR	YIL126W	STH1	15.76	0	1	104000	361000	3.47115
GNSDLLFR	YIL126W	STH1	19.62	0	1	53400	222000	4.1573
SLGIFPTVEK	YIL126W	STH1	12.19	0	1	224000	1170000	5.22321
DQDIYETK	YIL126W	STH1	14.11	0	1	55800	379000	6.79211
QTNSFLDSLSEAVR	YIL126W	STH1	15.65	0	1	88800	442000	4.97748
ISADFNAK	YIL126W	STH1	19.33	0	1	122000	945000	7.7459
KIC+57NHPFVFDEVEGVVNPSR	YIL126W	STH1	16.07	0	1	13900	99800	7.17986
IC+57NHPFVFDEVEGVVNPSR	YIL126W	STH1	12.8	0	1	39100	188000	4.80818
GAVGNSEAIPGLSAGVNNDNTK	YGR275W	RTT102	17.18	0	2	51300	55100	1.07407
VSIGDVIYIEANTGAVKR	YDR190C	RVB1	12.36	0	1	72900	140000	1.92044
VAISEVKENPGVNSSNSGAVTR	YDR190C	RVB1	10.37	1	1	40100	80200	2
TALALAISQELGPK	YDR190C	RVB1	13.36	1	2	194000	347000	1.78866
EIVVNDVNEAK	YDR190C	RVB1	15.1	0	1	177000	276000	1.55932
ALESNIAPVVVLASNR	YDR190C	RVB1	11.9	0	1	134000	186000	1.38806
ENPGVNSSNSGAVTR	YDR190C	RVB1	12.55	1	0	85800	131000	1.52681
GTEDVISPHGVPPDLIDR	YDR190C	RVB1	12.3	1	0	128000	197000	1.53906
LLFLDAK	YDR190C	RVB1	13.16	1	0	202000	499000	2.4703
EAC+57GVIVDLIK	YDR190C	RVB1	13.87	0	1	182000	397000	2.18132
YALQLLAPC+57GILAQTSNRK	YDR190C	RVB1	11.18	0	1	107000	183000	1.71028
VPFC+57PLVGSELYSVEVK	YDR190C	RVB1	10.34	1	1	148000	245000	1.65541
AYLLFLDSAR	YPL235W	RVB2	15.39	1	0	115000	117000	1.01739
AVLVAGPPSTGK	YPL235W	RVB2	14.2	0	1	145000	207000	1.42759
YVQENESQYIDDQGNVQISIAK	YPL235W	RVB2	10.81	1	1	45100	45200	1.00222
VLAGDVISIDK	YPL235W	RVB2	12.21	0	1	135000	456000	3.37778
IC+57NHPFVFEEVEDQINPTR	YOR290C	SNF2	10.65	0	1	21400	108000	5.04673
AQITSLK	YOR290C	SNF2	13.13	0	1	145000	557000	3.84138
ANDEEAYIK	YOR290C	SNF2	11.49	0	1	156000	627000	4.01923
KPIPFEFQAVIQK	YOR290C	SNF2	14.2	0	2	189000	171000	0.904762
NINVQDALLTNQLYK	YOR290C	SNF2	13.38	0	2	33200	498000	15
SELPDIYSR	YOR290C	SNF2	13.3	0	1	421000	661000	1.57007
VLQFAAK	YOR290C	SNF2	15.15	1	1	60800	481000	7.91118
SKKEEELGVK	YOR290C	SNF2	14.75	0	1	207000	344000	1.66184
KEENETISNVAK	YOR290C	SNF2	707.82	0	1	9490	34100	3.59326
QTNAFLDSLTR	YOR290C	SNF2	12.53	0	1	118000	612000	5.18644
LITTNSVEEVILER	YOR290C	SNF2	17.32	0	2	185000	690000	3.72973
SLLDAEEER	YOR290C	SNF2	14.73	0	1	91500	310000	3.38798
TPAAATSPIDIR	YOR290C	SNF2	11.86	1	0	186000	602000	3.23656
KLSDIFLSKPSK	YOR290C	SNF2	11.52	0	1	57900	434000	7.49568
QALDLYHFALNYENEAGR	YOR290C	SNF2	11.24	0	1	33400	199000	5.95808
NGLDYVR	YOR290C	SNF2	13.81	0	1	98400	207000	2.10366
NNPQVVNAITVAQQQVQR	YBR289W	SNF5	14.12	1	2	34200	61100	1.78655
QLLVQQQQQQQLR	YBR289W	SNF5	14.31	0	1	9230	74500	8.07151
SPEQC+57ILR	YJL176C	SWI3	15.64	1	0	152000	310000	2.03947
IVNVLSK	YJL176C	SWI3	13.56	0	1	234000	667000	2.85043
SENPVLSTIAFLVGLVNPK	YJL176C	SWI3	16.9	1	1	18400	75200	4.08696
LNPNEYFSVTTAR	YJL176C	SWI3	11.5	1	1	153000	514000	3.35948
VEPETFEIPQAHEIVIPSYSK	YJL176C	SWI3	13.54	0	1	127000	419000	3.29921
LNFNQNSSK	YJL176C	SWI3	17.82	0	1	160000	339000	2.11875
IHSIEVQSLPEFFTNR	YJL176C	SWI3	13.48	1	1	96600	267000	2.76398
NIEPPLTSQYSTR	YJL176C	SWI3	11.47	0	1	192000	295000	1.53646
NVSGDAAALFR	YJL176C	SWI3	17.5	0	1	245000	766000	3.12653
DAESEAITVTAK	YJL176C	SWI3	13.91	0	1	223000	472000	2.11659
SSIIDNELIKPLQTR	YDR334W	SWR1	13.57	0	1	7180	164000	22.8412
TSTVVSSETTNEK	YDR334W	SWR1	13.22	0	1	4010	52400	13.0673
YDLLTNELFHLR	YDR334W	SWR1	9.9	0	1	23400	178000	7.60684
AGGEQDLADLK	YDR334W	SWR1	12.26	0	1	12400	152000	12.2581
KIVSESTPAATESPTSGTIPLIR	YAL011W	SWC3	16.54	1	1	29100	133000	4.57045
TTAESTQVDVK	YAL011W	SWC3	13.56	0	1	17600	66500	3.77841
NSGVLYDSLVSSR	YAL011W	SWC3	13.5	0	1	54800	220000	4.0146
NKQGSPSSSMHDPR	YAL011W	SWC3	-19.74	1	0	35900	1000	0.0278552
VGSVLDGSK	YBR231C	SWC5	12.75	0	1	579000	278000	0.480138
ESEESIKNDGDVNSLGENSSSVHNQK	YDR485C	VPS72	14.28	0	1	15100	76100	5.03974
RQELLSR	YDR485C	VPS72	13.87	0	1	136000	498000	3.66176
SNTDVSFLK	YDR485C	VPS72	13.54	0	1	223000	1330000	5.96413
IQDPISKEEGR	YDR485C	VPS72	12.08	0	1	93100	855000	9.18367
QSTVDEAPNSQPQK	YDR485C	VPS72	16.26	1	2	34600	201000	5.80925
VNSDELKPTALPDVTLDAIANK	YDR485C	VPS72	16.08	1	1	81100	624000	7.6942
IVHQINTEINKDLEIK	YDR485C	VPS72	19.01	0	1	37900	297000	7.83641
DTANVDESSAENSLSTQTYEGPEQLTSR	YDR485C	VPS72	15.03	0	1	17600	114000	6.47727
ENTFENSSPAAQVVSQR	YDR485C	VPS72	9.97	0	1	46200	226000	4.89177
NIITNEQK	YDR485C	VPS72	14.97	0	1	315000	863000	2.73968
TQPPTGVFLANGIR	YDR485C	VPS72	14.71	0	1	55800	319000	5.71685
TGVPYSDVEAYK	YDR485C	VPS72	13.61	0	1	220000	1260000	5.72727
QVTFTDHPQVAIIDTEESPSKK	YDR485C	VPS72	16.95	0	1	32900	162000	4.92401
NFVTLYDFPNAPPNLK	YDR485C	VPS72	13.23	0	1	34300	189000	5.5102
TEGIENLSHNVPQETK	YDR485C	VPS72	15.02	1	2	62400	301000	4.82372
NGGIYLDLSQRPAK	YDR485C	VPS72	11.79	0	1	46200	447000	9.67532
EC+57QYFDPR	YDR485C	VPS72	11.55	0	1	99500	503000	5.05528
STTLNLDYSSR	YDL197C	ASF2	13.84	1	0	103000	49200	0.47767
LLSGEIIGYEIK	YDL197C	ASF2	13.77	1	0	232000	161000	0.693966
LLQSYVQSLIQR	YDL197C	ASF2	16.5	1	0	232000	99000	0.426724
LIEEASDK	YKL172W	EBP2	14.78	0	1	86200	223000	2.58701
RKNDATSSADVSGFSSR	YKL172W	EBP2	11.95	0	2	22000	76600	3.48182
LIEEASDKK	YKL172W	EBP2	15.05	0	1	68600	287000	4.18367
KNDATSSADVSGFSSR	YKL172W	EBP2	14.25	0	2	52600	180000	3.42205
QSLDAVLVAR	YKL172W	EBP2	10.25	0	1	599000	743000	1.2404
KEEPTIVTASNLK	YKL172W	EBP2	12.71	0	1	87800	207000	2.35763
EEPTIVTASNLK	YKL172W	EBP2	11.98	0	1	471000	263000	0.558386
QYYVDDEGNVRDGR	YDR110W	FOB1	12.36	0	1	489000	139000	0.284254
ETPIFLESLTR	YDR110W	FOB1	15.42	1	1	1150000	405000	0.352174
YNDVLFDDDDSVPSESVTR	YDR110W	FOB1	12.37	1	0	25400	3890	0.15315
VIENTYSR	YDR110W	FOB1	13.5	0	1	846000	294000	0.347518
SLTADTLQQISDKYDGVVAENK	YDR110W	FOB1	16.48	2	1	849000	218000	0.256773
YSYVLLC+57R	YDR110W	FOB1	11.45	1	0	714000	214000	0.29972
NNDKIYC+57EPK	YDR110W	FOB1	14.81	1	0	303000	117000	0.386139
DTLFSYHPVSENFLEK	YNL132W	KRE33	13.12	0	2	105000	190000	1.80952
LFVLLPPIDPK	YNL132W	KRE33	14.21	1	1	278000	567000	2.03957
FLSLLSYDFHK	YNL132W	KRE33	18.15	1	0	137000	256000	1.86861
THLDDIFSPFDLK	YNL132W	KRE33	14.06	0	1	44100	59300	1.34467
TVNQAHAILSFIDAISEK	YNL132W	KRE33	13.01	0	1	203000	297000	1.46305
EISLDEPIR	YNL132W	KRE33	12.96	1	0	131000	570000	4.35115
SIFVIVGDR	YNL132W	KRE33	13.08	0	1	366000	366000	1
ESTQTAVVSR	YNL132W	KRE33	15.52	0	1	124000	275000	2.21774
KSQAEPSGIVEPK	YJL076W	NET1	12.18	0	1	75300	196000	2.60292
IVPQDSDSSSFPK	YJL076W	NET1	13.78	1	0	456000	1000000	2.19298
KSAVSESSVTNSK	YJL076W	NET1	14.56	1	0	76300	302000	3.95806
SANVSFTPSYFNQSR	YJL076W	NET1	12.76	1	1	357000	631000	1.76751
SFLPPPTQPQSPPIR	YJL076W	NET1	11.73	1	1	200000	289000	1.445
SQSSIADNNGSPVK	YJL076W	NET1	13.45	1	1	31000	54700	1.76452
SAVSESSVTNSK	YJL076W	NET1	14.78	0	1	111000	75100	0.676577
VILKNEIDLDDSAPVSLYK	YJL076W	NET1	13.45	1	0	164000	429000	2.61585
SQAEPSGIVEPK	YJL076W	NET1	19.67	1	1	305000	564000	1.84918
VETKPATQASSFPVVGGSPSVATK	YJL076W	NET1	15.91	1	1	352000	659000	1.87216
DVFNVNNIVR	YJL076W	NET1	11.51	1	0	1020000	2140000	2.09804
NSKPYTTVLNK	YJL076W	NET1	15.98	0	1	116000	324000	2.7931
QNEATKVETKPATQASSFPVVGGSPSVATK	YJL076W	NET1	12.35	1	0	144000	296000	2.05556
AAQLLAGAK	YJL076W	NET1	12.92	0	1	900000	1190000	1.32222
RAAQLLAGAK	YJL076W	NET1	16.71	1	1	89000	213000	2.39326
SSLETIVEK	YJL076W	NET1	11.53	0	1	110000	275000	2.5
SKLNNGSPQSVQPQQQIPSSSGVLR	YJL076W	NET1	15.96	4	3	124000	220000	1.77419
EGPSSPASILPAK	YJL076W	NET1	15.14	1	1	574000	1020000	1.777
TTSNPSSILHDLPR	YJL076W	NET1	12.21	1	1	218000	402000	1.84404
LNNGSPQSVQPQQQIPSSSGVLR	YJL076W	NET1	14.44	3	2	141000	223000	1.58156
SSIVEEDIVSR	YJL076W	NET1	14.38	0	1	448000	828000	1.84821
ISSGIDAGKK	YJL076W	NET1	13.72	1	1	236000	905000	3.83475
SSLETIVEKK	YJL076W	NET1	12.43	0	1	33100	129000	3.89728
SANIGGEDLNK	YJL076W	NET1	17.22	0	1	288000	320000	1.11111
TTSNPSSILHDLPRK	YJL076W	NET1	14.14	1	1	43400	76500	1.76267
LVQDLC+57DETGIR	YNL216W	RAP1	13.85	0	1	66100	172000	2.60212
RLEYVYEVDKFGK	YNL216W	RAP1	14.52	1	1	315000	953000	3.0254
LEYVYEVDKFGK	YNL216W	RAP1	15.45	0	1	61200	289000	4.72222
SNDQEQIR	YNL216W	RAP1	16.59	0	1	91400	80100	0.876368
DDDGNLIK	YNL216W	RAP1	14.8	0	1	79800	163000	2.04261
LQEQAQLLR	YNL216W	RAP1	12.28	1	1	699000	1780000	2.54649
DADAHDSLNDIDQLAR	YNL216W	RAP1	11.86	1	2	112000	305000	2.72321
LHEVISGDYEPSQAEK	YNL216W	RAP1	13.96	1	1	111000	321000	2.89189
QHVSSTASITSGGHNDLVQIEQPQK	YNL216W	RAP1	17.44	0	1	73800	192000	2.60163
TEIISTNTNGATEDSTSEK	YNL216W	RAP1	503.55	0	2	28300	88300	3.12014
KFSADEDYTLAIAVK	YNL216W	RAP1	13.8	0	1	76600	266000	3.47258
NDLSNISNSLPFEYPHEIAEAIR	YNL216W	RAP1	10.9	1	1	123000	157000	1.27642
LVRDDDGNLIK	YNL216W	RAP1	12.13	1	1	346000	1280000	3.69942
ANGGEVLDSKPR	YNL216W	RAP1	16.79	1	1	43200	380000	8.7963
ENVFIVSPYNHTNLPTVTPTYIK	YNL216W	RAP1	11.85	1	2	77500	232000	2.99355
ESKENVFIVSPYNHTNLPTVTPTYIK	YNL216W	RAP1	13.39	0	1	87100	264000	3.031
SLITDEDTPTAIAR	YNL216W	RAP1	13.34	0	2	333000	809000	2.42943
TTHTLYDEISHYVPNHTGNSIR	YNL216W	RAP1	16.93	1	1	80600	256000	3.17618
ASFTDEEDEFILDVVR	YNL216W	RAP1	17.83	0	1	79800	234000	2.93233
RPGVPTPGNYNSAAK	YNL216W	RAP1	12.74	1	1	137000	344000	2.51095
STQLDKNVANHSNIC+57STK	YBR275C	RIF1	15.37	0	1	14500	59400	4.09655
LEDSGTC+57ELNK	YBR275C	RIF1	11.38	1	2	52000	210000	4.03846
IPIFNSLK	YBR275C	RIF1	15.31	0	1	189000	721000	3.81481
NLYPEDTGSR	YBR275C	RIF1	17.29	0	1	19600	73900	3.77041
LPLNSYDSANLDKVTIGHLLTQQIK	YBR275C	RIF1	12.82	0	1	36600	99100	2.70765
LEYYSNR	YBR275C	RIF1	15.49	0	1	37700	105000	2.78515
SFTQDNIAQYK	YBR275C	RIF1	14.81	0	1	122000	591000	4.84426
TNPDHNVVNSDNPLK	YBR275C	RIF1	19.18	0	1	167000	1160000	6.94611
LLAAVIEK	YBR275C	RIF1	14.9	0	1	66100	313000	4.73525
ELVLLYLTKPLSR	YBR275C	RIF1	13.87	1	1	157000	698000	4.44586
ASYFAANIK	YBR275C	RIF1	15.5	0	1	78500	406000	5.17197
TLILIQNPENLLSEK	YLR442C	SIR3	11.76	0	1	144000	496000	3.44444
YQIILDR	YLR442C	SIR3	14.32	1	1	783000	1710000	2.18391
TFLYTLAQETEGTNR	YLR442C	SIR3	14.32	1	2	214000	653000	3.0514
LFYITNADDSTK	YLR442C	SIR3	13.39	0	1	54600	179000	3.27839
VIDDNNR	YLR442C	SIR3	14.41	1	0	149000	1980000	13.2886
FVPIDIFQIIR	YLR442C	SIR3	11.09	1	1	1190000	3700000	3.10924
NVANVSGSTEK	YLR442C	SIR3	17.35	1	0	321000	1060000	3.30218
TSTELVDGR	YLR442C	SIR3	17.2	1	1	144000	489000	3.39583
RVSVPVSGQK	YLR442C	SIR3	15.9	0	1	24700	104000	4.21053
HTLALETVLIK	YLR442C	SIR3	12.91	0	1	547000	914000	1.67093
ITQLIAK	YLR442C	SIR3	13.21	1	0	939000	3970000	4.2279
IKIEPSADDDVNNGNIPSQR	YLR442C	SIR3	16.89	1	1	52400	196000	3.74046
AHFTEIK	YLR442C	SIR3	13.69	0	1	89100	276000	3.09764
ETILSNFNADINLEESIR	YLR442C	SIR3	12.73	0	2	101000	292000	2.89109
IHIQETQEFSK	YLR442C	SIR3	14.46	0	2	137000	173000	1.26277
YFSEAINGFKDETISKK	YLR442C	SIR3	17.72	0	3	50700	214000	4.22091
GTSTTHGSISPQEESVSPNISSASPSALTSPTDSSK	YLR442C	SIR3	14.17	1	1	103000	154000	1.49515
LTDEQSSLDVAGLEDKFR	YLR442C	SIR3	13.26	0	1	151000	789000	5.22517
IPDNVIVINHK	YLR442C	SIR3	14.64	1	1	454000	954000	2.10132
ISDGLSFGK	YLR442C	SIR3	12.87	0	1	75700	326000	4.30647
FAPDNQVTDSSQLNK	YLR442C	SIR3	14.41	1	2	165000	501000	3.03636
FAPDNQVTDSSQLNKLTDEQSSLDVAGLEDK	YLR442C	SIR3	17.68	0	1	4480	32700	7.29911
LSIIC+57VGGHNVTIR	YLR442C	SIR3	12.96	1	1	487000	1380000	2.83368
IC+57EAAVEISK	YLR442C	SIR3	13.65	0	1	173000	400000	2.31214
IADKTTYDKETITDLIEQGIPK	YDR227W	SIR4	14.01	0	1	117000	334000	2.8547
VSAGDSGISPEESK	YDR227W	SIR4	14.07	1	1	157000	406000	2.58599
EILGINLANEQPVLEKPLKK	YDR227W	SIR4	12.76	1	1	137000	241000	1.75912
NNYNSFPHSNLEK	YDR227W	SIR4	12.65	1	0	144000	339000	2.35417
SFANHTEDEQIEK	YDR227W	SIR4	12.2	0	1	98100	232000	2.36493
HASENISLSFSRPASYGYFSVGK	YDR227W	SIR4	15.01	0	1	18800	68000	3.61702
IPLFTFAK	YDR227W	SIR4	13.87	1	0	405000	1040000	2.5679
HAQQQTSTFNSKPVR	YDR227W	SIR4	17.68	1	1	34700	74500	2.14697
NFAHSDSLSVPK	YDR227W	SIR4	15.17	0	1	318000	954000	3
SLASFEQTAFSR	YDR227W	SIR4	13.8	1	1	363000	706000	1.9449
SLLNLFSNVLK	YDR227W	SIR4	13.21	1	0	480000	1530000	3.1875
HSQEQNSSSAKPSQIPTVSSPLGFEETK	YDR227W	SIR4	17.19	0	1	40400	72900	1.80446
ITSLQGDLTFTK	YDR227W	SIR4	12.53	0	1	150000	232000	1.54667
TIVPISTSQTNNSFLSGVK	YDR227W	SIR4	12.09	2	2	106000	221000	2.08491
TIQNPLNK	YDR227W	SIR4	13.56	0	1	153000	301000	1.96732
GSADIGASVISLTK	YDR227W	SIR4	19.28	0	1	132000	384000	2.90909
IYYNELQNKPDAK	YDR227W	SIR4	14.02	1	1	162000	436000	2.69136
HEYSDNFPVSLSQPSKK	YDR227W	SIR4	16.41	0	1	60400	189000	3.12914
ANFLETIASTEKPENK	YDR227W	SIR4	17.62	0	1	87900	330000	3.75427
IESNNPSHDASR	YDR227W	SIR4	10.08	0	1	24000	48800	2.03333
IYYNELQNKPDAKK	YDR227W	SIR4	14.45	0	1	29300	84900	2.89761
DIFANNLK	YDR227W	SIR4	14.2	0	1	919000	582000	0.633297
SAISNNFR	YDR227W	SIR4	9.79	1	0	192000	657000	3.42188
SQNTALPSTHK	YDR227W	SIR4	15.92	2	2	282000	720000	2.55319
DRLQYLPLYAVSTFENTNNTEKNDVTNK	YDR227W	SIR4	14.98	1	1	44500	117000	2.62921
IGTNDLFQVESAPK	YDR227W	SIR4	12.5	0	1	217000	506000	2.3318
LQYLPLYAVSTFENTNNTEKNDVTNK	YDR227W	SIR4	17.2	1	3	103000	273000	2.65049
TPNISNGTINIQK	YDR227W	SIR4	13.49	0	1	15000	42400	2.82667
SESKPFSSDALSK	YDR227W	SIR4	14.64	1	1	183000	604000	3.30055
VPIVEDR	YDR227W	SIR4	17.26	1	0	1300000	652000	0.501538
SLKDIFANAGKPPNAASTIK	YKR010C	TOF2	17.41	2	0	115000	59800	0.52
NSITEPYYGK	YKR010C	TOF2	8.72	1	1	330000	596000	1.80606
LQIVLVPPSAQDIITFLEAR	YKR010C	TOF2	15.23	1	0	248000	109000	0.439516
DIFANAGKPPNAASTIK	YKR010C	TOF2	16.02	1	0	285000	115000	0.403509
DINSDLDSVSFNSDIENAVQSTQSTK	YKR010C	TOF2	14.48	0	1	73500	35600	0.484354
EGVVTQGSDNNKENIPSSTQQQK	YKR010C	TOF2	18.47	0	1	123000	54100	0.439837
DKVEATSNSTAQEQEQVSPK	YKR010C	TOF2	15.7	1	0	79100	30900	0.390645
NQHISLLQLAR	YKR010C	TOF2	12.57	1	1	684000	387000	0.565789
KGDDLPLNDKDIGENC+57R	YKR010C	TOF2	12.68	0	1	12500	15300	1.224
SSDFINYLPNC+57KK	YKR010C	TOF2	16.15	1	1	316000	181000	0.572785
TVSYKDYSIFLENENILIK	YFL008W	SMC1	16.28	1	0	118000	30300	0.25678
LLIQIDELSNGQR	YFL008W	SMC1	13.2	1	0	323000	66300	0.205263
KILNQFLK	YFL008W	SMC1	16.62	1	0	174000	45500	0.261494
LVTIEGALIHK	YFL008W	SMC1	11.29	1	0	755000	279000	0.369536
EVENSVSLLNSDIANLR	YFL008W	SMC1	16.17	1	0	231000	4450	0.0192641
AREVENSVSLLNSDIANLR	YFL008W	SMC1	12.61	1	0	41800	16600	0.397129
GVLNDENSDDYDNEGAASSNPQSAYVK	YFL008W	SMC1	9.16	1	0	110000	10400	0.0945455
IDDLSANQR	YFL008W	SMC1	13.56	2	0	478000	96200	0.201255
YLTEGGSILEEK	YFL008W	SMC1	12.47	1	1	673000	193000	0.286776
VGFGESNFTSIIGPNGSGK	YFL008W	SMC1	540.23	2	0	199000	34800	0.174874
DYSIFLENENILIK	YFL008W	SMC1	14.43	1	0	163000	70100	0.430061
ITEELSITGEKLDTQLNDLR	YFL008W	SMC1	14.23	1	0	204000	41000	0.20098
IHEVEEILNELQPNAR	YFL008W	SMC1	14.06	1	0	429000	90300	0.21049
SDALVGVYR	YFL008W	SMC1	13.97	1	0	648000	155000	0.239198
YGLAVSTILGK	YFL008W	SMC1	12.92	1	0	768000	205000	0.266927
LDTQLNDLR	YFL008W	SMC1	14.97	1	0	885000	182000	0.20565
AKNFLVFQGDVEQIAAQSPVELSR	YFL008W	SMC1	10.27	1	0	66500	12600	0.189474
EALQNNIFKEFTSK	YFL008W	SMC1	13.77	1	0	221000	33100	0.149774
LQLLEDVVGAK	YJL074C	SMC3	15.35	1	0	1640000	396000	0.241463
SNFFAAIR	YJL074C	SMC3	14.14	1	0	1090000	382000	0.350459
GQLEDFDSELIHLK	YJL074C	SMC3	13.55	1	0	492000	112000	0.227642
KLDNFQK	YJL074C	SMC3	13.99	1	0	330000	62200	0.188485
VTFIPLNR	YJL074C	SMC3	12.39	1	0	1120000	213000	0.190179
LNITSDALEGITTTIDSLNAELESK	YJL074C	SMC3	15.47	1	0	435000	75700	0.174023
LILEESLNAIILK	YJL074C	SMC3	11.77	1	0	280000	75000	0.267857
NETIIDNFSPHQNVIIGSNGSGK	YJL074C	SMC3	10.31	1	0	50000	37000	0.74
VSENFEAVFER	YJL074C	SMC3	12.35	1	0	860000	213000	0.247674
TYRNETIIDNFSPHQNVIIGSNGSGK	YJL074C	SMC3	15.92	1	0	225000	29400	0.130667
LQLASLQQK	YJL074C	SMC3	13.4	1	1	825000	181000	0.219394
ILEELDFVRNELNDIDTK	YJL074C	SMC3	10.38	1	0	199000	57100	0.286935
LSLDSDVKFPSNTTTQIQFTPLIK	YJL074C	SMC3	13.5	1	0	206000	24300	0.117961
ILEELDFVR	YJL074C	SMC3	10.66	1	0	90000	20300	0.225556
ISTVIEVNREEAIGFIR	YJL074C	SMC3	13.04	1	0	725000	98500	0.135862
IKNATDLQQAK	YJL074C	SMC3	14.45	1	0	474000	124000	0.261603
IKDVQQQIESNEEQR	YJL074C	SMC3	14.19	2	1	302000	84200	0.278808
NATDLQQAK	YJL074C	SMC3	13.43	1	1	700000	68700	0.0981429
IDQVNGNIR	YJL074C	SMC3	16.03	1	0	206000	280000	1.35922
VSNDRESVLTNIEVYR	YJL074C	SMC3	15.61	1	0	314000	59300	0.188854
GVLTGGYLDQHKR	YJL074C	SMC3	12.8	1	0	678000	167000	0.246313
VNAVDSTFQK	YJL074C	SMC3	13.34	1	0	771000	125000	0.162127
LSLDSDVKFPSNTTTQIQFTPLIKK	YJL074C	SMC3	14.69	2	0	186000	32600	0.175269
QHENAVLELGTVQR	YJL074C	SMC3	16.42	1	0	290000	312000	1.07586
QNEQLHVEQLSGGQK	YJL074C	SMC3	13.32	1	0	188000	27600	0.146809
SLANGIINVK	YJL074C	SMC3	17.68	1	0	567000	92000	0.162257
IYQFTLYDR	YJL074C	SMC3	6.72	1	0	166000	32800	0.19759
ASELDESKDSIQDLIVK	YJL074C	SMC3	18.13	1	0	188000	56600	0.301064
NAQFIC+57TTFR	YJL074C	SMC3	15.73	1	0	104000	47200	0.453846
VRPTPGEVASK	YDL003W	MCD1	13.14	3	1	130000	28400	0.218462
IDAKPALFER	YDL003W	MCD1	13.17	1	0	320000	110000	0.34375
SNNLLTPQPTNFTTK	YDL003W	MCD1	18.31	1	0	79800	20100	0.25188
QATFLLTDIKDTLTK	YDL003W	MCD1	14.91	1	0	165000	65800	0.398788
TSGELLQGIVR	YDL003W	MCD1	14.23	1	0	228000	67500	0.296053
YATALQTC+57AGGR	YFR031C	SMC2	13	1	0	484000	128000	0.264463
SHYYQTC+57K	YFR031C	SMC2	13.52	1	0	324000	86100	0.265741
LVPC+57EGKDVTQGLEVK	YFR031C	SMC2	12.68	1	0	497000	122000	0.245473
SSELELQK	YFR031C	SMC2	12.41	1	0	329000	103000	0.31307
ESLIELSGGQR	YFR031C	SMC2	13.87	1	0	398000	97300	0.244472
QIETIQADLNHVTEELQTQYATSQK	YFR031C	SMC2	16.43	1	1	269000	51700	0.192193
TLLTEEIEPK	YFR031C	SMC2	15.49	1	1	859000	211000	0.245634
TSLSIKVENLNDTTEK	YFR031C	SMC2	14.88	1	0	126000	63000	0.5
SITLQGDVYDPEGTLSGGSR	YFR031C	SMC2	17.19	1	0	262000	50000	0.19084
RKEELVSTLTTGISSTGAADGGYNAQLAK	YFR031C	SMC2	14.21	1	1	354000	77100	0.217797
ETLENGETR	YFR031C	SMC2	12.86	1	0	120000	62900	0.524167
KSSELELQK	YFR031C	SMC2	14.68	1	0	123000	27200	0.221138
LENKENGLLNEISR	YFR031C	SMC2	13.18	1	0	163000	58800	0.360736
NLDANPSSQIIAR	YFR031C	SMC2	12.72	2	0	351000	118000	0.336182
ASVTIVFDNTDKSNSPIGFTNSPQISVTR	YFR031C	SMC2	15.14	2	1	189000	35100	0.185714
ELLTIEPK	YFR031C	SMC2	13.98	0	1	452000	98100	0.217035
LFNVVVQDSQTATQLLER	YFR031C	SMC2	12.41	2	1	613000	132000	0.215334
ASSLQDLIYK	YFR031C	SMC2	13.17	1	0	447000	131000	0.293065
ASSLQDLIYKR	YFR031C	SMC2	13.97	1	0	784000	238000	0.303571
TIQSDLNLSLHK	YFR031C	SMC2	14.08	1	0	477000	145000	0.303983
QC+57QETC+57DKLR	YFR031C	SMC2	15.38	1	0	706000	42500	0.0601983
FDESITK	YFR031C	SMC2	13.09	1	0	698000	244000	0.34957
VENLNDTTEK	YFR031C	SMC2	8.77	1	0	269000	85300	0.3171
IVVSYEYYNIK	YFR031C	SMC2	14	1	1	586000	219000	0.37372
IYTRPISSQVLDLAK	YFR031C	SMC2	14.36	1	0	482000	119000	0.246888
SEAFPSLQSC+57SVAVHFQYVIDESSGTSR	YLR086W	SMC4	18.54	1	0	82400	19000	0.230583
LGDLGVIDDSFDVAISTAC+57PR	YLR086W	SMC4	9.94	2	0	422000	69000	0.163507
NISAEIIR	YLR086W	SMC4	12.22	1	0	2850000	132000	0.0463158
YAFSQPTNSTTTSLHVPNLQPPK	YLR086W	SMC4	17.67	2	0	891000	138000	0.154882
TKNAQFIVISLR	YLR086W	SMC4	12.65	1	0	425000	65200	0.153412
DVELSSDELKVIEEQLK	YLR086W	SMC4	19.94	1	0	239000	48800	0.204184
LNSLLTYIK	YLR086W	SMC4	14.16	1	1	1470000	359000	0.244218
GLNELSIR	YLR086W	SMC4	11.86	1	0	1540000	392000	0.254545
LRGEYNDLQSETK	YLR086W	SMC4	12.36	2	1	1450000	295000	0.203448
QFNLQPISTPENVPR	YLR086W	SMC4	13.44	1	0	573000	95600	0.166841
FSNAFYSVLR	YLR086W	SMC4	14.78	1	0	1380000	409000	0.296377
LLKNEGIDLDHKR	YLR086W	SMC4	14.22	1	0	197000	48400	0.245685
LDDVVVDTVEC+57AQHC+57IDYLRK	YLR086W	SMC4	13.91	1	0	386000	107000	0.277202
ESSYTEVTK	YLR086W	SMC4	14.94	2	0	383000	186000	0.48564
QANNVAYGK	YLR086W	SMC4	13.87	0	1	997000	451000	0.452357
GEYNDLQSETK	YLR086W	SMC4	11.05	1	0	87700	28800	0.328392
TLSSLALVFALHK	YLR086W	SMC4	12.48	2	1	1040000	258000	0.248077
LSEDELR	YLR086W	SMC4	12.52	1	0	545000	262000	0.480734
SILDDIK	YLR086W	SMC4	11.56	1	0	1460000	420000	0.287671
DTLVAQNLK	YLR086W	SMC4	16.23	0	1	927000	259000	0.279396
IDEEKPGLIITR	YLR086W	SMC4	13.64	1	0	1830000	393000	0.214754
LFDLVKPK	YLR086W	SMC4	11.88	0	1	353000	128000	0.362606
LDILVAK	YLR086W	SMC4	18.12	1	1	3920000	890000	0.227041
NITNLSGGEK	YLR086W	SMC4	13.35	1	0	956000	325000	0.339958
NSLESGKETALEFLEK	YLR086W	SMC4	10.91	1	0	415000	187000	0.450602
LSEDELRELDVELIESK	YLR086W	SMC4	14.71	1	0	450000	131000	0.291111
KLDLNNAVQKR	YLR086W	SMC4	14.91	1	0	47000	29600	0.629787
KLDLNNAVQK	YLR086W	SMC4	13.63	2	0	411000	103000	0.250608
NVSIVANYIK	YLR086W	SMC4	2.32	1	0	1050000	276000	0.262857
GQQTEHETEIKDLTQLLEK	YLR086W	SMC4	14.18	1	0	29600	7150	0.241554
KLVLSSGENR	YLR086W	SMC4	13.77	1	0	180000	46100	0.256111
FLILQGEVENIAQMKPK	YLR086W	SMC4	-5.21	0	1	91500	1200000	13.1148
QVVGPFHTSFSAVVGPNGSGK	YLR086W	SMC4	14.17	1	0	311000	66000	0.212219
RLELLQLSPVK	YLR086W	SMC4	13.18	2	0	323000	49100	0.152012
LFINELVLENFK	YLR086W	SMC4	13.58	1	0	2790000	801000	0.287097
NNQELDQEYR	YLR086W	SMC4	12.14	1	0	82800	19100	0.230676
SYSQSPPR	YLR086W	SMC4	15.83	2	0	504000	146000	0.289683
SEITQQEK	YLR086W	SMC4	7.58	2	2	2520000	638000	0.253175
NSLESGKETALEFLEKEK	YLR086W	SMC4	15.34	1	0	107000	15100	0.141121
ESQIQLAESELSLLEETQAK	YLR086W	SMC4	11.3	4	0	7700000	188000	0.0244156
NAQFIVISLR	YLR086W	SMC4	14.55	1	0	617000	231000	0.374392
GTNDEGTSISVHLIEC+57YK	YLR272C	YCS4	12.05	1	1	81200	266000	3.27586
SLIEEEVEQDEGQC+57RTELEGSFNK	YLR272C	YCS4	15.7	0	2	6060	56000	9.24092
IC+57DLSSK	YLR272C	YCS4	13.23	0	1	28300	34900	1.23322
TATLC+57LEK	YLR272C	YCS4	11.43	1	0	792000	1810000	2.28535
FC+57PIVEEIVSNSSR	YLR272C	YCS4	12.38	2	3	367000	820000	2.23433
YSC+57LALER	YLR272C	YCS4	12.81	0	1	285000	669000	2.34737
LYAIIINYTK	YLR272C	YCS4	8.99	1	1	215000	507000	2.35814
VESQETLNDTIER	YLR272C	YCS4	13.27	0	1	250000	72900	0.2916
GSESQLNSTLK	YLR272C	YCS4	13.74	1	1	265000	766000	2.89057
NSKNDSANVELFK	YLR272C	YCS4	14.17	1	1	60600	188000	3.10231
NSKNDSANVELFKR	YLR272C	YCS4	12.96	0	1	89600	284000	3.16964
KLYAIIINYTK	YLR272C	YCS4	12.45	0	1	25800	203000	7.86822
TELEGSFNK	YLR272C	YCS4	15.8	1	0	117000	523000	4.47009
NDSANVELFKR	YLR272C	YCS4	11.2	1	1	625000	576000	0.9216
KVESQETLNDTIER	YLR272C	YCS4	12.72	0	1	72500	291000	4.01379
FQDSNPYVR	YLR272C	YCS4	11.53	0	2	305000	615000	2.01639
FTSLAVR	YLR272C	YCS4	15.29	0	1	603000	1170000	1.9403
AISNFLIK	YLR272C	YCS4	13.12	2	1	562000	1550000	2.75801
ENELLFGEK	YLR272C	YCS4	16.27	1	1	281000	840000	2.98932
SSNDTIEHAADITDGNNTELTK	YDR325W	YCG1	13.84	1	1	185000	141000	0.762162
IFNSVAEVFQK	YDR325W	YCG1	15.59	1	1	235000	182000	0.774468
SETQTKDENNTANDQYSSILGNSFNK	YDR325W	YCG1	13.55	1	0	49800	48700	0.977912
AIEALFQSRPDILSK	YDR325W	YCG1	12.01	1	0	129000	87400	0.677519
TTVNISAVDNTTEQSNSR	YDR325W	YCG1	16.79	2	2	80300	59100	0.73599
FVDQFIR	YDR325W	YCG1	12.86	1	0	587000	443000	0.754685
TLVASIQNDPSAEVRR	YDR325W	YCG1	10.58	1	0	115000	77000	0.669565
LVAAFIASLER	YDR325W	YCG1	15.03	1	0	109000	63700	0.584404
TAADILLR	YDR325W	YCG1	17.17	1	0	194000	46300	0.23866
EASSATIVLC+57LTR	YDR325W	YCG1	714.52	1	0	1150000	19800000	17.2174
SLLLNTLNIDNTAR	YBL097W	BRN1	14.53	0	1	194000	279000	1.43814
LLSGLAQR	YBL097W	BRN1	14.97	0	1	188000	132000	0.702128
ANLVNKESDLLEETR	YBL097W	BRN1	14.28	0	1	93100	192000	2.0623
VIFDASIKDTQNVGQGK	YBL097W	BRN1	14.36	1	1	111000	160000	1.44144
VDSVTTETGK	YBL097W	BRN1	13.49	0	1	106000	156000	1.4717
VLETTLVEFETIK	YBL097W	BRN1	11.82	1	1	46300	78200	1.68898
ALVDFDEGGAK	YBL097W	BRN1	11.23	0	1	216000	274000	1.26852
VLEIDFFK	YBL097W	BRN1	11.76	1	0	133000	196000	1.47368
ALTVVDSDSYK	YOL034W	SMC5	13.52	1	0	308000	77200	0.250649
IAKPDLSSFQPGSIIK	YOL034W	SMC5	12.51	1	0	375000	94700	0.252533
NSPNVTDIEYIDARDETIK	YOL034W	SMC5	13.76	1	0	66500	34300	0.515789
STFVC+57AVC+57LGLAGKPEYIGR	YOL034W	SMC5	12.27	1	0	180000	53000	0.294444
KGEIELHSQLLPYVK	YOL034W	SMC5	15.6	1	0	68500	15800	0.230657
LFNNVGSAGAVR	YOL034W	SMC5	10.94	0	1	628000	301000	0.479299
KSTLDALSNQK	YOL034W	SMC5	12.02	1	0	114000	44700	0.392105
ELSSADTTPPVPAETVR	YOL034W	SMC5	14.17	1	0	94700	27000	0.285111
SLTTTDKIGILNQDQDLK	YOL034W	SMC5	16.81	1	0	98100	125000	1.27421
SQEILAQTHLPEK	YOL034W	SMC5	14.04	1	0	239000	72400	0.302929
SNQAEAQSNIDQGR	YLR383W	SMC6	16.88	1	1	23800	45200	1.89916
VVDTGILNSK	YLR383W	SMC6	15.93	0	1	296000	489000	1.65203
KVIKPEFEPVPSVAR	YJR089W	BIR1	12.35	0	1	21500	306000	14.2326
SGDNSSNITAIPKEEQR	YJR089W	BIR1	16.35	0	1	13700	513000	37.4453
DSSTNILIR	YJR089W	BIR1	15.15	0	2	104000	645000	6.20192
VIKPEFEPVPSVAR	YJR089W	BIR1	14.42	0	1	103000	1680000	16.3107
SGDNSSNITAIPK	YJR089W	BIR1	11.27	0	1	240000	722000	3.00833
NLVSGTSSYPR	YJR089W	BIR1	13.68	0	1	200000	1880000	9.4
TSSIPADIHPKPR	YJR089W	BIR1	16.12	0	1	313000	323000	1.03195
ILEDVSVK	YJR089W	BIR1	17.44	0	1	185000	3950000	21.3514
KLFDEEFSGK	YJR089W	BIR1	13.47	0	1	16700	1220000	73.0539
KETSTSLADNSK	YJR089W	BIR1	10.09	0	2	60600	435000	7.17822
YINNNDATLANDKDGDLAFLIK	YJR089W	BIR1	12.78	0	2	35700	1750000	49.0196
FSVNSEEDLNFSEVK	YJR089W	BIR1	13.58	0	1	12300	276000	22.439
TFQDGVALEK	YJR089W	BIR1	14.96	0	1	78000	611000	7.83333
YFSNPDDENVINLR	YJR089W	BIR1	14.18	0	1	15400	108000	7.01299
TQIVDQNLGDIDRDKVPNGGSPEVPK	YJR089W	BIR1	15.28	0	1	1450	97300	67.1034
ETSTSLADNSK	YJR089W	BIR1	14.38	0	1	28900	304000	10.519
EAQNGEFR	YJR089W	BIR1	14.25	0	1	148000	763000	5.15541
LGFYFDPVIDPK	YJR089W	BIR1	11.69	1	1	50100	798000	15.9281
QVC+57LLIYLR	YJR089W	BIR1	12.62	0	1	68300	116000	1.69839
VSQNGNC+57YFFQTR	YJR089W	BIR1	616.02	0	2	15000	196000	13.0667
GYILHQLNLFK	YGR140W	CBF2	14.75	0	1	127000	651000	5.12598
FLVDFQLR	YGR140W	CBF2	13	1	1	73800	309000	4.18699
DRDAIIYHK	YGR140W	CBF2	13.64	0	1	1000	278000	278
EETFSNYYTTVFR	YGR140W	CBF2	10.97	0	1	66900	261000	3.90135
SPYTSYSTNAK	YGR140W	CBF2	10.1	0	1	101000	220000	2.17822
GSPILSFDILPGFNK	YGR140W	CBF2	11.46	0	1	132000	429000	3.25
FYGIPSVSK	YGR140W	CBF2	12.12	0	1	129000	468000	3.62791
SKIDDADKFIR	YGR140W	CBF2	6.59	0	1	16300	175000	10.7362
AITTNETNNTNTQVLC+57PPLLK	YGR140W	CBF2	14.5	0	2	34700	386000	11.1239
ANC+57EALYK	YGR140W	CBF2	15.86	0	1	67600	800000	11.8343
YLIADLNENTLK	YGL086W	MAD1	15.61	0	1	171000	206000	1.20468
LSQLHVLESQYENLQLENIDLK	YGL086W	MAD1	13.28	0	1	49500	73400	1.48283
NQILDLNKNYENNIVNLKR	YGL086W	MAD1	13.56	0	1	57700	92100	1.59619
NKTEDLTNELKK	YGL086W	MAD1	13.64	0	1	37800	40500	1.07143
LNTLQNEYEIEK	YGL086W	MAD1	15.72	1	1	134000	199000	1.48507
LNHELEQQK	YGL086W	MAD1	12.8	1	0	58300	107000	1.83533
AQTTIQLLQEK	YGL086W	MAD1	12.87	0	1	106000	143000	1.34906
EQLDGLYSAQNNALLEVENSETHASNK	YGL086W	MAD1	15.11	0	1	7700	10700	1.38961
QQDINPQTIFGPIPPLHTDEIFPNPR	YBR156C	SLI15	15.78	0	1	10700	50700	4.73832
SIIETLDDLNNLTTDAHSEINQR	YBR156C	SLI15	13.79	0	2	53100	210000	3.9548
AVENSDTAGSTK	YBR156C	SLI15	-844.33	0	1	9450	141000	14.9206
NLTTSQTPHR	YBR156C	SLI15	17.06	0	1	23000	161000	7
VKPPPNSGIAR	YBR156C	SLI15	12.55	0	1	1000	128000	128
SSALNNKNNANPLENIDINK	YOR195W	SLK19	14.13	0	1	15600	92300	5.91667
ELENLHENLISLQNELK	YOR195W	SLK19	13.1	0	1	30000	113000	3.76667
LLAEDLYIQYSSK	YOR195W	SLK19	13.53	0	1	25900	243000	9.38224
TSLELESLQLK	YOR195W	SLK19	11.66	0	1	88200	252000	2.85714
TLSEEIEQLNK	YOR195W	SLK19	13.1	0	1	24200	116000	4.79339
YQNKFDQLNLENK	YOR195W	SLK19	17.58	0	1	66100	225000	3.40393
NESLSFQYEK	YOR195W	SLK19	14.52	0	1	17500	128000	7.31429
GNNDKLSEYETTLNDLNSR	YOR195W	SLK19	17.07	0	1	14700	47800	3.2517
HDNFQIVAK	YOR195W	SLK19	13.97	0	1	36400	260000	7.14286
LKLQLESVPDLK	YOR195W	SLK19	16.78	0	1	28100	114000	4.05694
KNDGNIDILPLDNNLSDFYK	YMR117C	SPC24	19.22	0	1	10400	43700	4.20192
RNYPSYAQPTQSSSTSLLNAPAVTAGGSVIASK	YBL034C	STU1	16.15	0	1	1510	47000	31.1258
VSSTASASSATSR	YBL034C	STU1	13.41	1	1	85300	767000	8.99179
NYPSYAQPTQSSSTSLLNAPAVTAGGSVIASK	YBL034C	STU1	10.7	0	1	129000	854000	6.62016
KATELAIPAHLNINYQVSR	YBL034C	STU1	12.92	0	2	18100	81800	4.51934
FNDSNLSLNNSNTTSPTSK	YBL034C	STU1	15.32	0	1	13200	91100	6.90152
VSAPPSSTAATK	YBL034C	STU1	15.19	0	1	89300	207000	2.31803
ATELAIPAHLNINYQVSR	YBL034C	STU1	13.55	0	1	42500	252000	5.92941
ELLLTSQQSSSAPK	YBL034C	STU1	12.15	0	1	34700	214000	6.16715
EVQLIELISR	YBL034C	STU1	13.22	0	1	52500	277000	5.27619
VSENYTNFDDFPSNQIDLTDELSNSYSNPLIK	YBL034C	STU1	18.38	0	1	3340	61900	18.5329
FNDASFPAQIKDALQYLQK	YBL034C	STU1	16.93	0	1	1340	44800	33.4328
LYSHSSNNSSR	YBL034C	STU1	12.58	0	1	10900	75500	6.92661
LGEYETLYK	YBL034C	STU1	13.25	0	1	89200	416000	4.66368
DANFKVEDIISR	YBL034C	STU1	13.25	0	1	186000	213000	1.14516
FLNTLSENADDDGVSVR	YBL034C	STU1	15.73	0	1	6780	162000	23.8938
ESSVSFTPIDNKK	YBL034C	STU1	16.06	0	1	13200	112000	8.48485
VLQTTPDYTEQETER	YBL034C	STU1	13.4	0	2	33100	227000	6.85801
SPNDFKPFLSIEK	YBL034C	STU1	15.2	0	1	55000	685000	12.4545
DVALTEQDINSK	YBL034C	STU1	13.49	0	1	36300	322000	8.87052
LLSSSFSPQLK	YBL034C	STU1	12.67	0	1	32600	326000	10
TSSTDSVVIHDDNDKDKK	YBL034C	STU1	15.8	0	1	8580	88800	10.3497
KLKDDNEPTVK	YBL034C	STU1	15.23	0	2	30500	647000	21.2131
LLLEIFR	YBL034C	STU1	17.6	0	1	87300	459000	5.25773
KFNDASFPAQIK	YBL034C	STU1	13.51	0	1	47500	249000	5.24211
STDDTPSIPSK	YBL034C	STU1	15.04	0	2	157000	413000	2.63057
FC+57SAILLR	YBL034C	STU1	8.78	0	1	53400	313000	5.86142
HFTFAC+57HLK	YKL112W	ABF1	11.62	0	1	7220	21100	2.92244
DLAIGAHGGKK	YKL112W	ABF1	14.12	0	1	4130	55400	13.414
YGLTAEDFEKR	YKL112W	ABF1	12.38	0	2	368000	4460000	12.1196
YGLTAEDFEK	YKL112W	ABF1	11	0	1	108000	849000	7.86111
ETAQLAIDKINSYK	YKL112W	ABF1	15.51	0	1	35900	421000	11.727
ETAQLAIDKINSYKR	YKL112W	ABF1	13.05	0	3	70400	600000	8.52273
DLAIGAHGGK	YKL112W	ABF1	14.78	0	1	275000	2230000	8.10909
LLSQIAR	YKL112W	ABF1	14.66	0	1	601000	3110000	5.17471
RLLSQIAR	YKL112W	ABF1	12.99	0	1	42600	274000	6.43192
HQEISSAGTSSNTTK	YKL112W	ABF1	16.25	0	4	148000	1110000	7.5
IEPYHSHPLEDNLSLGK	YKL112W	ABF1	15.36	0	2	325000	2260000	6.95385
QQGVTIKNDTEDDSINK	YKL112W	ABF1	15.08	0	1	49700	336000	6.76056
FDQILESSYNNSNHTVSK	YKL112W	ABF1	14.72	2	5	195000	1430000	7.33333
QQGVTIKNDTEDDSINKASIDR	YKL112W	ABF1	13.61	0	1	5690	64700	11.3708
ILQNDLKFDQILESSYNNSNHTVSK	YKL112W	ABF1	14.01	0	4	92800	846000	9.11638
NDTEDDSINK	YKL112W	ABF1	12.42	0	1	13600	103000	7.57353
SNEVNGNNDDDADANNIFK	YKL112W	ABF1	489.23	0	2	7280	64400	8.84615
SNSIDYAK	YKL112W	ABF1	15	1	1	181000	1210000	6.68508
GLDDESGPTHGNDSGNHR	YKL112W	ABF1	15.56	0	2	44600	228000	5.11211
ESEVNVEKR	YLL004W	ORC3	14.07	0	1	25200	46700	1.85317
SHYTVYPSLPQSNKNDK	YLL004W	ORC3	14.72	0	1	6900	63700	9.23188
SYDLVEK	YLL004W	ORC3	12.17	0	1	100000	555000	5.55
LDVSSNK	YLL004W	ORC3	16.46	0	1	199000	391000	1.96482
FVEFILSK	YLL004W	ORC3	13.21	0	1	13200	139000	10.5303
YNVLIELTPK	YLL004W	ORC3	9.26	0	1	46000	567000	12.3261
TLDELFLK	YBL035C	POL12	15.29	1	1	72600	187000	2.57576
DC+57VQLVNFQC+57KEDGIIAQAVDDSR	YBR088C	POL30	12.96	0	1	1160	52000	44.8276
IIDGFKDC+57VQLVNFQC+57KEDGIIAQAVDDSR	YBR088C	POL30	17.69	0	3	19100	708000	37.0681
DLSQLSDSINIMITK	YBR088C	POL30	11.97	0	1	56700	428000	7.5485
IAEYSLK	YBR088C	POL30	14.41	0	2	1920000	24100000	12.5521
EDGIIAQAVDDSR	YBR088C	POL30	16.22	1	4	240000	2140000	8.91667
IEELQYDSTLSLPSSEFSK	YBR088C	POL30	13.61	2	4	73100	1270000	17.3735
SGFLQFFLAPK	YBR088C	POL30	15.27	0	4	415000	4960000	11.9518
LSSEAPALFQFDLK	YBR088C	POL30	17.02	2	11	1260000	15800000	12.5397
FEEASLFKR	YBR088C	POL30	14.48	0	6	1000	23400000	23400
IIDGFKDC+57VQLVNFQC+57K	YBR088C	POL30	12.99	0	2	179000	2150000	12.0112
FEEASLFK	YBR088C	POL30	11.84	1	1	458000	6410000	13.9956
DC+57VQLVNFQC+57K	YBR088C	POL30	11.62	0	1	18900	455000	24.0741
C+57GNNTDTLTLIADNTPDSIILLFEDTK	YBR088C	POL30	11.65	0	1	17900	107000	5.97765
IQTSSIQLK	YOL006C	TOP1	14.12	0	1	145000	479000	3.30345
YEHVTLKPPNTVIFDFLGK	YOL006C	TOP1	11.8	0	1	44100	102000	2.31293
AILQLDKDLLK	YOL006C	TOP1	14.37	0	1	54800	231000	4.21533
RVNPEDIVLNLSK	YOL006C	TOP1	12.26	0	1	71400	192000	2.68908
DKEENSQVSLGTSK	YOL006C	TOP1	15.14	0	2	33900	120000	3.53982
DYYGC+57YPLR	YNL088W	TOP2	13.17	1	2	835000	3680000	4.40719
C+57EIPLEYINK	YNL088W	TOP2	17.19	1	0	390000	2220000	5.69231
LC+57NIFSTEFILETADLNVGQK	YNL088W	TOP2	14.53	0	1	394000	2200000	5.58376
KVLYGC+57FK	YNL088W	TOP2	13.38	0	1	175000	1010000	5.77143
KVLYGC+57FKK	YNL088W	TOP2	14.03	0	1	168000	595000	3.54167
C+57TLVLTEGDSALSLAVAGLAVVGR	YNL088W	TOP2	16.9	1	2	735000	3680000	5.0068
ELILFSLADNIR	YNL088W	TOP2	15.09	1	0	1330000	5850000	4.3985
DINVYLNGK	YNL088W	TOP2	960.72	1	1	203000	1210000	5.96059
QYEPGTVLDPTLK	YNL088W	TOP2	16.06	0	1	800000	1800000	2.25
SDIPTILYER	YNL088W	TOP2	14.04	0	1	711000	3150000	4.43038
GLGTSLAQEVR	YNL088W	TOP2	17.26	1	2	2150000	9450000	4.39535
IKLEDKNFER	YNL088W	TOP2	15.46	0	1	4990	33300	6.67335
ISQLEHILK	YNL088W	TOP2	12.67	1	0	203000	1260000	6.2069
EIPISDFINK	YNL088W	TOP2	11.9	1	2	1090000	6160000	5.65138
MFEIADANEENALKK	YNL088W	TOP2	12.92	0	1	99600	508000	5.1004
KLVDDEDYDPSKK	YNL088W	TOP2	14.2	0	1	23200	194000	8.36207
LVDDEDYDPSK	YNL088W	TOP2	16.25	0	1	56300	365000	6.48313
EASADQILK	YNL088W	TOP2	14.64	0	1	910000	6140000	6.74725
QLDNGEDGAAK	YNL088W	TOP2	12.43	1	4	356000	2270000	6.3764
ISEILKK	YNL088W	TOP2	12.39	0	1	104000	921000	8.85577
IEQIGDNVLEITELPAR	YNL088W	TOP2	12.75	2	3	949000	3950000	4.16228
NAEIQAIKK	YNL088W	TOP2	17.45	0	2	311000	3040000	9.77492
YNSVNEILSEFYYVR	YNL088W	TOP2	13.84	0	1	881000	2890000	3.28036
EGKPYYGSPNDEIAEQINDVK	YNL088W	TOP2	17.15	0	2	12300	48700	3.95935
EYFSNLDR	YNL088W	TOP2	16.97	0	1	1270000	5680000	4.47244
IFHPADDPLYK	YNL088W	TOP2	12.52	1	1	297000	1480000	4.98316
NYVELYLK	YNL088W	TOP2	12.47	1	0	852000	4980000	5.84507
YIYTELNK	YNL088W	TOP2	13.68	1	2	778000	4950000	6.36247
KIGFYER	YNL088W	TOP2	12.56	0	1	191000	1450000	7.59162
NVTIVPGLFK	YNL088W	TOP2	14.04	1	2	1220000	6940000	5.68852
TPSVSETKTEEEENAPSSTSSSSIFDIK	YNL088W	TOP2	16.57	0	1	53900	318000	5.89981
IFDEILVNAADNK	YNL088W	TOP2	16.37	1	3	747000	4370000	5.85007
IFHSLQGNDKDYIDLAFSK	YNL088W	TOP2	456.66	0	3	291000	2940000	10.1031
EKTPSVSETKTEEEENAPSSTSSSSIFDIK	YNL088W	TOP2	16.81	0	1	25300	147000	5.81028
KIFHPADDPLYK	YNL088W	TOP2	10.58	1	1	399000	2960000	7.41855
KYNSVNEILSEFYYVR	YNL088W	TOP2	11.15	0	1	135000	694000	5.14074
ETELENLLK	YNL088W	TOP2	13.76	0	1	492000	3060000	6.21951
IDVNIHAEEHTIEVK	YNL088W	TOP2	15.98	0	2	76200	636000	8.34646
KISTIFDK	YNL088W	TOP2	12.29	0	1	93600	350000	3.73932
IFHSLQGNDKDYIDLAFSKK	YNL088W	TOP2	11.95	0	2	38300	243000	6.34465
QKQEKETELENLLK	YNL088W	TOP2	14.18	0	2	41800	61800	1.47847
VYDINGSVR	YNL088W	TOP2	18.29	0	2	532000	2550000	4.79323
VTFKPDLTR	YNL088W	TOP2	10.22	0	1	56400	596000	10.5674
TPSVSETK	YNL088W	TOP2	16.56	0	1	17600	127000	7.21591
RVYDINGSVR	YNL088W	TOP2	13.41	0	1	51900	290000	5.58767
EYLLLGLSGNDK	YNL088W	TOP2	11.72	0	1	58200	498000	8.5567
QILQTNDKTSNK	YAL027W	YAL027W	13.28	0	1	23100	105000	4.54545
VGHSTDFQINVLPK	YAL027W	YAL027W	13.55	0	1	33900	380000	11.2094
FLNINPFTK	YBR114W	RAD16	14.78	0	2	96600	609000	6.30435
DFFNEEEKDLYR	YBR114W	RAD16	13.23	0	1	18500	270000	14.5946
FGVEGPGLESFNNIQTLLK	YBR114W	RAD16	11.82	0	1	52600	391000	7.43346
FC+57IEDSIEAR	YBR114W	RAD16	13.43	0	1	71900	505000	7.02364
LQSVRPTTVGPISSNR	YPR180W	AOS1	11.59	1	1	460000	308000	0.669565
VTSILPLTLSLLQYGLNQK	YPR180W	AOS1	11.03	2	0	5960000	4400000	0.738255
VEKLSEDEIALYDR	YPR180W	AOS1	13.29	0	1	1010000	633000	0.626733
IQDLNPR	YPR180W	AOS1	12.35	1	1	5590000	4410000	0.788909
SIIEVTTR	YPR180W	AOS1	12.8	1	2	6890000	5520000	0.801161
GIEFAPVAAIIGGAVAQDVINILGK	YPR180W	AOS1	16.12	2	1	1240000	843000	0.679839
DDYIQQFIK	YPR180W	AOS1	12.98	0	1	509000	390000	0.766208
LSEDEIALYDR	YPR180W	AOS1	15.32	3	2	4160000	3210000	0.771635
TKNC+57YRPLNEVLSTATLK	YPR180W	AOS1	12.73	2	1	90800	96200	1.05947
NC+57YRPLNEVLSTATLK	YPR180W	AOS1	13.77	4	1	3890000	2900000	0.745501
NC+57YRPLNEVLSTATLKEK	YPR180W	AOS1	16.3	0	2	194000	485000	2.5
ASNLSQNRYLSNPK	YDR390C	UBA2	12.1	0	1	97600	84800	0.868852
LLFDYDFEDLNDR	YDR390C	UBA2	14.74	5	4	12600000	10500000	0.833333
IIPAIATTNAIVAGASSLISLR	YDR390C	UBA2	13.41	1	0	59300	50200	0.846543
EQNHIEFDKDDADTLEFVATAANIR	YDR390C	UBA2	16.58	6	5	618000	513000	0.830097
NC+57PVC+57SK	YDR390C	UBA2	15.46	0	1	248000	206000	0.830645
AVQHFNNSK	YDR390C	UBA2	10.62	1	0	2130000	2020000	0.948357
QIAGNIIPAIATTNAIVAGASSLISLR	YDR390C	UBA2	15.24	5	3	4090000	2780000	0.679707
SASNSVGTIQEQISNFINITQK	YDR390C	UBA2	15.87	0	2	99200	78600	0.792339
YTDLNMAFTAK	YDR390C	UBA2	13.01	2	2	528000	556000	1.05303
TEC+57FEC+57TKK	YDR390C	UBA2	12.21	2	1	374000	388000	1.03743
GADVVATTNSHGK	YDR390C	UBA2	15.65	8	9	14500000	13800000	0.951724
ASNLSQNR	YDR390C	UBA2	14.21	1	4	5570000	4610000	0.827648
IKQETNELYELQK	YDR390C	UBA2	15.45	8	6	13000000	12100000	0.930769
ISQFLSLPLIESGTAGFDGYMQPIIPGKTEC+57FEC+57TK	YDR390C	UBA2	6.86	0	2	8590	146000	16.9965
LSDFVVLIR	YDR390C	UBA2	15.76	3	3	18500000	16600000	0.897297
TKPVPLSDSQINTPTK	YDR390C	UBA2	14.97	9	9	15500000	11500000	0.741935
IPEILNK	YDR390C	UBA2	14.24	0	1	6090000	4980000	0.817734
YSYPQDISLLDASNQR	YDR390C	UBA2	539.07	3	3	6070000	4400000	0.724876
LFIQDINK	YDR390C	UBA2	15.21	0	5	16500000	16100000	0.975758
PRETSLVTIIGEDSYK	YDR390C	UBA2	11.17	1	0	651000	405000	0.62212
KRPVDTEISEAPSNK	YDR390C	UBA2	15.6	2	0	108000	80700	0.747222
TAQSASNSVGTIQEQISNFINITQK	YDR390C	UBA2	380.2	7	8	1910000	1470000	0.769634
EKYSYPQDISLLDASNQR	YDR390C	UBA2	12.59	8	8	20300000	16100000	0.793103
DASRIPEILNK	YDR390C	UBA2	15.29	3	5	17800000	14500000	0.814607
ETSLVTIIGEDSYK	YDR390C	UBA2	12.02	1	1	1470000	1490000	1.01361
PRETSLVTIIGEDSYKK	YDR390C	UBA2	12.12	2	0	2290000	2040000	0.89083
RPVDTEISEAPSNKR	YDR390C	UBA2	12.76	1	0	191000	126000	0.659686
ANNSPSKNEEEEKNEK	YDR390C	UBA2	17.96	2	1	53000	34600	0.65283
TKLVNEPTNSDIVELD	YDR390C	UBA2	14.09	2	1	2890000	2150000	0.743945
LSSDC+57LNK	YDR390C	UBA2	14.7	1	2	11600000	11800000	1.01724
C+57LLVGAGGIGSELLK	YDR390C	UBA2	13.44	1	1	3640000	3440000	0.945055
TFPVC+57TIR	YDR390C	UBA2	13.67	1	1	25600000	20600000	0.804688
WEAGIPGK	YDL064W	UBC9	13.63	1	1	2870000	1570000	0.547038
DHPFGFYAKPVK	YDL064W	UBC9	15.94	8	8	18300000	9640000	0.526776
DHPFGFYAKPVKK	YDL064W	UBC9	14.41	1	1	380000	230000	0.605263
STNTDILTEK	YDR409W	SIZ1	12.74	0	1	158000	1200000	7.59494
GATILSNNGLDQR	YDR409W	SIZ1	10.81	0	1	330000	576000	1.74545
TPLNVTAVDNSSHLISPDVSVSSPTPR	YDR409W	SIZ1	15.91	0	1	30400	359000	11.8092
LIVNPFIPR	YDR409W	SIZ1	15.84	0	1	176000	1910000	10.8523
GTPLSAITVR	YDR409W	SIZ1	3.41	0	1	474000	728000	1.53586
APPPTNPDASSSSSSFAVPTIHFK	YDR409W	SIZ1	15.1	1	2	161000	642000	3.98758
ADYNLLSNPNSK	YDR409W	SIZ1	13.24	0	1	56600	786000	13.8869
NNSLPTTEAITR	YDR409W	SIZ1	12.13	0	2	68700	448000	6.52111
VIPEYLGNSSSYIGK	YDR409W	SIZ1	11.8	0	1	56100	1070000	19.0731
NTASNASSSALSTPPLIR	YDR409W	SIZ1	18.35	0	1	20000	215000	10.75
QNSTPVLPTLPQNVPIR	YDR409W	SIZ1	15.54	0	2	28200	318000	11.2766
NFLQNALVVGK	YDR409W	SIZ1	11.72	0	1	167000	1190000	7.12575
GPSTPLLPAVLQNLTNQTEAQR	YOR156C	NFI1	14.19	0	2	19100	109000	5.70681
NPYGPNYNTTAQDR	YOR156C	NFI1	13.26	0	1	19200	129000	6.71875
SLDLSITGK	YOR156C	NFI1	14.53	0	1	81900	428000	5.22589
SFLNQGATTNINDTPTNNSSINSFVTATNGDSR	YOR156C	NFI1	15.93	0	1	5890	75000	12.7334
SSAAPPPPPR	YCR088W	ABP1	12.15	1	1	168000	122000	0.72619
NVASGAPVQKEEPEQEEIAPSLPSR	YCR088W	ABP1	16.21	1	1	130000	87900	0.676154
FPASSSTGGISHSTVTNVQR	YNL042W	BOP3	18.73	0	3	30000	173000	5.76667
QQYYKLENLNR	YNL042W	BOP3	16.79	0	1	39800	308000	7.73869
IGASAVAALNDNISIKEEDVAR	YNL042W	BOP3	17.09	0	4	58200	1170000	20.1031
SQESPLNK	YNL042W	BOP3	15.25	0	1	62800	555000	8.83758
STSSFGVIDLSIIDEAKEK	YNL042W	BOP3	16.24	1	2	54800	1080000	19.708
QPSPYKFPASSSTGGISHSTVTNVQR	YNL042W	BOP3	14.31	0	2	111000	1600000	14.4144
STSSFGVIDLSIIDEAK	YNL042W	BOP3	13.74	0	1	154000	686000	4.45455
AGGNQPHNNTEGTQSSENLPR	YNL042W	BOP3	14.55	1	1	104000	786000	7.55769
LASSSGLPINQIHK	YNL042W	BOP3	17.17	1	2	459000	3840000	8.36601
AAAPTVVFLDELDSIAK	YDL126C	CDC48	11.93	0	2	181000	1030000	5.69061
ATQGFSGADLLYIVQR	YDL126C	CDC48	16.14	2	2	614000	2370000	3.85993
YAIKDSIEAHR	YDL126C	CDC48	11.34	1	2	376000	2520000	6.70213
SVSDAELR	YDL126C	CDC48	15.27	1	1	312000	865000	2.77244
RSVSDAELR	YDL126C	CDC48	14.33	0	1	75300	458000	6.08234
GVLFYGPPGTGK	YDL126C	CDC48	-14.15	2	3	636000	4080000	6.41509
AVATEVSANFISVK	YDL126C	CDC48	12.8	1	3	947000	3470000	3.6642
LSILNAQLR	YDL126C	CDC48	17.23	0	1	1060000	4070000	3.83962
EVDIGIPDATGR	YDL126C	CDC48	12.7	1	1	345000	1400000	4.05797
SNVVVIAATNRPNSIDPALR	YDL126C	CDC48	15.74	1	0	89900	379000	4.2158
KAFEEAEK	YDL126C	CDC48	14.35	0	1	109000	792000	7.26606
TPLEPGLELTAIAK	YDL126C	CDC48	15.8	0	1	348000	1600000	4.5977
GGSLGDAGGASDR	YDL126C	CDC48	13.8	0	1	349000	1400000	4.01146
AFEEAEK	YDL126C	CDC48	16.94	0	1	74100	414000	5.58704
LDQLIYVPLPDENAR	YDL126C	CDC48	13.32	1	0	448000	1650000	3.68304
FALGNSNPSALR	YDL126C	CDC48	11.85	0	3	888000	3500000	3.94144
KTPLEPGLELTAIAK	YDL126C	CDC48	13.63	1	2	650000	3100000	4.76923
LGDLVTIHPC+57PDIK	YDL126C	CDC48	12.15	1	2	748000	3060000	4.09091
IRLGDLVTIHPC+57PDIK	YDL126C	CDC48	16.76	0	1	46600	286000	6.13734
ILYLVGK	YLR429W	CRN1	14.88	1	0	112000	444000	3.96429
FSQLFDR	YBL047C	EDE1	12.89	0	1	86300	247000	2.86211
NIEYANNVR	YBL047C	EDE1	10.51	0	1	110000	209000	1.9
FVETTVENSNLNVNR	YBL047C	EDE1	12.25	1	1	15100	37300	2.4702
LNELTTDLQESQTK	YBL047C	EDE1	14.18	0	1	52600	136000	2.58555
IQGPNYVPGKKDDLFIK	YDR385W|YOR133W	EFT2|EFT1	17.57	1	0	216000	420000	1.94444
FSVSPVVQVAVEVK	YDR385W|YOR133W	EFT2|EFT1	14.23	0	1	941000	2110000	2.2423
ALLELQVSK	YDR385W|YOR133W	EFT2|EFT1	16.94	0	1	251000	278000	1.10757
ALLELQVSKEDLYQTFAR	YDR385W|YOR133W	EFT2|EFT1	12.55	0	1	427000	907000	2.12412
STLTDSLVQR	YDR385W|YOR133W	EFT2|EFT1	13.47	1	1	1050000	1750000	1.66667
ETVESESSQTALSK	YDR385W|YOR133W	EFT2|EFT1	16.28	2	2	245000	514000	2.09796
AGEIVLAAR	YDR385W|YOR133W	EFT2|EFT1	10.88	1	1	1470000	2810000	1.91156
AEPIDEEVSLAIENGIINPR	YDR385W|YOR133W	EFT2|EFT1	11.04	0	1	231000	294000	1.27273
AEQLYEGPADDANC+57IAIK	YDR385W|YOR133W	EFT2|EFT1	16.1	0	2	226000	438000	1.93805
TAGIQIVADDLTVTNPAR	YHR174W	ENO2	13.95	2	2	2210000	1340000	0.606335
TFAEAMR	YHR174W	ENO2	13.63	0	1	170000	162000	0.952941
IEEELGDK	YHR174W	ENO2	12.75	0	1	681000	653000	0.958884
LNLTQEAK	YLL026W	HSP104	12.1	1	0	473000	465000	0.983087
IEVAEPSVR	YLL026W	HSP104	17.71	1	1	359000	228000	0.635097
ILDSALVTAAQLAK	YLL026W	HSP104	12.72	1	0	1500000	504000	0.336
QPASFLFLGLSGSGK	YLL026W	HSP104	14.24	1	0	219000	102000	0.465753
SNPC+57LIGEPGIGK	YLL026W	HSP104	16.31	1	0	337000	168000	0.498516
RLPDSALDLVDISC+57AGVAVAR	YLL026W	HSP104	16.95	1	0	205000	110000	0.536585
IYKIPDGKPENQFAFSGEAK	YBR011C	IPP1	14.99	1	1	241000	201000	0.834025
LEITKEETLNPIIQDTK	YBR011C	IPP1	12.03	0	1	430000	2720000	6.32558
VIAIDINDPLAPK	YBR011C	IPP1	13.19	0	1	869000	666000	0.766398
IPDGKPENQFAFSGEAK	YBR011C	IPP1	17.05	0	1	177000	169000	0.954802
AVGDNDPIDVLEIGETIAYTGQVK	YBR011C	IPP1	11.87	1	0	302000	284000	0.940397
GIDLTNVTLPDTPTYSK	YBR011C	IPP1	10.02	1	1	529000	381000	0.720227
AASDAIPPASPK	YBR011C	IPP1	15.01	1	0	152000	127000	0.835526
SGSATQFDATDFATNEDLVELVK	YKL142W	MRP8	16.86	2	7	118000	1890000	16.0169
FSKDELDDAFNDVAR	YKL142W	MRP8	16.23	1	4	213000	6510000	30.5634
LPPTLKEQEDFENFLEGK	YKL142W	MRP8	19.61	0	3	307000	3350000	10.9121
VLELQLDKQKHDVTDFDSK	YKL142W	MRP8	12.6	0	1	23400	379000	16.1966
YLGLSLR	YKL142W	MRP8	13.25	1	1	2350000	18300000	7.78723
KSGSATQFDATDFATNEDLVELVK	YKL142W	MRP8	18.78	0	2	32600	1190000	36.5031
VLELQLDK	YKL142W	MRP8	14.48	1	5	1300000	15800000	12.1538
VEAFHINETTDEEISKELEK	YKL142W	MRP8	11.68	0	2	18300	214000	11.694
LVNSLKKDDDDVIAPLPNADGDIPAISDGVFPK	YKL142W	MRP8	19.36	0	2	14700	526000	35.7823
RLVNSLK	YKL142W	MRP8	14.14	0	1	153000	6190000	40.4575
QVSELQDLVKK	YKL142W	MRP8	12.8	0	2	132000	5800000	43.9394
SLKEFKDIPDLK	YKL142W	MRP8	14.46	0	1	60800	820000	13.4868
KQSLIISK	YKL142W	MRP8	13.92	0	1	130000	4840000	37.2308
KDDDDVIAPLPNADGDIPAISDGVFPK	YKL142W	MRP8	18.2	0	1	1000	64600	64.6
HDVTDFDSK	YKL142W	MRP8	12.77	1	2	101000	1530000	15.1485
QVSELQDLVK	YKL142W	MRP8	16.87	1	3	650000	7400000	11.3846
ELQGELNFIEER	YKL142W	MRP8	15.73	1	1	3140000	11600000	3.69427
SSIGSGNLASESGSSTYNTK	YOL070C	YOL070C	10.89	1	1	122000	72500	0.594262
LVDSLSR	YOL070C	YOL070C	12.99	0	1	388000	878000	2.26289
ADQSDVFKPPSR	YOL070C	YOL070C	12.95	1	1	159000	119000	0.748428
STFFQAITR	YBR025C	YBR025C	13.5	0	1	340000	244000	0.717647
AGIVGLANVGK	YBR025C	YBR025C	11.7	1	1	382000	151000	0.395288
SVDSIYQVVR	YBR025C	YBR025C	12.66	1	1	440000	290000	0.659091
GASAGEGLGNAFLSHIR	YBR025C	YBR025C	14.08	1	1	391000	330000	0.84399
TASEVPAHLTVYDIAGLTK	YBR025C	YBR025C	12.47	1	2	272000	188000	0.691176
ASEEIISFR	YDR071C	PAA1	11.67	0	1	305000	675000	2.21311
IVLIAHEPLIPFYER	YDR071C	PAA1	10.65	0	1	224000	441000	1.96875
TTYVTQRPVYLGLPANLVDLNVPAK	YLR044C	PDC1	12.49	3	2	2710000	1620000	0.597786
NPVILADAC+57C+57SR	YLR044C	PDC1	12.78	1	0	2280000	1450000	0.635965
GYKPVAVPAR	YLR044C	PDC1	16.06	1	0	362000	274000	0.756906
DAKNPVILADAC+57C+57SR	YLR044C	PDC1	16.55	0	1	1560000	1190000	0.762821
LLTTIADAAK	YLR044C	PDC1	13.16	1	1	7460000	6350000	0.851206
YGGVYVGTLSKPEVK	YLR044C	PDC1	17.96	0	2	4530000	3560000	0.785872
VDFNVPLDGK	YCR012W	PGK1	13.58	1	0	2070000	966000	0.466667
KLFAATVAK	YCR012W	PGK1	13.88	0	1	5500000	3120000	0.567273
AAGFLLEK	YCR012W	PGK1	13.41	1	1	8980000	4540000	0.505568
VLENTEIGDSIFDK	YCR012W	PGK1	10.94	1	0	3120000	1620000	0.519231
ELQSLLGK	YCR012W	PGK1	13.39	1	1	5960000	3100000	0.520134
ISHVSTGGGASLELLEGK	YCR012W	PGK1	15.37	6	2	5920000	3180000	0.537162
VDFNVPLDGKK	YCR012W	PGK1	15.44	6	4	13100000	6390000	0.487786
IVAALPTIK	YCR012W	PGK1	13.27	0	1	10000000	4840000	0.484
ALLDEVVK	YCR012W	PGK1	16.34	1	1	8990000	4990000	0.555061
LSVQDLDLKDK	YCR012W	PGK1	14.89	1	0	336000	2210000	6.57738
KVLENTEIGDSIFDKAGAEIVPK	YCR012W	PGK1	15.3	1	2	216000	125000	0.578704
ALENPTRPFLAILGGAK	YCR012W	PGK1	15.37	3	1	11500000	5330000	0.463478
ELPGVAFLSEK	YCR012W	PGK1	16.21	1	1	3830000	1760000	0.45953
LSVQDLDLKDKR	YCR012W	PGK1	15.16	1	0	1540000	894000	0.580519
YGVTDKISHVSTGGGASLELLEGK	YCR012W	PGK1	18.58	2	1	505000	266000	0.526733
SSAAGNTVIIGGGDTATVAKK	YCR012W	PGK1	16.01	3	1	1480000	835000	0.564189
KYGVTDK	YCR012W	PGK1	13.9	1	1	2610000	1580000	0.605364
HELSSLADVYINDAFGTAHR	YCR012W	PGK1	14.81	2	3	683000	340000	0.497804
LSVQDLDLK	YCR012W	PGK1	15.9	1	0	79000	37700	0.477215
SSAAGNTVIIGGGDTATVAK	YCR012W	PGK1	15.9	9	6	2000000	1020000	0.51
KYGVTDKISHVSTGGGASLELLEGK	YCR012W	PGK1	15.89	1	0	51800	26300	0.507722
VLENTEIGDSIFDKAGAEIVPK	YCR012W	PGK1	14.73	3	2	4120000	2010000	0.487864
ELPGVAFLSEKK	YCR012W	PGK1	12.89	1	0	755000	357000	0.472848
FRHELSSLADVYINDAFGTAHR	YCR012W	PGK1	16.84	3	0	369000	162000	0.439024
YHIEEEGSR	YCR012W	PGK1	11.5	0	1	1450000	990000	0.682759
ASAPGSVILLENLR	YCR012W	PGK1	13.03	3	3	11600000	5270000	0.45431
AGAEIVPK	YCR012W	PGK1	12.48	0	1	4140000	2090000	0.504831
YVVLASHLGRPNGER	YCR012W	PGK1	595.47	0	2	1570000	726000	0.46242
ELQSLLGKDVTFLNDC+57VGPEVEAAVK	YCR012W	PGK1	12.99	2	2	757000	355000	0.468956
DVTFLNDC+57VGPEVEAAVK	YCR012W	PGK1	15.17	3	2	3230000	1460000	0.452012
INQDEQVKENIC+57GISSSYVSK	YOR191W	RIS1	13.86	0	1	26100	110000	4.21456
FLNIIEEFRK	YOR191W	RIS1	14.83	0	1	140000	298000	2.12857
IVEVDESR	YOR191W	RIS1	13.05	0	1	55000	141000	2.56364
TPALPSNLSSVESSLKNETAKVEGK	YOR191W	RIS1	13.63	1	1	20900	40100	1.91866
TITDSTFNNEK	YOR191W	RIS1	12.83	1	1	87700	158000	1.8016
KLDGEQNQLPAVPHIQALNR	YOR191W	RIS1	16.84	0	1	28900	32600	1.12803
DLPIESSAFQDSETQNNSK	YOR191W	RIS1	14.39	0	1	27100	56100	2.07011
TNISNNETFDTILSK	YOR191W	RIS1	13.48	0	1	130000	221000	1.7
GVTTTSYR	YOR191W	RIS1	14.63	1	1	231000	331000	1.4329
LNLNNKPSQQQFSDPETK	YOR191W	RIS1	19.43	1	1	25800	32200	1.24806
TISSTQQILVDEAENQLNK	YOR191W	RIS1	13.55	0	1	31000	52700	1.7
EVPAVVNEKEVPAEPETQPPVQVK	YER120W	SCS2	14.3	1	1	130000	123000	0.946154
FLVITLPSPYDLNGK	YER120W	SCS2	12.16	0	1	688000	657000	0.954942
KEEVPPVVQK	YER120W	SCS2	15.93	1	2	561000	728000	1.29768
DKFLVITLPSPYDLNGK	YER120W	SCS2	14.34	2	2	307000	376000	1.22476
SPLTEQSTEYASISNNSDQTIAFK	YER120W	SCS2	12.15	1	2	356000	381000	1.07022
EVPAEPETQPPVQVK	YER120W	SCS2	11.28	2	1	580000	577000	0.994828
YLISPDVHPAQNQNIQENKETVEPVVQDSEPK	YER120W	SCS2	14	1	1	350000	340000	0.971429
TEQSTEYASISNNSDQTIAFK	YER120W	SCS2	10.45	0	1	11200	35400	3.16071
QTSNSTPAPQNQIK	YER120W	SCS2	16.22	1	1	543000	546000	1.00552
YLISPDVHPAQNQNIQENK	YER120W	SCS2	10.59	1	1	235000	213000	0.906383
HAFVNPTENSQVKK	YLL021W	SPA2	12.99	0	1	10600	114000	10.7547
SVEKTPSSATLKK	YLL021W	SPA2	13.84	0	1	3670	33400	9.10082
IGEDANQPDYLLPK	YLL021W	SPA2	12.39	0	1	29300	272000	9.28328
EAKPALNPIVTDSDLPDSQVLAR	YLL021W	SPA2	14.62	0	1	24300	229000	9.42387
DIASSEPIENVDPPK	YLL021W	SPA2	17.29	0	1	23700	234000	9.87342
LAGIAFDVAK	YLL021W	SPA2	994.28	0	1	380000	2010000	5.28947
SDITNEISVKPTSSIADKLK	YLL021W	SPA2	13.16	0	1	29700	163000	5.48822
DIFHYYVSLK	YLL021W	SPA2	11.35	0	1	33200	267000	8.04217
TVEEASLKDEINYLNSK	YLL021W	SPA2	15.07	0	2	26400	423000	16.0227
LSSSQFYELSTDVSDELQR	YLL021W	SPA2	19.82	0	1	1000	57900	57.9
ISEFELHQK	YLL021W	SPA2	15.17	0	1	1000	67500	67.5
TSTNSSSVTQVAPNVSVQPSLVIPK	YLL021W	SPA2	18.04	1	3	79200	383000	4.83586
AVTSASNSASSNISEIPK	YLL021W	SPA2	13.72	1	0	23500	119000	5.06383
ETNKPHTETITSVEPTNK	YLL021W	SPA2	13.26	0	2	11300	70200	6.21239
INYTIDESFQK	YLL021W	SPA2	12.95	0	1	126000	391000	3.10317
ASGTVVVADTGDFGSIAK	YLR354C	TAL1	19.9	1	1	1010000	1130000	1.11881
LIDVAVEYGK	YLR354C	TAL1	12.91	1	1	499000	575000	1.1523
DYKGEADPGVISVK	YLR354C	TAL1	13.84	0	1	80000	111000	1.3875
LIDVAVEYGKK	YLR354C	TAL1	12.29	0	2	1190000	1620000	1.36134
LFEQEGVSK	YLR354C	TAL1	14.94	1	1	1990000	2270000	1.1407
NLAGVDYLTISPALLDK	YLR354C	TAL1	11.86	1	1	517000	528000	1.02128
LLVEFGK	YLR354C	TAL1	12.77	1	0	3180000	2720000	0.855346
VANNSLEQLK	YLR354C	TAL1	14.76	0	1	1710000	2530000	1.47953
LSFDTQATIEK	YLR354C	TAL1	12.52	2	1	851000	1050000	1.23384
FSADIVTLFDLIEKK	YLR354C	TAL1	12.92	0	1	1060000	1470000	1.38679
FQPQDSTTNPSLILAAAK	YLR354C	TAL1	11.88	2	2	799000	752000	0.941176
STDEIKNLAGVDYLTISPALLDK	YLR354C	TAL1	14.03	2	1	427000	489000	1.1452
TTEEQVENAVDR	YLR354C	TAL1	17.76	1	2	462000	459000	0.993506
SSTGKDYKGEADPGVISVK	YLR354C	TAL1	13.97	2	0	110000	115000	1.04545
VHAC+57IGGTSFVEDAEGLR	YJL138C|YKR059W	TIF2|TIF1	15.05	2	2	696000	1660000	2.38506
VHAC+57IGGTSFVEDAEGLRDAQIVVGTPGR	YJL138C|YKR059W	TIF2|TIF1	14.6	4	3	1350000	3480000	2.57778
GIDVQQVSLVINYDLPANK	YJL138C|YKR059W	TIF2|TIF1	16.36	0	1	183000	366000	2
GVFGYGFEEPSAIQQR	YJL138C|YKR059W	TIF2|TIF1	11.97	3	6	3580000	6960000	1.94413
AIMPIIEGHDVLAQAQSGTGK	YJL138C|YKR059W	TIF2|TIF1	16.73	1	1	420000	835000	1.9881
ELALQIQK	YJL138C|YKR059W	TIF2|TIF1	13.45	0	1	4620000	12800000	2.77056
ILVKKDELTLEGIK	YJL138C|YKR059W	TIF2|TIF1	14.09	0	1	275000	759000	2.76
TGTFSIAALQR	YJL138C|YKR059W	TIF2|TIF1	17.78	1	4	6840000	15200000	2.22222
NDKFTVSAIYSDLPQQER	YJL138C|YKR059W	TIF2|TIF1	13.75	1	2	221000	453000	2.04977
KDELTLEGIK	YJL138C|YKR059W	TIF2|TIF1	14.26	2	7	2390000	7690000	3.21757
GIDVQQVSLVINYDLPANKENYIHR	YJL138C|YKR059W	TIF2|TIF1	355.78	2	6	806000	1940000	2.40695
APQALMLAPTR	YJL138C|YKR059W	TIF2|TIF1	12.29	0	1	94200	214000	2.27176
DELTLEGIK	YJL138C|YKR059W	TIF2|TIF1	11.79	0	1	323000	882000	2.73065
FTVSAIYSDLPQQER	YJL138C|YKR059W	TIF2|TIF1	9.57	1	0	284000	560000	1.97183
LRNDKFTVSAIYSDLPQQER	YJL138C|YKR059W	TIF2|TIF1	16.31	0	2	586000	1500000	2.55973
ILISTDLLAR	YJL138C|YKR059W	TIF2|TIF1	17.94	2	2	7570000	17200000	2.27213
VFDNIQR	YJL138C|YKR059W	TIF2|TIF1	14.29	1	2	6890000	16300000	2.36575
DAQIVVGTPGR	YJL138C|YKR059W	TIF2|TIF1	12.93	1	0	3390000	1950000	0.575221
SFVVPQEVYDHYQK	YPR074C	TKL1	13.15	1	0	446000	338000	0.757848
FGFNPDKSFVVPQEVYDHYQK	YPR074C	TKL1	12.76	1	0	125000	136000	1.088
ILAVDTVSK	YPR074C	TKL1	17.64	1	0	761000	1030000	1.35348
KFPELGAELAR	YPR074C	TKL1	11.76	1	1	594000	529000	0.890572
QNLPQLEGSSIESASK	YPR074C	TKL1	15.79	1	1	230000	214000	0.930435
TQFTDIDKLAVSTIR	YPR074C	TKL1	14.33	1	1	423000	489000	1.15603
AETAAQDVQQK	YOL109W	ZEO1	14.19	1	1	1220000	1110000	0.909836
QASAAVSEK	YOL109W	ZEO1	10.88	1	0	197000	166000	0.84264
GC+57VGTSYK	YMR111C	YMR111C	15.11	0	1	126000	1970000	15.6349
RGC+57VGTSYK	YMR111C	YMR111C	11.37	0	3	316000	1170000	3.70253
TITTSPTGVSR	YMR111C	YMR111C	11.76	1	1	531000	3300000	6.21469
IKETPETNFNAFLIAQLTR	YMR111C	YMR111C	9.98	0	2	108000	3330000	30.8333
IIDIKDDPSKYGLSLPENK	YMR111C	YMR111C	11.92	0	4	38900	2210000	56.8123
FIDHTGENVTPQEAAR	YMR111C	YMR111C	13.43	1	1	437000	3580000	8.19222
IRFIDHTGENVTPQEAAR	YMR111C	YMR111C	15.45	0	1	17500	193000	11.0286
YGLSLPENK	YMR111C	YMR111C	12.14	1	1	336000	2750000	8.18452
EYFEGLPGQPSVLSLERR	YMR111C	YMR111C	14.1	0	1	176000	693000	3.9375
FRPTDAAQPPIVSTSTSASATEPTNR	YMR111C	YMR111C	14.72	0	1	4480	108000	24.1071
IFLLEER	YMR111C	YMR111C	14.67	1	1	260000	2440000	9.38462
EYFEGLPGQPSVLSLER	YMR111C	YMR111C	13.82	0	1	377000	3210000	8.51459
RIIDIKDDPSK	YMR111C	YMR111C	13.63	0	1	8130	117000	14.3911
INPLFRPTDAAQPPIVSTSTSASATEPTNR	YMR111C	YMR111C	18.34	2	9	178000	5550000	31.1798
NLPLNNPDSVSNADDSNNQLDGTGNENDIR	YMR111C	YMR111C	17.03	1	2	71900	643000	8.94298
EQELFFLENQK	YMR111C	YMR111C	15.15	1	1	3050000	2140000	0.701639
AIQNVTDAAR	YMR111C	YMR111C	19.91	1	0	456000	3560000	7.80702
