# Supplementary material for: Distinct SUMO Ligases Cooperate with Esc2 and Slx5 to Suppress Duplication-Mediated Genome Rearrangements
Source: PLoS Genet. 2013 Aug 1;9(8):e1003670. doi: 10.1371/journal.pgen.1003670 (PMC3731205; doi:10.1371/journal.pgen.1003670)
Supplement: Table S8 — Detailed MS data for the comparison between WT and esc2Δ mutant, including peptide identified, name of the proteins and their abundance ratios. (XLSX) [file pgen.1003670.s012.xlsx]

## Sheet: esc2FIleter
Peptide identified	systematic name	protein	ppm	# of peptides found in WT	# of peptides found in esc∆	Intensity of WT	Intensity of esc2∆	Intensity ratio (esc2∆/WT)
LGIKQDNSVFKEFDPISK	YLR314C	CDC3	19.53	2	5	768000	2280000	2.96875
GQVLPDQPEIK	YLR314C	CDC3	18.66	2	0	7610000	25700000	3.37714
SETELFAR	YLR314C	CDC3	17.72	0	3	4840000	15900000	3.28512
FDQYLDAENK	YLR314C	CDC3	17.45	0	1	42400	125000	2.94811
LQKSETELFAR	YLR314C	CDC3	16.56	0	1	50000	235000	4.7
EIDSRFDQYLDAENK	YLR314C	CDC3	18.86	1	2	61200	251000	4.10131
SDILTDEEILSFKK	YLR314C	CDC3	14.82	3	5	7420000	22200000	2.99191
LFSSLPYAVIGSNDIVENYSGNQVR	YLR314C	CDC3	18.07	1	4	2900000	11700000	4.03448
LGIKQDNSVFK	YLR314C	CDC3	16.48	1	1	329000	1080000	3.28267
IKSYESVIEENGVK	YLR314C	CDC3	16.56	2	1	456000	1260000	2.76316
IGSNDIVENYSGNQVR	YLR314C	CDC3	16.71	2	2	131000	509000	3.8855
EEQVSIKQDPEQEER	YLR314C	CDC3	18.96	0	1	27700	86000	3.10469
SYESVIEENGVK	YLR314C	CDC3	743.99	0	2	4480000	14600000	3.25893
QHDQFNDVQIK	YLR314C	CDC3	19.38	1	1	274000	877000	3.20073
IELFKPPIYSNDDAENSHLSER	YLR314C	CDC3	18.7	0	1	20800	73500	3.53365
SDILTDEEILSFK	YLR314C	CDC3	17.74	0	2	660000	2030000	3.07576
QLELSINSASPNVNHSPVPTK	YLR314C	CDC3	460.9	1	2	2330000	4110000	1.76395
FDQYLDAENKINR	YLR314C	CDC3	11.61	2	4	529000	1840000	3.47826
QDNSVFKEFDPISK	YLR314C	CDC3	17.23	3	1	2420000	7340000	3.03306
EIDSRFDQYLDAENKINR	YLR314C	CDC3	19.79	0	1	46900	201000	4.28571
TLFNNDDIEANLVK	YLR314C	CDC3	17.43	1	1	158000	604000	3.82278
LNLNVIDTEGFGDFLNNDQK	YLR314C	CDC3	18.48	5	7	1070000	2430000	2.27103
QINGYVGFANLPK	YLR314C	CDC3	17.65	3	5	1390000	4870000	3.5036
RQINGYVGFANLPK	YLR314C	CDC3	18.37	1	7	749000	2490000	3.32443
AVIGSNDIVENYSGNQVR	YLR314C	CDC3	19.63	1	1	50600	199000	3.93281
ILYENYR	YLR314C	CDC3	16.61	2	0	54800000	179000000	3.26642
NGFSFNLLC+57VGPDGIGKT	YLR314C	CDC3	17.5	0	1	3790	32300	8.52243
NGFSFNLLC+57VGPDGIGK	YLR314C	CDC3	565.23	5	6	2050000	6760000	3.29756
SIKNGFSFNLLC+57VGPDGIGK	YLR314C	CDC3	17.69	1	2	218000	796000	3.65138
RSIKNGFSFNLLC+57VGPDGIGK	YLR314C	CDC3	449.62	0	1	3580	1000	0.27933
IHAC+57LYFIEPTGHYLKPLDLK	YLR314C	CDC3	18.16	0	1	50000	147000	2.94
VHC+57C+57LYLINPTGHGLK	YJR076C	CDC11	17.35	1	3	77900	348000	4.46727
TEALSGESVAAESIRPNLTK	YJR076C	CDC11	18.82	1	0	140000	648000	4.62857
EIDVEFIR	YJR076C	CDC11	18.81	1	1	494000	2250000	4.55466
HQYDEILLEESR	YJR076C	CDC11	17.18	2	2	438000	2030000	4.6347
NYTHEILYER	YJR076C	CDC11	18.74	0	2	1190000	4830000	4.05882
RNTNPFK	YJR076C	CDC11	19.03	0	1	109000	518000	4.75229
RQELLQR	YJR076C	CDC11	19.41	1	0	1330000	4050000	3.04511
EEQIRLEEER	YJR076C	CDC11	16.81	0	1	126000	451000	3.57937
YRTEALSGESVAAESIRPNLTK	YJR076C	CDC11	17.08	0	1	107000	593000	5.54206
NALLISHLHDLK	YJR076C	CDC11	17.73	0	2	774000	2950000	3.81137
QLGSLVNIIPVISK	YJR076C	CDC11	16.24	1	1	932000	4040000	4.33476
LSSVANAEEIGPNSTK	YDL225W	SHS1	17.31	0	2	205000	969000	4.72683
VHVALYFIEPTGHGLR	YDL225W	SHS1	15.23	1	2	571000	2090000	3.66025
QQKLEELEAQSAK	YDL225W	SHS1	17.83	1	0	241000	805000	3.34025
LSSVANAEEIGPNSTKR	YDL225W	SHS1	17.62	3	4	2590000	6900000	2.66409
IQELERK	YDL225W	SHS1	17.78	0	1	204000	682000	3.34314
QSNAPSLSNFASLISTGQFNSSQTLANNLR	YDL225W	SHS1	18.11	0	1	59300	180000	3.03541
ADSFTKEELTQFR	YDL225W	SHS1	19	3	5	1370000	4130000	3.0146
FLNSPDLPER	YDL225W	SHS1	15.73	3	2	2620000	7270000	2.77481
LEELEAQSAK	YDL225W	SHS1	17.07	1	1	1580000	5010000	3.17089
YTNVLPIITR	YDL225W	SHS1	17.38	1	1	104000	419000	4.02885
NISETVPYVLR	YDL225W	SHS1	19.21	2	2	395000	1470000	3.72152
DTTQNLLYENYR	YDL225W	SHS1	19.21	1	2	883000	3110000	3.52208
ADSFTKEELTQFRK	YDL225W	SHS1	18.98	0	2	1450000	3600000	2.48276
TAFANNLLETK	YDL225W	SHS1	18.81	2	5	5140000	15900000	3.09339
YNVPIYK	YDL225W	SHS1	19.39	0	2	247000	767000	3.10526
ANLEPGITITSTSLELGGNK	YDL225W	SHS1	17.96	0	1	40200	86500	2.15174
NVLFGSHLQEFKDTTQNLLYENYR	YDL225W	SHS1	19.81	1	3	133000	444000	3.33835
NVLFGSHLQEFK	YDL225W	SHS1	18.49	1	4	296000	998000	3.37162
SNASISSNPEVK	YDL225W	SHS1	19.41	2	3	986000	3100000	3.14402
EELTQFRK	YDL225W	SHS1	18.07	0	1	406000	1080000	2.6601
NDTYTDLASIASGRD	YDL225W	SHS1	16.5	1	1	28300	107000	3.78092
DLLC+57VNENLIK	YCL014W	BUD3	18.85	0	1	85000	402000	4.72941
FFVC+57VYK	YCL014W	BUD3	15.98	0	1	111000	710000	6.3964
KC+57YNNIIDVIDSFGK	YCL014W	BUD3	16.39	0	1	1980	27000	13.6364
C+57YNNIIDVIDSFGKLDSPLHSYSTR	YCL014W	BUD3	18	0	1	7740	34700	4.4832
INC+57IFLDSLK	YCL014W	BUD3	16.43	0	1	67300	532000	7.9049
SHFTLYSTAHELC+57AYDSEK	YCL014W	BUD3	19.01	0	1	1390	14200	10.2158
SPNSNKLNAIIFDK	YCL014W	BUD3	18.49	0	1	239000	196000	0.820084
ISSDLSSNK	YCL014W	BUD3	-17.55	0	1	9530	192000	20.1469
NKQENINSSSNLFPEGK	YCL014W	BUD3	19.7	1	0	95900	685000	7.14286
SYGTITTFR	YCL014W	BUD3	16.72	0	2	81200	327000	4.02709
YVSYNPSQPVTENTSNEK	YCL014W	BUD3	19.97	0	1	32000	163000	5.09375
IDFADLSR	YCL014W	BUD3	15.89	0	1	12500	55500	4.44
TGNEDVGNNNPSNSIPK	YCL014W	BUD3	19.85	1	1	93700	723000	7.71612
VLNEEINGLSTTK	YCL014W	BUD3	19.17	0	1	834000	1430000	1.71463
FFTSGLLQNR	YCL014W	BUD3	18.59	0	2	122000	366000	3
VFNDDLFGDFIPK	YCL014W	BUD3	15.89	1	2	84500	556000	6.57988
GFFGVLK	YCL014W	BUD3	19.83	1	0	174000	2080000	11.954
ILEKDTAFHLFK	YCL014W	BUD3	17.01	0	1	40000	207000	5.175
TKSPEENIINGSEIGVDHGEAAEVNEPLAK	YJR092W	BUD4	19.91	0	1	1200	6220	5.18333
AISTLALYGTK	YJR092W	BUD4	18.92	1	0	450000	2190000	4.86667
RLYELPR	YJR092W	BUD4	17.84	0	1	33500	252000	7.52239
TSAFEQFPK	YJR092W	BUD4	16.11	0	1	202000	1090000	5.39604
LHGSQLSGYHEISR	YJR092W	BUD4	-631.05	0	2	30100	152000	5.04983
VLRNEDIQADNGGQR	YJR092W	BUD4	19.63	1	0	66500	312000	4.69173
VSSLNYYDNEDYILSNSEWNALDPMRR	YJR092W	BUD4	9.68	1	0	103000	1000	0.00970874
KQPIAPDVLQK	YJR092W	BUD4	14.52	2	2	300000	1290000	4.3
HVSSPFK	YJR092W	BUD4	19.94	0	1	52000	104000	2
NFKDGEEYR	YJR092W	BUD4	17.16	1	1	325000	1880000	5.78462
NEDIQADNGGQR	YJR092W	BUD4	18.9	0	1	30100	130000	4.31894
IDINLLK	YJR092W	BUD4	19.82	1	0	382000	1870000	4.89529
GTNANVQEFSQEDSLAHSEPK	YJR092W	BUD4	19.02	1	0	280000	1470000	5.25
RIQDNIR	YJR092W	BUD4	16.38	0	1	49300	235000	4.76673
TTGHNLKQDFN	YJR092W	BUD4	18.42	0	1	22700	61400	2.70485
INKEFELPIDFK	YJR092W	BUD4	16.35	1	1	268000	1260000	4.70149
SEESYIADYKVTR	YJR092W	BUD4	16.44	0	1	36700	158000	4.30518
LQQNIYKEGYLLQDGGDLKGK	YJR092W	BUD4	19.34	0	1	15600	54500	3.49359
YKLQQNIYK	YJR092W	BUD4	16.59	0	1	41200	226000	5.48544
AGNKQENNEINIK	YJR092W	BUD4	17.78	1	1	97200	454000	4.67078
HELVEIVDKVPVGK	YJR092W	BUD4	19.05	1	0	101000	556000	5.50495
IPITNAVSINK	YJR092W	BUD4	17.51	0	1	15800	48700	3.08228
STQPLLSYPESPIHR	YJR092W	BUD4	17.02	0	1	148000	452000	3.05405
KVLDEGC+57SNEPVTFLGENDTR	YJR092W	BUD4	18.33	1	0	51000	273000	5.35294
VASLDVEAC+57FLER	YJR092W	BUD4	16.96	0	1	152000	648000	4.26316
TSAEEHDLSSSC+57EDQSVSEAR	YJR092W	BUD4	19.78	0	1	23400	134000	5.7265
KVLDEGC+57SNEPV	YJR092W	BUD4	17.22	0	1	12600	75600	6
VLDEGC+57SNEPVTFLGENDTR	YJR092W	BUD4	18.59	0	1	2140	11600	5.42056
TLYALLYR	YDR507C	GIN4	17.36	0	1	184000	814000	4.42391
DGNGVSQLK	YDR507C	GIN4	19.16	0	1	65200	322000	4.93865
NGNLDVNNQQSQR	YDR507C	GIN4	680.99	0	1	2950	1000	0.338983
NTAIGNGSFFR	YDR507C	GIN4	16.63	0	1	116000	579000	4.99138
DGNGVSQLKDSTATTAPVSDGR	YDR507C	GIN4	19.93	0	1	21500	103000	4.7907
VVSDSNDGYESLILPK	YDR507C	GIN4	17.68	1	1	216000	1050000	4.86111
QTDNLHLPILPPLNGDNELR	YDR507C	GIN4	18.27	1	1	57100	319000	5.58669
ASIFSTTK	YDR507C	GIN4	16.01	0	1	77900	297000	3.81258
ASVINVEK	YDR507C	GIN4	19.57	1	0	151000	717000	4.74834
DSTATTAPVSDGR	YDR507C	GIN4	19.32	1	1	58600	309000	5.27304
LSSDNIFSLR	YDR507C	GIN4	16.14	0	1	294000	1460000	4.96599
LGETLGLGSTGK	YDR507C	GIN4	18.61	0	1	361000	1450000	4.01662
ASIFSTTKK	YDR507C	GIN4	18.2	0	2	342000	1080000	3.15789
NGSTGQEAAVK	YDR507C	GIN4	948.34	0	1	22400	20300	0.90625
KLVNEVENVLNKEGVLQK	YDR507C	GIN4	19.94	0	2	37000	116000	3.13514
QIEIDISDLEQELSK	YDR507C	GIN4	15.45	0	1	45000	119000	2.64444
DLKPENLLLDHK	YDR507C	GIN4	14.96	1	1	119000	613000	5.15126
RAALSDITNSFNK	YKL101W	HSL1	18.84	0	1	5360	24100	4.49627
NISQPVNSK	YKL101W	HSL1	19.75	0	1	16700	62900	3.76647
ILVIDPEKR	YKL101W	HSL1	18.92	0	1	4440	20400	4.59459
NISQPVNSKVESLLQGLK	YKL101W	HSL1	16.56	0	1	14900	65100	4.36913
DLKPENLLLDKK	YKL101W	HSL1	19.33	0	1	25600	108000	4.21875
LGETLGFGSTGK	YCL024W	KCC4	19.44	0	1	43800	66100	1.50913
DLKPENLLLDSFYNIK	YCL024W	KCC4	16.84	0	1	18600	75800	4.07527
SSLNKYDSPVSSPITSASELGSIAK	YNL166C	BNI5	18.42	0	1	16000	37900	2.36875
VISVSSNSNSR	YNL166C	BNI5	13.21	0	1	26500	99000	3.73585
LNAIASFFGC+57SLEQVK	YKR095W	MLP1	15.17	3	2	124000	210000	1.69355
THETLNEYVSC+57K	YKR095W	MLP1	18.46	2	2	772000	1240000	1.60622
SFDGDVVK	YKR095W	MLP1	19.25	0	1	962000	1580000	1.64241
DLESQVQDLQTR	YKR095W	MLP1	17.94	1	3	547000	1010000	1.84644
KLQEDAEK	YKR095W	MLP1	17.37	0	1	287000	493000	1.71777
SSSDFIFLKK	YKR095W	MLP1	19.19	1	2	866000	1580000	1.82448
SKINLTDAYSQIK	YKR095W	MLP1	17.26	0	2	239000	479000	2.00418
QSAESPPKSVNNVQNPLLGLPR	YKR095W	MLP1	18.32	0	1	170000	262000	1.54118
LREEFNNELQAIK	YKR095W	MLP1	18.68	0	3	1010000	1850000	1.83168
IEDLSSQNK	YKR095W	MLP1	18.75	0	1	257000	435000	1.69261
FDYLQNTILK	YKR095W	MLP1	18.24	0	1	215000	417000	1.93953
DYESVITSVDSK	YKR095W	MLP1	17.83	1	0	496000	904000	1.82258
QQGYITNDLNSR	YKR095W	MLP1	19.01	0	1	215000	466000	2.16744
FDYLQNTILKQDSK	YKR095W	MLP1	18.13	0	1	112000	208000	1.85714
KIEENSNSPFNPLLSGEK	YKR095W	MLP1	18.3	1	1	859000	1520000	1.7695
RFDYLQNTILK	YKR095W	MLP1	18.91	1	1	301000	538000	1.78738
AENDQLR	YKR095W	MLP1	19.97	0	1	1690000	3330000	1.97041
LEESTTSYESTINGLNEEITTLKEEIEK	YKR095W	MLP1	328.07	0	2	14900	18700	1.25503
ESLLEQLDLSNSR	YKR095W	MLP1	18.42	1	2	502000	1110000	2.21116
LVDLLESQLNAVK	YKR095W	MLP1	15.39	0	1	1750000	1330000	0.76
NIIQLQEK	YKR095W	MLP1	19.56	0	1	1840000	3330000	1.80978
SLEKEIEEDKIR	YKR095W	MLP1	17.04	0	1	371000	672000	1.81132
SVNNVQNPLLGLPR	YKR095W	MLP1	15.21	1	0	533000	961000	1.803
SQDILEK	YKR095W	MLP1	17.76	0	1	148000	277000	1.87162
GLSDSLNSEK	YKR095W	MLP1	19.7	0	1	247000	440000	1.78138
LNQLNLLR	YKR095W	MLP1	15.74	1	1	60500	98300	1.62479
SSSDFIFLK	YKR095W	MLP1	17.86	1	1	257000	439000	1.70817
QNVAPIESELTALK	YKR095W	MLP1	17.5	0	2	517000	971000	1.87814
NVQSEEDTEK	YKR095W	MLP1	17.55	0	1	36400	72600	1.99451
LKQNVAPIESELTALK	YKR095W	MLP1	16.57	0	1	55000	133000	2.41818
KIDELEDALSELKK	YKR095W	MLP1	15.33	1	1	164000	249000	1.51829
LSQDSLTEQVNSLR	YKR095W	MLP1	16.12	1	2	577000	1160000	2.0104
TDPPTHLEPSFNIPASR	YKR095W	MLP1	16.96	1	2	111000	248000	2.23423
IEELQKELEELK	YKR095W	MLP1	15.3	0	1	117000	193000	1.64957
DQLENALKENEK	YKR095W	MLP1	18.72	0	1	102000	149000	1.46078
IEENSNSPFNPLLSGEK	YKR095W	MLP1	16.42	0	1	17400	37300	2.14368
NLTDEKTSLEDKISLLK	YKR095W	MLP1	17.44	0	3	239000	346000	1.4477
QGAEAEEKFNR	YKR095W	MLP1	18.27	0	1	283000	588000	2.07774
ISILQNNNKEVEAVK	YKR095W	MLP1	19.99	0	1	81100	144000	1.77559
SKNEQYLSYR	YKR095W	MLP1	19.32	0	1	79800	134000	1.6792
QIQQQLQATSANEQNDLSNIVESMKK	YKR095W	MLP1	9.25	3	0	2280000	73000	0.0320175
LSIVETELLNLKEEQK	YKR095W	MLP1	16.07	1	0	600000	1000000	1.66667
LDESFKDFTNQIK	YKR095W	MLP1	17.33	3	2	811000	1260000	1.55364
KLDDLTEEKK	YKR095W	MLP1	17.69	0	1	119000	171000	1.43697
ELEELKTSVPNEDASYSNVTIK	YKR095W	MLP1	19.89	0	1	34900	59000	1.69054
EYKDLYETTSQSLQQTNSK	YKR095W	MLP1	17.84	0	1	461000	779000	1.6898
VAQGNNQLEAIRK	YKR095W	MLP1	18.57	0	1	292000	665000	2.2774
IEELQKELEELKTSVPNEDASYSNVTIK	YKR095W	MLP1	17.67	0	1	90000	161000	1.78889
TSVPNEDASYSNVTIK	YKR095W	MLP1	16.61	1	1	276000	540000	1.95652
QIQYLLITNSVSNDSK	YKR095W	MLP1	17.76	2	2	56200	110000	1.9573
VTVSFDELK	YKR095W	MLP1	18.97	1	2	2440000	4100000	1.68033
QIQYLLITNSVSNDSKGPLR	YKR095W	MLP1	18.93	1	0	52400	104000	1.98473
LSSELEFVKR	YKR095W	MLP1	17.04	0	1	112000	296000	2.64286
EREDLLEETR	YKR095W	MLP1	17.42	0	1	88200	159000	1.80272
VAQGNNQLEAIR	YKR095W	MLP1	19.79	1	0	257000	516000	2.00778
NVLENSLSEANAR	YKR095W	MLP1	15.87	2	2	796000	1550000	1.94724
DAADC+57QAELTK	YIL149C	MLP2	18.37	1	1	149000	185000	1.24161
INGC+57EANIHSLVK	YIL149C	MLP2	18.09	1	0	294000	316000	1.07483
NDDNSC+57RNPEHTDVIDELIDTK	YIL149C	MLP2	19.82	0	1	24600	30800	1.25203
STSSEAEYSKDIETLKK	YIL149C	MLP2	19.97	0	1	169000	143000	0.846154
TANSSSDAFEK	YIL149C	MLP2	18.14	1	1	638000	725000	1.13636
SSHVENLEEK	YIL149C	MLP2	19.36	0	1	42700	49400	1.15691
LKEGALHFVQQSEK	YIL149C	MLP2	19.3	1	1	111000	122000	1.0991
LKENAGSLTFLDNK	YIL149C	MLP2	19.72	0	1	77500	149000	1.92258
LTNEISDLK	YIL149C	MLP2	18.34	1	0	192000	223000	1.16146
KQQAALTNELNELK	YIL149C	MLP2	15.92	0	2	156000	167000	1.07051
SLEYEISK	YIL149C	MLP2	17.23	0	1	547000	675000	1.234
LQETLNK	YIL149C	MLP2	17.67	1	0	362000	490000	1.35359
SLLTELSNKETTIEK	YIL149C	MLP2	15.16	0	1	505000	582000	1.15248
YDTSVQEK	YIL149C	MLP2	18.65	1	1	432000	519000	1.20139
LTNEISDLKGK	YIL149C	MLP2	17.66	2	2	689000	653000	0.94775
ELEQIQVQLK	YIL149C	MLP2	17.55	2	1	534000	632000	1.18352
ASTELSQSR	YIL149C	MLP2	18.49	1	0	2680000	3400000	1.26866
TLNIQPEVAVK	YIL149C	MLP2	17.45	2	1	628000	735000	1.17038
TLQKVENQTIK	YIL149C	MLP2	17.06	1	0	43200	49900	1.15509
LVSLFSNLR	YIL149C	MLP2	15.48	1	0	51200	68700	1.3418
TPELISFK	YIL149C	MLP2	16.64	1	0	190000	256000	1.34737
QQAALTNELNELK	YIL149C	MLP2	18.84	1	0	430000	586000	1.36279
KLQETLNK	YIL149C	MLP2	19.8	1	1	49800	63800	1.28112
QLSQSVEEK	YIL149C	MLP2	19.65	0	1	160000	172000	1.075
DLSELVIR	YIL149C	MLP2	17.48	1	0	398000	554000	1.39196
LLLLNTSAIQETASPLSQDELISLRK	YIL149C	MLP2	19.72	1	1	254000	304000	1.19685
KILESSNIVNENDSQAIITER	YIL149C	MLP2	18.19	0	1	81200	105000	1.2931
FLDQNSDASTLEPTLR	YIL149C	MLP2	18.36	0	1	92900	162000	1.74381
NLKPQEQLK	YIL149C	MLP2	17.38	0	1	196000	247000	1.2602
ITEIGSTSK	YIL149C	MLP2	14.95	0	2	3830000	1040000	0.27154
RKEELEEEFR	YIL149C	MLP2	19.61	0	1	62000	80500	1.29839
DAIIELENINAK	YIL149C	MLP2	15.54	1	1	178000	201000	1.12921
DQGNDSLNDDLNKENK	YIL149C	MLP2	17.58	1	1	125000	154000	1.232
LSSAENANADLENKFNR	YIL149C	MLP2	16.63	1	3	434000	495000	1.14055
SEEEVTKLNVLVDEIK	YIL149C	MLP2	19.11	0	1	220000	253000	1.15
SNAISLQLK	YIL149C	MLP2	14.98	1	2	385000	497000	1.29091
LNVLVDEIK	YIL149C	MLP2	16.86	0	1	103000	130000	1.26214
DFEQC+57C+57K	YIL149C	MLP2	18.69	1	0	211000	240000	1.13744
ELEAELSSTKVENSAIIQNLRK	YIL149C	MLP2	18.38	0	2	37800	38200	1.01058
AAINFSNVTDLTNNSTDGAK	YIL149C	MLP2	19.87	1	0	20400	27700	1.35784
TTLEDFENFK	YIL149C	MLP2	18.04	1	0	72000	120000	1.66667
AIKDKLEQDLHFENAK	YIL149C	MLP2	16.56	0	1	93000	105000	1.12903
STELLETVSLTKR	YIL149C	MLP2	17.24	0	1	191000	190000	0.994764
FLDQNSDASTLEPTLRK	YIL149C	MLP2	16.83	1	0	601000	809000	1.34609
NLKDTASVEK	YIL149C	MLP2	16.94	1	0	162000	145000	0.895062
APTFTFGSSALADNKEDVK	YLR335W	NUP2	19.15	0	1	63000	61500	0.97619
VDATPEESKPINLQNGEEDEVALFSQK	YLR335W	NUP2	17.73	0	1	17500	18900	1.08
HAADSQNNKPSFVFGQAAAKPSLEK	YLR335W	NUP2	19.76	1	1	120000	138000	1.15
FSGTVSSDVFK	YLR335W	NUP2	18.81	0	1	1630000	1470000	0.90184
SSFTFGSTTIEK	YLR335W	NUP2	19.03	1	1	612000	629000	1.02778
NETSKPVFSFGAATPSAK	YLR335W	NUP2	18.47	0	1	10900	11000	1.00917
VDDLVLGKPLADLRPLFTR	YLR335W	NUP2	19.1	0	1	178000	203000	1.14045
NTPDASKPSFSFGVPNSSK	YLR335W	NUP2	19.31	0	1	16000	29500	1.84375
KDSKPAFSFGISNGSESK	YLR335W	NUP2	541.25	0	2	52800	56600	1.07197
ADGTGEAQVDNSPTTESNSR	YLR335W	NUP2	18.17	1	1	130000	158000	1.21538
SSDSNDSNPSFSFSIPSK	YLR335W	NUP2	19.25	1	0	457000	514000	1.12473
SIENPTQTK	YLR335W	NUP2	18.75	1	1	878000	1010000	1.15034
APTVAADGK	YLR335W	NUP2	19.03	1	3	2160000	2410000	1.11574
QASSFSFLNR	YLR335W	NUP2	16.96	1	1	580000	697000	1.20172
FTIDAKPPISDSVFSFGPK	YLR335W	NUP2	18.4	1	0	1140000	1140000	1
SVVVSAVGEAR	YAR002W	NUP60	19.45	0	1	60200	84400	1.40199
KIPDTYTANTSAQSIASAK	YAR002W	NUP60	19.86	0	1	127000	145000	1.14173
SAFPLLQEAVQPHIGSFNALTEGPDGGLLNLGVK	YPR010C	RPA135	12.43	1	0	37100	3000	0.0808625
VIFDGKPLNSEDEISNSGYLGNK	YPR010C	RPA135	10.89	1	0	100000	3000	0.03
ISTQQSDVSR	YPR010C	RPA135	11.15	1	0	79300	16500	0.208071
VNAITSQVVSK	YOR341W	RPA190	19.53	0	1	330000	170000	0.515152
SGILDAVTSSK	YOR341W	RPA190	17.15	0	1	170000	62300	0.366471
TTGPDIGVAVPR	YOR341W	RPA190	16.64	0	1	316000	189000	0.598101
VLLSEVIDK	YOR341W	RPA190	17.08	1	0	13200	10500	0.795455
AEALNLANTDSQYLTPTSGSPVR	YOR341W	RPA190	17.25	1	1	46600	49100	1.05365
VLTTSLLIR	YOR341W	RPA190	18.1	0	1	335000	210000	0.626866
LGEEVHENSQNQLLSK	YOR341W	RPA190	18.75	1	1	188000	103000	0.547872
ILDADPLSK	YOR340C	RPA43	6.89	0	1	68400	17800	0.260234
VGGVVLGYEGLK	YOR340C	RPA43	14.94	0	1	238000	103000	0.432773
SLASLLGEHELTR	YOR295W	UAF30	18.01	2	0	75200	96200	1.27926
FINEYEAIER	YBR049C	REB1	17.22	1	1	1630000	1330000	0.815951
NNNNNNSIANDSNSR	YBR049C	REB1	18.68	0	1	608000	519000	0.853618
SPSHDNEAGSVDNSEISQLLQSAATK	YBR049C	REB1	18.46	0	1	677000	468000	0.691285
SINEISK	YBR049C	REB1	19.14	1	0	846000	610000	0.72104
AFDKAEDAALER	YBR049C	REB1	16.61	2	1	918000	572000	0.623094
NHNDDTDDLSNSTK	YBR049C	REB1	18.51	1	1	115000	73100	0.635652
STGLHPFEVAQLGSLAC+57DTADEAK	YJL140W	RPB4	19.49	0	1	30500	32700	1.07213
KVEEEENAATLQLGQEFQLK	YJL140W	RPB4	16.66	2	0	53800	68100	1.2658
ILKELSNLETLY	YJL140W	RPB4	17.16	1	1	538000	527000	0.979554
VEEEENAATLQLGQEFQLK	YJL140W	RPB4	14.1	0	1	118000	158000	1.33898
VKVIPYSTFR	YDL140C	RPO21	18.13	1	1	522000	455000	0.871648
EVQFGLFSPEEVR	YDL140C	RPO21	17.1	1	1	245000	284000	1.15918
LAEVNLKDLNNVK	YDL140C	RPO21	16.13	1	0	392000	389000	0.992347
TVISGDPNLELDQVGVPK	YDL140C	RPO21	17.41	1	1	754000	858000	1.13793
EVYNVIASDGSYVNYR	YDL140C	RPO21	18.23	1	1	89800	89400	0.995546
RVLQEYR	YDL140C	RPO21	15.84	1	0	524000	720000	1.37405
GFVENSYLR	YDL140C	RPO21	19.81	1	0	1490000	1590000	1.06711
TPSLTVYLEPGHAADQEQAK	YDL140C	RPO21	19.42	0	2	1190000	1380000	1.15966
SAIEHTTLK	YDL140C	RPO21	16.49	0	2	280000	141000	0.503571
DAVTLFC+57C+57LLR	YDL140C	RPO21	15.23	1	0	20800	20600	0.990385
LFGNIQK	YDL140C	RPO21	18.16	0	1	6340000	6150000	0.970032
TLPHFSKDDYSPESK	YDL140C	RPO21	19.97	0	1	449000	404000	0.899777
SVTIASEIYYDPDPR	YDL140C	RPO21	18.83	1	1	254000	313000	1.23228
YRVDLLNTDHTLDPSLLESGSEILGDLK	YDL140C	RPO21	19.32	0	1	82700	85700	1.03628
TVGSSNGGLIHVVTR	YDL140C	RPO21	16.5	1	0	637000	727000	1.14129
KVTSGVPR	YDL140C	RPO21	18.59	0	1	1400000	1390000	0.992857
IAFGFVDR	YDL140C	RPO21	19.23	1	1	1670000	1790000	1.07186
RIAFGFVDR	YDL140C	RPO21	15.25	0	1	172000	148000	0.860465
TAETGYIQR	YDL140C	RPO21	16.06	0	2	1170000	1080000	0.923077
AALYKEVYNVIASDGSYVNYR	YDL140C	RPO21	17.72	1	1	217000	254000	1.17051
EAQANLLTAK	YDL140C	RPO21	19.01	1	0	2980000	3100000	1.04027
QSLDTIGGSDAAFEKR	YDL140C	RPO21	17.26	1	1	860000	819000	0.952326
TLTYPEVVTPYNIDR	YDL140C	RPO21	18.3	1	1	979000	1110000	1.13381
QSLDTIGGSDAAFEK	YDL140C	RPO21	17.34	0	1	181000	211000	1.16575
VDLLNTDHTLDPSLLESGSEILGDLK	YDL140C	RPO21	17.15	1	0	36200	37000	1.0221
ATGDADEPELR	YDL140C	RPO21	16.55	1	1	287000	258000	0.898955
GGC+57GNTQPTIR	YDL140C	RPO21	15.5	0	1	235000	287000	1.22128
GGC+57GNTQPTIRK	YDL140C	RPO21	18.87	1	0	1320000	1430000	1.08333
TIVTGGNGPEDFQQHEQIR	YPR187W	RPO26	17.49	1	1	27200	28400	1.04412
ISLEDANALSNYTPITPSIK	YCR042C	TAF2	17.5	0	1	4040	48500	12.005
VVGEEGFFK	YCR042C	TAF2	18.67	0	1	180000	185000	1.02778
SLVYSSILFR	YCR042C	TAF2	19.82	1	0	96600	217000	2.24638
SNNFENPK	YCR042C	TAF2	16.52	0	1	125000	117000	0.936
DLSFIQLK	YCR042C	TAF2	15.65	1	1	232000	137000	0.590517
ISILQLLK	YPL011C	TAF3	17.94	1	0	149000	199000	1.33557
ESQNVPALPHIAGYK	YPL011C	TAF3	15.61	1	0	73600	54300	0.737772
QLNQQTAGDNYSGANNR	YBR198C	TAF5	16.27	1	0	92400	61200	0.662338
SNGPFSASDLNR	YBR198C	TAF5	19.13	1	1	182000	182000	1
TVIPTSDLVASFYTK	YBR198C	TAF5	17.87	1	0	188000	103000	0.547872
DSNLSSPAR	YBR198C	TAF5	19.43	1	0	80300	56400	0.702366
EGNVLISGGADHTVR	YBR198C	TAF5	18.67	1	0	208000	135000	0.649038
IAAAGFQDSYIK	YBR198C	TAF5	-6.62	0	1	136000	113000	0.830882
LFLGHTAPVISIAVC+57PDGR	YBR198C	TAF5	18.62	0	1	259000	119000	0.459459
LFNNYQNSK	YDR145W	TAF12	16.39	1	1	108000	76500	0.708333
IPGYSADEIR	YDR145W	TAF12	17.23	1	1	137000	112000	0.817518
NNGNNVASLNTKK	YDR145W	TAF12	19.77	0	1	272000	187000	0.6875
C+57SLKDGVVTINRNDYTFQK	YOR194C	TOA1	19.77	0	1	586000	522000	0.890785
VYEIIVESVVNEVR	YOR194C	TOA1	-3.8	2	0	224000	147000	0.65625
NDYTFQK	YOR194C	TOA1	19.36	2	1	2500000	2390000	0.956
DGVVTINRNDYTFQK	YOR194C	TOA1	16.48	1	0	762000	767000	1.00656
EQIEQVK	YOR194C	TOA1	17	1	0	868000	827000	0.952765
LVAVLNVSPVYDVDPR	YGL151W	NUT1	15.37	1	1	82400	93600	1.13592
VSQTFEAK	YGL151W	NUT1	18.18	1	0	281000	479000	1.70463
NGSFTLLNQLSQTNK	YGL151W	NUT1	19.03	0	1	62300	69100	1.10915
LNAIPLLK	YGL151W	NUT1	16.66	0	1	433000	497000	1.14781
ESVYNLALK	YGL151W	NUT1	18.94	1	0	360000	410000	1.13889
KQLGYGK	YGL151W	NUT1	18.63	1	0	484000	506000	1.04545
VVTNALDNIDEK	YGL151W	NUT1	16.6	1	1	470000	560000	1.19149
IINSENDYSR	YGL151W	NUT1	16.34	0	1	120000	136000	1.13333
HSFAVLLHER	YGL151W	NUT1	19.91	0	1	12000	26100	2.175
LNDKDGIAYYKPLR	YBR279W	PAF1	17.2	0	1	276000	291000	1.05435
LLYGFDNVK	YBR279W	PAF1	18.79	0	1	239000	231000	0.966527
FPGLLNK	YBR279W	PAF1	17.05	1	0	518000	535000	1.03282
LLVYPESPETNADSSQLINSLYIK	YBR279W	PAF1	15.68	1	1	185000	166000	0.897297
AAAPAQTTTDYK	YPR133C	SPN1	17.52	1	1	126000	156000	1.2381
SDDVALEEGSYVR	YML010W	SPT5	13.86	1	1	136000	96100	0.706618
DVNGDKATVELHSK	YML010W	SPT5	19.8	1	1	257000	240000	0.933852
LNGFTTPLEFPISTLR	YML010W	SPT5	12.23	1	1	299000	290000	0.9699
AESTSNIPPLDGEEK	YML010W	SPT5	19.52	1	1	82700	117000	1.41475
LDYGKFDEIDPTTQQR	YML010W	SPT5	17.93	1	0	93500	77600	0.829947
LNGFTTPLEFPISTLRK	YML010W	SPT5	19.21	0	1	258000	256000	0.992248
FGSKEGAVDLTSVSQSIKK	YML010W	SPT5	19.05	0	1	23800	17000	0.714286
TFQQPIQSR	YML010W	SPT5	17.03	1	0	640000	569000	0.889062
SIDTTATSSEYALHDIVELSAK	YML010W	SPT5	19.55	1	1	179000	145000	0.810056
KIVENAGVFVVNPSNVEAVASK	YML010W	SPT5	19.53	1	1	53400	40800	0.764045
VSSVDANGNEIKIGDTIVEK	YML010W	SPT5	19.32	1	1	65200	56100	0.860429
NIQPTVEELAR	YML010W	SPT5	19.21	1	1	659000	651000	0.98786
LLIPVQELPLLLKPNKSDDVALEEGSYVR	YML010W	SPT5	19.37	0	1	138000	167000	1.21014
IVENAGVFVVNPSNVEAVASKDNMLSNK	YML010W	SPT5	7.73	1	0	12100	1000	0.0826446
VSSVDANGNEIK	YML010W	SPT5	16.91	1	1	342000	353000	1.03216
FC+57NGVPDIYISQK	YML010W	SPT5	18	1	1	408000	382000	0.936275
EANKIVFDPNTR	YER148W	SPT15	16.93	0	1	182000	141000	0.774725
IVLLIFVSGK	YER148W	SPT15	16.52	0	1	40800	24300	0.595588
TTALIFASGK	YER148W	SPT15	15.15	0	1	1030000	355000	0.34466
IVFDPNTR	YER148W	SPT15	14.5	1	0	542000	447000	0.824723
NGGGPTNASPFIK	YGR186W	TFG1	806.79	1	2	262000	319000	1.21756
INPVTDFHLPVR	YGR186W	TFG1	16.9	2	1	658000	861000	1.30851
NGGGPTNASPFIKR	YGR186W	TFG1	704.42	1	1	24000	8470	0.352917
VLDENAK	YGR186W	TFG1	18.81	1	0	76300	72500	0.950197
LEDAGPAEDPTK	YGR186W	TFG1	16.89	1	1	458000	569000	1.24236
LEDAGPAEDPTKVGMVK	YGR186W	TFG1	-1.86	1	0	344000	15100	0.0438953
SGTVSLNNTVKDGSQTPTVDSVTK	YGR186W	TFG1	18.26	0	1	44300	51200	1.15576
DIIEAIGDGKVNIKEFGK	YGR186W	TFG1	15.19	0	1	42700	32100	0.751756
KDDPEYAEEREK	YGR186W	TFG1	18.87	0	1	286000	307000	1.07343
YATLTIDEAEKR	YGR186W	TFG1	19.25	1	0	120000	181000	1.50833
SGTVSLNNTVK	YGR186W	TFG1	18.65	0	2	1170000	1240000	1.05983
HLDNIGTTTTR	YGR186W	TFG1	19.68	1	0	889000	1010000	1.13611
ALSQEEQSR	YLR399C	BDF1	18.31	0	1	1300000	924000	0.710769
YFLTYADNYAIGYFKK	YGR252W	GCN5	18.04	1	0	77600	43900	0.565722
HQIEEDHLDGATTDPEVKR	YGR252W	GCN5	18.95	1	0	53300	34800	0.652908
FEFDGVEYTFK	YGR252W	GCN5	18.19	1	1	425000	249000	0.585882
IGGSEVVTDVEK	YGR252W	GCN5	17.51	1	1	1900000	1110000	0.584211
VKEIPEYSHLID	YGR252W	GCN5	15.43	0	1	258000	154000	0.596899
ILLLQEAALR	YGR252W	GCN5	18.23	1	1	451000	297000	0.658537
LVFNNC+57R	YGR252W	GCN5	18.96	1	0	674000	472000	0.700297
TPQPINHLTNQNLNPK	YGL066W	SGF73	19.96	1	0	56800	24600	0.433099
YFNPNAQLIEDPLDKPIQYR	YGL066W	SGF73	11.41	0	1	173000	63500	0.367052
IEVGIGNSVNPYNGR	YGL066W	SGF73	19.56	1	0	111000	53700	0.483784
FLQEYDISNAIPDIVYEGVNTK	YBR081C	SPT7	19.97	1	0	508000	318000	0.625984
SQLGISDYELK	YBR081C	SPT7	19.34	1	0	863000	538000	0.623407
ALLRPTLQELSER	YBR081C	SPT7	15.89	2	1	2920000	1790000	0.613014
SFQYDSK	YBR081C	SPT7	18.22	1	0	932000	517000	0.554721
FDQLFLEYKEQK	YBR081C	SPT7	17.44	2	1	218000	115000	0.527523
NYTEHSTPFLNK	YBR081C	SPT7	15.76	1	1	1270000	754000	0.593701
FDQLFLEYK	YBR081C	SPT7	851.79	0	1	1020000	576000	0.564706
VGAENDGDSSLFLR	YBR081C	SPT7	16.43	1	1	1010000	682000	0.675248
RFDQLFLEYK	YBR081C	SPT7	16.77	1	1	412000	279000	0.677184
LHHETNSLNR	YBR081C	SPT7	19.47	1	0	143000	98100	0.686014
LVLNISISK	YBR081C	SPT7	17.98	1	1	205000	122000	0.595122
ADPTTTVNAK	YBR081C	SPT7	19.68	1	0	791000	438000	0.553729
KIQPEESDSIVYKK	YBR081C	SPT7	-619.75	1	1	166000	74500	0.448795
IQPEESDSIVYK	YBR081C	SPT7	17.6	1	1	421000	239000	0.567696
SDDVSSQTIK	YBR081C	SPT7	16.63	1	0	51000	21100	0.413725
KPAEHPFISAAR	YKR025W	RPC37	18.9	1	0	248000	274000	1.10484
EAEDKTLVALEKQEDYIDNLV	YKR025W	RPC37	15.96	0	1	27000	31600	1.17037
GVGVENNGQYAAFVK	YKR025W	RPC37	657.45	2	2	1690000	2360000	1.39645
SVNDPSQNR	YKR025W	RPC37	18.98	1	0	104000	150000	1.44231
YIDDANVTR	YKR025W	RPC37	14.76	1	1	448000	660000	1.47321
VAQLKPFFK	YKR025W	RPC37	16.69	0	1	119000	118000	0.991597
LPSLKDSSSNGGGSAKPSLK	YDL150W	RPC53	19.81	0	1	95400	69800	0.731656
TEPVGTGLQSYLEER	YDL150W	RPC53	17.34	1	0	265000	338000	1.27547
YLNNTHVISSGPLAAGNFVSEK	YDL150W	RPC53	19.67	1	0	269000	290000	1.07807
RIEQLFPVRPVR	YDL150W	RPC53	17.25	1	0	142000	194000	1.3662
IEQLFPVRPVR	YDL150W	RPC53	16	0	1	577000	639000	1.10745
EAAAELELLNADHQHILR	YDL150W	RPC53	17.02	1	0	424000	482000	1.13679
SEGSGSSLVQK	YDL150W	RPC53	16.64	1	0	42100	31900	0.75772
LADLGLEKEFQSVDGK	YDL150W	RPC53	14.51	0	1	1550000	1340000	0.864516
TPGLTFNAIDLAR	YPR190C	RPC82	15.4	1	1	307000	428000	1.39414
SGSNAAASLPSKK	YPR190C	RPC82	12.8	1	1	108000	132000	1.22222
TLNPDLFLYK	YPR190C	RPC82	18.25	1	0	168000	67300	0.400595
TTLVSLTQLR	YPR190C	RPC82	16.77	0	1	270000	315000	1.16667
IINKPNELSQILTVDPK	YPR190C	RPC82	15.51	1	2	1420000	1800000	1.26761
LKTEDGFVIPALPAAVSK	YPR190C	RPC82	19.21	1	0	1320000	1550000	1.17424
SFQDEAELVEEKTPGLTFNAIDLAR	YPR190C	RPC82	18.27	1	0	76000	130000	1.71053
LKQENSTLLKK	YPR190C	RPC82	19.1	0	1	136000	105000	0.772059
VGSVTAQVYK	YPR190C	RPC82	18.29	2	1	845000	821000	0.971598
LDIYTQQQALEYIGAK	YOR207C	RET1	552.89	1	0	8030	1000	0.124533
ANQLILSDVDPEFYLK	YOR207C	RET1	19.32	1	0	70800	90700	1.28107
LFTAQNFQK	YAL001C	TFC3	18.22	0	1	82400	68700	0.833738
TLNEDNFVALNNTVR	YAL001C	TFC3	15.6	1	0	78000	49400	0.633333
KIIFLPTVGEDAIQR	YAL001C	TFC3	19.36	1	1	94700	58900	0.621964
NSTNASVAGNISNPKR	YAL001C	TFC3	19.03	1	1	100000	74100	0.741
NSTNASVAGNISNPK	YAL001C	TFC3	18.14	1	0	30000	19200	0.64
NFAAYETLGDIYQLQGR	YGR047C	TFC4	19.69	1	1	55200	57700	1.04529
SYNIPIDIR	YGR047C	TFC4	17.68	1	1	182000	176000	0.967033
KFELNSGLNEAK	YGR047C	TFC4	14.91	1	0	79800	66600	0.834586
TPYDAER	YGR047C	TFC4	19.12	0	1	97600	134000	1.37295
LLNADIPESDRK	YNL039W	BDP1	19.67	0	1	503000	566000	1.12525
SLEGFTLTGTNGHDNEIGDEGPIDASTQNPK	YNL039W	BDP1	323.2	1	3	1200	122000	101.667
KTEVVLGTIDDLKR	YNL039W	BDP1	19.7	0	1	19300	21700	1.12435
ADVIEDNVTLKPAPLQTHR	YNL039W	BDP1	17.27	1	2	276000	303000	1.09783
NIGTVADFNEK	YNL039W	BDP1	17.29	0	1	997000	999000	1.00201
DKLLNADIPESDRK	YNL039W	BDP1	18.07	0	1	209000	232000	1.11005
EKVDENPFANLYNYGSYGR	YNL039W	BDP1	19.17	0	1	20600	23800	1.15534
NEFSSETSTSR	YNL039W	BDP1	18.3	0	1	137000	144000	1.05109
AHTAIQLK	YNL039W	BDP1	15.75	0	1	960000	983000	1.02396
TPQLFIPESK	YNL039W	BDP1	18.87	1	1	454000	494000	1.08811
AKFVNEEK	YNL039W	BDP1	19.26	1	1	277000	258000	0.931408
SSSPGSSLGQK	YDR362C	TFC6	19.41	1	1	104000	66200	0.636538
SAILQYSGLETDAPLFR	YOR110W	TFC7	17.49	1	0	158000	127000	0.803797
SYDTIDETDDQTSFTYIPFSDRK	YOR110W	TFC7	19.82	1	0	60700	38000	0.62603
LLEIPVYLER	YOR110W	TFC7	18.86	1	1	233000	153000	0.656652
LVGTELAFPNAAHVHK	YOR110W	TFC7	19.83	1	0	33400	17600	0.526946
EATLNNAR	YGR246C	BRF1	19.12	1	0	1490000	1270000	0.852349
INYDAIDGLFR	YGR246C	BRF1	19.19	1	0	169000	160000	0.946746
ATNGIDGENIYHEGSENETR	YGR246C	BRF1	19.47	0	1	43200	34300	0.793981
LQVSVYSIGATFLK	YGR246C	BRF1	18.57	1	0	66000	57900	0.877273
VSDDPDNLEDVDDEELNAHLLNEEASK	YGR246C	BRF1	19.34	1	0	2650	6620	2.49811
NLHLLPTTDTYLSK	YGR246C	BRF1	19.22	1	1	379000	326000	0.860158
NESISYYTNFNQPR	YOR113W	AZF1	16.84	0	1	11100	15000	1.35135
AAILAC+57AAEYIQK	YJR060W	CBF1	19.24	1	2	181000	174000	0.961326
ENINTAINVLSDLLPVR	YJR060W	CBF1	17.11	1	1	72800	66100	0.907967
GYNEEQNYSEAR	YJR060W	CBF1	18.29	1	0	98200	101000	1.02851
VSVSLSEQVFNEGERYNNDGQLIGK	YOR028C	CIN5	19.68	1	1	30700	31400	1.0228
IATLEEPGYESR	YOR028C	CIN5	16.65	1	1	414000	322000	0.777778
QTNDYYILYNPALPR	YCR084C	TUP1	17.7	3	3	1560000	2300000	1.47436
EEDATPASLHQDHYLVPYNQR	YCR084C	TUP1	19.27	1	0	50400	55300	1.09722
VSDGSLVAR	YCR084C	TUP1	17.25	1	2	3730000	4800000	1.28686
SLDHTSVVC+57C+57VK	YCR084C	TUP1	16.54	2	0	298000	338000	1.13423
NTVYELELTHR	YCR084C	TUP1	19.83	4	2	1570000	1840000	1.17197
DHQIASLTVQQQR	YCR084C	TUP1	19.35	1	1	557000	728000	1.307
KQTNDYYILYNPALPR	YCR084C	TUP1	18.45	1	1	54500	66500	1.22018
ETTTLPSVK	YCR084C	TUP1	19.7	1	0	2390000	2500000	1.04603
NTVYELELTHRK	YCR084C	TUP1	15.3	1	0	785000	732000	0.932484
DGQSVVSGSLDR	YCR084C	TUP1	19.42	2	1	316000	390000	1.23418
QEFLQVSQEANTYR	YCR084C	TUP1	14.93	0	2	701000	889000	1.26819
DVENLNTSSSPSSDLYIR	YCR084C	TUP1	18.58	2	2	428000	585000	1.36682
DSVYSVVFTR	YCR084C	TUP1	17.07	1	0	109000	133000	1.22018
APESTLKETEPENNNTSK	YCR084C	TUP1	18.49	1	0	251000	302000	1.20319
TASVSNTQNKLNELLDAIR	YCR084C	TUP1	19.17	1	0	45800	35500	0.775109
YIAAGSLDR	YCR084C	TUP1	16.38	2	0	1560000	1890000	1.21154
LQNQKDYDFK	YCR084C	TUP1	15.81	1	0	65200	60600	0.929448
FLATGAEDR	YCR084C	TUP1	19.79	2	0	1620000	1870000	1.15432
INDTGSATTATTTTATETEIKPK	YCR084C	TUP1	19.12	0	1	1200	2790	2.325
SVC+57FSPDGK	YCR084C	TUP1	15.91	1	0	2360000	2520000	1.0678
FSNDGEYLATGC+57NK	YCR084C	TUP1	15.79	2	3	1820000	2000000	1.0989
LDVNNVHIR	YBR112C	CYC8	17.58	0	1	221000	203000	0.918552
SNGAPTNASPAPPPVILQPTLQPNDQGNPLNTR	YBR112C	CYC8	310.55	0	1	1800	1000	0.555556
TDYTAAYDAFQQAVNR	YBR112C	CYC8	16.89	1	2	37900	44600	1.17678
LVNTATSIEENAK	YBR112C	CYC8	19.92	1	1	1260000	1380000	1.09524
SPQENTLPR	YBR112C	CYC8	16.21	0	1	544000	365000	0.670956
SRQPSTVSTFDLEPNPFEQSFASSK	YNL167C	SKO1	18.43	0	1	82100	69400	0.845311
TGLTPGILTQSYNYPVLPSINK	YNL167C	SKO1	16.15	2	2	240000	251000	1.04583
QLIC+57ETNFYR	YNL167C	SKO1	16.24	1	0	150000	141000	0.94
KYSNNTNAIQ	YPL181W	CTI6	19.94	1	1	263000	230000	0.874525
SIYKPVQEK	YPL181W	CTI6	15.97	1	0	163000	88400	0.542331
VSAILEFISR	YPL181W	CTI6	16.03	1	1	510000	409000	0.801961
KNPANFAC+57DVC+57GK	YNL027W	CRZ1	16.19	1	1	92400	115000	1.24459
SSQTSNNSFTSR	YNL027W	CRZ1	18.23	0	1	167000	249000	1.49102
SFEDIINGR	YNL027W	CRZ1	17.12	0	1	142000	133000	0.93662
SAPNDSTTAPTNASNIANTASVNK	YIL036W	CST6	19.23	2	1	125000	52300	0.4184
NVSNKPVFNQAVPVSSIPQYNAK	YIL036W	CST6	17.58	1	0	43900	27200	0.61959
VAQLQLQK	YIL036W	CST6	19.49	1	1	289000	140000	0.484429
KVINPTKDSALGDQSVIYSK	YIL036W	CST6	18.75	0	1	83800	35000	0.417661
DSALGDQSVIYSK	YIL036W	CST6	16.31	1	0	84200	54000	0.64133
KLNYYEK	YIL036W	CST6	16.9	0	1	377000	217000	0.575597
TSQPQQQSPSLLQGEIR	YPL049C	DIG1	13.99	0	1	16000	38900	2.43125
STQDPIGDTEISVANAK	YPL049C	DIG1	12.25	0	1	56800	159000	2.7993
LIIEPNTLELNGLTEETPHDLPK	YHR084W	STE12	16.33	1	0	121000	76200	0.629752
DFYSSNNNK	YHR084W	STE12	19.32	1	0	99500	56100	0.563819
ATPGEVEESLR	YHR084W	STE12	15.1	1	0	220000	119000	0.540909
SEFLSFLFR	YHR084W	STE12	19.8	0	1	227000	102000	0.449339
HIYENIDGYK	YBR083W	TEC1	18.92	1	1	1270000	1080000	0.850394
SATVTQLQSRPVPYYK	YBR083W	TEC1	17.01	1	1	593000	480000	0.809444
TPLIYAK	YBR083W	TEC1	16.57	2	0	2150000	1880000	0.874419
LLTPITASNEK	YBR083W	TEC1	18.52	0	1	1730000	1520000	0.878613
NIESYTGR	YBR083W	TEC1	18.18	1	1	814000	697000	0.856265
SDDLKSPSAK	YBR083W	TEC1	18.04	1	0	140000	92400	0.66
NELISLYIK	YBR083W	TEC1	17.74	1	1	656000	693000	1.0564
NANFGRNELISLYIK	YBR083W	TEC1	19.95	0	1	217000	198000	0.912442
SATVTQLQSR	YBR083W	TEC1	19.34	1	0	113000	99200	0.877876
VAIQDLR	YPL075W	GCR1	18.39	0	1	11100000	490000	0.0441441
TAPSFPQSSSK	YPL075W	GCR1	17.41	0	1	378000	325000	0.859788
FKLDDKPTPSQTALDSLLTK	YPL075W	GCR1	18.4	1	0	52400	33100	0.631679
KLNEGATGQPYDYFNTVSR	YPL075W	GCR1	17.29	1	1	472000	376000	0.79661
FTNPQQPR	YPL075W	GCR1	19.63	1	1	643000	521000	0.810264
LSQEITQLK	YPL075W	GCR1	16.78	2	2	378000	350000	0.925926
KLPLPGSIASAATGSPFSPSPVGESPYSK	YPL075W	GCR1	16.56	0	1	23000	26200	1.13913
YLSQHPLLLPNIVTFISK	YPL075W	GCR1	19.57	0	1	78700	71500	0.908513
QLLSGNQAIGSK	YPL075W	GCR1	18.33	1	1	1030000	830000	0.805825
INNGLTLNSLSLYFR	YPL075W	GCR1	591.62	2	2	127000	97100	0.764567
AGPNEAIK	YPL075W	GCR1	18.49	0	1	1600000	1310000	0.81875
SENIVSSTGGGILILDK	YPL075W	GCR1	19.22	1	0	96800	201000	2.07645
NSNPLGTDADKPVPI	YPL075W	GCR1	14.75	1	1	143000	123000	0.86014
NNKEIC+57IFENFK	YPL075W	GCR1	17.09	1	0	185000	127000	0.686486
LQTLSQDVNSR	YNL199C	GCR2	19.18	1	1	692000	635000	0.91763
LYNATLSSGSIDDR	YNL199C	GCR2	16.94	1	1	620000	690000	1.1129
ELELSFDASPYAK	YNL199C	GCR2	17.54	0	1	216000	300000	1.38889
SYKPITYTSSNLR	YLR256W	HAP1	17.03	1	1	137000	114000	0.832117
SYKPITYTSSNLRR	YLR256W	HAP1	18.72	0	1	102000	68100	0.667647
LDLPHESTTR	YLR256W	HAP1	18.11	0	1	47200	39600	0.838983
RFNDGYIDNNSNNDIPR	YLR256W	HAP1	17.42	0	1	112000	110000	0.982143
STGFFVSLLDTPSK	YLR256W	HAP1	14.87	0	1	78700	69900	0.888183
LPDILNHGQHNQNLYADGR	YLR256W	HAP1	17.17	1	1	142000	135000	0.950704
ENQVSIER	YLR256W	HAP1	16.84	1	0	208000	198000	0.951923
GLLPTSEGGSVDSNNDEIYGLPK	YLR256W	HAP1	18.94	1	1	15700	18700	1.19108
C+57PINHAQAPPSAAAAATR	YLR256W	HAP1	19.22	1	0	99200	91500	0.922379
SEKDSSLLSAASIVK	YOR032C	HMS1	12.24	0	1	128000	148000	1.15625
DLADLDGLEPATK	YOR032C	HMS1	11.56	0	2	806000	695000	0.862283
TESPLVTADEIK	YOR032C	HMS1	10.51	1	1	852000	377000	0.442488
DSFVHLTEPSQPLSDNSSSEQVQK	YOR032C	HMS1	14.46	2	2	1680000	1080000	0.642857
EQLSGFENFLPLSK	YOR032C	HMS1	6.74	0	1	610000	536000	0.878689
RPLIGDVTNR	YNL103W	MET4	17.42	0	1	182000	87800	0.482418
ELESSIHELTEIAASLQK	YNL103W	MET4	18.77	1	0	44300	26200	0.591422
TLLFEC+57GIGEEDIDKK	YPL082C	MOT1	17.03	1	0	74900	50200	0.670227
TEYNYC+57VLDEGHIIK	YPL082C	MOT1	538.79	1	0	65200	48000	0.736196
KFNEDPSIDC+57LLLTTK	YPL082C	MOT1	19.36	0	1	167000	116000	0.694611
ALIFC+57QLK	YPL082C	MOT1	18.07	1	0	214000	168000	0.785047
ESNSIAAQDDINLAK	YPL082C	MOT1	18.84	1	0	39400	26200	0.664975
IVDSFGVLR	YPL082C	MOT1	16.19	0	1	244000	461000	1.88934
NTPKHPVDITESSVSK	YPL082C	MOT1	19.92	1	1	47500	30300	0.637895
VVVYAGGPTVR	YPL082C	MOT1	13.32	1	2	1960000	2020000	1.03061
LVPLEAGIADPK	YPL082C	MOT1	17.62	1	0	191000	164000	0.858639
NLATTTFASIIK	YPL082C	MOT1	17.77	1	0	82000	63400	0.773171
GLPEELVASR	YPL082C	MOT1	17.29	1	0	263000	233000	0.885932
ILFEVLGPSILQK	YPL082C	MOT1	17.94	1	0	21100	15600	0.739336
VYPFLLVK	YPL082C	MOT1	19.8	0	1	175000	162000	0.925714
SISETTTDSDIPIPK	YPL082C	MOT1	19.94	1	1	69800	61600	0.882521
TLDLTFER	YDR176W	NGG1	15.77	1	1	324000	184000	0.567901
YIIPDSLQFDKTYDPEVNPFIIPK	YDR176W	NGG1	18.57	1	1	58400	41100	0.703767
TGGEDDIQSFR	YDR176W	NGG1	17.72	1	1	563000	320000	0.568384
SEFVVSQTLPR	YDR176W	NGG1	17.57	0	1	709000	432000	0.609309
HHTAASNNVNTGTTSQIAQQK	YDR176W	NGG1	16.9	1	0	20900	7190	0.344019
AAAALGLFNEEGLESTGEDFLK	YDR176W	NGG1	15.54	2	0	63000	26100	0.414286
AQLIPLVER	YDR176W	NGG1	17.34	1	0	331000	336000	1.01511
KSANELDDNALESGSISC+57GPLLSR	YDR176W	NGG1	17.9	1	0	341000	175000	0.513196
GLVATEPNKLPPLLNDSALPNNSK	YBL066C	SEF1	17.61	1	1	46700	31300	0.670236
NTLLTATPIELIC+57R	YDR310C	SUM1	17.64	2	2	1360000	988000	0.726471
ENAEYER	YDR310C	SUM1	19.1	1	1	1380000	989000	0.716667
GVGNSGTLATVENVSGDISADLSK	YDR310C	SUM1	17.69	2	2	50500	31700	0.627723
SATQEIDIK	YDR310C	SUM1	18.8	0	1	2620000	1830000	0.698473
TAGDDGALDQTENTSISPK	YDR310C	SUM1	19.6	1	0	701000	305000	0.435093
GTSSIHNDTESANDSSNGNGNLGLGTESR	YDR310C	SUM1	364.42	1	1	14400	4860	0.3375
FHNYTILHAVK	YDR310C	SUM1	15.89	1	1	40700	85200	2.09337
DTSLTDSVQDLFNSLK	YDR310C	SUM1	18.67	2	1	48200	30400	0.630705
LPSGPKDDVDTLALTSAQNQANSLR	YDR310C	SUM1	18.89	1	0	2570000	1840000	0.715953
YFVEPSTK	YDR310C	SUM1	17.6	0	1	3880000	2590000	0.667526
QVGSGFGSNPLHIK	YDR310C	SUM1	17.69	2	2	830000	575000	0.692771
VLSHNQSVLENKLDDVMK	YDR310C	SUM1	7.52	2	0	496000	1000	0.00201613
KLDTDANAK	YDR310C	SUM1	19.55	1	1	6650000	3650000	0.548872
VNHSNLLIENSSNNTSSQHNTSSSR	YDR310C	SUM1	19.35	2	2	1900000	1470000	0.773684
NQVNTDILVNNLNER	YDR310C	SUM1	15.68	2	2	1120000	902000	0.805357
ERPSTANSSSITPTPVTPNNLIQIKR	YDR310C	SUM1	18.34	0	1	71400	42300	0.592437
YFVEPSTKQESLLLSAPSSSR	YDR310C	SUM1	19.09	1	0	209000	150000	0.717703
ERPSTANSSSITPTPVTPNNLIQIK	YDR310C	SUM1	391.38	1	3	382000	322000	0.842932
DDVDTLALTSAQNQANSLR	YDR310C	SUM1	17.33	1	0	94800	77800	0.820675
NEIPINSLLPSSK	YDR310C	SUM1	17.77	0	1	106000	79500	0.75
TNNENGKERPSTANSSSITPTPVTPNNLIQIK	YDR310C	SUM1	308.24	1	1	130000	5950	0.0457692
VLSHNQSVLENK	YDR310C	SUM1	17.59	1	1	883000	570000	0.645527
FSANSDINSDIR	YDR310C	SUM1	15.45	1	1	882000	681000	0.772109
IKNEIPINSLLPSSK	YDR310C	SUM1	18.73	2	3	3840000	2580000	0.671875
FSANSDINSDIRR	YDR310C	SUM1	17.8	1	0	2030000	1600000	0.788177
DSEAFPHSSIEALK	YDR310C	SUM1	18.95	1	0	175000	116000	0.662857
SASNQGAPFSPVNITLPTAVVQTSK	YDR310C	SUM1	19.21	1	1	234000	163000	0.696581
QESLLLSAPSSSR	YDR310C	SUM1	18.26	1	0	246000	202000	0.821138
LATELTILQFK	YER111C	SWI4	15.63	1	0	35600	29900	0.839888
REEDDNALSLADFEPA	YOR344C	TYE7	19.47	1	1	149000	144000	0.966443
LKSEIDTLK	YOR344C	TYE7	16.83	1	0	257000	250000	0.972763
AVDYILYLQNNER	YOR344C	TYE7	17.19	2	2	14200000	12900000	0.908451
LKSEIDTLKQDQK	YOR344C	TYE7	15.76	3	4	3340000	2970000	0.889222
LLDLSTK	YDR213W	UPC2	16.07	0	1	248000	178000	0.717742
VIELIEVDGKK	YDR213W	UPC2	18.8	1	1	142000	87900	0.619014
ASGSSNDSFPSSASTTK	YDR213W	UPC2	19.64	1	0	61300	44200	0.721044
IPVPITLPK	YIL056W	VHR1	19.97	1	1	805000	460000	0.571429
LLLQIQR	YIL056W	VHR1	16.77	1	1	377000	233000	0.618037
SSLTAFDNILNR	YIL056W	VHR1	17.09	1	1	662000	402000	0.607251
NKNSFQNGNLPQPVFQPLL	YIL056W	VHR1	19.34	0	1	30700	1000	0.0325733
YTGYGTTHK	YER064C	YER064C	18.08	0	1	158000	168000	1.06329
LSSIEFLTILSQR	YER064C	YER064C	19.17	1	1	12700	21300	1.67717
ASEQDDNIR	YER064C	YER064C	18.89	1	0	118000	145000	1.22881
FFDNHIFASC+57SDDNILR	YOR230W	WTM1	16.64	0	2	64000	210000	3.28125
FVYQGETVSK	YOR230W	WTM1	18.86	1	0	281000	709000	2.52313
IIDNAGKPGEILR	YOR230W	WTM1	19.39	0	1	24800	142000	5.72581
IAGNAVGSVVK	YPL228W	CET1	19.3	0	1	298000	384000	1.28859
FSIIESQTR	YPL228W	CET1	17.22	1	1	642000	730000	1.13707
DLEVLNEISASSKPSK	YPL228W	CET1	19.56	0	1	90800	117000	1.28855
IAGNAVGSVVKK	YPL228W	CET1	16.86	0	1	119000	94900	0.797479
KEEEANAAVDNIFEEK	YPL228W	CET1	18.12	1	1	46000	56600	1.23043
FGVIIDAK	YPL228W	CET1	19.39	1	0	638000	968000	1.51724
ISLNLELPVPDNDPPEKYK	YPL228W	CET1	18.18	1	2	96200	85100	0.884615
SQSPISER	YPL228W	CET1	18.81	1	0	427000	482000	1.12881
TFLNNGTIIR	YPL228W	CET1	18.28	1	1	44300	45600	1.02935
VSYIHNDSC+57TR	YPL228W	CET1	18.1	1	2	1460000	1540000	1.05479
GFGFVTYDSADAVDRVC+57QNK	YOL123W	HRP1	15.28	1	1	25800	36100	1.39922
AGSGTSQLDQLAALQALSSSLNK	YOL123W	HRP1	19.15	0	1	11700	8490	0.725641
IFVGGIGPDVRPK	YOL123W	HRP1	19.16	1	1	185000	250000	1.35135
FNGTVLVEFK	YDL051W	LHP1	17.41	0	1	62000	73800	1.19032
LGEINQVR	YDL051W	LHP1	16.78	0	1	193000	245000	1.26943
QSNFELSVPLPTKAEIQEC+57TAR	YAL032C	PRP45	17.62	0	1	26500	34200	1.29057
AEIQEC+57TAR	YAL032C	PRP45	940.12	1	0	30200	69500	2.30132
LSEALENADKK	YAL032C	PRP45	16.1	1	0	518000	674000	1.30116
VSTALSSDRVEPAILTDQIAK	YAL032C	PRP45	19.58	1	2	367000	603000	1.64305
YVTETHQAPANLLLNNSHHIEVVSK	YAL032C	PRP45	19.77	0	1	58600	92200	1.57338
TNYEKLDEAVNVK	YAL032C	PRP45	19.16	1	2	260000	364000	1.4
QSNFELSVPLPTK	YAL032C	PRP45	16.57	0	1	47600	84700	1.77941
YHNGTPQTGAIVKPK	YAL032C	PRP45	19.95	1	2	95500	114000	1.19372
RHEDQVYDNPLFVQQDIESIYK	YAL032C	PRP45	17.12	2	2	137000	217000	1.58394
AESDDKSDNYGA	YAL032C	PRP45	19.76	1	1	85800	124000	1.44522
NPNGYTVALER	YAL032C	PRP45	16.68	0	1	325000	590000	1.81538
NVKLDDFIPK	YAL032C	PRP45	18.56	0	1	142000	201000	1.41549
RSEQPDLQYDSR	YAL032C	PRP45	17.58	0	1	78200	144000	1.84143
SEGASGSHGPIQFTK	YAL032C	PRP45	18.26	1	0	71500	107000	1.4965
STEGLDAFPIGYTFESC+57SIK	YMR229C	RRP5	18.26	1	1	27500	92800	3.37455
STSIQC+57AVK	YMR229C	RRP5	19.15	1	0	388000	274000	0.706186
TKDSVIVEIPDVGLR	YMR229C	RRP5	17.59	0	1	673000	196000	0.291233
GIFVYLSR	YMR229C	RRP5	19.57	0	1	224000	225000	1.00446
NTSLEPSTK	YMR229C	RRP5	19.58	1	1	162000	146000	0.901235
LLPGAVFLGNITK	YMR229C	RRP5	17.86	0	1	340000	307000	0.902941
NTEEVSFPR	YMR229C	RRP5	15.69	1	0	432000	440000	1.01852
IGTELTGLVIDKDTR	YMR229C	RRP5	16.23	1	1	313000	346000	1.10543
GLFVAFNGK	YMR229C	RRP5	16.64	1	0	132000	114000	0.863636
VLGYSPVDDIYQLSTDPK	YMR229C	RRP5	17.4	1	1	150000	158000	1.05333
LLDVDADR	YMR229C	RRP5	17.68	1	0	254000	238000	0.937008
SIEDHGATLDVGLPGFTGFIAK	YMR229C	RRP5	17.04	1	1	259000	230000	0.888031
ASVLELSMKPSELK	YMR229C	RRP5	-3.55	1	0	111000	16100	0.145045
SLFEGLVADAPK	YMR229C	RRP5	15.45	1	0	264000	248000	0.939394
GGASALTPLELK	YMR229C	RRP5	16.67	0	1	241000	240000	0.995851
FVIGSSIR	YMR229C	RRP5	15.69	0	1	1570000	244000	0.155414
GVIYVGHLSDSR	YMR229C	RRP5	17.11	1	0	270000	269000	0.996296
VGEIENSENLSSR	YMR229C	RRP5	19.59	1	0	282000	325000	1.15248
APESVADFER	YMR229C	RRP5	15.69	0	1	302000	307000	1.01656
FIGLVLPSYAVDSR	YMR229C	RRP5	19.64	1	0	224000	221000	0.986607
NVNDKGIFVYLSR	YMR229C	RRP5	17.42	0	1	167000	112000	0.670659
QVANEAASDVLFGNESVK	YMR229C	RRP5	18.1	1	1	164000	159000	0.969512
LTEAELSC+57LKK	YDR464W	SPP41	17.33	2	1	2170000	1320000	0.608295
SQEAYEDDEFSR	YDR464W	SPP41	18.83	1	0	52300	36800	0.703633
GPPYPPDLR	YDR464W	SPP41	15.8	2	1	388000	324000	0.835052
NYQYEDENVK	YDR464W	SPP41	16.94	1	0	504000	394000	0.781746
LNDIEGSLSTIGLHK	YDR464W	SPP41	18.05	1	0	491000	296000	0.602851
YVSIANEAASVAR	YDR464W	SPP41	16.57	0	1	60500	37800	0.624793
GLGDLSVSDLLPHDNLSR	YDR464W	SPP41	14.32	1	1	1430000	1010000	0.706294
IKPEVSVINLVQNLVNTK	YDR464W	SPP41	17.03	1	0	24800	12000	0.483871
LIDVSLKPLNEAKPK	YDR464W	SPP41	19.08	1	3	2360000	1490000	0.631356
ANAFFGEGESETK	YDR464W	SPP41	18.52	1	1	1020000	622000	0.609804
QTVDIQDNSHTDNTNNEDVEAQALVEATLK	YDR464W	SPP41	18.8	0	1	22100	968	0.0438009
SAGTEISSSESPDK	YDR464W	SPP41	19.42	0	1	55000	35700	0.649091
ASEEVTLTEDKTNGDPK	YDR464W	SPP41	19.28	2	0	81400	51000	0.626536
KLSADATTAPEADGK	YDR464W	SPP41	18.82	0	1	239000	138000	0.577406
ETQSVQEIK	YDR464W	SPP41	18.31	1	1	175000	136000	0.777143
LSADATTAPEADGK	YDR464W	SPP41	19.66	1	1	366000	248000	0.677596
QVLNLDGLVPPSGR	YDR464W	SPP41	17.46	1	1	1220000	1020000	0.836066
SLKPLNEAKPK	YDR464W	SPP41	19.73	0	1	60400	36600	0.60596
IYPTSENIEPK	YDR464W	SPP41	18.7	1	0	348000	412000	1.18391
IPIIFPLK	YDR464W	SPP41	17.73	1	1	778000	568000	0.730077
LAEEQEELKK	YDR464W	SPP41	19.53	1	0	132000	69300	0.525
NSSNNFGK	YDR169C	STB3	19.17	1	0	155000	260000	1.67742
HITQTLC+57LDIPC+57FK	YDR169C	STB3	18.77	0	1	245000	324000	1.32245
RVDPANFDKELEATNFANAK	YDR169C	STB3	18.91	1	4	126000	153000	1.21429
LTATSEPTSR	YDR169C	STB3	18.24	0	1	184000	319000	1.7337
SQVVFADSTPENIEHEIIAQK	YDR169C	STB3	13.62	1	1	144000	206000	1.43056
SSNGDPYSFGR	YDR169C	STB3	843.19	2	2	269000	384000	1.42751
IC+57VSTDVFGR	YDL084W	SUB2	18.72	1	0	385000	470000	1.22078
GSYVGIHSTGFKDFLLKPELSR	YDL084W	SUB2	15.03	0	1	45600	49500	1.08553
RFLQNPLEIFVDDEAK	YDL084W	SUB2	18.03	0	1	27700	27600	0.99639
ELAYQIR	YDL084W	SUB2	17.93	1	0	280000	345000	1.23214
INLAINYDLTNEADQYLHR	YDL084W	SUB2	17.79	1	1	167000	217000	1.2994
LTLHGLQQYYIK	YDL084W	SUB2	16.36	0	1	131000	181000	1.38168
DVQEIFR	YDL084W	SUB2	17.22	1	1	834000	1150000	1.3789
DFLLKPELSR	YDL084W	SUB2	15.5	0	1	37800	48700	1.28836
AAEAGETGAATSATEGDNNNNTAAGDKK	YDL084W	SUB2	18.72	1	1	75700	106000	1.40026
GLAISFVSSKEDEEVLAK	YDL084W	SUB2	18.97	0	2	94000	45800	0.487234
YIDLSHVK	YDL084W	SUB2	14.84	1	1	222000	422000	1.9009
TAVFYGGTPISK	YDL084W	SUB2	17.04	1	2	1360000	843000	0.619853
EKYIDLSHVK	YDL084W	SUB2	18.81	0	1	406000	182000	0.448276
AENITLC+57SITK	YOR038C	HIR2	18.99	1	0	403000	307000	0.761787
GVPNNATSC+57TALLDR	YOR038C	HIR2	19	1	1	341000	329000	0.964809
TLVTPSSNGC+57R	YOR038C	HIR2	19.96	1	1	504000	377000	0.748016
KLAFPTNTIYPLLNPSLR	YOR038C	HIR2	16.5	1	1	466000	351000	0.753219
SPSTITDVK	YOR038C	HIR2	15.05	1	0	109000	327000	3
EATPSNIAPGSK	YOR038C	HIR2	19.7	1	1	178000	144000	0.808989
DTNNINSVEK	YOR038C	HIR2	17.72	1	1	1090000	739000	0.677982
SILVYQINK	YOR038C	HIR2	19.05	1	1	952000	602000	0.632353
DLGVALPQTEIK	YOR038C	HIR2	18.06	1	1	952000	802000	0.842437
YSDDILTR	YOR038C	HIR2	15.05	0	1	2620000	1790000	0.683206
KELQPIDFLDTGLLLPNTSFSR	YOR038C	HIR2	19.83	0	1	62300	48100	0.772071
LEESASAAPIPNDIGR	YOR038C	HIR2	15.18	0	1	26900	38100	1.41636
NGSGNEQRPTIVK	YOR038C	HIR2	19.17	1	1	75800	54800	0.722955
YSPINNPNLILDVK	YOR038C	HIR2	15.18	0	1	718000	571000	0.795265
SFPENIKLEESASAAPIPNDIGR	YOR038C	HIR2	19	1	3	204000	168000	0.823529
SISSVTNSDSNISSSKKPTSEK	YBR215W	HPC2	19.73	0	1	485000	222000	0.457732
GHYASLER	YBR215W	HPC2	18.76	1	1	2140000	1670000	0.780374
KSSSASAILPKPTTTK	YBR215W	HPC2	19.66	1	0	230000	146000	0.634783
AATKDGFFVYFGPLIEK	YBR215W	HPC2	17.53	1	1	114000	68200	0.598246
MQTQTDTNAEVLNTDNSIKK	YBR215W	HPC2	9.83	1	0	85200	1000	0.0117371
SSSASAILPKPTTTK	YBR215W	HPC2	18.06	1	2	1420000	890000	0.626761
LVAAPTVSPPK	YBR215W	HPC2	19.2	1	0	72400	54400	0.751381
ISSLLTISSNEDSK	YBR215W	HPC2	18.76	2	2	948000	625000	0.659283
ENSSLSSIK	YBR215W	HPC2	19.41	1	0	2030000	1200000	0.591133
ILQTAETK	YBR215W	HPC2	19.24	0	1	7600000	4860000	0.639474
SISSVTNSDSNISSSK	YBR215W	HPC2	19.67	1	0	71900	45400	0.631433
KIPNIAEELAK	YBR215W	HPC2	17.2	2	1	739000	538000	0.728011
TLHINDTNGNK	YBR215W	HPC2	813.8	1	0	3950	1000	0.253165
KENSSLSSIK	YBR215W	HPC2	16.94	1	0	265000	143000	0.539623
TSSPVNLDVESTAQSLGK	YBR215W	HPC2	19.85	1	2	202000	146000	0.722772
AGLPPLSSTEITQEISK	YDR174W	HMO1	17.16	0	1	79400	110000	1.38539
QKAGLPPLSSTEITQEISK	YDR174W	HMO1	19.02	1	0	39200	52700	1.34439
SAKDSLVSSLFELSK	YDR174W	HMO1	18.05	1	0	414000	417000	1.00725
DSLVSSLFELSK	YDR174W	HMO1	16.05	1	1	604000	656000	1.08609
AGLTFPVGR	YBL003C|YDR225W	HTA2|HTA1	17.12	1	0	842000	886000	1.05226
NDDELNKLLGNVTIAQGGVLPNIHQNLLPK	YBL003C|YDR225W	HTA2|HTA1	16.3	1	1	134000	133000	0.992537
ETYSSYIYK	YBL002W|YDR224C	HTB2|HTB1	19.75	1	1	3730000	2340000	0.627346
HAVSEGTR	YBL002W|YDR224C	HTB2|HTB1	18.66	0	1	192000	146000	0.760417
AVTKYSSSTQA	YBL002W|YDR224C	HTB2|HTB1	17.31	0	1	112000	67000	0.598214
QTHPDTGISQK	YBL002W|YDR224C	HTB2|HTB1	19.61	0	1	13600000	9400000	0.691176
KETYSSYIYK	YBL002W|YDR224C	HTB2|HTB1	19.94	2	2	1340000	827000	0.617164
EIQTAVR	YBL002W|YDR224C	HTB2|HTB1	17.89	1	0	15700000	11800000	0.751592
DIISPLLLNPTKR	YBR245C	ISW1	19.13	1	0	307000	325000	1.05863
LVTDNSVEEK	YBR245C	ISW1	16.8	1	1	172000	118000	0.686047
IPGPFLVIAPK	YBR245C	ISW1	18.3	0	1	116000	105000	0.905172
ENYSIDNYYKDVLNTGR	YBR245C	ISW1	17.99	1	0	65500	69000	1.05344
LSEYKNPFFDLK	YBR245C	ISW1	17.57	1	1	281000	236000	0.839858
LRLDQLVIQQNR	YBR245C	ISW1	18.43	0	1	158000	141000	0.892405
NSIQAIAR	YBR245C	ISW1	16.86	1	1	636000	301000	0.47327
YETLGLDDLQK	YBR245C	ISW1	17.67	0	1	191000	158000	0.827225
TPVELAR	YBR245C	ISW1	19.45	0	1	1020000	519000	0.508824
LLDILEDYC+57YFR	YBR245C|YOR304W	ISW1|ISW2	17.48	1	1	83900	80700	0.961859
TLQTISFLGYLR	YBR245C|YOR304W	ISW1|ISW2	17.15	1	1	103000	98600	0.957282
LIEEQDKK	YGL133W	ITC1	16.84	0	1	13700	11900	0.868613
TFDLEVVLR	YML069W	POB3	17.23	1	1	82100	129000	1.57125
THIVLSHVLK	YML069W	POB3	15.65	2	1	235000	259000	1.10213
FNIQVEQR	YML069W	POB3	17.01	1	1	751000	1130000	1.50466
ISTSGGSAANQAR	YML069W	POB3	19.91	0	1	1050000	1460000	1.39048
ADDIHHLLVLAIEPPLR	YML069W	POB3	15.81	1	1	139000	213000	1.53237
NQGVIQLDGFSQDDYNLIKNDFHR	YML069W	POB3	19.86	0	1	77900	108000	1.38639
NQGVIQLDGFSQDDYNLIK	YML069W	POB3	18.54	2	2	209000	274000	1.311
GRYDIDIYK	YML069W	POB3	19.13	0	2	602000	708000	1.17608
INNTNLTSK	YML069W	POB3	18	0	1	383000	450000	1.17493
GSTTFANISKEEQQLLEQFLK	YML069W	POB3	17.82	1	1	50600	74500	1.47233
SKYDQC+57AVSC+57SFK	YML069W	POB3	17.41	1	1	121000	124000	1.02479
C+57IENIVHEK	YOL004W	SIN3	18.98	0	1	268000	259000	0.966418
FLDC+57AVGLR	YOL004W	SIN3	19.88	1	1	176000	189000	1.07386
SLDHLGLTFK	YOL004W	SIN3	16.88	0	1	122000	105000	0.860656
LYTIDKVTQSLVK	YOL004W	SIN3	15.92	1	0	198000	415000	2.09596
YYVTSYALPHPTEGIPHEK	YOL004W	SIN3	16.02	0	2	143000	143000	1
ITLPSLSALSTK	YOL004W	SIN3	17.86	1	1	233000	226000	0.969957
ATNKYPTIANDNTQK	YOL004W	SIN3	18.92	0	1	124000	117000	0.943548
GFEIIDALHEHPAVTAPVVLK	YOL004W	SIN3	19.81	1	1	33500	46600	1.39104
NNLDEAQK	YOL004W	SIN3	16.73	0	1	497000	457000	0.919517
QLIDEEPSISQLSK	YDR359C	VID21	18.17	1	0	184000	104000	0.565217
IPQALPLAELK	YDR359C	VID21	16.89	1	0	66700	43100	0.646177
GIRFDEASLPK	YDR359C	VID21	19.19	0	1	164000	99500	0.606707
SESHFVPSHDNSIR	YDR359C	VID21	19.38	0	1	50600	38500	0.76087
LTYSYLSNIER	YDR359C	VID21	17.16	1	0	44400	26000	0.585586
LNQLLELTDENK	YDR359C	VID21	16.89	1	0	70400	116000	1.64773
QYTEQDIIESYSR	YDR359C	VID21	19.42	1	0	78700	66800	0.848793
GRPPVIDLPYVLR	YGR056W	RSC1	19.18	1	0	108000	53800	0.498148
VIDSGNDLVR	YGR056W	RSC1	18.2	1	0	208000	109000	0.524038
SSSNTPLLHQNFNQTSNFLK	YGR056W	RSC1	19.7	0	1	149000	109000	0.731544
FQSPSLLEQSSR	YGR056W	RSC1	18.26	1	1	83200	60100	0.722356
DHLVSNLVGK	YLR357W	RSC2	18.61	1	0	376000	181000	0.481383
GPSVIVNER	YLR357W	RSC2	15.75	1	1	990000	781000	0.788889
YALVLEK	YLR357W	RSC2	17.88	2	0	239000	148000	0.619247
KPLININPYTR	YLR357W	RSC2	19.31	0	1	923000	602000	0.652221
EVLDSGIGLTDLFER	YLR357W	RSC2	18.56	0	1	124000	87600	0.706452
IINSGDPHLSLPLNR	YLR357W	RSC2	19.24	0	1	1120000	913000	0.815179
YNIPTIIDDLTSQASR	YLR357W	RSC2	18.36	1	1	111000	77700	0.7
NQNDPQKPIVGQIFR	YLR357W	RSC2	18.15	1	1	469000	328000	0.69936
LEGPLFVC+57EFR	YLR357W	RSC2	18.44	2	0	102000	63300	0.620588
AC+57LPEEIRDLDEATIPVNGR	YLR357W	RSC2	14.98	1	1	40900	28800	0.704156
TSDIYSNNNNDR	YCR052W	RSC6	18.68	1	0	22800	21000	0.921053
FLSLPIEDNYIR	YFR037C	RSC8	17.9	2	2	538000	428000	0.795539
SLEELNVSK	YFR037C	RSC8	17.36	0	1	527000	259000	0.491461
KINYEQEAQKLEEK	YFR037C	RSC8	19.71	1	0	166000	123000	0.740964
LSPYEYLTITAVR	YFR037C	RSC8	17.95	0	1	392000	316000	0.806122
KNVYDSAQDFNALQDESR	YFR037C	RSC8	16.27	1	0	419000	339000	0.809069
EISEKYIEESQAIIQELVK	YFR037C	RSC8	17.77	1	1	32900	20300	0.617021
NFIINTYR	YFR037C	RSC8	19.4	1	0	1280000	951000	0.742969
EFPVNLTIK	YFR037C	RSC8	19.69	0	1	235000	184000	0.782979
YIEESQAIIQELVK	YFR037C	RSC8	19.53	2	2	343000	252000	0.734694
SNPDFFNDSSR	YFR037C	RSC8	18.74	1	1	443000	387000	0.873589
VYIC+57HTC+57GNESINVR	YFR037C	RSC8	19.19	0	1	392000	285000	0.727041
VGKEGEEVGEGDSIAK	YFR037C	RSC8	19.3	1	1	557000	407000	0.7307
FFEKNPDKIYESYC+57K	YLR033W	RSC58	18.45	1	0	24700	12300	0.497976
FSSELLLR	YLR033W	RSC58	16.71	1	0	377000	190000	0.503979
AFPVLQTNYNGSIPVVR	YLR033W	RSC58	18.56	1	1	150000	110000	0.733333
VLLVDQQGLR	YMR091C	NPL6	16.12	1	1	172000	145000	0.843023
KIC+57NHPFVFDEVEGVVNPSR	YIL126W	STH1	18.65	1	0	31900	15300	0.479624
IC+57NHPFVFDEVEGVVNPSR	YIL126W	STH1	18.01	1	1	119000	95500	0.802521
SIDKGFQYDEDLLNK	YIL126W	STH1	17.25	1	0	392000	215000	0.548469
STAEEQEAFLRR	YIL126W	STH1	15.01	0	1	487000	327000	0.671458
HNALFVGAGTEGATK	YIL126W	STH1	19.83	2	0	499000	287000	0.57515
TSIFEKLPSKR	YIL126W	STH1	18.59	1	0	353000	226000	0.640227
LGSEEQPEITIPKPR	YIL126W	STH1	18.1	0	1	474000	299000	0.630802
TTVLENNDGKR	YIL126W	STH1	15.72	1	1	55200	37900	0.686594
TALGDPDTEIR	YIL126W	STH1	15.77	1	1	1040000	640000	0.615385
INSIIDFIK	YIL126W	STH1	16.8	1	2	344000	218000	0.633721
LITTDSVEEVILER	YIL126W	STH1	17.26	1	0	671000	458000	0.682563
IDKQPSILVGGTLK	YIL126W	STH1	18.02	1	0	111000	58200	0.524324
LIQLDELPK	YIL126W	STH1	16.98	1	1	880000	499000	0.567045
LINNVASQAHHNIPYLR	YIL126W	STH1	18.54	1	1	352000	228000	0.647727
SLGIFPTVEK	YIL126W	STH1	15.94	1	1	646000	404000	0.625387
GNSDLLFR	YIL126W	STH1	18.23	1	1	1310000	861000	0.657252
VIVPQTVR	YIL126W	STH1	16.69	1	0	331000	283000	0.854985
DQDIYETK	YIL126W	STH1	19.36	0	1	382000	205000	0.536649
ISADFNAK	YIL126W	STH1	19.16	0	1	1670000	620000	0.371257
GAVGNSEAIPGLSAGVNNDNTK	YGR275W	RTT102	15.19	3	2	84400	65700	0.778436
VSYYGNPTSK	YGR275W	RTT102	8.87	1	0	84400	152000	1.80095
ATGAPSANQGDEALSVDDIR	YGR275W	RTT102	11.02	1	0	84400	66800	0.791469
YALQLLAPC+57GILAQTSNRK	YDR190C	RVB1	14.27	1	0	336000	337000	1.00298
EAC+57GVIVDLIK	YDR190C	RVB1	16.89	1	0	607000	290000	0.477759
VPFC+57PLVGSELYSVEVK	YDR190C	RVB1	18.53	1	1	191000	113000	0.591623
TALALAISQELGPK	YDR190C	RVB1	17.95	1	2	211000	133000	0.630332
EIVVNDVNEAK	YDR190C	RVB1	18.53	1	1	299000	172000	0.575251
ALESNIAPVVVLASNR	YDR190C	RVB1	17.25	1	0	382000	242000	0.633508
GLGLDESGVAK	YDR190C	RVB1	19.3	0	1	469000	303000	0.646055
GTEDVISPHGVPPDLIDR	YDR190C	RVB1	15.55	1	0	193000	121000	0.626943
AILLAGGPSTGK	YDR190C	RVB1	15.38	0	1	758000	337000	0.444591
LLFLDAK	YDR190C	RVB1	19.01	0	1	406000	221000	0.544335
RVEGGFVGQIEAR	YDR190C	RVB1	16.81	1	1	248000	155000	0.625
TQGFLALFTGDTGEIR	YPL235W	RVB2	19.69	0	1	53000	47200	0.890566
NSQTVSGTPITQTESK	YOR290C	SNF2	19.95	0	1	17500	14900	0.851429
ANDEEAYIK	YOR290C	SNF2	17.37	0	1	262000	205000	0.782443
STSEEQEALLR	YOR290C	SNF2	14.92	1	0	277000	272000	0.981949
SELPDIYSR	YOR290C	SNF2	17.68	0	1	338000	305000	0.902367
NINVQDALLTNQLYK	YOR290C	SNF2	16.06	1	0	156000	124000	0.794872
VLQFAAK	YOR290C	SNF2	18.59	1	0	397000	277000	0.697733
EESESAAVYNGR	YOR290C	SNF2	18.82	1	1	230000	210000	0.913043
LITTNSVEEVILER	YOR290C	SNF2	19.48	1	1	134000	127000	0.947761
SINHPPDFKR	YOR290C	SNF2	-8.91	0	1	182000	182000	1
TPAAATSPIDIR	YOR290C	SNF2	18.29	0	1	116000	119000	1.02586
GQQTAQTQLEQQR	YBR289W	SNF5	17.62	1	0	36200	42700	1.17956
NVGNKSPEQC+57ILR	YJL176C	SWI3	17.34	0	1	398000	327000	0.821608
SPEQC+57ILR	YJL176C	SWI3	18.14	0	1	307000	290000	0.944625
FLQLPIEDK	YJL176C	SWI3	18.8	1	0	268000	180000	0.671642
LNPNEYFSVTTAR	YJL176C	SWI3	17.14	1	1	696000	669000	0.961207
VEPETFEIPQAHEIVIPSYSK	YJL176C	SWI3	15.35	1	1	304000	322000	1.05921
IHSIEVQSLPEFFTNRIPSK	YJL176C	SWI3	19.84	1	0	88900	92000	1.03487
LNFNQNSSK	YJL176C	SWI3	19	0	1	545000	492000	0.902752
IHSIEVQSLPEFFTNR	YJL176C	SWI3	19.96	1	0	294000	301000	1.02381
LDSQETPSTEESR	YJL176C	SWI3	16.22	0	1	16300	16100	0.98773
NPFNKPNIETGENHNGQSISNENDVKPISIEAPQFYR	YJL176C	SWI3	18.52	1	0	13300	27900	2.09774
EGSEIAISSLGYR	YJL176C	SWI3	15.33	0	1	133000	144000	1.08271
SHIFATNEER	YJL176C	SWI3	15.97	1	0	174000	205000	1.17816
NIEPPLTSQYSTR	YJL176C	SWI3	15.49	1	1	534000	627000	1.17416
NVSGDAAALFR	YJL176C	SWI3	16.41	0	1	346000	326000	0.942197
RNVSGDAAALFR	YJL176C	SWI3	19.02	1	0	105000	74000	0.704762
FLQLPIEDKFLYGDGNGKGDNDNGLGPLK	YJL176C	SWI3	18.52	0	1	53400	53500	1.00187
SSIIDNELIKPLQTR	YDR334W	SWR1	19.4	1	1	816000	521000	0.63848
NLIDLLTK	YDR334W	SWR1	17.62	1	1	206000	109000	0.529126
TSTVVSSETTNEK	YDR334W	SWR1	19.44	0	1	221000	143000	0.647059
YDLLTNELFHLR	YDR334W	SWR1	17.58	1	1	161000	103000	0.639752
LAILLQQLK	YDR334W	SWR1	19.07	1	0	61400	27900	0.454397
EFVSLVDYDPTHFNDSESFQK	YDR334W	SWR1	16.24	1	1	55600	35300	0.634892
FAVQAVK	YDR334W	SWR1	19.78	0	1	672000	285000	0.424107
VLTYYGSPQQR	YDR334W	SWR1	17.84	1	0	379000	257000	0.6781
AGGEQDLADLK	YDR334W	SWR1	16.17	1	0	282000	140000	0.496454
VEEPSEAFTIK	YDR334W	SWR1	17.75	0	1	163000	59800	0.366871
KIVSESTPAATESPTSGTIPLIR	YAL011W	SWC3	19.7	1	0	169000	84600	0.500592
NSGVLYDSLVSSR	YAL011W	SWC3	17.31	1	1	85800	50000	0.582751
TAATEPEPK	YAL011W	SWC3	19.74	1	0	133000	63300	0.47594
LLEQELR	YDR485C	VPS72	17.64	0	1	6200000	4130000	0.666129
IQDPISKEEGR	YDR485C	VPS72	16.88	1	0	583000	336000	0.576329
TQPPTGVFLANGIR	YDR485C	VPS72	16.03	1	1	431000	339000	0.786543
RDETTNEDSDDQVR	YDR485C	VPS72	16.34	1	1	54600	37400	0.684982
TGVPYSDVEAYK	YDR485C	VPS72	16.89	1	0	1430000	1020000	0.713287
SLDTNTEFIIQTR	YDR485C	VPS72	16.05	1	1	184000	119000	0.646739
NFVTLYDFPNAPPNLK	YDR485C	VPS72	15.82	1	1	172000	115000	0.668605
TEGIENLSHNVPQETK	YDR485C	VPS72	19.99	1	0	197000	117000	0.593909
NGGIYLDLSQRPAK	YDR485C	VPS72	658.05	1	2	751000	510000	0.679095
LLQSYVQSLIQR	YDL197C	ASF2	17.41	1	0	115000	36800	0.32
LIEEASDKK	YKL172W	EBP2	18.1	1	0	110000	137000	1.24545
EEPTIVTASNLK	YKL172W	EBP2	17.89	0	1	60500	77000	1.27273
ETPIFLESLTR	YDR110W	FOB1	18.07	1	1	206000	95100	0.46165
IHIEVFEPFNGEAIEGK	YDR110W	FOB1	17.79	1	0	209000	94400	0.451675
SLTADTLQQISDKYDGVVAENK	YDR110W	FOB1	19.35	1	0	16800	2360	0.140476
NNDKIYC+57EPK	YDR110W	FOB1	18.26	1	0	93800	28600	0.304904
GTPHPSQC+57NLFVVNR	YNL132W	KRE33	16.9	0	1	95200	130000	1.36555
LFVLLPPIDPK	YNL132W	KRE33	17.05	1	0	94100	119000	1.26461
TVNQAHAILSFIDAISEK	YNL132W	KRE33	19.72	1	1	37800	56000	1.48148
FLLFTKPTNTLLNLSDEIIDKC+57EK	YJL076W	NET1	19.55	1	0	29600	19700	0.665541
KSQAEPSGIVEPK	YJL076W	NET1	15.03	1	1	284000	174000	0.612676
SANVSFTPSYFNQSR	YJL076W	NET1	16.96	1	2	149000	152000	1.02013
SFLPPPTQPQSPPIR	YJL076W	NET1	15.24	1	1	383000	412000	1.07572
RPPTGTTTTTTIR	YJL076W	NET1	18.22	1	1	78000	84800	1.08718
SQSSIADNNGSPVK	YJL076W	NET1	19.68	1	0	1180000	717000	0.607627
IEAPSPSVNKK	YJL076W	NET1	17.51	1	0	1370000	839000	0.612409
SAVSESSVTNSK	YJL076W	NET1	17.27	1	0	64900	58200	0.896764
VILKNEIDLDDSAPVSLYK	YJL076W	NET1	17.99	1	1	341000	258000	0.756598
SATVDPDKTK	YJL076W	NET1	17.41	0	1	586000	474000	0.808874
EGNVQLPKPSANDK	YJL076W	NET1	19.49	1	0	43900	34600	0.788155
EGNVQLPKPSANDKLK	YJL076W	NET1	19.33	1	0	218000	198000	0.908257
SQAEPSGIVEPK	YJL076W	NET1	19.03	1	0	1300000	1180000	0.907692
VETKPATQASSFPVVGGSPSVATK	YJL076W	NET1	19.94	0	1	212000	90000	0.424528
KPPVTTPR	YJL076W	NET1	19.35	1	1	1360000	1310000	0.963235
DVFNVNNIVR	YJL076W	NET1	17.39	1	1	796000	834000	1.04774
EILPTIPHNDQPILASSDK	YJL076W	NET1	19.3	1	1	432000	415000	0.960648
SKTTSNPSSILHDLPR	YJL076W	NET1	19.85	1	0	138000	94500	0.684783
SANIGGEDLNKK	YJL076W	NET1	17.01	1	2	298000	193000	0.647651
NSKPYTTVLNK	YJL076W	NET1	13.04	1	1	602000	470000	0.780731
SKLNNGSPQSVQPQQQIPSSSGVLR	YJL076W	NET1	396.86	2	1	49300	4910	0.0995943
EGPSSPASILPAK	YJL076W	NET1	16.1	1	2	1300000	1050000	0.807692
KSSLETIVEKK	YJL076W	NET1	15.59	0	1	124000	101000	0.814516
GTTSFNEEGNRK	YJL076W	NET1	19.21	1	0	46100	55700	1.20824
VRPSLSSLSDLVSR	YJL076W	NET1	16.73	0	1	202000	227000	1.12376
DISLHSLK	YJL076W	NET1	15.84	2	0	1370000	1000000	0.729927
NEIDLDDSAPVSLYK	YJL076W	NET1	18.28	0	1	79600	64800	0.81407
TTSNPSSILHDLPR	YJL076W	NET1	17.94	1	2	2220000	2350000	1.05856
RVVVNTPR	YJL076W	NET1	16.14	0	1	878000	768000	0.874715
ASANIQDANDKNNSK	YJL076W	NET1	19.28	1	1	278000	252000	0.906475
DIDNSKPDPR	YJL076W	NET1	16.08	1	0	226000	211000	0.933628
ISSGIDAGKK	YJL076W	NET1	18.74	1	1	3110000	2120000	0.681672
GTTSFNEEGNR	YJL076W	NET1	16.08	0	1	220000	204000	0.927273
SSLETIVEKK	YJL076W	NET1	16.34	1	0	113000	88500	0.783186
ISEIEKELK	YJL076W	NET1	15.92	1	0	188000	126000	0.670213
RLEYVYEVDKFGK	YNL216W	RAP1	17.32	1	0	450000	310000	0.688889
LEYVYEVDKFGK	YNL216W	RAP1	16.83	0	1	210000	153000	0.728571
DADAHDSLNDIDQLAR	YNL216W	RAP1	19.99	2	1	173000	166000	0.959538
LQEQAQLLR	YNL216W	RAP1	17.03	1	1	1210000	1100000	0.909091
QHVSSTASITSGGHNDLVQIEQPQK	YNL216W	RAP1	18.71	1	0	70400	65600	0.931818
ANGGEVLDSKPR	YNL216W	RAP1	18.21	2	0	1510000	1000000	0.662252
ENVFIVSPYNHTNLPTVTPTYIK	YNL216W	RAP1	19.45	1	0	418000	311000	0.744019
ESKENVFIVSPYNHTNLPTVTPTYIK	YNL216W	RAP1	18.83	1	1	428000	336000	0.785047
DLFQIDPDTGR	YNL216W	RAP1	19.02	0	1	1140000	1030000	0.903509
TTHTLYDEISHYVPNHTGNSIR	YNL216W	RAP1	19.79	0	1	27000	18300	0.677778
SLITDEDTPTAIAR	YNL216W	RAP1	15.76	0	2	613000	560000	0.91354
RPGVPTPGNYNSAAK	YNL216W	RAP1	16.85	0	1	227000	174000	0.76652
LVQDLC+57DETGIR	YNL216W	RAP1	16.3	1	1	82800	98500	1.18961
LEDSGTC+57ELNK	YBR275C	RIF1	10.9	0	1	1200	303000	252.5
DSDSISLK	YBR275C	RIF1	19.35	1	0	182000	124000	0.681319
SVAFSDRIESSPIYR	YBR275C	RIF1	17.21	1	0	128000	65300	0.510156
SFTQDNIAQYK	YBR275C	RIF1	15.86	1	1	336000	241000	0.717262
ELVLLYLTKPLSR	YBR275C	RIF1	16.42	1	0	143000	106000	0.741259
ASYFAANIK	YBR275C	RIF1	19.22	1	1	121000	86700	0.716529
LSIIC+57VGGHNVTIR	YLR442C	SIR3	15.8	1	0	539000	386000	0.716141
IC+57EAAVEISK	YLR442C	SIR3	19.72	1	1	192000	122000	0.635417
IC+57EAAVEISKK	YLR442C	SIR3	16.29	1	0	184000	69000	0.375
YQIILDR	YLR442C	SIR3	17.5	1	0	848000	580000	0.683962
TLILIQNPENLLSEK	YLR442C	SIR3	16.32	1	1	455000	281000	0.617582
TFLYTLAQETEGTNR	YLR442C	SIR3	18.5	2	2	424000	312000	0.735849
LFYITNADDSTK	YLR442C	SIR3	15.54	1	0	115000	91300	0.793913
NVANVSGSTEK	YLR442C	SIR3	16.45	0	1	872000	568000	0.651376
GGENVFLKR	YLR442C	SIR3	9.72	1	0	148000	82900	0.560135
HTLALETVLIK	YLR442C	SIR3	19.49	1	0	286000	168000	0.587413
TSTELVDGR	YLR442C	SIR3	15.78	1	0	330000	232000	0.70303
RVSVPVSGQK	YLR442C	SIR3	19.76	1	1	217000	142000	0.654378
VSVPVSGQK	YLR442C	SIR3	17.75	0	1	1210000	792000	0.654545
ILQYFEK	YLR442C	SIR3	19.65	1	1	877000	521000	0.594071
AHFTEIK	YLR442C	SIR3	16.85	1	1	449000	272000	0.605791
ETILSNFNADINLEESIR	YLR442C	SIR3	17.17	1	1	68000	52000	0.764706
IHIQETQEFSK	YLR442C	SIR3	17.55	1	1	242000	177000	0.731405
LTDEQSSLDVAGLEDKFR	YLR442C	SIR3	16.49	1	1	148000	87200	0.589189
GAHGSELSSK	YLR442C	SIR3	0.41	0	1	143000	111000	0.776224
SQVEDFTR	YLR442C	SIR3	18.02	1	1	642000	452000	0.70405
IADKTTYDKETITDLIEQGIPK	YDR227W	SIR4	15.25	1	0	50500	40700	0.805941
VSAGDSGISPEESK	YDR227W	SIR4	15.62	0	1	349000	189000	0.541547
NNYNSFPHSNLEK	YDR227W	SIR4	16.58	1	1	515000	206000	0.4
SFANHTEDEQIEK	YDR227W	SIR4	17.14	1	0	260000	134000	0.515385
HASENISLSFSRPASYGYFSVGK	YDR227W	SIR4	18.82	1	1	41800	23600	0.564593
ITSLQGDLTFTKK	YDR227W	SIR4	19.87	1	0	810000	357000	0.440741
QLAVANEIIR	YDR227W	SIR4	19.86	1	0	491000	640000	1.30346
HAQQQTSTFNSKPVR	YDR227W	SIR4	19.9	1	0	72700	45000	0.618982
NFAHSDSLSVPK	YDR227W	SIR4	19.75	1	0	254000	114000	0.448819
VQGESHIDSR	YDR227W	SIR4	19.85	0	1	114000	107000	0.938596
SLLNLFSNVLK	YDR227W	SIR4	18.06	1	0	36600	7780	0.212568
ITSLQGDLTFTK	YDR227W	SIR4	17.03	1	0	194000	150000	0.773196
HSQEQNSSSAKPSQIPTVSSPLGFEETK	YDR227W	SIR4	17.25	0	1	227000	96600	0.425551
TIVPISTSQTNNSFLSGVK	YDR227W	SIR4	18.37	2	1	320000	185000	0.578125
TIQNPLNK	YDR227W	SIR4	16.91	0	1	619000	128000	0.206785
NNTLNVTPSK	YDR227W	SIR4	18.15	1	0	176000	86100	0.489205
NVKPSSPPDVK	YDR227W	SIR4	19.99	1	1	426000	189000	0.443662
HEYSDNFPVSLSQPSKK	YDR227W	SIR4	19.74	1	0	151000	61000	0.403974
ANFLETIASTEKPENK	YDR227W	SIR4	19.84	0	1	142000	67600	0.476056
IYYNELQNKPDAKK	YDR227W	SIR4	17.08	1	0	125000	56900	0.4552
DRLQYLPLYAVSTFENTNNTEKNDVTNK	YDR227W	SIR4	19.02	1	0	81200	39400	0.485222
IGTNDLFQVESAPK	YDR227W	SIR4	17.93	1	0	352000	219000	0.622159
RVPIVEDR	YDR227W	SIR4	17.67	0	1	283000	183000	0.646643
LQYLPLYAVSTFENTNNTEKNDVTNK	YDR227W	SIR4	19.35	0	1	204000	120000	0.588235
SESKPFSSDALSK	YDR227W	SIR4	18.2	2	2	534000	257000	0.481273
TPNISNGTINIQK	YDR227W	SIR4	16.21	1	1	52100	28100	0.539347
SSDFINYLPNC+57K	YKR010C	TOF2	17.96	0	1	107000	64000	0.598131
LYPNFKESIEIVSLQDR	YKR010C	TOF2	19.26	1	0	77900	37400	0.480103
SSLKNNFINK	YKR010C	TOF2	14.71	1	0	104000	39200	0.376923
IDDLSANQR	YFL008W	SMC1	16.17	0	1	128000	165000	1.28906
YLTEGGSILEEK	YFL008W	SMC1	15.73	1	1	179000	129000	0.72067
VGFGESNFTSIIGPNGSGK	YFL008W	SMC1	18.91	1	1	45100	27300	0.605322
KLDNFQK	YJL074C	SMC3	19.24	1	0	119000	50600	0.42521
LILEESLNAIILK	YJL074C	SMC3	19.69	1	0	29300	21600	0.737201
VSENFEAVFER	YJL074C	SMC3	18.99	1	0	77300	75300	0.974127
LQLASLQQK	YJL074C	SMC3	16.41	1	1	340000	202000	0.594118
IKDVQQQIESNEEQR	YJL074C	SMC3	17.97	1	1	59600	38400	0.644295
IKNATDLQQAK	YJL074C	SMC3	15.26	1	1	127000	61400	0.483465
IDQVNGNIR	YJL074C	SMC3	17.58	0	1	1280000	46300	0.0361719
LTNVNVK	YJL074C	SMC3	19.08	1	0	146000	113000	0.773973
VNAVDSTFQK	YJL074C	SMC3	4.3	1	0	469000	303000	0.646055
QHENAVLELGTVQR	YJL074C	SMC3	18.92	0	1	38200	19100	0.5
QNEQLHVEQLSGGQK	YJL074C	SMC3	19.47	1	0	53500	39500	0.738318
SLANGIINVK	YJL074C	SMC3	16.41	0	1	202000	116000	0.574257
ASELDESKDSIQDLIVK	YJL074C	SMC3	16.09	1	1	143000	11500	0.0804196
VRPTPGEVASK	YDL003W	MCD1	19.01	2	1	42800	23000	0.537383
IDAKPALFER	YDL003W	MCD1	16.87	0	1	210000	138000	0.657143
QATFLLTDIKDTLTK	YDL003W	MCD1	17.19	0	1	227000	156000	0.687225
SQANTEPENITKR	YDL003W	MCD1	19.37	1	1	82700	59600	0.720677
TSGELLQGIVR	YDL003W	MCD1	19.17	0	1	208000	170000	0.817308
ALESEIASSSAK	YFR031C	SMC2	19.39	1	0	230000	82500	0.358696
LVEYGFDPSR	YFR031C	SMC2	15.83	2	0	160000	75800	0.47375
ELLTIEPK	YFR031C	SMC2	16.5	1	0	206000	96100	0.466505
ASSLQDLIYKR	YFR031C	SMC2	17.81	1	0	101000	30400	0.30099
IVVSYEYYNIK	YFR031C	SMC2	19.22	1	0	102000	32000	0.313725
LVHDLNK	YFR031C	SMC2	19	1	0	79200	33300	0.420455
NVETLEEK	YLR086W	SMC4	18.13	1	0	254000	93900	0.369685
LRGEYNDLQSETK	YLR086W	SMC4	17.23	1	0	389000	106000	0.272494
QELQDLILDLK	YLR086W	SMC4	16.46	1	0	55600	19700	0.354317
LNSLLTYIK	YLR086W	SMC4	19.33	1	2	408000	119000	0.291667
FSNAFYSVLR	YLR086W	SMC4	17.54	1	0	1000000	540000	0.54
TLSSLALVFALHK	YLR086W	SMC4	19.02	1	1	306000	104000	0.339869
SILDDIK	YLR086W	SMC4	19.57	1	0	832000	246000	0.295673
RLELLQLSPVK	YLR086W	SMC4	16.73	2	0	209000	41700	0.199522
SEITQQEK	YLR086W	SMC4	19.2	1	1	1300000	406000	0.312308
NAQFIVISLR	YLR086W	SMC4	19.03	1	0	258000	110000	0.426357
LYAIIINYTK	YLR272C	YCS4	18.55	0	1	110000	66900	0.608182
NSKNDSANVELFK	YLR272C	YCS4	17.99	1	1	212000	141000	0.665094
NSKNDSANVELFKR	YLR272C	YCS4	18.54	0	2	664000	500000	0.753012
TELEGSFNK	YLR272C	YCS4	18.96	1	0	522000	351000	0.672414
KVESQETLNDTIER	YLR272C	YCS4	17.49	1	1	148000	140000	0.945946
FQDSNPYVR	YLR272C	YCS4	19.36	1	0	51400	42900	0.83463
LQTQLSYLISSSLSNLSK	YLR272C	YCS4	19.88	1	1	82900	49000	0.591074
ENELLFGEK	YLR272C	YCS4	19.08	0	1	523000	360000	0.688337
NEDVTALLEQGFK	YLR272C	YCS4	19.93	0	1	46700	56700	1.21413
FC+57PIVEEIVSNSSR	YLR272C	YCS4	17.3	1	1	311000	224000	0.720257
SLIEEEVEQDEGQC+57RTELEGSFNK	YLR272C	YCS4	18.9	1	0	46600	30800	0.660944
YSC+57LALER	YLR272C	YCS4	13.04	3	2	2690000	1990000	0.739777
IFNSVAEVFQK	YDR325W	YCG1	17.9	1	1	374000	215000	0.574866
LVAAFIASLER	YDR325W	YCG1	16.88	0	1	44600	31600	0.70852
YENNDDDERVEYNLFTNR	YBL097W	BRN1	18.5	0	1	48700	25000	0.513347
SINNLIQEHDSR	YBL097W	BRN1	17.32	1	0	338000	249000	0.736686
SLLLNTLNIDNTAR	YBL097W	BRN1	17.32	1	2	343000	280000	0.816327
LLSGLAQR	YBL097W	BRN1	16.35	1	0	1240000	905000	0.729839
TDDSFEDKVFASK	YBL097W	BRN1	19.31	2	0	136000	86000	0.632353
ANLVNKESDLLEETR	YBL097W	BRN1	19.3	1	0	116000	68200	0.587931
FSDIIQGISK	YBL097W	BRN1	16.39	1	1	727000	446000	0.61348
VIFDASIKDTQNVGQGK	YBL097W	BRN1	17.23	1	1	584000	370000	0.633562
NDTHYLLPDDFHFSTDR	YBL097W	BRN1	14.18	2	1	40800	27200	0.666667
VDSVTTETGK	YBL097W	BRN1	19.22	1	0	90800	77900	0.85793
KNDTHYLLPDDFHFSTDR	YBL097W	BRN1	19.8	1	0	28700	17600	0.61324
VLETTLVEFETIK	YBL097W	BRN1	19.6	1	1	388000	228000	0.587629
ALVDFDEGGAK	YBL097W	BRN1	17.96	1	1	505000	320000	0.633663
GDVSSGLFEK	YBL097W	BRN1	17.56	1	0	403000	336000	0.833747
VLEIDFFK	YBL097W	BRN1	15.01	1	0	388000	247000	0.636598
IKDIDDQIQQLLLK	YOL034W	SMC5	19.4	1	0	239000	112000	0.468619
IAKPDLSSFQPGSIIK	YOL034W	SMC5	19.37	1	0	262000	140000	0.534351
LFNNVGSAGAVR	YOL034W	SMC5	14.64	1	0	264000	104000	0.393939
ELSSADTTPPVPAETVR	YOL034W	SMC5	18.53	1	0	48200	28800	0.59751
IADIDSSGVSIHR	YLR383W	SMC6	19.03	0	1	181000	123000	0.679558
VVDTGILNSK	YLR383W	SMC6	17.45	1	0	107000	80900	0.756075
DSSTNILIR	YJR089W	BIR1	15.69	1	1	386000	339000	0.878238
VIKPEFEPVPSVAR	YJR089W	BIR1	19.12	1	3	533000	715000	1.34146
NYFHDLLK	YJR089W	BIR1	17.42	1	2	1880000	1710000	0.909574
SGDNSSNITAIPK	YJR089W	BIR1	18.44	2	1	1040000	1020000	0.980769
NLVSGTSSYPR	YJR089W	BIR1	17.6	0	2	72600	92700	1.27686
TSSIPADIHPKPR	YJR089W	BIR1	18.07	1	0	956000	1150000	1.20293
KETSTSLADNSK	YJR089W	BIR1	19.1	2	1	125000	85200	0.6816
NDKYFSNPDDENVINLR	YJR089W	BIR1	16.64	0	1	46700	54600	1.16916
YINNNDATLANDKDGDLAFLIK	YJR089W	BIR1	19.26	1	2	571000	556000	0.97373
ELDIPIDSSTVEIK	YJR089W	BIR1	18.31	1	1	198000	171000	0.863636
TDISVIQHNISVLDGAQGENVK	YJR089W	BIR1	19.84	0	1	17500	18400	1.05143
QSPDILHSNK	YJR089W	BIR1	19.9	0	1	392000	328000	0.836735
TFQDGVALEK	YJR089W	BIR1	18	1	0	520000	519000	0.998077
DGDLAFLIK	YJR089W	BIR1	19.39	1	0	32000	30900	0.965625
FSVNSEEDLNFSEVK	YJR089W	BIR1	19.6	0	1	493000	356000	0.72211
ETSTSLADNSK	YJR089W	BIR1	19.28	1	1	419000	450000	1.07399
RPNVQLTQSSSPIKK	YJR089W	BIR1	19.41	1	1	120000	123000	1.025
LGFYFDPVIDPK	YJR089W	BIR1	708.99	1	0	63100	63500	1.00634
QVC+57LLIYLR	YJR089W	BIR1	18.68	1	1	44000	43500	0.988636
NC+57EVSPTLGENGKR	YJR089W	BIR1	17.9	2	3	258000	228000	0.883721
VSQNGNC+57YFFQTR	YJR089W	BIR1	621.65	1	0	3230	1000	0.309598
SYLNLSFEER	YGR140W	CBF2	17.32	0	1	78800	89800	1.13959
GYILHQLNLFK	YGR140W	CBF2	18.99	0	1	190000	206000	1.08421
SLTTYPREETFSNYYTTVFR	YGR140W	CBF2	16.59	0	1	37300	26400	0.707775
FLVDFQLR	YGR140W	CBF2	16.95	0	1	61700	69100	1.11994
LRDQNEGSFSR	YGR140W	CBF2	17.43	1	0	182000	200000	1.0989
AITTNETNNTNTQVLC+57PPLLK	YGR140W	CBF2	18.71	1	0	92900	109000	1.1733
AVDIC+57EK	YGR140W	CBF2	19.63	0	1	103000	98000	0.951456
YLIADLNENTLK	YGL086W	MAD1	18.04	0	1	150000	106000	0.706667
LTSDQIGLNYSQR	YGL086W	MAD1	18.38	0	1	112000	142000	1.26786
NQILDLNKNYENNIVNLK	YGL086W	MAD1	19.8	1	1	77800	98400	1.26478
NQILDLNKNYENNIVNLKR	YGL086W	MAD1	19.24	0	1	76800	105000	1.36719
QIQALQFK	YGL086W	MAD1	19.25	0	1	160000	181000	1.13125
AQTTIQLLQEK	YGL086W	MAD1	17.51	0	1	186000	234000	1.25806
LNHELEQQK	YGL086W	MAD1	16.22	0	1	232000	311000	1.34052
SIIETLDDLNNLTTDAHSEINQR	YBR156C	SLI15	19.09	1	1	104000	147000	1.41346
VKPPPNSGIAR	YBR156C	SLI15	19.12	1	0	145000	1000	0.00689655
ISVDSSSPSK	YBR156C	SLI15	18.66	0	1	23500	24800	1.05532
NNANPLENIDINK	YOR195W	SLK19	19.12	0	1	9670	29800	3.0817
LILGQAQQR	YOR195W	SLK19	16.64	0	1	27200	185000	6.80147
TSLELESLQLK	YOR195W	SLK19	18.07	0	1	51500	139000	2.69903
FDASITEVNHIKGEHENTVNTLQQNEK	YOR195W	SLK19	19.36	0	1	17400	49000	2.81609
TLSEEIEQLNK	YOR195W	SLK19	17.63	0	1	73400	180000	2.45232
YQNKFDQLNLENK	YOR195W	SLK19	15.7	0	1	52600	132000	2.50951
GNNDKLSEYETTLNDLNSR	YOR195W	SLK19	16.48	1	0	39700	130000	3.27456
KNDGNIDILPLDNNLSDFYK	YMR117C	SPC24	19.05	1	1	37700	94700	2.51194
FC+57SAILLR	YBL034C	STU1	14.38	0	1	25700	66900	2.60311
VSSTASASSATSR	YBL034C	STU1	18.97	0	1	158000	399000	2.52532
VSAPPSSTAATK	YBL034C	STU1	19.68	0	1	38900	118000	3.03342
ELLLTSQQSSSAPK	YBL034C	STU1	14.9	0	1	33200	67000	2.01807
GISDSQTTVR	YBL034C	STU1	17.75	0	1	55100	124000	2.25045
LGEYETLYK	YBL034C	STU1	16.93	0	1	27800	60000	2.15827
DVALTEQDINSK	YBL034C	STU1	18.15	0	1	79100	175000	2.21239
YGLTAEDFEKR	YKL112W	ABF1	17.05	2	2	3360000	2450000	0.729167
YGLTAEDFEK	YKL112W	ABF1	14.56	1	1	1050000	801000	0.762857
DLAIGAHGGK	YKL112W	ABF1	19.31	1	0	2350000	1650000	0.702128
ETAQLAIDKINSYKR	YKL112W	ABF1	19.35	1	1	139000	82600	0.594245
RLLSQIAR	YKL112W	ABF1	17.59	1	0	241000	192000	0.79668
IEPYHSHPLEDNLSLGK	YKL112W	ABF1	18.06	2	1	3490000	2660000	0.762178
HQEISSAGTSSNTTK	YKL112W	ABF1	19.68	0	1	64800	50400	0.777778
NEDDKLPHEVAEQLR	YKL112W	ABF1	15.87	0	1	57400	51000	0.888502
ETAQLAIDK	YKL112W	ABF1	17.44	1	0	450000	315000	0.7
NDTEDDSINK	YKL112W	ABF1	19.58	1	0	250000	178000	0.712
ILQNDLKFDQILESSYNNSNHTVSK	YKL112W	ABF1	18.18	2	3	490000	381000	0.777551
LVVNYYEYK	YKL112W	ABF1	15.19	1	1	2050000	1450000	0.707317
GLDDESGPTHGNDSGNHR	YKL112W	ABF1	19.7	1	1	347000	280000	0.806916
C+57FNTIFLLGSDSTTK	YLL004W	ORC3	19.59	0	1	57200	85000	1.48601
ESEVNVEKR	YLL004W	ORC3	19.94	1	0	101000	80900	0.80099
SHYTVYPSLPQSNKNDK	YLL004W	ORC3	19.95	0	1	167000	132000	0.790419
YNVLIELTPK	YLL004W	ORC3	17.72	1	1	51700	44600	0.862669
TTEGLNSGVTGLR	YGL201C	MCM6	17.92	0	1	93600	126000	1.34615
YVVGFAPR	YGL201C	MCM6	17.94	1	0	64800	51300	0.791667
VFQISFFNLPTVHR	YGL201C	MCM6	18.98	1	1	33200	33000	0.993976
VIISEDFVQK	YCL061C	MRC1	19.26	0	1	72700	154000	2.11829
IDSSGATSQTQPIK	YCL061C	MRC1	19.46	0	1	14600	30000	2.05479
IQHGNDEAIEDLYTLK	YCL061C	MRC1	18.62	1	0	21100	64100	3.03791
TQIDTVAQTLQDEVPHTLK	YCL061C	MRC1	17.3	0	1	72800	175000	2.40385
EIVENLLEQEILR	YCL061C	MRC1	17.89	0	1	10200	27300	2.67647
TLDELFLK	YBL035C	POL12	19.8	1	1	46600	45100	0.967811
SLNSSPLFGLSIPK	YBL035C	POL12	17.8	0	1	53800	49300	0.916357
IIDGFKDC+57VQLVNFQC+57KEDGIIAQAVDDSR	YBR088C	POL30	18.92	0	1	47300	58000	1.22622
IAEYSLK	YBR088C	POL30	15.28	1	2	6070000	8480000	1.39703
EDGIIAQAVDDSR	YBR088C	POL30	16.33	1	2	784000	1170000	1.49235
SGFLQFFLAPK	YBR088C	POL30	14.65	0	2	5260000	7100000	1.34981
IEELQYDSTLSLPSSEFSK	YBR088C	POL30	18.44	2	3	302000	415000	1.37417
IIDGFKDC+57VQLVNFQC+57K	YBR088C	POL30	18.17	2	2	376000	545000	1.44947
LSSEAPALFQFDLK	YBR088C	POL30	19.66	3	3	4750000	6640000	1.39789
FEEASLFKR	YBR088C	POL30	-3.67	3	0	4370000	6120000	1.40046
RLSSEAPALFQFDLK	YBR088C	POL30	19.37	0	1	103000	149000	1.4466
FEEASLFK	YBR088C	POL30	19.25	0	1	546000	610000	1.11722
FVADGDIGSGSVIIKPFVDMEHPETSIK	YBR088C	POL30	9.91	2	0	488000	2610	0.00534836
C+57GNNTDTLTLIADNTPDSIILLFEDTKKDR	YBR088C	POL30	17.37	0	1	60200	90600	1.50498
C+57GNNTDTLTLIADNTPDSIILLFEDTKK	YBR088C	POL30	19.33	0	1	14900	20800	1.39597
EQVGNFKVEPPDLFR	YOL006C	TOP1	18.27	1	0	140000	116000	0.828571
DINVYLNGK	YNL088W	TOP2	17.71	1	1	360000	619000	1.71944
AFEVGYQEFLQR	YNL088W	TOP2	18.49	1	0	128000	242000	1.89062
ELILFSLADNIR	YNL088W	TOP2	15.23	1	1	220000	273000	1.24091
QYEPGTVLDPTLK	YNL088W	TOP2	17.21	2	0	912000	1850000	2.02851
QLDNGEDGAAKSDIPTILYER	YNL088W	TOP2	19.42	0	1	47200	30000	0.635593
GLGTSLAQEVR	YNL088W	TOP2	19.27	1	2	1220000	1980000	1.62295
ISQLEHILK	YNL088W	TOP2	18.77	1	1	264000	389000	1.47348
EIPISDFINK	YNL088W	TOP2	18.74	1	1	1430000	2380000	1.66434
KLVDDEDYDPSKK	YNL088W	TOP2	15.51	0	1	61600	123000	1.99675
QYEPGTVLDPTLKEIPISDFINK	YNL088W	TOP2	19.85	0	1	28900	48800	1.68858
QLDNGEDGAAK	YNL088W	TOP2	17.25	0	1	298000	473000	1.58725
IEQIGDNVLEITELPAR	YNL088W	TOP2	19.98	1	1	137000	295000	2.15328
NAIIQELENLGFPR	YNL088W	TOP2	19.69	2	2	706000	1240000	1.75637
IFHPADDPLYK	YNL088W	TOP2	18.06	0	1	132000	232000	1.75758
EGKPYYGSPNDEIAEQINDVK	YNL088W	TOP2	18.54	0	1	44800	77100	1.72098
SIPNVLDGFKPGQR	YNL088W	TOP2	16.55	0	1	1060000	195000	0.183962
NYVELYLK	YNL088W	TOP2	19.7	1	0	275000	399000	1.45091
KIGFYER	YNL088W	TOP2	18.94	0	1	672000	1020000	1.51786
NVTIVPGLFK	YNL088W	TOP2	18.55	1	2	2230000	3360000	1.50673
FNKEGKPYYGSPNDEIAEQINDVK	YNL088W	TOP2	19.54	0	1	72700	98900	1.36039
NFKNYVELYLK	YNL088W	TOP2	16.4	0	1	80200	65700	0.819202
ISTIFDK	YNL088W	TOP2	18.92	0	1	2280000	3410000	1.49561
IFDEILVNAADNK	YNL088W	TOP2	16.68	1	1	1040000	1530000	1.47115
KIFHPADDPLYK	YNL088W	TOP2	15.15	0	1	498000	775000	1.55622
ETELENLLK	YNL088W	TOP2	18.04	1	1	464000	759000	1.63578
KYNSVNEILSEFYYVR	YNL088W	TOP2	18.41	0	1	46900	63600	1.35608
KISTIFDK	YNL088W	TOP2	16.27	0	1	490000	576000	1.17551
VYDINGSVR	YNL088W	TOP2	18.95	1	2	540000	898000	1.66296
VTFKPDLTR	YNL088W	TOP2	16.61	0	1	420000	601000	1.43095
EYLLLGLSGNDK	YNL088W	TOP2	18.9	0	1	136000	206000	1.51471
RVYDINGSVR	YNL088W	TOP2	17.55	0	1	191000	339000	1.77487
DYYGC+57YPLR	YNL088W	TOP2	19.88	2	1	818000	1310000	1.60147
C+57EIPLEYINK	YNL088W	TOP2	18.68	0	1	257000	452000	1.75875
KVLYGC+57FK	YNL088W	TOP2	15.66	0	1	203000	323000	1.59113
C+57TLVLTEGDSALSLAVAGLAVVGR	YNL088W	TOP2	16.9	0	3	103000	198000	1.92233
LFAGADTDNAVTSHIQSVTR	YAL027W	YAL027W	16.44	1	1	49300	76200	1.54564
VGHSTDFQINVLPK	YAL027W	YAL027W	19.11	1	0	130000	139000	1.06923
SNATIFEAPLLSNNSIIC+57LK	YAL027W	YAL027W	19.91	1	1	36200	28100	0.776243
FGVEGPGLESFNNIQTLLK	YBR114W	RAD16	19.21	1	1	31000	45500	1.46774
TKNC+57YRPLNEVLSTATLK	YPR180W	AOS1	18.81	0	1	61600	122000	1.98052
NC+57YRPLNEVLSTATLK	YPR180W	AOS1	16.48	1	2	1320000	1950000	1.47727
VEKLSEDEIALYDR	YPR180W	AOS1	19.62	0	1	280000	518000	1.85
VLLINLGAIGSEITK	YPR180W	AOS1	19	1	5	2340000	3470000	1.48291
SIIEVTTR	YPR180W	AOS1	15.33	1	1	6410000	11100000	1.73167
GIEFAPVAAIIGGAVAQDVINILGKR	YPR180W	AOS1	14.68	0	1	30700	35100	1.14332
LSEDEIALYDR	YPR180W	AOS1	18.8	1	2	2080000	3230000	1.55288
FDKDDADTLEFVATAANIR	YDR390C	UBA2	17.31	0	1	39500	41500	1.05063
LLFDYDFEDLNDR	YDR390C	UBA2	17.96	2	4	4130000	5260000	1.27361
EQNHIEFDKDDADTLEFVATAANIR	YDR390C	UBA2	18.94	2	3	895000	1060000	1.18436
AIVAGASSLISLR	YDR390C	UBA2	17.02	1	0	73600	92100	1.25136
AVQHFNNSK	YDR390C	UBA2	16.74	0	2	1240000	1510000	1.21774
QIAGNIIPAIATTNAIVAGASSLISLR	YDR390C	UBA2	16.96	1	1	362000	526000	1.45304
TEC+57FEC+57TKK	YDR390C	UBA2	19.36	0	1	247000	252000	1.02024
ASNLSQNR	YDR390C	UBA2	17.55	1	1	1640000	2030000	1.2378
GADVVATTNSHGK	YDR390C	UBA2	19.42	5	2	20900000	22200000	1.0622
IKQETNELYELQK	YDR390C	UBA2	19.71	2	1	4800000	5230000	1.08958
DASRIPEILNKLFIQDINK	YDR390C	UBA2	18.2	1	2	98200	107000	1.08961
QETNELYELQK	YDR390C	UBA2	18.52	1	0	359000	473000	1.31755
ISQFLSLPLIESGTAGFDGYMQPIIPGKTEC+57FEC+57TK	YDR390C	UBA2	16.09	2	0	111000	1000	0.00900901
LSDFVVLIR	YDR390C	UBA2	17.34	2	3	11100000	13600000	1.22523
TKPVPLSDSQINTPTK	YDR390C	UBA2	19.39	4	6	18500000	20000000	1.08108
IPEILNK	YDR390C	UBA2	16.16	1	0	1960000	2350000	1.19898
LFIQDINK	YDR390C	UBA2	15.11	2	1	5030000	5370000	1.06759
YSYPQDISLLDASNQR	YDR390C	UBA2	19.08	2	2	2460000	3150000	1.28049
PRETSLVTIIGEDSYK	YDR390C	UBA2	15.75	1	1	310000	314000	1.0129
DASRIPEILNK	YDR390C	UBA2	15.36	2	2	2100000	2430000	1.15714
EKYSYPQDISLLDASNQR	YDR390C	UBA2	18.32	3	5	5650000	6670000	1.18053
TAQSASNSVGTIQEQISNFINITQK	YDR390C	UBA2	15.95	3	0	367000	474000	1.29155
RPVDTEISEAPSNK	YDR390C	UBA2	18.58	0	1	218000	136000	0.623853
TKLVNEPTNSDIVELD	YDR390C	UBA2	19.38	1	1	485000	556000	1.14639
LSSDC+57LNK	YDR390C	UBA2	17.35	2	2	14400000	14900000	1.03472
TFPVC+57TIR	YDR390C	UBA2	18.3	0	2	18400000	22200000	1.20652
C+57LLVGAGGIGSELLK	YDR390C	UBA2	18.25	1	1	550000	601000	1.09273
DHPFGFYAKPVK	YDL064W	UBC9	15.41	0	1	733000	1140000	1.55525
C+57NNVQIK	YDR409W	SIZ1	18.32	1	0	397000	207000	0.521411
LNTTRFPDSTLR	YDR409W	SIZ1	18.98	1	1	708000	759000	1.07203
KGTPLSAITVR	YDR409W	SIZ1	16.87	1	1	353000	349000	0.988669
STNTDILTEK	YDR409W	SIZ1	17.42	1	0	654000	1100000	1.68196
SYNIVASETTTPVTNR	YDR409W	SIZ1	15.85	1	1	398000	56600	0.142211
GTPLSAITVR	YDR409W	SIZ1	19.2	1	1	376000	367000	0.976064
NNSLPTTEAITR	YDR409W	SIZ1	15.06	1	2	222000	320000	1.44144
APPPTNPDASSSSSSFAVPTIHFK	YDR409W	SIZ1	18.47	1	0	502000	641000	1.27689
ADYNLLSNPNSK	YDR409W	SIZ1	18.37	1	1	877000	888000	1.01254
VIPEYLGNSSSYIGK	YDR409W	SIZ1	16.77	1	1	496000	443000	0.893145
KNEPLPVYK	YDR409W	SIZ1	18.56	0	1	89900	83900	0.933259
GNEPIQFPFPNELR	YDR409W	SIZ1	17.96	0	1	8950	8860	0.989944
NFLQNALVVGK	YDR409W	SIZ1	18.36	1	1	341000	386000	1.13196
QNSTPVLPTLPQNVPIR	YDR409W	SIZ1	18.88	0	1	188000	254000	1.35106
GPSTPLLPAVLQNLTNQTEAQR	YOR156C	NFI1	18.08	1	1	120000	91200	0.76
SLDLSITGK	YOR156C	NFI1	15.19	0	1	155000	94000	0.606452
NVASGAPVQKEEPEQEEIAPSLPSR	YCR088W	ABP1	19.1	1	1	83800	194000	2.31504
DFDQAPLKPNQSSYKPIGK	YCR088W	ABP1	19.58	0	1	33600	74700	2.22321
QQYYKLENLNR	YNL042W	BOP3	16.39	0	1	298000	168000	0.563758
SQESPLNK	YNL042W	BOP3	19.86	1	1	577000	324000	0.561525
IGASAVAALNDNISIKEEDVAR	YNL042W	BOP3	18.71	2	2	373000	224000	0.600536
QPSPYKFPASSSTGGISHSTVTNVQR	YNL042W	BOP3	19.21	2	0	716000	478000	0.667598
AGGNQPHNNTEGTQSSENLPR	YNL042W	BOP3	19.68	0	1	674000	548000	0.813056
LASSSGLPINQIHK	YNL042W	BOP3	17.12	2	1	2240000	1570000	0.700893
LGDLVTIHPC+57PDIK	YDL126C	CDC48	17.38	1	0	1380000	1640000	1.18841
IRLGDLVTIHPC+57PDIK	YDL126C	CDC48	16.81	1	1	111000	122000	1.0991
ATQGFSGADLLYIVQR	YDL126C	CDC48	16.86	2	1	224000	274000	1.22321
YAIKDSIEAHR	YDL126C	CDC48	16.56	2	2	930000	1230000	1.32258
EVDIGIPDATGRLEVLR	YDL126C	CDC48	17.68	0	1	784000	883000	1.12628
GVLFYGPPGTGK	YDL126C	CDC48	-5.33	4	4	2060000	2340000	1.13592
AVATEVSANFISVK	YDL126C	CDC48	16.98	1	1	1100000	1150000	1.04545
LSILNAQLR	YDL126C	CDC48	19.83	1	1	846000	1040000	1.22931
SNVVVIAATNRPNSIDPALRR	YDL126C	CDC48	19.11	0	1	167000	238000	1.42515
TPLEPGLELTAIAK	YDL126C	CDC48	17.92	1	1	1390000	1600000	1.15108
AEQEPEVDPVPYITK	YDL126C	CDC48	18.01	0	1	71900	102000	1.41864
ARGGSLGDAGGASDR	YDL126C	CDC48	17.68	1	0	34200	42900	1.25439
AIGIKPPR	YDL126C	CDC48	18.88	0	1	371000	447000	1.20485
FALGNSNPSALR	YDL126C	CDC48	18.37	2	2	2470000	3050000	1.23482
KTPLEPGLELTAIAK	YDL126C	CDC48	17.75	1	2	949000	1050000	1.10643
IEPVSFFVPR	YLR429W	CRN1	18.64	1	0	80600	392000	4.86352
RPQQPTTQETALEEK	YLR429W	CRN1	17.81	0	1	17500	29500	1.68571
FSQLFDR	YBL047C	EDE1	17.41	0	1	145000	121000	0.834483
SSNNAFK	YBL047C	EDE1	18.93	1	0	394000	152000	0.385787
TVEEQHAQLQAK	YBL047C	EDE1	19.53	1	1	25200	20800	0.825397
NIEYANNVR	YBL047C	EDE1	15.59	1	0	287000	245000	0.853659
FVETTVENSNLNVNR	YBL047C	EDE1	17.1	1	1	58000	48300	0.832759
AEQLYEGPADDANC+57IAIK	YDR385W|YOR133W	EFT2|EFT1	16.27	0	1	140000	144000	1.02857
ATYAGFLLADPK	YDR385W|YOR133W	EFT2|EFT1	18.62	0	1	564000	758000	1.34397
IQGPNYVPGKKDDLFIK	YDR385W|YOR133W	EFT2|EFT1	17.35	1	0	304000	387000	1.27303
FSVSPVVQVAVEVK	YDR385W|YOR133W	EFT2|EFT1	14.91	1	1	194000	174000	0.896907
ALLELQVSK	YDR385W|YOR133W	EFT2|EFT1	17.77	0	1	45800	125000	2.72926
STLTDSLVQR	YDR385W|YOR133W	EFT2|EFT1	17.58	0	1	145000	164000	1.13103
ETVESESSQTALSK	YDR385W|YOR133W	EFT2|EFT1	19.11	0	1	209000	265000	1.26794
GQVVSEEQRPGTPLFTVK	YDR385W|YOR133W	EFT2|EFT1	18.47	1	1	452000	593000	1.31195
AEPIDEEVSLAIENGIINPR	YDR385W|YOR133W	EFT2|EFT1	17.38	0	1	49800	74600	1.49799
AGEIVLAAR	YDR385W|YOR133W	EFT2|EFT1	15.7	1	0	3100000	3550000	1.14516
AYLPVNESFGFTGELR	YDR385W|YOR133W	EFT2|EFT1	17.55	0	2	394000	619000	1.57107
TAGIQIVADDLTVTNPAR	YHR174W	ENO2	18.06	2	1	607000	743000	1.22405
VKIGLDC+57ASSEFFK	YHR174W	ENO2	14.72	0	1	60200	54200	0.900332
GADTNTPLEYLSK	YLL026W	HSP104	14.75	0	1	168000	190000	1.13095
YFAIPDIK	YLL026W	HSP104	17.98	0	1	51500	45900	0.891262
VIGATTNNEYR	YLL026W	HSP104	18.58	1	1	317000	383000	1.2082
LIQNEILNK	YLL026W	HSP104	19.2	1	0	115000	117000	1.01739
ILDSALVTAAQLAK	YLL026W	HSP104	16.26	0	1	115000	391000	3.4
VDC+57SELSEK	YLL026W	HSP104	19.15	1	0	389000	382000	0.982005
RLPDSALDLVDISC+57AGVAVAR	YLL026W	HSP104	17.07	1	0	52900	74100	1.40076
LEITKEETLNPIIQDTK	YBR011C	IPP1	18.62	1	1	240000	192000	0.8
VIAIDINDPLAPK	YBR011C	IPP1	15.2	1	0	456000	536000	1.17544
AASDAIPPASPK	YBR011C	IPP1	17.68	0	1	210000	236000	1.12381
SGSATQFDATDFATNEDLVELVK	YKL142W	MRP8	19.64	2	4	68500	131000	1.91241
LPPTLKEQEDFENFLEGK	YKL142W	MRP8	18.3	0	1	89300	171000	1.91489
VLELQLDKQKHDVTDFDSK	YKL142W	MRP8	19.5	0	1	59400	86600	1.45791
KSGSATQFDATDFATNEDLVELVK	YKL142W	MRP8	19.7	1	0	60100	103000	1.71381
VLELQLDK	YKL142W	MRP8	19.51	0	1	48200	81000	1.6805
QVSELQDLVKK	YKL142W	MRP8	19.24	1	2	880000	1570000	1.78409
SLKEFKDIPDLK	YKL142W	MRP8	15.35	1	1	92400	150000	1.62338
QKHDVTDFDSK	YKL142W	MRP8	19.6	0	1	175000	283000	1.61714
KDDDDVIAPLPNADGDIPAISDGVFPK	YKL142W	MRP8	19.78	0	1	57800	142000	2.45675
HDVTDFDSK	YKL142W	MRP8	19.39	1	1	84400	142000	1.68246
ELQGELNFIEER	YKL142W	MRP8	14.62	1	1	564000	899000	1.59397
NSSQISTVSEQK	YOL070C	YOL070C	18.38	1	1	31100	25300	0.813505
SSIGSGNLASESGSSTYNTK	YOL070C	YOL070C	19.07	1	1	170000	113000	0.664706
ADQSDVFKPPSR	YOL070C	YOL070C	15.15	1	0	11000	157000	14.2727
GASAGEGLGNAFLSHIR	YBR025C	YBR025C	19.89	1	1	176000	215000	1.22159
TASEVPAHLTVYDIAGLTK	YBR025C	YBR025C	19.47	0	1	14000	19900	1.42143
KNLATLLLTDYIQK	YDR071C	PAA1	19.5	0	1	28000	30400	1.08571
LSNQEIGNK	YDR071C	PAA1	19.67	1	0	143000	205000	1.43357
TTYVTQRPVYLGLPANLVDLNVPAK	YLR044C	PDC1	17.85	1	0	1120000	734000	0.655357
TPANAAVPASTPLK	YLR044C	PDC1	17.4	0	1	59900	71900	1.20033
NPVILADAC+57C+57SR	YLR044C	PDC1	17.14	1	1	1180000	1300000	1.10169
GYKPVAVPAR	YLR044C	PDC1	11.43	0	1	265000	281000	1.06038
LLTTIADAAK	YLR044C	PDC1	18.04	1	0	2540000	2520000	0.992126
YGGVYVGTLSKPEVK	YLR044C	PDC1	17.72	2	1	4540000	4350000	0.95815
DVTFLNDC+57VGPEVEAAVK	YCR012W	PGK1	15.26	1	0	53800	101000	1.87732
YSLAPVAK	YCR012W	PGK1	19.19	0	1	376000	668000	1.7766
AAGFLLEK	YCR012W	PGK1	16.91	1	2	2500000	4080000	1.632
VLENTEIGDSIFDK	YCR012W	PGK1	17.21	1	1	430000	741000	1.72326
ELQSLLGK	YCR012W	PGK1	18.23	1	1	1400000	2570000	1.83571
IVAALPTIK	YCR012W	PGK1	19.64	1	1	6050000	11000000	1.81818
ISHVSTGGGASLELLEGK	YCR012W	PGK1	16.21	1	1	71800	130000	1.81058
VDFNVPLDGKK	YCR012W	PGK1	18.81	1	3	3980000	7000000	1.75879
ALLDEVVK	YCR012W	PGK1	16.45	0	1	127000	243000	1.91339
KVLENTEIGDSIFDKAGAEIVPK	YCR012W	PGK1	17.16	1	2	107000	170000	1.58879
ALENPTRPFLAILGGAK	YCR012W	PGK1	19.66	2	4	443000	832000	1.8781
ELPGVAFLSEK	YCR012W	PGK1	17.27	1	1	702000	1390000	1.98006
LSVQDLDLKDK	YCR012W	PGK1	16.15	0	1	72000	127000	1.76389
LSVQDLDLKDKR	YCR012W	PGK1	17.26	0	2	1750000	2980000	1.70286
YGVTDKISHVSTGGGASLELLEGK	YCR012W	PGK1	17.23	1	1	117000	191000	1.63248
YVVLASHLGRPNGERNEK	YCR012W	PGK1	16.94	0	1	256000	81100	0.316797
HELSSLADVYINDAFGTAHR	YCR012W	PGK1	18.08	1	2	76000	190000	2.5
LSVQDLDLK	YCR012W	PGK1	19.48	1	1	1150000	1930000	1.67826
KYGVTDKISHVSTGGGASLELLEGK	YCR012W	PGK1	18.87	0	1	35400	62300	1.75989
AKGVEVVLPVDFIIADAFSADANTK	YCR012W	PGK1	19.67	0	2	30200	46500	1.53974
VLENTEIGDSIFDKAGAEIVPK	YCR012W	PGK1	18.92	0	2	66000	88900	1.34697
ELPGVAFLSEKK	YCR012W	PGK1	17.97	0	1	298000	525000	1.76174
ISHVSTGGGASLELLEGKELPGVAFLSEK	YCR012W	PGK1	18.51	0	1	31200	64000	2.05128
ASAPGSVILLENLR	YCR012W	PGK1	19.57	2	2	1750000	3490000	1.99429
YHIEEEGSR	YCR012W	PGK1	18.84	1	1	254000	404000	1.59055
AGAEIVPK	YCR012W	PGK1	19.66	1	0	1320000	2350000	1.7803
YVVLASHLGRPNGER	YCR012W	PGK1	18.86	1	2	1720000	3450000	2.00581
TITDSTFNNEK	YOR191W	RIS1	18.69	1	0	331000	199000	0.601208
GVTTTSYR	YOR191W	RIS1	18.86	0	1	306000	268000	0.875817
TNISNNETFDTILSK	YOR191W	RIS1	15.37	0	1	116000	98700	0.850862
LNLNNKPSQQQFSDPETK	YOR191W	RIS1	18.71	1	0	72100	34400	0.477115
FLVITLPSPYDLNGK	YER120W	SCS2	16.61	1	0	233000	434000	1.86266
DKFLVITLPSPYDLNGK	YER120W	SCS2	19.3	1	0	88700	154000	1.73619
KEEVPPVVQK	YER120W	SCS2	17.86	0	1	19900	28900	1.45226
EVPAVVNEK	YER120W	SCS2	18.77	0	1	1430000	2050000	1.43357
SPLTEQSTEYASISNNSDQTIAFK	YER120W	SCS2	18	0	1	145000	278000	1.91724
EVPAEPETQPPVQVK	YER120W	SCS2	17.56	1	1	244000	487000	1.9959
YLISPDVHPAQNQNIQENKETVEPVVQDSEPK	YER120W	SCS2	17.54	0	1	298000	561000	1.88255
QTSNSTPAPQNQIK	YER120W	SCS2	17.63	1	1	181000	337000	1.86188
RIGEDANQPDYLLPK	YLL021W	SPA2	16.75	1	1	90500	262000	2.89503
IGEDANQPDYLLPK	YLL021W	SPA2	18.21	1	0	130000	256000	1.96923
DIASSEPIENVDPPK	YLL021W	SPA2	17	0	1	88900	230000	2.58718
SGLPEPNSQIVSPELAK	YLL021W	SPA2	19.75	0	2	132000	169000	1.2803
SDITNEISVKPTSSIADKLK	YLL021W	SPA2	18.24	0	2	60400	121000	2.00331
TVEEASLKDEINYLNSK	YLL021W	SPA2	14.94	0	1	222000	485000	2.18468
AINSPIIRPSSSNGVPTTSR	YLL021W	SPA2	18.29	0	1	35500	22500	0.633803
LSSSQFYELSTDVSDELQRR	YLL021W	SPA2	16.17	0	1	19300	37400	1.93782
TSTNSSSVTQVAPNVSVQPSLVIPK	YLL021W	SPA2	18.41	1	1	115000	285000	2.47826
ELLSLNSQIGELSIENENLK	YLL021W	SPA2	18.18	0	1	8560	3160	0.369159
YFSVYGPVLIPK	YLL021W	SPA2	17.92	0	1	11000	26100	2.37273
INYTIDESFQK	YLL021W	SPA2	17.59	0	1	157000	368000	2.34395
LLVEFGKEILK	YLR354C	TAL1	16.98	0	1	185000	222000	1.2
LIDVAVEYGK	YLR354C	TAL1	16.79	1	1	312000	506000	1.62179
ASGTVVVADTGDFGSIAK	YLR354C	TAL1	17.45	1	2	221000	272000	1.23077
DYKGEADPGVISVK	YLR354C	TAL1	8.45	0	1	17400	57000	3.27586
LIDVAVEYGKK	YLR354C	TAL1	17.87	1	1	887000	1380000	1.55581
ISYISDESK	YLR354C	TAL1	16.94	1	0	139000	193000	1.38849
LFEQEGVSK	YLR354C	TAL1	18.41	0	1	1140000	1530000	1.34211
NLAGVDYLTISPALLDK	YLR354C	TAL1	15.85	1	1	176000	281000	1.59659
VANNSLEQLK	YLR354C	TAL1	18.85	1	0	2680000	3180000	1.18657
LSFDTQATIEK	YLR354C	TAL1	18.86	1	1	672000	960000	1.42857
FQPQDSTTNPSLILAAAK	YLR354C	TAL1	19.72	3	2	1490000	2580000	1.73154
STDEIKNLAGVDYLTISPALLDK	YLR354C	TAL1	18.2	1	1	92200	134000	1.45336
TTEEQVENAVDR	YLR354C	TAL1	15.81	0	1	20400	35600	1.7451
VHAC+57IGGTSFVEDAEGLR	YJL138C|YKR059W	TIF2|TIF1	17.76	1	1	203000	125000	0.615764
GVFGYGFEEPSAIQQR	YJL138C|YKR059W	TIF2|TIF1	17.59	1	1	97300	40400	0.415211
ELALQIQK	YJL138C|YKR059W	TIF2|TIF1	15.05	0	1	2220000	1440000	0.648649
ILVKKDELTLEGIK	YJL138C|YKR059W	TIF2|TIF1	19.61	0	1	142000	82800	0.583099
TGTFSIAALQR	YJL138C|YKR059W	TIF2|TIF1	16.81	0	2	82800	62200	0.751208
KDELTLEGIK	YJL138C|YKR059W	TIF2|TIF1	19.8	2	2	936000	589000	0.629274
KVEELTTK	YJL138C|YKR059W	TIF2|TIF1	16.76	0	1	2380000	1410000	0.592437
DELTLEGIK	YJL138C|YKR059W	TIF2|TIF1	17.87	0	1	114000	84000	0.736842
FTVSAIYSDLPQQER	YJL138C|YKR059W	TIF2|TIF1	16.3	0	1	415000	344000	0.828916
ILISTDLLAR	YJL138C|YKR059W	TIF2|TIF1	18.57	2	2	2100000	1380000	0.657143
LRNDKFTVSAIYSDLPQQER	YJL138C|YKR059W	TIF2|TIF1	19.79	1	0	134000	128000	0.955224
VFDNIQR	YJL138C|YKR059W	TIF2|TIF1	17.37	0	2	1910000	1470000	0.769634
FGFNPDKSFVVPQEVYDHYQK	YPR074C	TKL1	19.08	0	1	47200	56800	1.20339
YAHQSFGIDR	YPR074C	TKL1	19.24	1	0	421000	448000	1.06413
KFPELGAELAR	YPR074C	TKL1	19.23	0	1	214000	227000	1.06075
QNLPQLEGSSIESASK	YPR074C	TKL1	18.36	0	1	314000	362000	1.15287
TQFTDIDKLAVSTIR	YPR074C	TKL1	17.48	1	1	287000	254000	0.885017
FGFNPDK	YPR074C	TKL1	15.39	0	1	142000	203000	1.42958
KIASIFN	YOL109W	ZEO1	17.72	1	0	532000	440000	0.827068
KEGGFLK	YOL109W	ZEO1	17.6	1	0	238000	227000	0.953782
GC+57VGTSYK	YMR111C	YMR111C	17.83	1	1	2830000	1930000	0.681979
RGC+57VGTSYK	YMR111C	YMR111C	18.86	1	1	652000	1100000	1.68712
IKETPETNFNAFLIAQLTR	YMR111C	YMR111C	19.05	3	1	1930000	1540000	0.797927
DDPSKYGLSLPENK	YMR111C	YMR111C	19.29	1	0	48100	26000	0.540541
TITTSPTGVSR	YMR111C	YMR111C	16.95	1	2	4510000	3360000	0.745011
IIDIKDDPSKYGLSLPENK	YMR111C	YMR111C	19.61	3	2	1070000	695000	0.649533
FIDHTGENVTPQEAAR	YMR111C	YMR111C	19.6	1	1	136000	130000	0.955882
VGNPSTSTQAHQSQSR	YMR111C	YMR111C	19.51	2	1	1990000	1720000	0.864322
IRFIDHTGENVTPQEAAR	YMR111C	YMR111C	16.51	1	0	104000	91800	0.882692
YGLSLPENK	YMR111C	YMR111C	19.77	1	1	1220000	901000	0.738525
KEQELFFLENQK	YMR111C	YMR111C	18.78	2	2	342000	232000	0.678363
FRPTDAAQPPIVSTSTSASATEPTNR	YMR111C	YMR111C	17.9	0	1	31100	28400	0.913183
IFLLEER	YMR111C	YMR111C	17.49	1	1	1320000	1150000	0.871212
EYFEGLPGQPSVLSLERR	YMR111C	YMR111C	15.67	2	0	470000	456000	0.970213
EYFEGLPGQPSVLSLER	YMR111C	YMR111C	19.56	1	1	1940000	1190000	0.613402
INPLFRPTDAAQPPIVSTSTSASATEPTNR	YMR111C	YMR111C	18.84	1	1	15700	3360	0.214013
PTDAAQPPIVSTSTSASATEPTNR	YMR111C	YMR111C	18.53	0	1	91300	101000	1.10624
EQELFFLENQK	YMR111C	YMR111C	19.53	1	0	1620000	1220000	0.753086
AIQNVTDAAR	YMR111C	YMR111C	16.33	1	1	4570000	3440000	0.752735
