# Supplementary material for: Distinct SUMO Ligases Cooperate with Esc2 and Slx5 to Suppress Duplication-Mediated Genome Rearrangements
Source: PLoS Genet. 2013 Aug 1;9(8):e1003670. doi: 10.1371/journal.pgen.1003670 (PMC3731205; doi:10.1371/journal.pgen.1003670)
Supplement: Table S9 — Detailed MS data for the comparison between mms21-11 and esc2Δ mutant, including peptide identified, name of the proteins and their abundance ratios. (XLSX) [file pgen.1003670.s013.xlsx]

## Sheet: esc2LvsMms21H_outfiler
Peptide identified	systematic name	protein	ppm	# of peptides found in esc2∆	# of peptides found in mms21-11	Intensity of esc2D	Intensity of mms21-11	Intensity ratio (mms21-11/esc2∆)
SYESVIEENGVKLNLNVIDTEGFGDFLNNDQK	YLR314C	CDC3	288.96	3	3	51600	20400	0.395349
LFKPPIYSNDDAENSHLSER	YLR314C	CDC3	19.55	3	3	1060000	717000	0.676415
LGIKQDNSVFKEFDPISK	YLR314C	CDC3	17.26	3	4	4320000	3360000	0.777778
GQVLPDQPEIK	YLR314C	CDC3	18.37	3	3	50400000	32400000	0.642857
IKSYESVIEENGVKLNLNVIDTEGFGDFLNNDQK	YLR314C	CDC3	276.12	0	2	31200	13800	0.442308
SETELFAR	YLR314C	CDC3	19.19	5	0	103000000	75300000	0.731068
SWDPIIKEIDSR	YLR314C	CDC3	14.38	1	0	510000	339000	0.664706
IDTEGFGDFLNNDQK	YLR314C	CDC3	14.82	1	0	234000	197000	0.84188
SWDPIIK	YLR314C	CDC3	18.33	1	2	21500000	16600000	0.772093
FDQYLDAENK	YLR314C	CDC3	19.14	4	3	44000000	32400000	0.736364
DYEEELANDQEEEEGQGEGHENQSQEQR	YLR314C	CDC3	16.75	1	1	20600	18600	0.902913
EIDSRFDQYLDAENK	YLR314C	CDC3	17.99	1	3	1790000	1380000	0.77095
KQLELSINSASPNVNHSPVPTK	YLR314C	CDC3	17.73	1	1	63700	37900	0.594976
QLELSINSASPNVNHSPVPTKK	YLR314C	CDC3	443.91	1	1	37100	35000	0.943396
SDILTDEEILSFKK	YLR314C	CDC3	12.57	12	6	69300000	58500000	0.844156
LFSSLPYAVIGSNDIVENYSGNQVR	YLR314C	CDC3	17.24	11	13	38900000	23100000	0.59383
IKSYESVIEENGVK	YLR314C	CDC3	15.97	1	2	6440000	5220000	0.810559
LGIKQDNSVFK	YLR314C	CDC3	16	1	0	1950000	1740000	0.892308
IGSNDIVENYSGNQVR	YLR314C	CDC3	17.23	1	1	636000	441000	0.693396
EEQVSIKQDPEQEER	YLR314C	CDC3	19.67	2	2	502000	403000	0.802789
SYESVIEENGVK	YLR314C	CDC3	15.06	6	4	34300000	26500000	0.772595
QHDQFNDVQIK	YLR314C	CDC3	733.18	8	7	23200000	16000000	0.689655
IELFKPPIYSNDDAENSHLSER	YLR314C	CDC3	17.99	0	1	50500	29500	0.584158
LSINSASPNVNHSPVPTKK	YLR314C	CDC3	18.56	1	0	87200	94500	1.08372
SDILTDEEILSFK	YLR314C	CDC3	16.55	2	1	8180000	6150000	0.751834
FDQYLDAENKINR	YLR314C	CDC3	15.13	6	8	46200000	33600000	0.727273
QDNSVFKEFDPISK	YLR314C	CDC3	18.49	5	5	37800000	26800000	0.708995
QLELSINSASPNVNHSPVPTK	YLR314C	CDC3	461.52	4	4	9810000	7390000	0.753313
IQSNIELFKPPIYSNDDAENSHLSER	YLR314C	CDC3	18.24	0	1	215000	112000	0.52093
FDQYLDAENKIN	YLR314C	CDC3	13.33	1	0	206000	184000	0.893204
SSLPYAVIGSNDIVENYSGNQVR	YLR314C	CDC3	19.68	1	0	79400	44900	0.565491
EIDSRFDQYLDAENKINR	YLR314C	CDC3	14.49	1	1	725000	558000	0.769655
TLFNNDDIEANLVK	YLR314C	CDC3	3.98	3	1	5230000	3570000	0.6826
LNLNVIDTEGFGDFLNNDQK	YLR314C	CDC3	15.69	16	13	7390000	5210000	0.705007
SYPWGVIEVDNDNHSDFNLLK	YLR314C	CDC3	15.46	1	1	1680000	1110000	0.660714
NVIDTEGFGDFLNNDQK	YLR314C	CDC3	15.93	1	1	174000	144000	0.827586
QDPEQEER	YLR314C	CDC3	16.97	1	1	839000	536000	0.638856
TIMNQLIQSNIELFKPPIYSNDDAENSHLSER	YLR314C	CDC3	18.23	6	4	9550000	6210000	0.650262
QINGYVGFANLPK	YLR314C	CDC3	708.12	2	5	23300000	15700000	0.67382
RQINGYVGFANLPK	YLR314C	CDC3	14.91	6	5	17500000	12400000	0.708571
AVIGSNDIVENYSGNQVR	YLR314C	CDC3	15.46	1	2	777000	483000	0.621622
GYVGFANLPK	YLR314C	CDC3	17.16	1	0	179000	129000	0.72067
VEPGLGMGITSSQSEK	YLR314C	CDC3	18.17	0	1	664000	424000	0.638554
FMQSVYEK	YLR314C	CDC3	17.4	1	2	5510000	4470000	0.811252
ILYENYR	YLR314C	CDC3	17.12	2	2	93300000	70100000	0.75134
HSINDKR	YLR314C	CDC3	19.81	1	1	5290000	4400000	0.831758
KTIMNQLIQSNIELFKPPIYSNDDAENSHLSER	YLR314C	CDC3	14.34	1	0	15300	6990	0.456863
LAKLEIEMK	YLR314C	CDC3	14.22	1	0	1060000	1100000	1.03774
NGFSFNLLC+57VGPDGIGK	YLR314C	CDC3	570.6	7	10	32400000	22400000	0.691358
SIKNGFSFNLLC+57VGPDGIGK	YLR314C	CDC3	16.47	3	1	509000	321000	0.630648
C+57NLIPVIAK	YLR314C	CDC3	13.51	2	1	20500000	14400000	0.702439
IHAC+57LYFIEPTGHYLKPLDLK	YLR314C	CDC3	11.14	3	3	2800000	1940000	0.692857
VHC+57C+57LYLINPTGHGLK	YJR076C	CDC11	16.71	4	2	2320000	1530000	0.659483
VQQELLLKR	YJR076C	CDC11	13.34	0	3	0	3400000	#DIV/0!
VQQELLLK	YJR076C	CDC11	18.63	1	0	1540000	1150000	0.746753
LNGSSSSSTTTR	YJR076C	CDC11	18.12	0	1	104000	74600	0.717308
TEALSGESVAAESIRPNLTK	YJR076C	CDC11	17.68	2	3	2090000	1560000	0.746411
EIDVEFIR	YJR076C	CDC11	14.83	0	2	6630000	5210000	0.785822
SDSLTRDELKLNK	YJR076C	CDC11	16.9	1	0	574000	506000	0.881533
HQYDEILLEESR	YJR076C	CDC11	14.28	4	5	6850000	5480000	0.8
NYTHEILYER	YJR076C	CDC11	13.52	3	3	20800000	17800000	0.855769
TLLPFAIIGSNEVYEMGGDVGTIR	YJR076C	CDC11	12.56	1	2	1570000	1090000	0.694268
RQELLQR	YJR076C	CDC11	1035.28	1	2	14100000	11800000	0.836879
GITFTVMIVGQSGSGR	YJR076C	CDC11	14.93	0	1	830000	687000	0.827711
EEQIRLEEER	YJR076C	CDC11	16.58	1	2	5620000	5050000	0.898577
YRTEALSGESVAAESIRPNLTK	YJR076C	CDC11	16.92	3	2	2780000	2200000	0.791367
KYPWGILDVEDSSISDFVILR	YJR076C	CDC11	15.81	0	1	1490000	1400000	0.939597
NALLISHLHDLK	YJR076C	CDC11	14.04	1	0	561000	523000	0.932264
QLGSLVNIIPVISK	YJR076C	CDC11	15.18	2	2	13800000	9760000	0.707246
GITYTMLLC+57GPAGTGK	YDL225W	SHS1	17.37	1	1	8540000	6480000	0.758782
RGITYTMLLC+57GPAGTGK	YDL225W	SHS1	16.96	1	1	1050000	932000	0.887619
LSSVANAEEIGPNSTK	YDL225W	SHS1	16.05	3	2	7300000	5270000	0.721918
QQKLEELEAQSAK	YDL225W	SHS1	16.19	0	2	4300000	3480000	0.809302
SEKLSSVANAEEIGPNSTK	YDL225W	SHS1	16.83	1	1	126000	95100	0.754762
VHVALYFIEPTGHGLR	YDL225W	SHS1	15.55	4	2	7570000	5550000	0.733157
LSSVANAEEIGPNSTKR	YDL225W	SHS1	564.78	1	5	16600000	12000000	0.722892
IQELERK	YDL225W	SHS1	19.31	1	0	1310000	1230000	0.938931
EVDVELMK	YDL225W	SHS1	16.61	1	0	3740000	3030000	0.81016
RQSNAPSLSNFASLISTGQFNSSQTLANNLR	YDL225W	SHS1	19.94	0	1	49400	32100	0.649798
NGIPSYVSEFDPMR	YDL225W	SHS1	11.71	1	1	1420000	879000	0.619014
ADSFTKEELTQFR	YDL225W	SHS1	18.36	5	2	5810000	4520000	0.777969
QSNAPSLSNFASLISTGQFNSSQTLANNLR	YDL225W	SHS1	19.84	3	3	261000	424000	1.62452
EYPWGIISIDDDKISDLK	YDL225W	SHS1	13.75	0	2	10400000	8000000	0.769231
LEELEAQSAK	YDL225W	SHS1	18.42	1	0	11100000	8830000	0.795495
FLNSPDLPER	YDL225W	SHS1	14.13	1	1	9040000	5920000	0.654867
YTNVLPIITR	YDL225W	SHS1	16.46	2	1	35400000	25400000	0.717514
NISETVPYVLR	YDL225W	SHS1	14.6	4	3	28800000	21000000	0.729167
DTTQNLLYENYR	YDL225W	SHS1	16.87	3	2	18700000	13000000	0.695187
ADSFTKEELTQFRK	YDL225W	SHS1	18.27	3	2	7020000	5790000	0.824786
TAFANNLLETK	YDL225W	SHS1	13.16	2	2	24000000	19300000	0.804167
EIKQENENLIR	YDL225W	SHS1	16.09	0	1	6420000	5140000	0.800623
SYLEQQFDIVLAEETR	YDL225W	SHS1	17.56	1	0	74600	24500	0.328418
YNVPIYK	YDL225W	SHS1	13.36	2	2	16300000	12400000	0.760736
NIMFDVER	YDL225W	SHS1	15.71	1	1	4400000	3280000	0.745455
LNGSSSSINSLQQSTR	YDL225W	SHS1	19.17	0	2	66900	79800	1.19283
ANLEPGITITSTSLELGGNK	YDL225W	SHS1	16.6	0	1	604000	480000	0.794702
NVLFGSHLQEFKDTTQNLLYENYR	YDL225W	SHS1	17.4	6	5	4610000	3470000	0.752711
NVLFGSHLQEFKDTTQNLLYENY	YDL225W	SHS1	14.77	0	1	274000	168000	0.613139
NVLFGSHLQEFK	YDL225W	SHS1	17.02	2	2	3910000	2950000	0.754476
SNASISSNPEVK	YDL225W	SHS1	18.28	2	3	10200000	7160000	0.701961
NQVSGNFK	YDL225W	SHS1	19.5	1	1	4350000	3240000	0.744828
NDTYTDLASIASGRD	YDL225W	SHS1	17.44	1	1	227000	246000	1.0837
SPNSNKLNAIIFDK	YCL014W	BUD3	18.04	1	1	1010000	1880000	1.86139
LDSPLHSYSTR	YCL014W	BUD3	19.72	1	0	902000	805000	0.892461
TFEDTR	YCL014W	BUD3	15.4	0	1	6090000	5190000	0.852217
VNTEEDAAIINK	YCL014W	BUD3	17.23	1	0	917000	21100000	23.0098
VQESPSGPLIYVLPQSSTK	YCL014W	BUD3	14.43	1	0	137000	148000	1.08029
AHLDDSGIEK	YCL014W	BUD3	17.47	0	1	2170000	1520000	0.700461
SDDKFFEIEEELKEELK	YCL014W	BUD3	15.78	1	1	102000	136000	1.33333
NKQENINSSSNLFPEGK	YCL014W	BUD3	19.23	1	2	848000	516000	0.608491
SYGTITTFR	YCL014W	BUD3	14.91	1	1	699000	586000	0.83834
YVSYNPSQPVTENTSNEK	YCL014W	BUD3	18.1	1	1	151000	107000	0.708609
IDFADLSR	YCL014W	BUD3	16.89	0	1	501000	429000	0.856287
VVGVYDVVDLNDENKR	YCL014W	BUD3	16.72	1	0	533000	549000	1.03002
NFVEGITER	YCL014W	BUD3	16.61	1	0	2620000	2200000	0.839695
SDDLIGKPPDVGNGAHPQENTR	YCL014W	BUD3	437.73	3	3	401000	282000	0.703242
TGNEDVGNNNPSNSIPK	YCL014W	BUD3	18.52	1	2	2220000	1370000	0.617117
LSSAFISSSSVADLITK	YCL014W	BUD3	14.41	1	1	1400000	1040000	0.742857
DNIVILDVLTK	YCL014W	BUD3	18.61	1	1	55600	37500	0.67446
EILEVNNLHLAFFAR	YCL014W	BUD3	16.72	1	0	272000	165000	0.606618
VLNEEINGLSTTK	YCL014W	BUD3	13.88	2	2	3110000	2330000	0.749196
EIFPTIPR	YCL014W	BUD3	14.38	1	1	1290000	893000	0.692248
HFSNVIPER	YCL014W	BUD3	17.73	1	1	599000	405000	0.676127
DTAFHLFK	YCL014W	BUD3	14.89	0	1	183000	196000	1.07104
FFTSGLLQNR	YCL014W	BUD3	-3.52	1	1	2180000	1740000	0.798165
FVSSTLLDVIYENNESTIELNNR	YCL014W	BUD3	14.73	2	1	202000	102000	0.50495
ELPDLAEVTTANR	YCL014W	BUD3	14.66	0	1	857000	507000	0.591599
VFNDDLFGDFIPK	YCL014W	BUD3	12.63	2	1	2150000	1490000	0.693023
YVSYNPSQPVTENTSNEKNVEPK	YCL014W	BUD3	16.31	0	1	105000	65300	0.621905
VSTTSAGDQR	YCL014W	BUD3	15.16	1	0	369000	946000	2.56369
IDTQSEFLR	YCL014W	BUD3	13.43	1	1	2320000	1800000	0.775862
SINVTTSNNK	YCL014W	BUD3	921.59	1	1	265000	261000	0.984906
GFFGVLK	YCL014W	BUD3	14.68	0	1	7320000	2690000	0.367486
KEIFPTIPR	YCL014W	BUD3	13.49	0	1	736000	607000	0.824728
ATNSSSVHGNKELPDLAEVTTANR	YCL014W	BUD3	19.09	1	1	541000	324000	0.598891
ILEKDTAFHLFK	YCL014W	BUD3	16.94	1	0	1000000	795000	0.795
YPLLSPSDLSQILSNK	YCL014W	BUD3	18.81	1	1	595000	381000	0.640336
LSGASDFDATHEK	YCL014W	BUD3	17.03	2	1	3910000	2890000	0.73913
C+57IAVILLQR	YCL014W	BUD3	15.37	1	1	1000000	705000	0.705
HC+57YIDEVLVSILDK	YCL014W	BUD3	15.37	2	1	1050000	838000	0.798095
FC+57SNDGRDNIVILDVLTK	YCL014W	BUD3	16.53	0	1	680000	599000	0.880882
DLLC+57VNENLIK	YCL014W	BUD3	16.14	1	1	3000000	2660000	0.886667
FC+57SNDGR	YCL014W	BUD3	16.04	0	1	78500	67400	0.858599
SHFTLYSTAHELC+57AYDSEK	YCL014W	BUD3	18	2	0	217000	169000	0.778802
KC+57YNNIIDVIDSFGK	YCL014W	BUD3	18.35	1	1	130000	127000	0.976923
VASLDVEAC+57FLER	YJR092W	BUD4	19.8	1	0	2670000	1940000	0.726592
VLDEGC+57SNEPVTFLGENDTR	YJR092W	BUD4	16.11	2	1	291000	178000	0.611684
ITFNAEC+57SNEEK	YJR092W	BUD4	19.89	1	0	109000	84600	0.776147
TKSPEENIINGSEIGVDHGEAAEVNEPLAK	YJR092W	BUD4	335.57	1	1	222000	147000	0.662162
LQQNIYK	YJR092W	BUD4	15.43	2	0	1450000	1090000	0.751724
AISTLALYGTK	YJR092W	BUD4	17.92	1	1	4330000	3260000	0.752887
RLYELPR	YJR092W	BUD4	15.72	1	1	596000	168000	0.281879
MSTISNESLNLGLLR	YJR092W	BUD4	15.16	1	1	107000	93300	0.871963
ETDANISTSTK	YJR092W	BUD4	16.36	1	0	146000	90300	0.618493
LHGSQLSGYHEISR	YJR092W	BUD4	16.21	1	0	442000	330000	0.746606
LLESDTKDDADLEK	YJR092W	BUD4	17.77	1	2	1660000	1240000	0.746988
VSSLNYYDNEDYILSNSEWNALDPMRR	YJR092W	BUD4	16.5	1	0	65700	54700	0.832572
HVSSPFK	YJR092W	BUD4	17.64	0	1	364000	309000	0.848901
KQPIAPDVLQK	YJR092W	BUD4	14.66	2	1	6990000	5050000	0.722461
NFKDGEEYR	YJR092W	BUD4	13.77	1	2	5720000	4400000	0.769231
DNGSTSFK	YJR092W	BUD4	1163.65	1	0	3330	933	0.28018
LHQESEHANEQPAIIPQK	YJR092W	BUD4	16.31	1	0	203000	151000	0.743842
SNSPESIANSQFSQQSSITTASTVDSKK	YJR092W	BUD4	19.82	1	0	69700	344000	4.93544
QENNEINIK	YJR092W	BUD4	16.33	1	0	247000	320000	1.29555
ATYAIVFDNGENVVQTPWESLPYDGNIR	YJR092W	BUD4	15.41	1	1	253000	229000	0.905138
NEDIQADNGGQR	YJR092W	BUD4	17.91	2	2	662000	503000	0.759819
IDINLLK	YJR092W	BUD4	14.21	1	1	389000	330000	0.848329
VNSELEESPAAVHQER	YJR092W	BUD4	16.31	1	0	372000	351000	0.943548
QEDWDTK	YJR092W	BUD4	15.29	1	0	234000	218000	0.931624
GTNANVQEFSQEDSLAHSEPK	YJR092W	BUD4	15.81	2	2	1230000	827000	0.672358
RIQDNIR	YJR092W	BUD4	19.66	1	0	452000	327000	0.723451
TTGHNLKQDFN	YJR092W	BUD4	13.41	2	1	439000	373000	0.849658
SPEENIINGSEIGVDHGEAAEVNEPLAK	YJR092W	BUD4	352.21	1	1	79600	51300	0.644472
INKEFELPIDFK	YJR092W	BUD4	17.53	1	1	4900000	3570000	0.728571
DSSEETFTELNNESEFQR	YJR092W	BUD4	17.3	1	1	174000	91100	0.523563
IVQHEESLYGQR	YJR092W	BUD4	14.96	3	2	4580000	3050000	0.665939
HELVEIVDKVPVGK	YJR092W	BUD4	17.9	1	1	3420000	2700000	0.789474
YKLQQNIYK	YJR092W	BUD4	15.09	3	1	1310000	936000	0.714504
STQPLLSYPESPIHR	YJR092W	BUD4	15.08	0	1	584000	524000	0.89726
IPITNAVSINK	YJR092W	BUD4	15.97	1	0	231000	153000	0.662338
LLNHPNVLR	YDR507C	GIN4	15.74	1	1	634000	481000	0.758675
QTDNLHLPILPPLNGDNELRK	YDR507C	GIN4	427.96	0	1	0	27300	#DIV/0!
QDKNTAIGNGSFFR	YDR507C	GIN4	17.14	0	1	902000	850000	0.94235
STLFEVNIYPR	YDR507C	GIN4	17.76	1	1	2300000	1790000	0.778261
TLYALLYR	YDR507C	GIN4	17.36	1	1	2180000	1910000	0.876147
IADFGMAALETEGK	YDR507C	GIN4	16.69	0	1	797000	755000	0.947302
LVNEVENVLNK	YDR507C	GIN4	14.92	1	1	610000	1340000	2.19672
LSTIVNQSSPTPASR	YDR507C	GIN4	18.04	1	1	386000	361000	0.935233
NGNLDVNNQQSQR	YDR507C	GIN4	18.96	3	3	1440000	1070000	0.743056
NINHLEVDIDNILR	YDR507C	GIN4	15.21	2	2	1590000	942000	0.592453
NTAIGNGSFFR	YDR507C	GIN4	12.89	1	1	983000	739000	0.75178
DGNGVSQLKDSTATTAPVSDGR	YDR507C	GIN4	18.27	1	0	62200	36500	0.586817
KLVNEVENVLNK	YDR507C	GIN4	17.56	1	1	588000	496000	0.843537
VVSDSNDGYESLILPK	YDR507C	GIN4	17.48	1	1	3040000	2270000	0.746711
QTDNLHLPILPPLNGDNELR	YDR507C	GIN4	445.4	3	3	1870000	1240000	0.663102
LVNEVENVLNKEGVLQK	YDR507C	GIN4	15.03	0	1	363000	419000	1.15427
GPLPEHEAIR	YDR507C	GIN4	16.82	0	1	120000	77900	0.649167
LAEDDDWEYIEK	YDR507C	GIN4	17.03	1	0	1590000	1280000	0.805031
RASIFSTTK	YDR507C	GIN4	18.68	1	0	281000	666000	2.37011
AVFNTGNVSGTSIVGSTTPDALPYGIER	YDR507C	GIN4	14.91	1	1	0	0	#DIV/0!
NFSLQTRPVSR	YDR507C	GIN4	15.08	2	0	4130000	3330000	0.806295
ASIFSTTK	YDR507C	GIN4	15.31	1	0	1030000	1100000	1.06796
LLEKEDLKR	YDR507C	GIN4	18.35	0	1	2680000	2630000	0.981343
ILTVDPER	YDR507C	GIN4	14.52	1	0	468000	274000	0.58547
ASVINVEK	YDR507C	GIN4	13.13	0	1	1390000	1270000	0.913669
VVDDMEPPLNK	YDR507C	GIN4	15.51	1	1	209000	148000	0.708134
LGETLGLGSTGK	YDR507C	GIN4	19.41	1	0	4550000	4340000	0.953846
FNGSNEAK	YDR507C	GIN4	18.85	0	1	1650000	1160000	0.70303
DSTATTAPVSDGR	YDR507C	GIN4	18.46	1	1	1830000	1460000	0.797814
ASIFSTTKK	YDR507C	GIN4	16.81	1	1	767000	596000	0.777053
TSSNFATLIDEIFEYEKYEQIRK	YDR507C	GIN4	15.53	1	1	367000	343000	0.934605
SHPNNLTLTGK	YDR507C	GIN4	15.14	1	0	691000	577000	0.835022
RASIFSTTKK	YDR507C	GIN4	17.14	0	1	187000	162000	0.86631
NGSTGQEAAVK	YDR507C	GIN4	937.99	1	4	31500	21900	0.695238
KLVNEVENVLNKEGVLQK	YDR507C	GIN4	12.94	2	1	144000	109000	0.756944
QIEIDISDLEQELSK	YDR507C	GIN4	15.94	1	1	414000	350000	0.845411
DILKHPLLQK	YDR507C	GIN4	18.24	0	1	3880000	3530000	0.909794
LMSTYAK	YDR507C	GIN4	15.1	1	0	797000	788000	0.988708
KISEIR	YDR507C	GIN4	17.79	0	3	0	3690000	#DIV/0!
DLKPENLLLDHK	YDR507C	GIN4	15.69	1	1	1720000	1290000	0.75
KILTVDPERR	YDR507C	GIN4	16.36	1	0	2470000	2110000	0.854251
AALSDITNSFNK	YKL101W	HSL1	15.12	0	1	336000	567000	1.6875
RAALSDITNSFNK	YKL101W	HSL1	16.68	0	1	254000	473000	1.8622
NSIDYQLK	YKL101W	HSL1	18.03	1	1	967000	1880000	1.94416
VNSLPNDQGKPSLSLDPR	YKL101W	HSL1	14.61	0	1	442000	870000	1.96833
LFQNFSSHNNATK	YKL101W	HSL1	17.68	1	0	385000	2030000	5.27273
RNISQPVNSK	YKL101W	HSL1	12.05	0	1	88900	161000	1.81102
VESLLQGLK	YKL101W	HSL1	16.47	0	1	1200000	2000000	1.66667
NISQPVNSK	YKL101W	HSL1	18.28	1	2	402000	684000	1.70149
SNLNANLSVK	YKL101W	HSL1	16.84	0	1	197000	331000	1.6802
LSQPDSTVSVATK	YKL101W	HSL1	17.84	1	0	591000	591000	1
ENANNTENNYSK	YKL101W	HSL1	19.73	1	0	77000	135000	1.75325
SATESSVNEPR	YKL101W	HSL1	17.68	1	2	346000	475000	1.37283
NISQPVNSKVESLLQGLK	YKL101W	HSL1	15.18	1	1	75400	154000	2.04244
VVQSVNDATK	YKL101W	HSL1	15.99	0	1	247000	131000	0.530364
HSISLSSSSENKK	YKL101W	HSL1	19.13	1	1	309000	619000	2.00324
ITTQEILKHPLIK	YKL101W	HSL1	13.97	0	1	128000	174000	1.35938
LFYSLLLQYK	YKL101W	HSL1	18.12	0	1	194000	251000	1.29381
NIAATVAAR	YKL101W	HSL1	18.83	0	1	770000	666000	0.864935
SEPHSLESDSDFEILC+57DQILFGNALDR	YKL101W	HSL1	13.08	0	1	59100	86900	1.47039
VAETALFSGNDGADSNPGDSAQVEEHK	YNL166C	BNI5	19.67	0	1	64100	58300	0.909516
SSLNKYDSPVSSPITSASELGSIAK	YNL166C	BNI5	19.87	0	1	72000	76900	1.06806
KSSLNKYDSPVSSPITSASELGSIAK	YNL166C	BNI5	16.22	1	0	95400	152000	1.59329
VISVSSNSNSR	YNL166C	BNI5	15.12	1	0	400000	404000	1.01
DLDIQPQTIVVGGDNEYNHESSR	YNL166C	BNI5	14.8	1	0	24900	11700	0.46988
EQITHTAIAIGDSYNSFVANSAGNEK	YNL166C	BNI5	17.85	2	1	36100	29600	0.819945
TAQVHIPTENEANKSTDDPSQLSVTQPFIAK	YNL166C	BNI5	19.7	0	1	151000	122000	0.807947
LNAIASFFGC+57SLEQVK	YKR095W	MLP1	15.94	2	2	623000	850000	1.36437
LVEC+57ENDLQTLTK	YKR095W	MLP1	14.84	1	1	3310000	4680000	1.4139
THETLNEYVSC+57K	YKR095W	MLP1	16.87	2	0	1770000	2460000	1.38983
DLESQVQDLQTR	YKR095W	MLP1	17.05	2	2	3360000	4140000	1.23214
LEESTTSYESTINGLNEEITTLKEEIEKQR	YKR095W	MLP1	17.43	1	0	41900	52800	1.26014
SSSDFIFLKK	YKR095W	MLP1	15.21	2	3	1330000	2280000	1.71429
SKINLTDAYSQIK	YKR095W	MLP1	18.82	2	1	683000	970000	1.4202
LAQC+57EKEC+57LR	YKR095W	MLP1	18.33	0	2	607000	995000	1.63921
IEELQNAK	YKR095W	MLP1	13.74	0	1	1630000	2100000	1.28834
LSIVETELLNLK	YKR095W	MLP1	13.69	1	1	60300	91600	1.51907
LREEFNNELQAIK	YKR095W	MLP1	14.11	1	3	2430000	3420000	1.40741
YETTSQSLQQTNSK	YKR095W	MLP1	16.63	0	1	34500	57000	1.65217
STIMDLETK	YKR095W	MLP1	16.24	1	1	939000	1480000	1.57614
LLQFNELK	YKR095W	MLP1	13.72	1	1	1680000	2010000	1.19643
ESLANKTDPPTHLEPSFNIPASR	YKR095W	MLP1	17.75	2	1	2020000	2030000	1.00495
QTPENEDLLKELQLTK	YKR095W	MLP1	18.36	1	1	1370000	1730000	1.26277
ISILQNNNK	YKR095W	MLP1	15.22	1	2	1090000	1600000	1.46789
FDYLQNTILK	YKR095W	MLP1	16.25	1	0	854000	1340000	1.56909
DYESVITSVDSK	YKR095W	MLP1	14.65	1	1	2820000	3990000	1.41489
IEDLSSQNK	YKR095W	MLP1	14.2	0	1	1800000	2820000	1.56667
INLTDAYSQIK	YKR095W	MLP1	789.53	1	2	582000	889000	1.52749
FDYLQNTILKQDSK	YKR095W	MLP1	16.75	1	1	183000	211000	1.15301
QQGYITNDLNSR	YKR095W	MLP1	16.1	2	1	2090000	2570000	1.22967
RFDYLQNTILK	YKR095W	MLP1	13.64	1	2	787000	1160000	1.47395
IQNDLDQQTIYANTAQNNYEQELQK	YKR095W	MLP1	19.8	2	1	1180000	1220000	1.0339
KIEENSNSPFNPLLSGEK	YKR095W	MLP1	17.86	0	1	68500	68100	0.994161
QSAESPPK	YKR095W	MLP1	14.78	0	1	1460000	1490000	1.02055
LNQPSNINMEEIK	YKR095W	MLP1	15.48	1	0	564000	2860000	5.07092
QQLQATSANEQNDLSNIVESMKK	YKR095W	MLP1	8.71	0	1	0	21500	#DIV/0!
IESETVNEAK	YKR095W	MLP1	16.69	2	1	4040000	5970000	1.47772
LEESTTSYESTINGLNEEITTLKEEIEK	YKR095W	MLP1	17.71	2	4	839000	1030000	1.22765
TDMLENELNNAALLLEHTSNEK	YKR095W	MLP1	18.91	2	1	199000	244000	1.22613
AENDQLR	YKR095W	MLP1	19.73	2	2	4330000	5880000	1.35797
ESLLEQLDLSNSR	YKR095W	MLP1	19.54	2	2	1540000	1900000	1.23377
IDGLKTEMENVIR	YKR095W	MLP1	16.52	0	1	151000	151000	1
IDELEDALSELKK	YKR095W	MLP1	17.16	0	1	575000	1120000	1.94783
LVDLLESQLNAVK	YKR095W	MLP1	16.43	1	0	4420000	4480000	1.01357
TAADKEVNNSTNGPGLNNILITLR	YKR095W	MLP1	16.58	0	1	29800	31200	1.04698
NIIQLQEK	YKR095W	MLP1	15	1	1	2610000	3360000	1.28736
LREEFNNELQAIKK	YKR095W	MLP1	14.2	0	1	78300	3010000	38.4419
LNQLNLLR	YKR095W	MLP1	12.06	1	1	2450000	3720000	1.51837
SQDILEK	YKR095W	MLP1	18.78	1	1	507000	857000	1.69034
SVNNVQNPLLGLPR	YKR095W	MLP1	14.49	0	2	2010000	2260000	1.12438
EHLQNQIETFIVELEHK	YKR095W	MLP1	14.88	0	1	187000	198000	1.05882
SLEKEIEEDKIR	YKR095W	MLP1	14.97	1	1	1350000	2260000	1.67407
GLSDSLNSEK	YKR095W	MLP1	14.93	0	1	642000	766000	1.19315
LLYDQIQIYTAADKEVNNSTNGPGLNNILITLRR	YKR095W	MLP1	16.75	1	1	117000	163000	1.39316
ELQSELDKLKQNVAPIESELTALK	YKR095W	MLP1	18.65	0	2	206000	205000	0.995146
DLYETTSQSLQQTNSK	YKR095W	MLP1	18.79	1	1	399000	262000	0.656642
SSSDFIFLK	YKR095W	MLP1	13.97	1	1	1410000	2030000	1.43972
QNVAPIESELTALK	YKR095W	MLP1	16.3	1	1	1570000	1910000	1.21656
ILEAQER	YKR095W	MLP1	15.13	1	0	6650000	8570000	1.28872
EAEEALK	YKR095W	MLP1	16.91	0	1	647000	956000	1.47759
LLSNTLDLTK	YKR095W	MLP1	18.46	1	1	3910000	5410000	1.38363
LLYDQIQIYTAADKEVNNSTNGPGLNNILITLR	YKR095W	MLP1	17.1	2	2	113000	145000	1.28319
LKQNVAPIESELTALK	YKR095W	MLP1	16.48	0	1	195000	194000	0.994872
TEMENVIR	YKR095W	MLP1	17.86	0	1	320000	249000	0.778125
GLISSSSTLSTDTNDEELTSNNPAQK	YKR095W	MLP1	19.98	0	3	74800	74200	0.991979
KIDELEDALSELKK	YKR095W	MLP1	13.69	2	3	931000	1610000	1.72932
ESLLEQLDLSNSRIEDLSSQNK	YKR095W	MLP1	14.77	0	1	50100	56700	1.13174
NELENNNNK	YKR095W	MLP1	18.63	1	1	263000	371000	1.41065
FKLLSNTLDLTK	YKR095W	MLP1	15.99	1	0	377000	1510000	4.00531
TDPPTHLEPSFNIPASR	YKR095W	MLP1	18.13	2	1	810000	835000	1.03086
LSQDSLTEQVNSLR	YKR095W	MLP1	18.99	1	1	2290000	2760000	1.20524
NLTDEKTSLEDKISLLK	YKR095W	MLP1	17.19	2	1	765000	1190000	1.55556
KRFDYLQNTILK	YKR095W	MLP1	16.21	0	1	147000	207000	1.40816
IEELQKELEELK	YKR095W	MLP1	17.05	2	2	1280000	1930000	1.50781
DQLENALKENEK	YKR095W	MLP1	16.3	1	1	413000	667000	1.61501
SKNEQYLSYR	YKR095W	MLP1	15.77	4	2	2290000	3560000	1.55459
TNNDVLK	YKR095W	MLP1	14.77	0	1	3390000	5280000	1.55752
QGAEAEEKFNR	YKR095W	MLP1	17.73	1	1	391000	672000	1.71867
QIQQQLQATSANEQNDLSNIVESMKK	YKR095W	MLP1	8.33	0	3	38100	2860000	75.0656
LSIVETELLNLKEEQK	YKR095W	MLP1	15.23	0	1	1940000	2780000	1.43299
EVNNSTNGPGLNNILITLR	YKR095W	MLP1	17.61	0	1	44000	54000	1.22727
LDESFKDFTNQIK	YKR095W	MLP1	16.17	2	2	3620000	5080000	1.40331
ERNDTFVKFESVENEK	YKR095W	MLP1	19.4	2	0	113000	215000	1.90265
DVPHSSHISDDER	YKR095W	MLP1	19.26	1	0	45600	65200	1.42982
KLDDLTEEKK	YKR095W	MLP1	15.57	1	1	1160000	3280000	2.82759
ISLMDVELQDAR	YKR095W	MLP1	15.35	1	1	1040000	1440000	1.38462
IMVTQLQTLQK	YKR095W	MLP1	15.95	1	0	795000	1130000	1.42138
LDDLTEEK	YKR095W	MLP1	-4.77	1	0	419000	95100	0.226969
LSSITDEADEDNENLSAK	YKR095W	MLP1	15.73	2	3	241000	367000	1.52282
SSSGGFNPFTSPSPNK	YKR095W	MLP1	18.64	0	2	1330000	1350000	1.01504
ESNITLRNELENNNNK	YKR095W	MLP1	14.52	0	1	28300	37000	1.30742
DLYETTSQSLQQTNSKLDESFKDFTNQIK	YKR095W	MLP1	18.17	1	0	66600	96600	1.45045
RPIDEVGELKNDEDDTTENINESK	YKR095W	MLP1	16.46	0	1	39800	45500	1.14322
ELEELKTSVPNEDASYSNVTIK	YKR095W	MLP1	16.21	1	1	259000	308000	1.18919
ISILQNNNKEVEAVKSEYESK	YKR095W	MLP1	18.42	0	2	100000	194000	1.94
EREDLLEETRK	YKR095W	MLP1	17.61	2	1	904000	1880000	2.07965
VAQGNNQLEAIRK	YKR095W	MLP1	14.97	1	1	1430000	1900000	1.32867
EYKDLYETTSQSLQQTNSK	YKR095W	MLP1	19.91	0	1	0	0	#DIV/0!
RGEAIEEQTK	YKR095W	MLP1	19.9	0	1	453000	738000	1.62914
IEELQKELEELKTSVPNEDASYSNVTIK	YKR095W	MLP1	15.21	2	2	165000	205000	1.24242
TSVPNEDASYSNVTIK	YKR095W	MLP1	17.3	0	1	331000	384000	1.16012
ESTENMSLLNK	YKR095W	MLP1	15.69	0	1	335000	479000	1.42985
QIQYLLITNSVSNDSK	YKR095W	MLP1	18.2	2	2	905000	1120000	1.23757
GEAIEEQTK	YKR095W	MLP1	19.39	2	1	2080000	1480000	0.711538
VPIINSFK	YKR095W	MLP1	18.67	0	1	1330000	908000	0.682707
EIQDLYDSK	YKR095W	MLP1	14.75	1	1	3130000	4520000	1.44409
TQELTLLQSNNDWLEK	YKR095W	MLP1	15.36	1	1	96100	137000	1.4256
QKISLMDVELQDAR	YKR095W	MLP1	17.54	1	0	174000	186000	1.06897
VTVSFDELK	YKR095W	MLP1	15.19	1	2	2470000	3940000	1.59514
TSLEDKISLLK	YKR095W	MLP1	17.01	0	2	512000	800000	1.5625
QIQYLLITNSVSNDSKGPLR	YKR095W	MLP1	14.99	1	0	106000	137000	1.29245
LSSELEFVKR	YKR095W	MLP1	19.3	2	2	1920000	2800000	1.45833
SKINLTDAYSQIKEYK	YKR095W	MLP1	15.05	0	1	73200	55200	0.754098
VAQGNNQLEAIR	YKR095W	MLP1	15.15	1	1	708000	893000	1.2613
EREDLLEETR	YKR095W	MLP1	17.62	1	2	499000	712000	1.42685
EQLHTYKGQVK	YKR095W	MLP1	17.13	0	1	104000	185000	1.77885
PPTHLEPSFNIPASR	YKR095W	MLP1	17.9	1	1	70700	72200	1.02122
NVLENSLSEANAR	YKR095W	MLP1	14.39	2	2	3900000	4800000	1.23077
QKELENEYNKK	YKR095W	MLP1	16.42	1	0	577000	926000	1.60485
KLDDLTEEK	YKR095W	MLP1	14.26	0	1	1110000	2000000	1.8018
STSSEAEYSKDIETLKK	YIL149C	MLP2	17.4	0	1	1340000	1110000	0.828358
TANSSSDAFEK	YIL149C	MLP2	17.25	1	1	1320000	1020000	0.772727
PFFSSNTSSLQSFQNPFTASQSNINTNAPLR	YIL149C	MLP2	19.94	1	0	14300	10900	0.762238
LKEGALHFVQQSEK	YIL149C	MLP2	17.27	1	0	411000	397000	0.965937
TLMEEIESLKK	YIL149C	MLP2	15.57	1	0	351000	287000	0.817664
YQDLSQQQK	YIL149C	MLP2	16.31	1	1	987000	758000	0.767984
LTNEISDLK	YIL149C	MLP2	15.55	0	1	495000	341000	0.688889
LKENAGSLTFLDNK	YIL149C	MLP2	15.34	1	0	583000	306000	0.524871
KQQAALTNELNELK	YIL149C	MLP2	18.17	1	1	811000	687000	0.847102
SLEYEISK	YIL149C	MLP2	15.68	1	0	36800	44900	1.22011
NTAKEELNGLKDQLNEER	YIL149C	MLP2	19.58	1	0	38700	28500	0.736434
LYQMQSNYESVFTYNK	YIL149C	MLP2	15.63	1	1	204000	141000	0.691176
SLLTELSNKETTIEK	YIL149C	MLP2	15.16	1	0	3410000	2710000	0.794721
AHELQSEDVSR	YIL149C	MLP2	18.17	1	0	182000	110000	0.604396
NPEHTDVIDELIDTK	YIL149C	MLP2	15.27	1	1	223000	142000	0.636771
LTNEISDLKGK	YIL149C	MLP2	19.42	1	1	1720000	1290000	0.75
SSLYSAQDLLDKHER	YIL149C	MLP2	15.26	2	2	1110000	817000	0.736036
TLQKVENQTIK	YIL149C	MLP2	16.57	1	0	488000	326000	0.668033
ASTELSQSR	YIL149C	MLP2	15.77	1	1	59200	53600	0.905405
LVSLFSNLR	YIL149C	MLP2	13.5	0	1	3340000	2450000	0.733533
ELEQIQVQLK	YIL149C	MLP2	14.07	1	1	841000	648000	0.770511
ELISNIEQTESLR	YIL149C	MLP2	16.24	1	0	165000	123000	0.745455
GNSERPSAVAGFINQK	YIL149C	MLP2	19.17	1	1	444000	258000	0.581081
KLQETLNK	YIL149C	MLP2	13.12	0	2	1060000	875000	0.825472
TPELISFK	YIL149C	MLP2	13.25	0	1	1490000	985000	0.661074
QQAALTNELNELK	YIL149C	MLP2	15.13	1	1	607000	336000	0.553542
QLLDESSEQKNTAK	YIL149C	MLP2	14.63	1	0	345000	244000	0.707246
QLSQSVEEK	YIL149C	MLP2	17.04	1	1	547000	406000	0.74223
DLSELVIR	YIL149C	MLP2	15.55	1	0	645000	431000	0.668217
ENNIVDSSAAGNK	YIL149C	MLP2	15.37	1	1	1070000	671000	0.627103
VKESPANDQASNE	YIL149C	MLP2	19.79	1	0	167000	104000	0.622754
ILADKLENYEGKQDK	YIL149C	MLP2	16.7	1	0	327000	493000	1.50765
LLLLNTSAIQETASPLSQDELISLRK	YIL149C	MLP2	17.47	1	1	386000	239000	0.619171
KILESSNIVNENDSQAIITER	YIL149C	MLP2	19.14	2	1	71300	68900	0.966339
RPIESGTSSDPDTK	YIL149C	MLP2	19.74	2	2	1260000	771000	0.611905
STSSEAEYSK	YIL149C	MLP2	18.86	0	1	153000	122000	0.797386
AIPTFSFGKPFFSSNTSSLQSFQNPFTASQSNINTNAPLR	YIL149C	MLP2	19.41	2	1	227000	155000	0.682819
ITEIGSTSK	YIL149C	MLP2	16.66	1	0	673000	4480000	6.65676
FLDQNSDASTLEPTLR	YIL149C	MLP2	15.65	1	0	359000	195000	0.543175
FQLQNQLEDFILELEHK	YIL149C	MLP2	13.37	1	0	348000	478000	1.37356
ETASFIPTK	YIL149C	MLP2	15.06	0	2	1340000	924000	0.689552
DQGNDSLNDDLNKENK	YIL149C	MLP2	19.5	1	0	224000	170000	0.758929
LSSAENANADLENK	YIL149C	MLP2	13.88	1	0	264000	266000	1.00758
LVEFSNVNELQEK	YIL149C	MLP2	18.07	1	1	1230000	893000	0.726016
ILESSNIVNENDSQAIITER	YIL149C	MLP2	17.36	2	1	294000	1110000	3.77551
MLEEAIDHLK	YIL149C	MLP2	15.75	1	0	76400	48000	0.628272
SEEEVTKLNVLVDEIK	YIL149C	MLP2	13.86	1	0	396000	331000	0.835859
LLLLNTSAIQETASPLSQDELISLR	YIL149C	MLP2	16.57	1	0	140000	81600	0.582857
LSSAENANADLENKFNR	YIL149C	MLP2	17.78	1	0	112000	77800	0.694643
DQGNDSLNDDLNK	YIL149C	MLP2	14.84	1	0	52800	33500	0.63447
DFEQC+57C+57K	YIL149C	MLP2	17.01	1	0	1070000	904000	0.84486
VDDTAANNGDKDHLK	YIL149C	MLP2	19.06	2	1	968000	752000	0.77686
SNAISLQLK	YIL149C	MLP2	17.03	1	0	787000	595000	0.756036
LNVLVDEIK	YIL149C	MLP2	15.33	2	0	1520000	1200000	0.789474
LSSEIENLDKELRK	YIL149C	MLP2	17.23	1	0	758000	560000	0.738786
IKELENNLER	YIL149C	MLP2	15.81	0	1	1480000	1090000	0.736486
IQEIESIR	YIL149C	MLP2	11.33	1	0	3580000	2840000	0.793296
AAINFSNVTDLTNNSTDGAK	YIL149C	MLP2	18.16	3	2	475000	251000	0.528421
TTLEDFENFK	YIL149C	MLP2	16.47	1	1	685000	540000	0.788321
AIKDKLEQDLHFENAK	YIL149C	MLP2	17.39	2	1	391000	378000	0.966752
STELLETVSLTKR	YIL149C	MLP2	13.93	1	0	179000	162000	0.905028
STELLETVSLTK	YIL149C	MLP2	15.94	0	1	820000	639000	0.779268
FLDQNSDASTLEPTLRK	YIL149C	MLP2	18.77	0	1	1470000	926000	0.629932
NLKDTASVEK	YIL149C	MLP2	15.25	0	1	386000	369000	0.955959
EELNGLKDQLNEER	YIL149C	MLP2	15.16	1	0	880000	748000	0.85
ILVYESEMEQC+57K	YIL149C	MLP2	13.07	1	1	260000	197000	0.757692
INGC+57EANIHSLVK	YIL149C	MLP2	14.75	0	1	852000	583000	0.684272
TQTLSEKEYQC+57SAVIIDEFKDITK	YIL149C	MLP2	16.6	1	1	463000	258000	0.557235
DAADC+57QAELTK	YIL149C	MLP2	15.54	1	1	365000	234000	0.641096
SQLTSLEKDC+57SLR	YIL149C	MLP2	14.36	1	1	698000	727000	1.04155
NDDNSC+57RNPEHTDVIDELIDTK	YIL149C	MLP2	18.18	2	0	43800	40800	0.931507
APTFTFGSSALADNKEDVK	YLR335W	NUP2	18.3	1	0	1170000	244000	0.208547
VDATPEESKPINLQNGEEDEVALFSQK	YLR335W	NUP2	345.63	1	0	0	0	#DIV/0!
HAADSQNNKPSFVFGQAAAKPSLEK	YLR335W	NUP2	18.36	3	0	55100	21400	0.388385
HAADSQNNKPSFVFGQAAAK	YLR335W	NUP2	19.61	2	0	29300	11500	0.392491
FSGTVSSDVFK	YLR335W	NUP2	12.86	1	0	1670000	1280000	0.766467
SSFTFGSTTIEK	YLR335W	NUP2	14.32	1	1	740000	410000	0.554054
NETSKPVFSFGAATPSAK	YLR335W	NUP2	16.57	1	1	350000	144000	0.411429
VDDLVLGKPLADLRPLFTR	YLR335W	NUP2	12.84	1	0	273000	124000	0.454212
VADAQIQR	YLR335W	NUP2	1113.73	0	1	179000	65500	0.365922
KDSKPAFSFGISNGSESK	YLR335W	NUP2	534.55	1	1	64200	11900	0.185358
EASQEDDNNNVEKPSSKPAFNLISNAGTEK	YLR335W	NUP2	17.49	1	0	160000	58600	0.36625
ADGTGEAQVDNSPTTESNSR	YLR335W	NUP2	16.69	2	0	33600	20700	0.616071
ALNLQFK	YLR335W	NUP2	15.67	0	1	1430000	4790000	3.34965
SSDSNDSNPSFSFSIPSK	YLR335W	NUP2	19.33	3	1	548000	192000	0.350365
SIENPTQTK	YLR335W	NUP2	17.05	0	1	1520000	658000	0.432895
FSLPFEQK	YLR335W	NUP2	15.65	1	1	1760000	778000	0.442045
KTETNAKPFSFSSATSTTEQTK	YLR335W	NUP2	19.35	2	0	171000	75500	0.44152
TTANLPANSSTSPAPSIPSTGFK	YLR335W	NUP2	19.44	3	0	340000	117000	0.344118
LVTYIVK	YLR335W	NUP2	18.59	0	1	9720000	5230000	0.538066
FTIDAKPPISDSVFSFGPK	YLR335W	NUP2	17.23	1	0	540000	265000	0.490741
KPFSFGTSQPNNTPSFSFGK	YLR335W	NUP2	17.28	1	1	202000	64900	0.321287
SKNPLSLTEATK	YLR335W	NUP2	17.52	1	0	350000	141000	0.402857
SNLSQENDNEGK	YAR002W	NUP60	19.69	1	0	250000	113000	0.452
KIPDTYTANTSAQSIASAK	YAR002W	NUP60	16.17	0	1	433000	195000	0.450346
ESGSTPISISNAPTFNPK	YAR002W	NUP60	19.32	1	0	54900	18000	0.327869
SNVVVAETSPEKK	YAR002W	NUP60	19.59	1	0	68900	26400	0.383164
LANFFSK	YAR002W	NUP60	18.73	1	0	377000	211000	0.559682
EFNFTNLQAKPLVGKPK	YAR002W	NUP60	16.13	1	0	124000	45900	0.370161
TELTKGDSTPVQPDLSVTPQK	YAR002W	NUP60	18.72	0	1	154000	69900	0.453896
DGGDKPPSSAFNFSFNTSR	YAR002W	NUP60	16.82	0	1	237000	71100	0.3
NNAASELANPYSSYVSQIRK	YAR002W	NUP60	17.39	1	0	75400	32500	0.431034
NVEPTENAYK	YAR002W	NUP60	17.16	1	0	312000	182000	0.583333
VSPNAAPR	YAR002W	NUP60	19.2	1	0	326000	134000	0.411043
VNAITSQVVSK	YOR341W	RPA190	14.74	1	1	455000	349000	0.767033
YLGSVSENFQDKLESFLDKNSK	YOR341W	RPA190	19.65	0	1	92300	73200	0.793066
VLLSEVIDK	YOR341W	RPA190	12.88	0	1	90000	52800	0.586667
TTGPDIGVAVPR	YOR341W	RPA190	13.69	1	0	280000	169000	0.603571
IFETALNEK	YOR341W	RPA190	11.64	1	0	144000	162000	1.125
GSLENEVLFK	YOR341W	RPA190	11.53	1	0	116000	116000	1
LGEEVHENSQNQLLSK	YOR341W	RPA190	15.98	1	1	130000	110000	0.846154
EGQWAEIGK	YBR049C	REB1	17.97	1	1	589000	292000	0.495756
DIINWTIVSER	YBR049C	REB1	13.41	1	1	13000000	8740000	0.672308
SSSSIYK	YBR049C	REB1	13.98	1	0	3840000	5240000	1.36458
ASSLVSLSSSSATPSTSR	YBR049C	REB1	16.92	1	0	1450000	1100000	0.758621
FINEYEAIER	YBR049C	REB1	18.37	1	2	3060000	2350000	0.767974
IQTVKDDDMLWIFEK	YBR049C	REB1	14.71	1	0	184000	170000	0.923913
NNNNNNSIANDSNSR	YBR049C	REB1	18.74	1	0	454000	295000	0.64978
SPSHDNEAGSVDNSEISQLLQSAATK	YBR049C	REB1	16.21	1	2	124000	76700	0.618548
AIIDADSITQHPDFQQYLNTAADTDDNEKLK	YBR049C	REB1	17.66	1	0	44000	29100	0.661364
SINEISK	YBR049C	REB1	16.93	1	1	1880000	1670000	0.888298
WSVEEEELLKK	YBR049C	REB1	16.69	1	1	1100000	957000	0.87
AIIDADSITQHPDFQQYLNTAADTDDNEK	YBR049C	REB1	18.19	1	2	66800	39400	0.58982
DNFWNNIYK	YBR049C	REB1	14.98	1	1	421000	338000	0.80285
NANQESVEEAVLK	YBR049C	REB1	16.81	0	1	719000	609000	0.84701
AFDKAEDAALER	YBR049C	REB1	19.78	1	1	1100000	1090000	0.990909
AEDAALER	YBR049C	REB1	16.6	0	1	636000	457000	0.718553
PSGHNDKNANQESVEEAVLK	YBR049C	REB1	17.85	1	1	133000	125000	0.93985
VISQDTQPHQQK	YBR049C	REB1	19.37	1	1	71500	46400	0.648951
STGLHPFEVAQLGSLAC+57DTADEAK	YJL140W	RPB4	17.39	1	1	1120000	985000	0.879464
FRDQETVGAVIQLLK	YJL140W	RPB4	15.37	1	1	1610000	1520000	0.944099
EKELESIDVLLEQTTGGNNKDLK	YJL140W	RPB4	19.11	3	3	128000	124000	0.96875
EKELESIDVLLEQTTGGNNK	YJL140W	RPB4	13.79	1	1	226000	224000	0.99115
KVEEEENAATLQLGQEFQLK	YJL140W	RPB4	19.51	1	0	69400	58900	0.848703
LKKVEEEENAATLQLGQEFQLK	YJL140W	RPB4	15.86	0	1	46300	52500	1.13391
ILKELSNLETLY	YJL140W	RPB4	15.45	1	0	214000	198000	0.925234
ISDDELER	YJL140W	RPB4	13.91	1	0	991000	1050000	1.05954
QINHQGEEEELIALNLSEAR	YJL140W	RPB4	15.86	1	1	436000	327000	0.75
VEEEENAATLQLGQEFQLK	YJL140W	RPB4	15.43	1	1	666000	466000	0.6997
VKVIPYSTFR	YDL140C	RPO21	15.29	0	1	366000	350000	0.956284
IGGLNDPR	YDL140C	RPO21	18.04	1	1	5610000	4480000	0.798574
DNGMLIIDGQIIFGVVEKK	YDL140C	RPO21	14.9	1	1	45500	29200	0.641758
EITETIAEAK	YDL140C	RPO21	13.47	1	1	322000	269000	0.835404
NSLGNVIQFIYGEDGMDAAHIEK	YDL140C	RPO21	16.71	1	1	399000	356000	0.892231
EVQFGLFSPEEVR	YDL140C	RPO21	17.38	1	2	3080000	2390000	0.775974
TVISGDPNLELDQVGVPK	YDL140C	RPO21	13.12	1	1	1650000	1120000	0.678788
RVLQEYR	YDL140C	RPO21	-6.01	1	0	500000	586000	1.172
VLSTEEILNIFK	YDL140C	RPO21	13.58	2	0	475000	441000	0.928421
GFVENSYLR	YDL140C	RPO21	12.34	1	0	3050000	2780000	0.911475
GKNEIIQNAQR	YDL140C	RPO21	16.97	1	0	1900000	1640000	0.863158
EVYNVIASDGSYVNYR	YDL140C	RPO21	18.6	1	1	1900000	1570000	0.826316
TPSLTVYLEPGHAADQEQAK	YDL140C	RPO21	18.24	3	3	2760000	2000000	0.724638
EVFVDGEANWPLPVNIR	YDL140C	RPO21	18.01	1	1	414000	305000	0.736715
SAIEHTTLK	YDL140C	RPO21	19.43	0	1	263000	947000	3.60076
LLLDEHNELMR	YDL140C	RPO21	15.82	1	0	484000	341000	0.704545
LQVLLDEEYK	YDL140C	RPO21	16.47	1	0	1480000	1380000	0.932432
DNGMLIIDGQIIFGVVEK	YDL140C	RPO21	508.04	0	1	6510	2550	0.391705
KIENTMLENITLR	YDL140C	RPO21	15.47	1	0	269000	192000	0.713755
DAVTLFC+57C+57LLR	YDL140C	RPO21	11.75	1	1	160000	150000	0.9375
LFGNIQK	YDL140C	RPO21	14.63	1	1	4200000	3950000	0.940476
TLPHFSKDDYSPESK	YDL140C	RPO21	16.2	2	0	1280000	1150000	0.898438
SVTIASEIYYDPDPR	YDL140C	RPO21	17.03	1	1	982000	746000	0.759674
ALEDIMVHYDNTTR	YDL140C	RPO21	16.01	1	1	1750000	1420000	0.811429
QAFDWVLSNIEAQFLR	YDL140C	RPO21	13.57	1	0	187000	156000	0.834225
YRVDLLNTDHTLDPSLLESGSEILGDLK	YDL140C	RPO21	17.29	3	3	937000	748000	0.798292
VGQQYSSAPLR	YDL140C	RPO21	17.01	0	2	3580000	2750000	0.768156
RIAFGFVDR	YDL140C	RPO21	15.16	1	1	294000	390000	1.32653
GLTPQEFFFHAMGGR	YDL140C	RPO21	15.56	1	1	1380000	1110000	0.804348
AALYKEVYNVIASDGSYVNYR	YDL140C	RPO21	13.95	1	1	223000	184000	0.825112
SLDAETEAEEDHMLKK	YDL140C	RPO21	-2.95	0	1	10900	457000	41.9266
KTVGSSNGGLIHVVTR	YDL140C	RPO21	17.03	1	0	274000	212000	0.773723
QSLDTIGGSDAAFEKR	YDL140C	RPO21	16.15	2	2	1600000	1600000	1
QILSVAIPNGIHLQR	YDL140C	RPO21	600.78	2	2	3740000	2630000	0.703209
QSLDTIGGSDAAFEK	YDL140C	RPO21	19.16	1	1	500000	403000	0.806
TLTYPEVVTPYNIDR	YDL140C	RPO21	13.69	1	1	2660000	2050000	0.770677
LQVLLDEEYKQLVK	YDL140C	RPO21	14.36	1	1	818000	895000	1.09413
VDLLNTDHTLDPSLLESGSEILGDLK	YDL140C	RPO21	17.38	1	0	131000	86500	0.660305
DLQENLLVLR	YDL140C	RPO21	15.61	1	1	3740000	3700000	0.989305
IRFPETMDETQTR	YDL140C	RPO21	17.96	1	0	923000	2000000	2.16685
ATGDADEPELR	YDL140C	RPO21	13.62	1	0	2470000	2070000	0.838057
DDYSPESK	YDL140C	RPO21	15.9	1	1	437000	384000	0.878719
RVDFSAR	YDL140C	RPO21	17.97	1	1	2040000	2000000	0.980392
IIQNAQQTFHIDHTKPSDLTIK	YDL140C	RPO21	18.1	2	2	324000	270000	0.833333
GGC+57GNTQPTIR	YDL140C	RPO21	14.17	1	2	1110000	1320000	1.18919
GSFINIAQMSAC+57VGQQSVEGK	YDL140C	RPO21	17.11	0	1	12300	10300	0.837398
ALQISMNAPVFVDLEGETDPLR	YPR187W	RPO26	16.26	2	2	632000	443000	0.700949
TIVTGGNGPEDFQQHEQIR	YPR187W	RPO26	19.27	3	2	1640000	1280000	0.780488
LYFLQC+57NIPK	YCR042C	TAF2	15.79	0	1	231000	144000	0.623377
STWELEFSVPR	YCR042C	TAF2	5.47	1	0	132000	100000	0.757576
QVQDEELGHEK	YCR042C	TAF2	16.98	1	0	324000	323000	0.996914
SSVQSVHNEVK	YCR042C	TAF2	19.82	1	2	282000	160000	0.567376
MVIELGIR	YCR042C	TAF2	15.29	0	1	919000	393000	0.427639
VVGEEGFFK	YCR042C	TAF2	15.78	0	1	301000	208000	0.69103
NIEESNNPSLR	YCR042C	TAF2	16.57	1	0	207000	99900	0.482609
SNNFENPK	YCR042C	TAF2	13.98	0	1	263000	184000	0.69962
DLSFIQLK	YCR042C	TAF2	17.21	1	1	784000	702000	0.895408
ISILQLLK	YPL011C	TAF3	15.48	0	1	208000	193000	0.927885
NAIYSLSYSK	YBR198C	TAF5	17.44	1	0	223000	557000	2.49776
LGPFPKDEEFVKEIETELK	YBR198C	TAF5	13.33	1	0	134000	54300	0.405224
SNGPFSASDLNR	YBR198C	TAF5	13.04	1	0	311000	170000	0.546624
QLNQQTAGDNYSGANNR	YBR198C	TAF5	16.74	1	1	35900	106000	2.95265
TAKPISNPTNLSSK	YBR198C	TAF5	19.32	1	0	183000	89700	0.490164
TLVGHSGTVYSTSFSPDNK	YBR198C	TAF5	14.66	1	1	215000	113000	0.525581
TVIPTSDLVASFYTK	YBR198C	TAF5	16.19	1	0	290000	145000	0.5
EGNVLISGGADHTVR	YBR198C	TAF5	16.4	1	1	489000	693000	1.41718
LFLGHTAPVISIAVC+57PDGR	YBR198C	TAF5	14.47	1	0	390000	257000	0.658974
KISSSNSTEIPSVTGPDALK	YDR145W	TAF12	19.13	1	1	71600	52100	0.727654
C+57SLKDGVVTINR	YOR194C	TOA1	14.45	1	0	1740000	1250000	0.718391
C+57SLKDGVVTINRNDYTFQK	YOR194C	TOA1	18.36	1	1	95100	66600	0.700315
VYEIIVESVVNEVR	YOR194C	TOA1	-5.24	0	2	409000	399000	0.97555
NDYTFQK	YOR194C	TOA1	16.91	2	2	3120000	1910000	0.612179
DGVVTINRNDYTFQK	YOR194C	TOA1	16.82	0	1	479000	303000	0.632568
EDFENAGIDEQTLQDLK	YOR194C	TOA1	18.26	1	1	433000	259000	0.598152
DGVVTINR	YOR194C	TOA1	16.01	1	0	1490000	970000	0.651007
EQIEQVK	YOR194C	TOA1	18.3	1	0	789000	469000	0.594423
ASDLVDTPSNNTAATADTTHLHEALDIVC+57SDFVK	YGL151W	NUT1	18.83	1	0	106000	63000	0.59434
LLNDLALENGEITKTENEK	YGL151W	NUT1	17.47	1	0	73100	127000	1.73735
FLILNENPINK	YGL151W	NUT1	13.83	1	0	967000	561000	0.580145
LVAVLNVSPVYDVDPR	YGL151W	NUT1	19.64	1	1	842000	402000	0.477435
NGSFTLLNQLSQTNK	YGL151W	NUT1	19.03	1	0	358000	217000	0.606145
ESVYNLALK	YGL151W	NUT1	15.42	1	0	476000	311000	0.653361
LSDTLIIDQVRK	YGL151W	NUT1	16.11	1	0	391000	282000	0.721228
VQSQSNYGIYSSDAQGDPNLEPLIAK	YGL151W	NUT1	19.95	1	1	195000	89900	0.461026
IINSENDYSR	YGL151W	NUT1	17.66	1	1	1050000	519000	0.494286
HSFAVLLHER	YGL151W	NUT1	16.22	0	1	314000	244000	0.77707
TEYVSNTIAAHDNTSLKR	YBR279W	PAF1	17.39	1	1	243000	219000	0.901235
VNDIIKPLVK	YBR279W	PAF1	15.17	1	1	382000	261000	0.683246
RVNDIIKPLVK	YBR279W	PAF1	14.19	1	0	67100	51300	0.764531
LLYGFDNVK	YBR279W	PAF1	15.4	0	1	427000	372000	0.871194
FPGLLNK	YBR279W	PAF1	16.43	1	1	1250000	829000	0.6632
LLVYPESPETNADSSQLINSLYIK	YBR279W	PAF1	13.24	1	0	246000	166000	0.674797
RVEAQLAR	YPR133C	SPN1	17.8	1	0	320000	267000	0.834375
GSSVQTLYEQAAAR	YPR133C	SPN1	17.61	1	0	658000	511000	0.776596
SLFAALNDLPVK	YPR133C	SPN1	16.76	1	0	184000	124000	0.673913
VIDETGKVSTITK	YML010W	SPT5	19.31	0	1	743000	430000	0.578735
EGFITHGDDEDDEASAPGAR	YML010W	SPT5	19.42	0	1	270000	124000	0.459259
SDDVALEEGSYVR	YML010W	SPT5	19.64	1	0	363000	293000	0.807163
LNGFTTPLEFPISTLR	YML010W	SPT5	10.4	1	1	982000	514000	0.523422
DVNGDKATVELHSK	YML010W	SPT5	17.43	1	1	770000	695000	0.902597
TSEEDAQR	YML010W	SPT5	18.69	1	0	300000	252000	0.84
AESTSNIPPLDGEEK	YML010W	SPT5	16.31	1	1	577000	336000	0.582322
EGAVDLTSVSQSIKK	YML010W	SPT5	15.32	0	1	448000	428000	0.955357
LDYGKFDEIDPTTQQR	YML010W	SPT5	14.18	1	1	1190000	837000	0.703361
DDRHFTYKNEDYIDGYLYK	YML010W	SPT5	17.25	1	0	28900	33100	1.14533
LNGFTTPLEFPISTLRK	YML010W	SPT5	18.65	1	0	354000	227000	0.641243
HFTYKNEDYIDGYLYK	YML010W	SPT5	15.35	1	0	90600	66400	0.732892
LLIPVQELPLLLKPNK	YML010W	SPT5	13.22	1	1	758000	467000	0.616095
SIDTTATSSEYALHDIVELSAK	YML010W	SPT5	15.67	1	1	490000	451000	0.920408
FLLPSVDTATIWGVR	YML010W	SPT5	17.79	1	1	127000	94300	0.74252
EVTITANNLSK	YML010W	SPT5	16.21	1	1	800000	617000	0.77125
EGGEGITYDELVNRR	YML010W	SPT5	14.91	0	1	899000	751000	0.835373
EGGEGITYDELVNR	YML010W	SPT5	13.57	0	1	237000	164000	0.691983
EGQVLYIQTQQIFVVSK	YML010W	SPT5	16.71	1	0	117000	80600	0.688889
KIVENAGVFVVNPSNVEAVASK	YML010W	SPT5	17.42	1	1	150000	108000	0.72
VSSVDANGNEIKIGDTIVEK	YML010W	SPT5	19.23	0	1	37000	26600	0.718919
AAAQDGYVPQR	YML010W	SPT5	14.83	1	1	1030000	745000	0.723301
LLIPVQELPLLLKPNKSDDVALEEGSYVR	YML010W	SPT5	12.18	2	1	944000	656000	0.694915
NIQPTVEELAR	YML010W	SPT5	19.13	1	1	840000	588000	0.7
IVENAGVFVVNPSNVEAVASKDNMLSNK	YML010W	SPT5	9.38	0	1	0	186000	#DIV/0!
VSSVDANGNEIK	YML010W	SPT5	16.67	0	1	208000	215000	1.03365
ATVELHSK	YML010W	SPT5	19.92	0	1	295000	248000	0.840678
FC+57NGVPDIYISQK	YML010W	SPT5	14.2	1	1	422000	323000	0.765403
NVAC+57IIQAGHDIFK	YML010W	SPT5	13.99	1	0	308000	176000	0.571429
LEGLAFSHGTFSSYEPELFPGLIYR	YER148W	SPT15	16.38	1	0	34900	20300	0.581662
IVLLIFVSGK	YER148W	SPT15	17.71	1	0	97700	94400	0.966223
IVFDPNTR	YER148W	SPT15	17.58	0	1	432000	300000	0.694444
AAPESEKDTSATSGIVPTLQNIVATVTLGC+57R	YER148W	SPT15	19.77	0	1	51100	160000	3.13112
NC+57VIILK	YGR186W	TFG1	12.55	1	0	666000	494000	0.741742
MLLQIGVEADAGR	YGR186W	TFG1	15.18	1	1	912000	644000	0.70614
NGGGPTNASPFIK	YGR186W	TFG1	14.5	1	1	811000	512000	0.631319
INPVTDFHLPVR	YGR186W	TFG1	17.87	1	1	2630000	1380000	0.524715
NGGGPTNASPFIKR	YGR186W	TFG1	15.95	2	2	853000	623000	0.730363
LEDAGPAEDPTK	YGR186W	TFG1	15.5	1	1	2110000	1350000	0.63981
LEDAGPAEDPTKVGMVK	YGR186W	TFG1	-3.94	0	1	195000	933000	4.78462
DGSQTPTVDSVTK	YGR186W	TFG1	19.69	1	1	1590000	1200000	0.754717
KDDPEYAEER	YGR186W	TFG1	19.28	2	1	470000	330000	0.702128
EEDSDTLSK	YGR186W	TFG1	17.28	1	1	324000	241000	0.743827
NKYATLTIDEAEKR	YGR186W	TFG1	14.87	1	1	771000	464000	0.601816
EETPAPTITEKDIIEAIGDGK	YGR186W	TFG1	16.42	1	0	146000	123000	0.842466
NLQFQLTR	YGR186W	TFG1	16.11	2	1	3240000	2420000	0.746914
KINPVTDFHLPVR	YGR186W	TFG1	14.24	1	0	370000	218000	0.589189
KYPGAENK	YGR186W	TFG1	14.66	2	0	22300000	237000	0.0106278
LMFAIVK	YGR186W	TFG1	15.41	0	1	559000	484000	0.865832
YATLTIDEAEK	YGR186W	TFG1	14.33	0	1	156000	131000	0.839744
QKEISEYKK	YGR186W	TFG1	19.23	1	0	1270000	1220000	0.96063
YATLTIDEAEKR	YGR186W	TFG1	15.87	1	1	5530000	4340000	0.78481
SGTVSLNNTVK	YGR186W	TFG1	16.15	2	1	2300000	1810000	0.786957
DIIEAIGDGK	YGR186W	TFG1	15.87	0	1	230000	262000	1.13913
HLDNIGTTTTR	YGR186W	TFG1	16.51	1	0	783000	594000	0.758621
VKDEDPNEYNEFPLR	YGR186W	TFG1	19.12	4	2	2580000	1760000	0.682171
HALLAIK	YLR399C	BDF1	12.26	1	0	540000	442000	0.818519
ALSQEEQSR	YLR399C	BDF1	15.93	2	0	2220000	1460000	0.657658
NIQASFEK	YLR399C	BDF1	19.73	1	0	1380000	546000	0.395652
HQIEEDHLDGATTDPEVKR	YGR252W	GCN5	17.32	1	1	66300	53400	0.80543
FEFDGVEYTFK	YGR252W	GCN5	14.17	0	1	1010000	667000	0.660396
HQIEEDHLDGATTDPEVK	YGR252W	GCN5	16.5	1	0	46600	26800	0.575107
MEDFIYDAR	YGR252W	GCN5	15.68	1	0	233000	149000	0.639485
VKLENNVEEIQPEQAETNK	YGR252W	GCN5	18.61	1	0	60700	25000	0.411862
GIVKFEFDGVEYTFK	YGR252W	GCN5	15.14	0	1	264000	171000	0.647727
ERPSVVEENEGKIEFR	YGR252W	GCN5	17.28	2	0	239000	137000	0.573222
VKEIPEYSHLID	YGR252W	GCN5	13.01	1	0	551000	349000	0.633394
ILLLQEAALR	YGR252W	GCN5	17.01	1	1	971000	621000	0.639547
VGC+57LDLDR	YGL066W	SGF73	9.28	1	0	128000	81200	0.634375
FLQEYDISNAIPDIVYEGVNTK	YBR081C	SPT7	15.72	2	1	1550000	850000	0.548387
MEDASVDR	YBR081C	SPT7	19.82	1	0	138000	77600	0.562319
ALLRPTLQELSER	YBR081C	SPT7	16.48	2	2	3940000	2170000	0.550761
SQLGISDYELK	YBR081C	SPT7	14.74	1	1	1440000	801000	0.55625
DTEDGLQDK	YBR081C	SPT7	16.94	1	0	138000	137000	0.992754
HLIMDVR	YBR081C	SPT7	16.88	1	1	774000	460000	0.594315
NYTEHSTPFLNK	YBR081C	SPT7	15.83	3	0	2760000	1610000	0.583333
KDTEDGLQDK	YBR081C	SPT7	17.57	1	0	94100	67500	0.717322
DEAPTNDDKLTSVIPEGEK	YBR081C	SPT7	19.81	1	0	165000	75200	0.455758
KSQLGISDYELK	YBR081C	SPT7	16.37	1	1	851000	560000	0.658049
FLANKDLGLTPK	YBR081C	SPT7	14.18	1	0	539000	301000	0.558442
FDQLFLEYK	YBR081C	SPT7	18.44	1	0	385000	219000	0.568831
MNQNITLIQQIR	YBR081C	SPT7	15.31	1	1	452000	262000	0.579646
RFDQLFLEYK	YBR081C	SPT7	12.65	1	1	519000	307000	0.591522
VGAENDGDSSLFLR	YBR081C	SPT7	14.32	1	1	1010000	751000	0.743564
LHHETNSLNR	YBR081C	SPT7	15.09	1	1	1900000	1150000	0.605263
LVLNISISK	YBR081C	SPT7	13.97	1	1	697000	324000	0.464849
NVDDPPKNLDSISSSNIEIDDERR	YBR081C	SPT7	17.21	1	0	50100	125000	2.49501
FIGNLSLK	YBR081C	SPT7	17.81	1	0	1480000	924000	0.624324
ADPTTTVNAK	YBR081C	SPT7	18.12	1	1	386000	250000	0.647668
NGKLNSDSEAFLKNPQR	YBR081C	SPT7	16.64	1	1	54500	34900	0.640367
IQPEESDSIVYK	YBR081C	SPT7	15.55	1	0	762000	443000	0.581365
KIQPEESDSIVYKK	YBR081C	SPT7	19.69	1	0	135000	217000	1.60741
SDDVSSQTIK	YBR081C	SPT7	17.82	1	1	315000	173000	0.549206
KIQPEESDSIVYK	YBR081C	SPT7	15.15	1	0	411000	173000	0.420925
HLLSSIQQK	YBR081C	SPT7	13.94	2	1	998000	862000	0.863727
SNPNAFLNNHIYNYTIIDDSLDIDPVSQLPTHDYK	YBR081C	SPT7	18.05	1	0	292000	77200	0.264384
NC+57LTYNSDPSHFLR	YBR081C	SPT7	15.76	1	0	862000	364000	0.422274
KPAEHPFISAAR	YKR025W	RPC37	16.29	2	1	732000	599000	0.818306
ISGEEESLHVFQYANRPR	YKR025W	RPC37	15.41	1	0	1100000	708000	0.643636
TLVALEKQEDYIDNLV	YKR025W	RPC37	14.16	1	1	185000	185000	1
EAEDKTLVALEKQEDYIDNLV	YKR025W	RPC37	14.52	1	1	198000	206000	1.0404
GVGVENNGQYAAFVK	YKR025W	RPC37	650.05	2	0	477000	377000	0.790356
YIDDANVTR	YKR025W	RPC37	17.26	0	1	1750000	1220000	0.697143
LTGSLLAHK	YKR025W	RPC37	16.9	1	1	1220000	1130000	0.92623
VAQLKPFFK	YKR025W	RPC37	12.79	1	0	340000	186000	0.547059
IGNVVMDIGK	YDL150W	RPC53	16.82	1	0	821000	514000	0.626066
LPSLKDSSSNGGGSAKPSLK	YDL150W	RPC53	529.14	1	0	906	4160	4.59161
VRHEDVETVK	YDL150W	RPC53	14.42	2	1	241000	149000	0.618257
YLNNTHVISSGPLAAGNFVSEK	YDL150W	RPC53	14.26	2	2	2630000	1390000	0.528517
LADLGLEK	YDL150W	RPC53	16.17	1	0	1830000	1270000	0.693989
RIEQLFPVRPVR	YDL150W	RPC53	14.79	0	1	462000	250000	0.541126
FMVFQLPTR	YDL150W	RPC53	15.83	1	1	352000	206000	0.585227
IEQLFPVRPVR	YDL150W	RPC53	13.94	1	0	1260000	702000	0.557143
EAAAELELLNADHQHILR	YDL150W	RPC53	14.93	2	2	2220000	1360000	0.612613
VKLEEESK	YDL150W	RPC53	18.6	0	1	448000	390000	0.870536
SEGSGSSLVQK	YDL150W	RPC53	16.86	1	1	2540000	2060000	0.811024
LADLGLEKEFQSVDGK	YDL150W	RPC53	12.23	0	1	168000	80900	0.481548
IRDPLTQTGLLQDLEEAK	YPR190C	RPC82	15.92	1	1	2040000	1280000	0.627451
SGSNAAASLPSK	YPR190C	RPC82	18.61	1	1	540000	405000	0.75
HLPAELDLR	YPR190C	RPC82	10.61	2	1	1550000	1010000	0.651613
ILASSNFPFLNETKPGVYYVPYSK	YPR190C	RPC82	17.66	1	1	2130000	1160000	0.544601
VNDEEEHKQLVAEIVQNVISLGSLTV	YPR190C	RPC82	-4.29	1	0	93200	64300	0.689914
TPGLTFNAIDLAR	YPR190C	RPC82	14.17	1	1	1560000	951000	0.609615
ENELLLPSELNQLK	YPR190C	RPC82	18.86	0	1	619000	371000	0.599354
YLQETAISGK	YPR190C	RPC82	17.65	1	0	118000	100000	0.847458
TTLVSLTQLR	YPR190C	RPC82	17.22	1	1	412000	343000	0.832524
TLNPDLFLYK	YPR190C	RPC82	13.87	0	1	1570000	1340000	0.853503
SGSNAAASLPSKK	YPR190C	RPC82	18.21	1	3	1330000	1000000	0.75188
GRENELLLPSELNQLK	YPR190C	RPC82	16.02	1	1	1300000	739000	0.568462
IINKPNELSQILTVDPK	YPR190C	RPC82	15.85	3	0	1590000	926000	0.58239
TEDGFVIPALPAAVSK	YPR190C	RPC82	14.9	0	1	336000	195000	0.580357
LKTEDGFVIPALPAAVSK	YPR190C	RPC82	15.58	0	1	1780000	1140000	0.640449
STLASLIR	YPR190C	RPC82	16.37	1	1	1850000	1400000	0.756757
SFQDEAELVEEKTPGLTFNAIDLAR	YPR190C	RPC82	13.58	0	1	447000	256000	0.572707
LKQENSTLLKK	YPR190C	RPC82	16.26	1	0	248000	186000	0.75
SSVYEYVIASTLGPSAMR	YPR190C	RPC82	16.93	1	1	165000	126000	0.763636
ELNVFAR	YPR190C	RPC82	15.36	0	1	1720000	1220000	0.709302
SFQDEAELVEEK	YPR190C	RPC82	14.74	1	1	664000	474000	0.713855
VGSVTAQVYK	YPR190C	RPC82	11.69	0	1	676000	519000	0.767751
LKQENSTLLK	YPR190C	RPC82	18.54	0	1	1540000	1530000	0.993506
QHLDSFNYFVDTDLKK	YOR207C	RET1	14.95	1	1	124000	125000	1.00806
VQSGQIYINK	YOR207C	RET1	15.45	0	1	412000	429000	1.04126
VILVQEQLSK	YOR207C	RET1	16.04	0	1	171000	113000	0.660819
C+57ILYDADESK	YOR207C	RET1	15.7	0	1	358000	158000	0.441341
SAEDSPSSNGGTVVK	YAL001C	TFC3	14.89	1	1	36000	31100	0.863889
NSTNASVAGNISNPKR	YAL001C	TFC3	18.57	1	0	90700	80400	0.886439
GPSSLNILSSTIQQK	YGR047C	TFC4	17.32	1	1	111000	111000	1
VSLAEVYYR	YGR047C	TFC4	16.39	0	1	379000	403000	1.06332
HQVDETLHR	YGR047C	TFC4	17.97	0	1	0	60000	#DIV/0!
YFIDEENFTMAELC+57KPNFPIGQISENFEK	YNL039W	BDP1	15.66	2	0	44600	19700	0.441704
LNDANLNKK	YNL039W	BDP1	18.92	5	2	765000	846000	1.10588
VDENPFANLYNYGSYGR	YNL039W	BDP1	13.99	1	1	674000	527000	0.781899
LLNADIPESDRK	YNL039W	BDP1	17.34	1	0	894000	742000	0.829978
SLEGFTLTGTNGHDNEIGDEGPIDASTQNPK	YNL039W	BDP1	327.3	5	3	186000	158000	0.849462
KTEVVLGTIDDLKR	YNL039W	BDP1	18.19	1	0	1220000	1290000	1.05738
EADENENYVISK	YNL039W	BDP1	15.8	2	0	442000	361000	0.816742
LNDANLNK	YNL039W	BDP1	5.32	2	0	641000	141000	0.219969
ADVIEDNVTLKPAPLQTHR	YNL039W	BDP1	15.05	4	3	945000	749000	0.792593
NIGTVADFNEK	YNL039W	BDP1	13.32	1	1	1680000	1500000	0.892857
DKLLNADIPESDRK	YNL039W	BDP1	18.27	0	1	666000	661000	0.992492
EKVDENPFANLYNYGSYGR	YNL039W	BDP1	17.16	1	1	98100	76500	0.779817
NEFSSETSTSR	YNL039W	BDP1	14.13	1	0	57100	54100	0.947461
RLSTISNKLPK	YNL039W	BDP1	17.64	1	0	262000	225000	0.858779
TPQLFIPESK	YNL039W	BDP1	15.85	1	1	3880000	7900000	2.03608
SAILQYSGLETDAPLFR	YOR110W	TFC7	15.64	0	1	782000	122000	0.15601
TAGLLSPTEENETTNAGQSK	YOR110W	TFC7	17.89	1	1	26100	15400	0.590038
LLEIPVYLER	YOR110W	TFC7	14.1	1	1	295000	206000	0.698305
ELAHYLLSLDNQPEAAFASPFYR	YOR110W	TFC7	16.85	0	1	361000	104000	0.288089
SGSC+57SLDKYEILKK	YOR110W	TFC7	17.66	1	1	115000	863000	7.50435
EATLNNAR	YGR246C	BRF1	19.01	0	2	2250000	2210000	0.982222
KINYDAIDGLFR	YGR246C	BRF1	15.56	1	1	395000	422000	1.06835
AAEESGDFTTADSVK	YGR246C	BRF1	18.61	1	1	275000	254000	0.923636
ATNGIDGENIYHEGSENETR	YGR246C	BRF1	17.48	1	1	91800	88300	0.961874
VSDDPDNLEDVDDEELNAHLLNEEASK	YGR246C	BRF1	13.41	0	1	31500	22300	0.707937
SGLHAALK	YGR246C	BRF1	13.16	0	1	884000	1020000	1.15385
FRENDVEDGEARPPSFVK	YGR246C	BRF1	17.53	1	0	105000	72500	0.690476
NLHLLPTTDTYLSK	YGR246C	BRF1	14.9	1	0	753000	618000	0.820717
ENESGHFQDAIDGYSLETDPYC+57PR	YGR246C	BRF1	18.95	1	0	7500	6560	0.874667
KENESGHFQDAIDGYSLETDPYC+57PR	YGR246C	BRF1	17.4	1	0	21700	25600	1.17972
QLLEYFASIYK	YOR113W	AZF1	14.1	1	0	50000	63000	1.26
KKDDSTVYVK	YOR113W	AZF1	19.08	1	0	57500	38500	0.669565
DQGLLSQESNDGNIDSALLSEGATLK	YJR060W	CBF1	12.18	1	1	95400	41200	0.431866
GYNEEQNYSEAR	YJR060W	CBF1	18.28	1	1	255000	178000	0.698039
LLSEQNASQLASANEK	YJR060W	CBF1	15.07	1	1	324000	201000	0.62037
AAILAC+57AAEYIQK	YJR060W	CBF1	7.8	1	0	195000	158000	0.810256
ADLHTISVVASNVTLPQIQLPK	YOR028C	CIN5	14.06	0	1	90100	65800	0.7303
IATLEEPGYESR	YOR028C	CIN5	15.23	1	0	408000	310000	0.759804
SDSKTPNSGTC+57EVTYIGHK	YCR084C	TUP1	17.09	1	0	44400	16300	0.367117
TGQC+57SLTLSIEDGVTTVAVSPGDGK	YCR084C	TUP1	19.63	3	3	160000	92400	0.5775
TPNSGTC+57EVTYIGHK	YCR084C	TUP1	16.34	2	0	2330000	1210000	0.519313
SVC+57FSPDGK	YCR084C	TUP1	13.94	1	0	383000	196000	0.511749
FSNDGEYLATGC+57NK	YCR084C	TUP1	16.66	2	2	4880000	2950000	0.604508
NSVISVAVANGSPLGPEYNVFATGSGDC+57K	YCR084C	TUP1	18.06	3	1	941000	426000	0.45271
TPNSGTC+57EVTYIGHKDFVLSVATTQNDEYILSGSK	YCR084C	TUP1	19.58	1	1	62700	27900	0.444976
VWDSETGFLVER	YCR084C	TUP1	12.98	1	1	2530000	1550000	0.612648
QTNDYYILYNPALPR	YCR084C	TUP1	15.64	4	3	5300000	2420000	0.456604
EEDATPASLHQDHYLVPYNQR	YCR084C	TUP1	16.89	3	3	3130000	1410000	0.450479
VSDGSLVAR	YCR084C	TUP1	17.71	2	1	4650000	2340000	0.503226
SLDHTSVVC+57C+57VK	YCR084C	TUP1	15.44	1	3	6880000	4400000	0.639535
NTVYELELTHR	YCR084C	TUP1	15.54	2	2	4070000	2520000	0.619165
GVLFWDK	YCR084C	TUP1	13.29	1	0	200000	116000	0.58
SGNPLLMLQGHR	YCR084C	TUP1	13.29	1	0	1180000	598000	0.50678
DHQIASLTVQQQR	YCR084C	TUP1	17.63	7	3	7020000	3870000	0.551282
MNQQLAEMQQIR	YCR084C	TUP1	13.99	1	1	902000	471000	0.522173
KQTNDYYILYNPALPR	YCR084C	TUP1	13.22	1	1	285000	126000	0.442105
LNELLDAIR	YCR084C	TUP1	17.23	0	2	3350000	1930000	0.576119
TTQVYR	YCR084C	TUP1	19.78	1	0	8300000	4480000	0.539759
LDSENESGTGHKDSVYSVVFTR	YCR084C	TUP1	16.46	2	4	2320000	1460000	0.62931
NTVYELELTHRK	YCR084C	TUP1	15.69	1	1	6710000	4550000	0.678092
DGQSVVSGSLDR	YCR084C	TUP1	15.36	0	1	2120000	1240000	0.584906
ANHSKPIPPFLLDLDSQSVPDALKK	YCR084C	TUP1	19.86	4	1	362000	179000	0.494475
QEFLQVSQEANTYR	YCR084C	TUP1	15.34	2	0	1910000	973000	0.509424
LWNLQNANNK	YCR084C	TUP1	18.14	1	1	731000	456000	0.623803
DVENLNTSSSPSSDLYIR	YCR084C	TUP1	16.17	3	2	4760000	2230000	0.468487
DSVYSVVFTR	YCR084C	TUP1	13.18	0	1	1680000	1080000	0.642857
YIAAGSLDR	YCR084C	TUP1	18.62	1	0	550000	261000	0.474545
DFVLSVATTQNDEYILSGSK	YCR084C	TUP1	15.63	1	0	194000	105000	0.541237
IWDIENR	YCR084C	TUP1	12.36	1	0	2540000	1600000	0.629921
DFVLSVATTQNDEYILSGSKDR	YCR084C	TUP1	18.76	1	1	498000	308000	0.618474
DAYEEEIK	YCR084C	TUP1	14.24	1	1	469000	317000	0.675906
ANHSKPIPPFLLDLDSQSVPDALK	YCR084C	TUP1	16.04	1	1	110000	35900	0.326364
INDTGSATTATTTTATETEIKPK	YCR084C	TUP1	17.76	3	1	2420000	1550000	0.640496
FLATGAEDR	YCR084C	TUP1	17.67	1	3	5930000	3800000	0.640809
LQNQKDYDFK	YCR084C	TUP1	14.97	2	1	2100000	1400000	0.666667
SEVSNQSPAVVESNTNNTSQEEKPVK	YBR112C	CYC8	19.5	0	1	107000	13400	0.125234
LWHGIGILYDR	YBR112C	CYC8	14.8	1	0	180000	263000	1.46111
YGSLDYAEEAFAK	YBR112C	CYC8	12.9	1	0	98800	61400	0.621457
ANSIPSVIGAQEPPQEASPAEEATK	YBR112C	CYC8	19.44	0	1	359000	131000	0.364903
TDYTAAYDAFQQAVNR	YBR112C	CYC8	17.12	2	1	407000	212000	0.520885
AAELYER	YBR112C	CYC8	19.24	1	0	2480000	498000	0.200806
QPTHAIPTQAPATGITNAEPQVK	YBR112C	CYC8	15.72	2	2	459000	175000	0.381264
LVNTATSIEENAK	YBR112C	CYC8	18.55	2	1	1540000	868000	0.563636
SPQENTLPR	YBR112C	CYC8	15.73	1	0	890000	3470000	3.89888
ALDYLLK	YBR112C	CYC8	14.82	1	0	903000	3130000	3.46622
NNSTSTITQHSQR	YNL167C	SKO1	19.72	1	1	434000	320000	0.737327
SGLTPNESNIR	YNL167C	SKO1	17.33	1	1	874000	585000	0.669336
NSAVTTAPAQK	YNL167C	SKO1	18.37	1	0	226000	180000	0.79646
TGLTPGILTQSYNYPVLPSINK	YNL167C	SKO1	16.43	2	1	246000	146000	0.593496
ISNNVTLDENEEQER	YNL167C	SKO1	17.21	0	1	163000	118000	0.723926
QLIC+57ETNFYR	YNL167C	SKO1	15.99	1	0	455000	359000	0.789011
SADIGTDKPVKPR	YPL181W	CTI6	17.17	1	1	755000	399000	0.528477
KYSNNTNAIQ	YPL181W	CTI6	14.91	1	0	271000	127000	0.468635
VSAILEFISR	YPL181W	CTI6	13.53	1	1	1380000	688000	0.498551
NTSNTDDNVDDIGDEEDEVEDEASAVALAK	YPL181W	CTI6	17.66	1	0	6680	0	0
SSQTSNNSFTSR	YNL027W	CRZ1	16.18	1	1	303000	186000	0.613861
SFEDIINGR	YNL027W	CRZ1	13.88	1	0	530000	385000	0.726415
KNDNLEKLDSVTNNR	YNL027W	CRZ1	19.86	1	0	79900	47100	0.589487
C+57ITPLYEEAR	YNL027W	CRZ1	16.37	1	0	717000	435000	0.606695
SAPNDSTTAPTNASNIANTASVNK	YIL036W	CST6	19.23	0	1	7870	9090	1.15502
NFVNAPSK	YIL036W	CST6	18.07	0	1	725000	6150000	8.48276
NVSNKPVFNQAVPVSSIPQYNAK	YIL036W	CST6	18.18	2	2	952000	678000	0.712185
KSAPNDSTTAPTNASNIANTASVNK	YIL036W	CST6	19.1	0	1	72200	46100	0.638504
VAQLQLQK	YIL036W	CST6	15.4	1	1	1400000	1180000	0.842857
KVINPTKDSALGDQSVIYSK	YIL036W	CST6	17.4	1	2	160000	97200	0.6075
DSALGDQSVIYSK	YIL036W	CST6	13.44	1	1	288000	276000	0.958333
KLNYYEK	YIL036W	CST6	13.98	1	0	435000	575000	1.32184
VVKPSANSNYQQAAYLR	YIL036W	CST6	17.22	1	1	911000	750000	0.823271
ATPGEVEESLR	YHR084W	STE12	13.63	1	0	195000	147000	0.753846
LFADALER	YHR084W	STE12	14.28	0	1	190000	123000	0.647368
SEFLSFLFR	YHR084W	STE12	13.23	0	1	401000	272000	0.678304
VQITNSR	YHR084W	STE12	14.85	0	1	288000	183000	0.635417
SATVTQLQSRPVPYYK	YBR083W	TEC1	18.89	1	1	500000	335000	0.67
HIYENIDGYK	YBR083W	TEC1	18.01	2	1	1630000	1200000	0.736196
TPLIYAK	YBR083W	TEC1	16.94	0	2	1560000	947000	0.607051
LLTPITASNEK	YBR083W	TEC1	14.57	1	0	1500000	1830000	1.22
NIESYTGR	YBR083W	TEC1	13.47	0	1	3750000	2410000	0.642667
SDDLKSPSAK	YBR083W	TEC1	19.55	2	0	357000	202000	0.565826
NELISLYIK	YBR083W	TEC1	15.07	1	1	1030000	643000	0.624272
NLYVSNNSSGLSVHSK	YBR083W	TEC1	17.14	1	2	1770000	1210000	0.683616
NEAEDNINLIDTHPQFELVNTGLGAK	YBR083W	TEC1	16.19	2	1	815000	451000	0.553374
VEEAFLEALR	YBR083W	TEC1	14.35	1	0	323000	189000	0.585139
IIMDYIETEC+57DR	YPL075W	GCR1	15.72	1	0	138000	69300	0.502174
TAPSFPQSSSK	YPL075W	GCR1	15.56	1	0	552000	215000	0.389493
ILVGDLEK	YPL075W	GCR1	10.82	1	0	703000	310000	0.440967
KLNEGATGQPYDYFNTVSR	YPL075W	GCR1	18.27	1	0	399000	146000	0.365915
LVDLIVDQTYPDSLTLR	YPL075W	GCR1	16.05	1	0	196000	83700	0.427041
NSNNNALNNVTGIETQFLNPSTEEVSQKVDSYFMELSK	YPL075W	GCR1	14.25	0	1	0	17100	#DIV/0!
YLSQHPLLLPNIVTFISK	YPL075W	GCR1	16.93	1	0	287000	98900	0.344599
NSNPLGTDADKPVPISNIHNSTEAANSSGTVTK	YPL075W	GCR1	19.67	1	0	106000	42300	0.399057
QLLSGNQAIGSK	YPL075W	GCR1	16.11	1	0	1360000	610000	0.448529
LIENYGWR	YPL075W	GCR1	15.31	1	0	274000	155000	0.565693
INNGLTLNSLSLYFR	YPL075W	GCR1	13.62	1	0	225000	86100	0.382667
LPLSTLANTAVTESFR	YPL075W	GCR1	15.57	1	0	142000	95900	0.675352
TDSELENDELWR	YNL199C	GCR2	15.65	1	0	102000	36600	0.358824
RLQTLSQDVNSR	YNL199C	GCR2	17.06	1	0	233000	105000	0.450644
LQTLSQDVNSR	YNL199C	GCR2	16.25	1	0	785000	349000	0.444586
LYNATLSSGSIDDR	YNL199C	GCR2	18.24	1	1	724000	329000	0.45442
ELELSFDASPYAK	YNL199C	GCR2	15.71	1	0	598000	172000	0.287625
SAIELYQR	YNL199C	GCR2	14.64	0	1	717000	327000	0.456067
LDVFIIR	YNL199C	GCR2	16.24	0	1	716000	15300000	21.3687
C+57PINHAQAPPSAAAAATR	YLR256W	HAP1	17.29	1	1	561000	152000	0.270945
SYKPITYTSSNLR	YLR256W	HAP1	14.58	1	1	821000	320000	0.389769
LDLPHESTTR	YLR256W	HAP1	17.17	1	0	972000	334000	0.343621
KFELDSLINLLK	YLR256W	HAP1	16.2	2	1	2370000	1230000	0.518987
NLTYGTENVNDVVSSLINK	YLR256W	HAP1	15.41	3	1	435000	175000	0.402299
ITTNQINLPDPSRDEAFDNSIK	YLR256W	HAP1	16.7	1	1	617000	212000	0.343598
SANANANSSSLSISNKYDNDELDLTK	YLR256W	HAP1	18.93	1	0	45100	22300	0.494457
KLDLPHESTTR	YLR256W	HAP1	16.94	1	0	725000	314000	0.433103
NRIPLSC+57TIC+57R	YLR256W	HAP1	17	1	1	1380000	579000	0.419565
FNDGYIDNNSNNDIPR	YLR256W	HAP1	15.89	1	1	274000	105000	0.383212
RFNDGYIDNNSNNDIPR	YLR256W	HAP1	15.45	1	0	220000	58700	0.266818
LPDILNHGQHNQNLYADGR	YLR256W	HAP1	14.94	3	1	804000	294000	0.365672
DFSDTKLPSASR	YLR256W	HAP1	16	2	0	349000	14600000	41.8338
GLLPTSEGGSVDSNNDEIYGLPK	YLR256W	HAP1	16.84	1	0	108000	25800	0.238889
NLRDFSDTKLPSASR	YLR256W	HAP1	17.84	1	0	192000	80500	0.419271
VDSNSDNNSSNKAPNITVPDYSIIPTSVLVTLLPR	YNL103W	MET4	19.91	1	1	38000	18200	0.478947
RIHTLETENK	YNL103W	MET4	17.7	1	0	162000	104000	0.641975
ELGDDDEDLLIQSK	YNL103W	MET4	14.14	1	0	145000	114000	0.786207
EKELESSIHELTEIAASLQK	YNL103W	MET4	15.26	2	1	124000	67200	0.541935
NINTNDSQEAPILK	YNL103W	MET4	18.62	1	0	343000	211000	0.61516
ELESSIHELTEIAASLQK	YNL103W	MET4	15.29	1	1	280000	208000	0.742857
ESNSIAAQDDINLAK	YPL082C	MOT1	16.54	1	1	68300	1620000	23.7189
HAYGVSR	YPL082C	MOT1	7.72	1	1	344000	292000	0.848837
TSSKEQEAGVLALEALHK	YPL082C	MOT1	14.32	1	0	184000	191000	1.03804
IVDSFGVLR	YPL082C	MOT1	17.88	1	0	834000	429000	0.514388
VVVYAGGPTVR	YPL082C	MOT1	12.6	2	1	1040000	691000	0.664423
LTLRPQLSDADIIVTSYDVAR	YPL082C	MOT1	18.28	1	1	267000	187000	0.700375
LVPLEAGIADPK	YPL082C	MOT1	16.56	0	1	466000	283000	0.607296
NLATTTFASIIK	YPL082C	MOT1	18.11	1	1	413000	354000	0.857143
GLPEELVASR	YPL082C	MOT1	17.66	0	1	376000	240000	0.638298
VLMAINSAK	YPL082C	MOT1	9.84	0	1	344000	290000	0.843023
ASQDQNFPIQNVISQHR	YPL082C	MOT1	17.29	1	1	699000	429000	0.613734
VYPFLLVK	YPL082C	MOT1	13.68	1	0	930000	679000	0.730108
SISETTTDSDIPIPK	YPL082C	MOT1	19.63	1	1	132000	91700	0.694697
TLLFEC+57GIGEEDIDKK	YPL082C	MOT1	14.29	1	0	232000	161000	0.693966
ALIFC+57QLK	YPL082C	MOT1	18.12	1	0	289000	254000	0.878893
KSANELDDNALESGSISC+57GPLLSR	YDR176W	NGG1	16.92	1	1	145000	75400	0.52
TLDLTFER	YDR176W	NGG1	18.7	1	1	443000	2550000	5.75621
YIIPDSLQFDKTYDPEVNPFIIPK	YDR176W	NGG1	12.09	1	0	146000	75200	0.515068
TGGEDDIQSFR	YDR176W	NGG1	15.18	1	1	1040000	694000	0.667308
YIIPDSLQFDK	YDR176W	NGG1	16.27	1	0	461000	336000	0.72885
LLSAVLKDDNDKSELQSSK	YDR176W	NGG1	15.05	1	0	327000	406000	1.24159
SEFVVSQTLPR	YDR176W	NGG1	15.67	1	0	636000	375000	0.589623
GDQETIEALRK	YDR176W	NGG1	16.8	1	0	609000	522000	0.857143
AAAALGLFNEEGLESTGEDFLK	YDR176W	NGG1	19.94	0	1	77300	56000	0.72445
GLVATEPNKLPPLLNDSALPNNSK	YBL066C	SEF1	19.88	1	0	88200	51600	0.585034
NNSAGNTPNGPFSPIQK	YBL066C	SEF1	15.94	1	0	54100	24100	0.445471
NHPVGNLSNNVTLGIDHPIPR	YBL066C	SEF1	13.39	0	1	207000	44200	0.213527
EPQLLQANQGSNTNK	YBL066C	SEF1	19.42	1	0	106000	62300	0.587736
FSTGTNTVTSSNFQTIDNENNVK	YBL066C	SEF1	18.37	1	0	40000	22300	0.5575
NTLLTATPIELIC+57R	YDR310C	SUM1	17.39	1	1	3130000	1950000	0.623003
ENAEYER	YDR310C	SUM1	18.78	2	2	3900000	2940000	0.753846
GVGNSGTLATVENVSGDISADLSK	YDR310C	SUM1	19.55	1	1	221000	140000	0.633484
SATQEIDIK	YDR310C	SUM1	16.08	0	1	2620000	2140000	0.816794
MGLTISAADTVHK	YDR310C	SUM1	13.44	1	2	688000	534000	0.776163
GTSSIHNDTESANDSSNGNGNLGLGTESR	YDR310C	SUM1	360.53	1	0	33400	19900	0.595808
GEEDEGERGVGNSGTLATVENVSGDISADLSK	YDR310C	SUM1	18.81	1	0	77100	50800	0.658885
FHNYTILHAVK	YDR310C	SUM1	18.14	1	1	209000	96100	0.459809
DTSLTDSVQDLFNSLK	YDR310C	SUM1	14.73	1	1	7970000	6070000	0.761606
LPSGPKDDVDTLALTSAQNQANSLR	YDR310C	SUM1	15.8	2	1	1580000	959000	0.606962
RYFVEPSTK	YDR310C	SUM1	-2.48	1	0	131000	164000	1.25191
QVGSGFGSNPLHIK	YDR310C	SUM1	16.43	2	2	4850000	3040000	0.626804
SASISGISDHQQEGYQPLEQEK	YDR310C	SUM1	16.97	1	1	376000	219000	0.582447
LVDIDNEGSNANSDSLK	YDR310C	SUM1	18.25	2	1	782000	507000	0.648338
VGIQSMLNSGEEAITKENAEYER	YDR310C	SUM1	14.78	1	0	86000	72600	0.844186
AKEEELINSSINEEDYAAK	YDR310C	SUM1	18.56	3	3	683000	524000	0.767204
VLSHNQSVLENKLDDVMK	YDR310C	SUM1	14.43	1	1	392000	257000	0.655612
VNHSNLLIENSSNNTSSQHNTSSSR	YDR310C	SUM1	382.8	1	1	139000	81200	0.584173
NQVNTDILVNNLNER	YDR310C	SUM1	14.22	2	1	1430000	876000	0.612587
ERPSTANSSSITPTPVTPNNLIQIK	YDR310C	SUM1	388.13	3	3	7200000	4990000	0.693056
DDVDTLALTSAQNQANSLR	YDR310C	SUM1	17.18	1	1	273000	185000	0.677656
TPGDEETTTFVPLENSQPSDTIR	YDR310C	SUM1	14.52	1	0	16600	0	0
SFMESNKK	YDR310C	SUM1	14.51	1	0	793000	777000	0.979823
FHQIPSSPSNPVSQPAPVR	YDR310C	SUM1	18.72	2	1	4010000	1950000	0.486284
LPPVSSPAAATAAAAAAVTSEMNR	YDR310C	SUM1	17.11	2	0	487000	249000	0.511294
SSSENSGNNTTNNNNTDNVIK	YDR310C	SUM1	19.37	2	1	99100	54400	0.54894
TNNENGKERPSTANSSSITPTPVTPNNLIQIK	YDR310C	SUM1	304.62	0	1	632	19900	31.4873
VLSHNQSVLENK	YDR310C	SUM1	13.57	1	1	730000	464000	0.635616
FSANSDINSDIR	YDR310C	SUM1	13.63	0	1	718000	489000	0.681058
IKNEIPINSLLPSSK	YDR310C	SUM1	14.86	2	2	3570000	2380000	0.666667
STDTIDKSDASNR	YDR310C	SUM1	19.34	1	0	108000	93400	0.864815
DSEAFPHSSIEALK	YDR310C	SUM1	17.59	0	1	554000	366000	0.66065
SASNQGAPFSPVNITLPTAVVQTSK	YDR310C	SUM1	15.06	5	3	1180000	636000	0.538983
KTPGDEETTTFVPLENSQPSDTIR	YDR310C	SUM1	18.92	1	2	2290000	1300000	0.567686
DIPDVPITTGAYLEFK	YDR310C	SUM1	15.49	2	1	2510000	1500000	0.59761
QESLLLSAPSSSR	YDR310C	SUM1	18.17	1	1	502000	314000	0.625498
DSEAFPHSSIEALKEGMDK	YDR310C	SUM1	-2.7	0	2	1310	352000	268.702
VGIQSMLNSGEEAITK	YDR310C	SUM1	17.82	1	0	433000	310000	0.715935
SLELASLISTNGDPNAEDSNTTDTVHNNVEGK	YDR310C	SUM1	316.41	1	1	1910	7070	3.70157
DNTNHQNITPISK	YER111C	SWI4	16.11	1	0	156000	97900	0.627564
LATELTILQFK	YER111C	SWI4	16.33	0	1	181000	160000	0.883978
LITIAHQIEDAFDSVSNKTPINSISDLQSR	YER111C	SWI4	17.07	1	1	144000	96600	0.670833
SSETTLIKPESEFDNWLSDENDGASHINVNK	YOR344C	TYE7	17.73	1	0	74200	26000	0.350404
LYEMEVQR	YOR344C	TYE7	16.1	2	1	6560000	2860000	0.435976
REEDDNALSLADFEPA	YOR344C	TYE7	15.56	1	1	1780000	658000	0.369663
LQQIIPWVASEQTAFEVGDSVK	YOR344C	TYE7	16.17	2	2	4150000	1700000	0.409639
QDEDGAETAATTPLPSAAATSTK	YOR344C	TYE7	19.11	1	0	43400	2660	0.0612903
LKSEIDTLK	YOR344C	TYE7	18.14	0	1	657000	396000	0.60274
AVDYILYLQNNER	YOR344C	TYE7	14.55	3	3	24000000	9930000	0.41375
LKSEIDTLKQDQK	YOR344C	TYE7	17.31	3	2	21200000	10600000	0.5
SEIDTLKQDQK	YOR344C	TYE7	18.3	1	0	1070000	512000	0.478505
SSVSAGTSNIAK	YDR213W	UPC2	17.37	1	1	208000	89800	0.431731
EGPLQSQTSETTLNSDAATLQADALSQLSK	YDR213W	UPC2	17.64	1	0	81600	55700	0.682598
TC+57SPENLALLSQR	YIL056W	VHR1	14.67	1	1	253000	275000	1.08696
IPVPITLPK	YIL056W	VHR1	13.99	1	1	1030000	952000	0.924272
ASEQDQNIK	YIL056W	VHR1	18.34	0	1	167000	129000	0.772455
SNSDFLPSSNYAADFQFSNK	YIL056W	VHR1	19.15	2	1	21100	23500	1.11374
SSLTAFDNILNR	YIL056W	VHR1	13.32	1	1	437000	438000	1.00229
YTGYGTTHK	YER064C	YER064C	17.89	1	1	417000	364000	0.872902
NASLLRDPSAPYAHGGDEK	YER064C	YER064C	18.65	1	0	43400	40200	0.926267
LSSIEFLTILSQR	YER064C	YER064C	18.78	1	1	34400	25400	0.738372
ASEQDDNIR	YER064C	YER064C	17.55	1	1	295000	238000	0.80678
RLELIDSFGLSQHK	YER064C	YER064C	17.45	1	0	175000	180000	1.02857
SLTFSNVVVPDKK	YOR230W	WTM1	13.71	1	1	583000	751000	1.28816
AAEAATTDLTYR	YOR230W	WTM1	19.32	1	1	708000	937000	1.32345
FVYQGETVSK	YOR230W	WTM1	12.34	0	1	895000	15300000	17.095
KSLTFSNVVVPDKK	YOR230W	WTM1	14.83	1	0	164000	481000	2.93293
IIDNAGKPGEILR	YOR230W	WTM1	16.39	1	1	2720000	3500000	1.28676
SQSNGDEEDSILK	YOR230W	WTM1	15.45	0	1	270000	239000	0.885185
TVHVPGTTVTHTVR	YOR230W	WTM1	16.15	0	1	319000	358000	1.12226
TSDKPIWVLGEPK	YOR230W	WTM1	14.95	1	1	230000	282000	1.22609
LTSFDC+57SQVSNNLFVTGFSTGIIK	YOR230W	WTM1	17.11	2	0	2810000	364000	0.129537
FFDNHIFASC+57SDDNILR	YOR230W	WTM1	18.14	2	0	681000	891000	1.30837
GISEVTENTGK	YPL228W	CET1	17.7	1	1	1540000	1330000	0.863636
IAGNAVGSVVK	YPL228W	CET1	16.61	0	1	364000	230000	0.631868
FSIIESQTR	YPL228W	CET1	13.31	1	1	1190000	975000	0.819328
LSEAANGSRPFAENLESDINQTETGQAAPIDNYK	YPL228W	CET1	17.96	2	1	60100	50100	0.833611
DLEVLNEISASSKPSK	YPL228W	CET1	15.47	2	1	1300000	954000	0.733846
ISLNLELPVPDNDPPEK	YPL228W	CET1	15.49	1	1	330000	186000	0.563636
KEEEANAAVDNIFEEK	YPL228W	CET1	15.26	1	1	381000	323000	0.847769
FGVIIDAK	YPL228W	CET1	14.8	1	1	2480000	2190000	0.883065
LSSLSYEIFEGSKK	YPL228W	CET1	15.51	0	1	205000	183000	0.892683
DLKIDPSFLNIIPDDDLTK	YPL228W	CET1	17.98	1	0	147000	120000	0.816327
QGNEGNIASNYITQVPLQK	YPL228W	CET1	18.05	1	1	791000	528000	0.667509
ALQSINVK	YPL228W	CET1	16.48	1	0	1880000	1400000	0.744681
ISLNLELPVPDNDPPEKYK	YPL228W	CET1	14.25	1	1	581000	369000	0.635112
IAGNAVGSVVKKEEEANAAVDNIFEEK	YPL228W	CET1	18.8	1	1	80300	60800	0.757161
ALSLDDLVNHDENEKVK	YPL228W	CET1	17.35	1	1	308000	293000	0.951299
HVAQLLLYSPK	YPL228W	CET1	17.56	1	0	1150000	712000	0.61913
SQSPISER	YPL228W	CET1	18.26	0	1	1020000	834000	0.817647
LEKPSDDSIHQNSK	YPL228W	CET1	17.99	1	0	661000	518000	0.783661
TFLNNGTIIR	YPL228W	CET1	16.27	1	1	1650000	1320000	0.8
VNPPVSSQC+57VFTELDAHLTPNIDASLFK	YPL228W	CET1	19.86	2	0	247000	153000	0.619433
GPSQYNDDHNSGYGYNR	YOL123W	HRP1	19.63	0	1	444000	253000	0.56982
AGSGTSQLDQLAALQALSSSLNK	YOL123W	HRP1	13.48	0	1	165000	78700	0.47697
IFVGGIGPDVRPK	YOL123W	HRP1	15.99	1	1	822000	609000	0.740876
GFGFVTYDSADAVDR	YOL123W	HRP1	16.29	1	0	259000	2290000	8.8417
FNGTVLVEFK	YDL051W	LHP1	17.41	1	0	164000	121000	0.737805
SYSNDDESNEILSYEGK	YDL051W	LHP1	18.91	1	0	45300	23100	0.509934
AEIQEC+57TAR	YAL032C	PRP45	18.27	1	0	1550000	267000	0.172258
QSNFELSVPLPTKAEIQEC+57TAR	YAL032C	PRP45	19.36	1	0	24100	9550	0.396266
LSEALENADKK	YAL032C	PRP45	17.8	0	1	1240000	1040000	0.83871
VSTALSSDRVEPAILTDQIAK	YAL032C	PRP45	17.91	2	1	858000	627000	0.730769
LDDFIPK	YAL032C	PRP45	13.79	1	0	319000	256000	0.802508
TNYEKLDEAVNVK	YAL032C	PRP45	19.79	0	2	506000	386000	0.762846
YVTETHQAPANLLLNNSHHIEVVSK	YAL032C	PRP45	19.06	2	0	317000	311000	0.981073
QSNFELSVPLPTK	YAL032C	PRP45	15.95	1	0	359000	253000	0.704735
YHNGTPQTGAIVKPK	YAL032C	PRP45	625.82	1	0	10100	6660	0.659406
RHEDQVYDNPLFVQQDIESIYK	YAL032C	PRP45	18.48	2	1	352000	234000	0.664773
AESDDKSDNYGA	YAL032C	PRP45	17.57	1	1	249000	183000	0.73494
LKELAYSQGR	YAL032C	PRP45	18.86	1	0	2510000	1450000	0.577689
RSEQPDLQYDSR	YAL032C	PRP45	15.04	1	0	938000	227000	0.242004
SEGASGSHGPIQFTK	YAL032C	PRP45	15.01	0	1	1160000	728000	0.627586
TNDIPIGELLPSC+57EITSVSSSGIELK	YMR229C	RRP5	18.4	1	0	68300	29400	0.430454
VVTC+57DEDSR	YMR229C	RRP5	18.14	0	1	221000	142000	0.642534
STEGLDAFPIGYTFESC+57SIK	YMR229C	RRP5	14.44	1	1	201000	117000	0.58209
LDNTVNVTGLAHITEIADKKPEDLSALFGVGDR	YMR229C	RRP5	17.6	1	1	67400	48000	0.712166
KDFGNFEK	YMR229C	RRP5	15.12	1	0	667000	450000	0.674663
SVTDFGVFVK	YMR229C	RRP5	14.1	1	0	647000	416000	0.642968
FAQLEFAK	YMR229C	RRP5	15.48	0	1	379000	236000	0.622691
VASIDREHGFVNAIGK	YMR229C	RRP5	15.33	1	0	294000	180000	0.612245
YVLLDLGNK	YMR229C	RRP5	14.37	0	1	381000	265000	0.695538
SWDDLSIGSIVK	YMR229C	RRP5	13.55	0	1	98200	103000	1.04888
SHEDLKQGEIVDGIVK	YMR229C	RRP5	17.24	1	0	138000	91300	0.661594
ASVPPLHISDTR	YMR229C	RRP5	15.52	1	0	830000	413000	0.49759
LLPGAVFLGNITK	YMR229C	RRP5	15.18	1	1	743000	429000	0.577389
IGTELTGLVIDKDTR	YMR229C	RRP5	16.41	1	0	610000	534000	0.87541
DTIENIVPGR	YMR229C	RRP5	16.78	1	0	488000	235000	0.481557
VDIAEVFDTYEEITDKKQPLSNYK	YMR229C	RRP5	16.22	2	1	184000	119000	0.646739
TIITVHVIEK	YMR229C	RRP5	15.78	1	0	303000	155000	0.511551
GLFVAFNGK	YMR229C	RRP5	13.21	1	1	348000	215000	0.617816
VLGYSPVDDIYQLSTDPK	YMR229C	RRP5	14.87	1	0	251000	152000	0.605578
LLDVDADR	YMR229C	RRP5	15.2	0	1	537000	347000	0.646182
VLILSNLPHILK	YMR229C	RRP5	16.96	1	0	717000	412000	0.574616
ATEYVASHESQK	YMR229C	RRP5	15.31	1	0	421000	270000	0.64133
SIEDHGATLDVGLPGFTGFIAK	YMR229C	RRP5	14.51	1	1	469000	267000	0.569296
SLFEGLVADAPK	YMR229C	RRP5	13.38	1	1	668000	372000	0.556886
IELSLRPATAK	YMR229C	RRP5	18.46	0	1	523000	364000	0.695985
LGQTVIVK	YMR229C	RRP5	14.44	1	0	931000	666000	0.71536
VDIAEVFDTYEEITDKK	YMR229C	RRP5	14.18	1	0	43200	31600	0.731481
VSNEQAAQQKDTIENIVPGR	YMR229C	RRP5	19.23	1	1	146000	64800	0.443836
NQLNVILAANLHGR	YMR229C	RRP5	14.85	1	1	280000	166000	0.592857
VGEIENSENLSSR	YMR229C	RRP5	17.1	1	1	1060000	520000	0.490566
EDSTKQPSTSSLVR	YMR229C	RRP5	17.89	1	1	416000	203000	0.487981
APESVADFER	YMR229C	RRP5	11.95	1	1	761000	492000	0.646518
QVANEAASDVLFGNESVK	YMR229C	RRP5	16.69	2	1	700000	404000	0.577143
FIGLVLPSYAVDSR	YMR229C	RRP5	15.09	1	1	661000	387000	0.585477
ILPAILLPIINTLK	YDR464W	SPP41	18.2	1	0	103000	38100	0.369903
RPQIKPEVSVINLVQNLVNTK	YDR464W	SPP41	18.14	1	1	44700	21000	0.469799
ASEEVTLTEDK	YDR464W	SPP41	17.18	1	0	228000	210000	0.921053
LNDIEGSLSTIGLHK	YDR464W	SPP41	15.74	0	1	439000	253000	0.57631
YVSIANEAASVAR	YDR464W	SPP41	16.13	1	1	1120000	444000	0.396429
ESNKSQEAYEDDEFSR	YDR464W	SPP41	13.74	1	0	81900	44700	0.545788
NESVDLGSNITDILSSTITNILPEITATDVK	YDR464W	SPP41	17.69	0	1	218000	86900	0.398624
IPEIKNESVDLGSNITDILSSTITNILPEITATDVK	YDR464W	SPP41	17.69	1	0	2930	0	0
GLGDLSVSDLLPHDNLSR	YDR464W	SPP41	15.55	1	1	1390000	483000	0.347482
IKPEVSVINLVQNLVNTK	YDR464W	SPP41	17.86	1	0	129000	66800	0.517829
LIDVSLKPLNEAKPK	YDR464W	SPP41	14.15	3	1	1890000	859000	0.454497
ANAFFGEGESETK	YDR464W	SPP41	16.05	1	1	2190000	1000000	0.456621
TDDALDQDDENLR	YDR464W	SPP41	14.53	1	0	187000	92500	0.494652
ILIESPVEK	YDR464W	SPP41	15.53	1	1	1270000	522000	0.411024
QTVDIQDNSHTDNTNNEDVEAQALVEATLK	YDR464W	SPP41	18.04	1	0	160000	92200	0.57625
IATDLNEDASLSDKKDGDEK	YDR464W	SPP41	16.57	1	1	129000	60500	0.468992
SAGTEISSSESPDK	YDR464W	SPP41	18.06	2	1	420000	180000	0.428571
IPLFNFVK	YDR464W	SPP41	15.12	1	0	189000	78600	0.415873
DASSVELTEVPSKPK	YDR464W	SPP41	16.68	1	0	863000	342000	0.396292
IPFHPPWTIPSQPPFALPVAR	YDR464W	SPP41	17.8	1	0	282000	136000	0.48227
AFENELLSSAPTEEPSQEQSIGPVSSR	YDR464W	SPP41	16.61	1	0	0	0	#DIV/0!
ASEEVTLTEDKTNGDPK	YDR464W	SPP41	15.09	1	1	181000	206000	1.13812
KPSKTEVSLEK	YDR464W	SPP41	17.87	1	0	406000	55300	0.136207
TEVSLEK	YDR464W	SPP41	14.01	1	0	395000	197000	0.498734
ETQSVQEIK	YDR464W	SPP41	19.1	1	0	287000	148000	0.515679
SQTAAGATPEEAR	YDR464W	SPP41	19.31	1	1	1040000	380000	0.365385
LSADATTAPEADGK	YDR464W	SPP41	16.4	1	0	384000	143000	0.372396
QVLNLDGLVPPSGR	YDR464W	SPP41	19.44	1	1	529000	219000	0.413989
VSTSQHHPSQR	YDR464W	SPP41	19.04	1	0	1100000	400000	0.363636
ANSESITYTFDIPSPEEVQSK	YDR464W	SPP41	18.48	1	0	0	15500	#DIV/0!
IPIIFPLK	YDR464W	SPP41	13.27	0	1	1140000	427000	0.374561
WTPEELLKR	YDR464W	SPP41	19.13	0	1	264000	109000	0.412879
LAEEQEELKK	YDR464W	SPP41	17.33	0	2	1640000	877000	0.534756
LETTETQANNTK	YDR464W	SPP41	15.84	1	1	632000	274000	0.433544
STLHSDAAQLTGNEPDSVNTTTGKPK	YDR464W	SPP41	19.88	1	0	43100	17800	0.412993
ILADMVNQVVNTSLK	YDR464W	SPP41	16.59	1	0	147000	111000	0.755102
LSADATTAPEADGKANSESITYTFDIPSPEEVQSK	YDR464W	SPP41	14.6	1	1	23600	0	0
C+57IEKDIQESFREEK	YDR464W	SPP41	17.6	1	0	228000	117000	0.513158
LTEAELSC+57LKK	YDR464W	SPP41	16.85	1	1	2060000	1280000	0.621359
VDPANFDKELEATNFANAK	YDR169C	STB3	17.46	1	0	144000	76000	0.527778
HITQTLC+57LDIPC+57FK	YDR169C	STB3	13.67	1	0	410000	225000	0.54878
RVDPANFDKELEATNFANAK	YDR169C	STB3	15.67	3	2	514000	340000	0.661479
NYLIVTTNPNSK	YDR169C	STB3	16.97	1	1	366000	317000	0.86612
LTATSEPTSR	YDR169C	STB3	17.23	1	1	526000	216000	0.410646
VEHNITNIDGATTPPTAVASTTIPVNIK	YDR169C	STB3	17.17	1	1	47200	28700	0.608051
STLFPNKNYLIVTTNPNSK	YDR169C	STB3	17.33	1	1	208000	106000	0.509615
SEASSSIFSKPISTSSPAGLAAAQR	YDR169C	STB3	19.04	1	0	43200	26700	0.618056
SSIKPHTPFISK	YDR169C	STB3	18.75	0	1	385000	325000	0.844156
VKDLISQESQR	YDR169C	STB3	16.63	0	1	756000	442000	0.584656
LSTLLLEMGPLAIR	YDR169C	STB3	11.52	1	0	104000	52000	0.5
SQVVFADSTPENIEHEIIAQK	YDR169C	STB3	2.25	1	1	736000	478000	0.649457
SSNGDPYSFGR	YDR169C	STB3	840.88	2	2	1170000	740000	0.632479
GSYVGIHSTGFKDFLLKPELSR	YDL084W	SUB2	15.03	1	0	701000	542000	0.773181
INLAINYDLTNEADQYLHR	YDL084W	SUB2	19.71	0	1	726000	333000	0.458678
DVQEIFR	YDL084W	SUB2	17.74	1	0	1160000	634000	0.546552
AAEAGETGAATSATEGDNNNNTAAGDKK	YDL084W	SUB2	19.97	0	1	45700	22400	0.490153
GLAISFVSSKEDEEVLAK	YDL084W	SUB2	15.85	1	0	308000	158000	0.512987
NKDTAPHIVVATPGR	YDL084W	SUB2	17.87	1	1	882000	459000	0.520408
TAVFYGGTPISK	YDL084W	SUB2	19.33	1	0	839000	892000	1.06317
AIIDC+57GFEHPSEVQQHTIPQSIHGTDVLC+57QAK	YDL084W	SUB2	18.82	1	0	34300	9990	0.291254
EATPSNIAPGSKK	YOR038C	HIR2	17.45	1	0	85600	51100	0.596963
KLAFPTNTIYPLLNPSLR	YOR038C	HIR2	15.98	1	1	1270000	634000	0.499213
TNDELNR	YOR038C	HIR2	14.96	1	1	2900000	1930000	0.665517
SLQEVNK	YOR038C	HIR2	18.03	0	2	4540000	3530000	0.777533
EATPSNIAPGSK	YOR038C	HIR2	15.69	1	1	1110000	662000	0.596396
LAFPTNTIYPLLNPSLR	YOR038C	HIR2	18.38	2	2	659000	303000	0.459788
DTNNINSVEK	YOR038C	HIR2	18.73	0	1	2120000	1420000	0.669811
ANTDSFNGSESNINEIVSDIK	YOR038C	HIR2	18.74	0	1	25900	9840	0.379923
SILVYQINK	YOR038C	HIR2	17.15	1	1	1200000	703000	0.585833
DLGVALPQTEIK	YOR038C	HIR2	15.24	0	1	2110000	1230000	0.582938
VLDQDQVLFQDFIPK	YOR038C	HIR2	15.22	0	1	1140000	591000	0.518421
VLVYSPAFYEKPNLKK	YOR038C	HIR2	18.27	1	0	559000	322000	0.576029
LEESASAAPIPNDIGR	YOR038C	HIR2	17.67	1	0	335000	162000	0.483582
TFDKLSEITIDK	YOR038C	HIR2	14.02	1	0	358000	264000	0.73743
NGSGNEQRPTIVK	YOR038C	HIR2	15.56	1	1	155000	95600	0.616774
QQQLVDTAFDR	YOR038C	HIR2	15.24	0	1	1370000	916000	0.668613
LEEPLAEQIPK	YOR038C	HIR2	15.13	0	1	2790000	1650000	0.591398
TANNQTNGIK	YOR038C	HIR2	18.14	0	1	1400000	972000	0.694286
SFPENIKLEESASAAPIPNDIGR	YOR038C	HIR2	13.8	2	2	719000	371000	0.515994
YSPINNPNLILDVK	YOR038C	HIR2	18.96	0	1	1880000	935000	0.49734
EGFENMEEIVTLSHLENK	YOR038C	HIR2	16.44	0	1	322000	190000	0.590062
AENITLC+57SITKK	YOR038C	HIR2	18.78	2	0	4320000	1490000	0.344907
NDNQSIINFLEC+57K	YOR038C	HIR2	12.91	1	1	197000	127000	0.64467
TLVTPSSNGC+57R	YOR038C	HIR2	16.63	1	1	558000	358000	0.641577
GVPNNATSC+57TALLDR	YOR038C	HIR2	17.25	1	1	1990000	1150000	0.577889
NLIGKYDVEDPFIDDSELLWEEQR	YBR215W	HPC2	15.93	1	0	121000	79100	0.653719
GHYASLER	YBR215W	HPC2	16.53	0	1	3730000	2600000	0.697051
KSSSASAILPKPTTTK	YBR215W	HPC2	18.9	1	1	815000	471000	0.577914
ETGSDSEDLFNK	YBR215W	HPC2	14.14	0	1	333000	294000	0.882883
YDVEDPFIDDSELLWEEQR	YBR215W	HPC2	15.71	1	0	23100	0	0
SSSASAILPKPTTTK	YBR215W	HPC2	17.04	2	1	1420000	826000	0.58169
ISSLLTISSNEDSK	YBR215W	HPC2	14.85	2	2	1470000	1200000	0.816327
ENSSLSSIK	YBR215W	HPC2	14.69	0	1	3180000	2010000	0.632075
GSSSFAAK	YBR215W	HPC2	19.91	0	2	0	6020000	#DIV/0!
NTVELYQHSPSPVMTTNKTDTEEK	YBR215W	HPC2	8.82	0	1	0	277000	#DIV/0!
DGFFVYFGPLIEK	YBR215W	HPC2	652.5	1	0	1010000	641000	0.634653
SISSVTNSDSNISSSK	YBR215W	HPC2	626.94	1	2	854000	705000	0.825527
ILQTAETK	YBR215W	HPC2	17.8	1	1	12500000	9030000	0.7224
TLHINDTNGNK	YBR215W	HPC2	19	2	3	702000	513000	0.730769
KIPNIAEELAK	YBR215W	HPC2	15.48	3	2	1210000	745000	0.615702
NSNAASNNIPSAYAELHTEGNSIESLIKPPSSPR	YBR215W	HPC2	19.15	1	1	589000	261000	0.443124
KENSSLSSIK	YBR215W	HPC2	17.12	0	1	1150000	880000	0.765217
VILPTQNMDGTIAKDPHLGDNTPGILIAK	YBR215W	HPC2	14.91	1	0	348000	137000	0.393678
TSSPVNLDVESTAQSLGK	YBR215W	HPC2	14.71	2	1	1810000	1040000	0.574586
AGLPPLSSTEITQEISK	YDR174W	HMO1	16.07	1	1	645000	302000	0.468217
QKAGLPPLSSTEITQEISKK	YDR174W	HMO1	17.32	1	2	229000	240000	1.04803
QKAGLPPLSSTEITQEISK	YDR174W	HMO1	15.06	1	1	99300	79800	0.803625
KPLTVFFAYSAYVR	YDR174W	HMO1	13.5	0	1	345000	514000	1.48986
SLQHAAEPPVEK	YDR174W	HMO1	19.84	0	1	1110000	951000	0.856757
SAKDSLVSSLFELSK	YDR174W	HMO1	16.15	0	1	509000	637000	1.25147
DSLVSSLFELSK	YDR174W	HMO1	14.4	1	1	3820000	4750000	1.24346
QAYNVELENYQR	YDR174W	HMO1	14.63	1	2	2680000	2640000	0.985075
AGLTFPVGR	YBL003C|YDR225W	HTA2|HTA1	6.1	1	0	1520000	696000	0.457895
NDDELNKLLGNVTIAQGGVLPNIHQNLLPK	YBL003C|YDR225W	HTA2|HTA1	18.45	1	1	199000	112000	0.562814
VLKQTHPDTGISQK	YBL002W|YDR224C	HTB2|HTB1	17.57	1	0	110000	89300	0.811818
LILPGELAK	YBL002W|YDR224C	HTB2|HTB1	15.92	2	1	11900000	7380000	0.620168
HAVSEGTR	YBL002W|YDR224C	HTB2|HTB1	19.01	3	1	4750000	3340000	0.703158
QTHPDTGISQK	YBL002W|YDR224C	HTB2|HTB1	17.93	3	1	2210000	1360000	0.615385
KETYSSYIYK	YBL002W|YDR224C	HTB2|HTB1	14.7	1	2	3840000	2830000	0.736979
EIQTAVR	YBL002W|YDR224C	HTB2|HTB1	15.59	0	1	15400000	9600000	0.623377
DIISPLLLNPTKR	YBR245C	ISW1	16.81	1	0	197000	158000	0.80203
IQAIDDYNAPDSK	YBR245C	ISW1	16.25	0	1	190000	153000	0.805263
LVTDNSVEEK	YBR245C	ISW1	14.81	1	0	322000	444000	1.37888
TASEEYLENLKPFQVGLPPHDPESNK	YBR245C	ISW1	14.89	1	1	112000	73300	0.654464
AFWSNIER	YBR245C	ISW1	12.6	1	1	269000	230000	0.855019
KLSEYKNPFFDLK	YBR245C	ISW1	18.67	0	1	256000	1310000	5.11719
LDQLVIQQNR	YBR245C	ISW1	12.36	0	1	390000	311000	0.797436
SGTSTGSAGTPEPGSGEKGDDIDLDELLLK	YBR245C	ISW1	19.91	1	1	131000	50600	0.38626
KENYSIDNYYKDVLNTGR	YBR245C	ISW1	16.49	1	0	94800	104000	1.09705
AAYGDISDEEEK	YBR245C	ISW1	19.73	1	0	70300	64000	0.910384
IPGPFLVIAPK	YBR245C	ISW1	15.44	1	1	1050000	751000	0.715238
ENYSIDNYYKDVLNTGR	YBR245C	ISW1	19.41	1	1	106000	97200	0.916981
LRLDQLVIQQNR	YBR245C	ISW1	14.95	1	1	732000	602000	0.822404
LSEYKNPFFDLK	YBR245C	ISW1	17.12	0	1	550000	438000	0.796364
IEDTSNVGTEQLVAEKIPENETTH	YBR245C	ISW1	19.07	0	1	309000	230000	0.744337
NPFFDLK	YBR245C	ISW1	16.22	1	0	302000	244000	0.807947
FRQVLDVLEENKANGK	YBR245C	ISW1	15.89	1	1	48100	57700	1.19958
HFIESK	YBR245C	ISW1	16.55	1	0	48200	57100	1.18465
INWEYIIIDEAHR	YBR245C	ISW1	14.58	1	0	281000	252000	0.896797
NSIQAIAR	YBR245C	ISW1	18.66	1	0	276000	1140000	4.13043
IIENEEEK	YBR245C	ISW1	17.52	1	0	1020000	918000	0.9
QLHTVLQPFLLR	YBR245C	ISW1	14.45	1	0	362000	268000	0.740331
YETLGLDDLQK	YBR245C	ISW1	14.8	1	1	602000	450000	0.747508
EFNAGIVLDDATKDR	YBR245C	ISW1	15.13	1	0	839000	749000	0.892729
AKIEDTSNVGTEQLVAEKIPENETTH	YBR245C	ISW1	19.95	0	1	69000	23900	0.346377
TPVELAR	YBR245C	ISW1	17.29	1	0	738000	1080000	1.46341
YIEKIPGPFLVIAPK	YBR245C	ISW1	19.55	0	1	423000	332000	0.78487
QVLDVLEENKANGK	YBR245C	ISW1	17.14	1	1	455000	342000	0.751648
ENVDGVESK	YBR245C	ISW1	12.89	1	1	244000	224000	0.918033
LSVNNSQPLTEEEEK	YBR245C	ISW1	17.15	0	1	232000	185000	0.797414
NYEYC+57R	YBR245C	ISW1	17.37	0	1	527000	437000	0.829222
RGNTLLQC+57LEK	YBR245C	ISW1	16.27	1	0	290000	212000	0.731034
TLQTISFLGYLR	YBR245C|YOR304W	ISW1|ISW2	14.16	2	2	717000	661000	0.921897
VLIFSQMSR	YBR245C|YOR304W	ISW1|ISW2	12.92	0	1	247000	219000	0.88664
LLDILEDYC+57YFR	YBR245C|YOR304W	ISW1|ISW2	18.58	1	1	201000	173000	0.860697
VQALQSDKNFLDNC+57LFENDLQR	YGL133W	ITC1	15.25	1	0	123000	101000	0.821138
ELKTEAAVLSNLQGDLQAIQEK	YGL133W	ITC1	16.5	2	1	166000	142000	0.855422
TEAAVLSNLQGDLQAIQEK	YGL133W	ITC1	2.12	1	1	96000	45100	0.469792
LLQAYQFLNTFGSK	YGL133W	ITC1	16.05	1	1	169000	242000	1.43195
SNNSLSYHSGR	YGL133W	ITC1	15.36	1	1	146000	125000	0.856164
YKEDEPVVAR	YGL133W	ITC1	17.64	1	0	420000	349000	0.830952
RLDALVEK	YGL133W	ITC1	12.28	1	0	87000	100000	1.14943
TFDLEVVLR	YML069W	POB3	16.32	1	1	813000	707000	0.869619
VIVPGEYK	YML069W	POB3	17.12	1	0	4100000	3870000	0.943902
THIVLSHVLK	YML069W	POB3	13.83	0	1	459000	464000	1.01089
RVIVPGEYK	YML069W	POB3	16.3	0	1	528000	352000	0.666667
ADIGEVAGDAIVSFQDVFFTTPR	YML069W	POB3	17.14	0	2	124000	97000	0.782258
RFNIQVEQR	YML069W	POB3	18.73	1	1	1120000	1020000	0.910714
FNIQVEQR	YML069W	POB3	17.71	1	1	1140000	1040000	0.912281
NEMVFALNGKPTFEIPYAR	YML069W	POB3	14.73	1	0	301000	229000	0.760797
ISTSGGSAANQAR	YML069W	POB3	810	1	0	1710000	1460000	0.853801
IADSGLGWK	YML069W	POB3	14.88	1	0	485000	501000	1.03299
ADDIHHLLVLAIEPPLR	YML069W	POB3	19.38	2	2	855000	540000	0.631579
KEESSNEVVPK	YML069W	POB3	18.85	1	2	901000	757000	0.840178
NQGVIQLDGFSQDDYNLIKNDFHR	YML069W	POB3	16.24	1	1	115000	121000	1.05217
NQGVIQLDGFSQDDYNLIK	YML069W	POB3	16.64	2	2	454000	392000	0.863436
QGQTTYPFLVLQFQK	YML069W	POB3	18.45	1	0	205000	154000	0.75122
FADQPDIYKHFLEILQTYQR	YOL004W	SIN3	15.46	1	0	48200	32500	0.674274
QQQQFLYPASGYYGHPSNR	YOL004W	SIN3	12.66	1	1	422000	182000	0.43128
QIPQSQSLVPQEDAK	YOL004W	SIN3	18.22	1	0	142000	64500	0.454225
EPSLQGNKPGFVQQQQR	YOL004W	SIN3	17.29	1	0	233000	81100	0.348069
NVDVEFSQAISYVNK	YOL004W	SIN3	15.05	1	1	191000	99600	0.521466
TSAGNQGIESETEKGK	YOL004W	SIN3	19.29	2	0	199000	122000	0.613065
TAEIMALFVK	YOL004W	SIN3	13.88	1	1	184000	82400	0.447826
NQYEETLFK	YOL004W	SIN3	15.78	1	0	281000	322000	1.14591
ITLPSLSALSTKEEDRR	YOL004W	SIN3	18.71	1	0	448000	285000	0.636161
KNVDVEFSQAISYVNK	YOL004W	SIN3	19.8	1	0	99000	57400	0.579798
ATNKYPTIANDNTQK	YOL004W	SIN3	18.92	1	1	287000	141000	0.491289
TSAGNQGIESETEK	YOL004W	SIN3	18.43	1	1	406000	205000	0.504926
QLISEISSIKVDQTNKK	YOL004W	SIN3	14.74	1	0	340000	201000	0.591176
APVHTEEPK	YOL004W	SIN3	18.05	1	0	143000	53200	0.372028
GFEIIDALHEHPAVTAPVVLKR	YOL004W	SIN3	13.95	1	0	215000	131000	0.609302
NNLDEAQK	YOL004W	SIN3	17.8	1	1	621000	346000	0.557166
C+57IENIVHEK	YOL004W	SIN3	19.71	0	1	657000	298000	0.453577
FLDC+57AVGLR	YOL004W	SIN3	15.17	0	1	1080000	570000	0.527778
LKDVNLINVPNQR	YDR359C	VID21	16.33	1	0	212000	103000	0.485849
IPQALPLAELK	YDR359C	VID21	17.42	1	0	134000	56600	0.422388
VPTPAEMSLLK	YDR359C	VID21	19.63	1	0	65600	20200	0.307927
TLIQDLPLYNGINEERPK	YDR359C	VID21	13.33	1	0	99200	46100	0.464718
SESHFVPSHDNSIR	YDR359C	VID21	14.06	1	0	114000	109000	0.95614
LDSSITER	YGR056W	RSC1	14.39	0	1	240000	140000	0.583333
SFTLSSMINTLTAHTSK	YGR056W	RSC1	16.71	0	1	114000	93000	0.815789
SSSNTPLLHQNFNQTSNFLK	YGR056W	RSC1	19.37	1	1	85800	55700	0.649184
KQTQLSSTAPK	YGR056W	RSC1	19.5	1	0	40500	27500	0.679012
YNESDKVFNK	YGR056W	RSC1	16.06	1	0	138000	165000	1.19565
LEGPLFVC+57EFR	YLR357W	RSC2	12.56	1	1	298000	200000	0.671141
AC+57LPEEIRDLDEATIPVNGR	YLR357W	RSC2	11.7	0	1	211000	151000	0.71564
DDLGEYATSDDC+57PR	YLR357W	RSC2	14.8	1	0	155000	78100	0.503871
DHLVSNLVGK	YLR357W	RSC2	14.49	0	1	791000	593000	0.749684
ISNILEK	YLR357W	RSC2	17.44	0	1	1700000	820000	0.482353
GPSVIVNER	YLR357W	RSC2	15.49	0	2	551000	2900000	5.26316
SFIPEGELR	YLR357W	RSC2	14.74	1	1	403000	331000	0.82134
YIIRPNDSPEEGQVDIETGTITTNTPTANALPK	YLR357W	RSC2	19.08	2	1	52900	27000	0.510397
YALVLEK	YLR357W	RSC2	16.34	1	2	466000	432000	0.927039
EVLDSGIGLTDLFER	YLR357W	RSC2	14.54	1	0	476000	298000	0.62605
DANYYIMIANPISLQDINKK	YLR357W	RSC2	13.89	1	0	99600	71400	0.716867
PDDNSNSSTQNSSALYK	YLR357W	RSC2	19.87	0	1	392000	272000	0.693878
IINSGDPHLSLPLNR	YLR357W	RSC2	15.66	1	1	1680000	903000	0.5375
STTPSHSGTPQPLGPR	YLR357W	RSC2	17.39	1	1	683000	480000	0.702782
YNIPTIIDDLTSQASR	YLR357W	RSC2	19.53	2	1	417000	231000	0.553957
GRPPIIDLPYIQR	YLR357W	RSC2	15.72	1	1	613000	344000	0.561175
IPHYTDAQQFMNDVVQIPWNAK	YLR357W	RSC2	17.35	1	0	39100	21600	0.55243
NQNDPQKPIVGQIFR	YLR357W	RSC2	18.74	2	0	525000	312000	0.594286
C+57FQEGHFGANFQSSDFIR	YFR037C	RSC8	11.59	1	0	405000	298000	0.735802
LMEC+57VNDAVQTLLQGDDKLGK	YFR037C	RSC8	15.54	1	0	181000	197000	1.0884
FLSLPIEDNYIR	YFR037C	RSC8	14.62	2	2	1510000	980000	0.649007
EGEEVGEGDSIAK	YFR037C	RSC8	15.6	1	1	661000	499000	0.754917
EVVGSTLNGK	YFR037C	RSC8	16.99	0	1	620000	1610000	2.59677
KINYEQEAQKLEEK	YFR037C	RSC8	17.46	1	2	231000	184000	0.796537
LSPYEYLTITAVR	YFR037C	RSC8	16.79	1	2	989000	610000	0.616785
INYEQEAQKLEEK	YFR037C	RSC8	15.03	1	0	1280000	950000	0.742188
QTHPVIIPSFASWFDISK	YFR037C	RSC8	16.91	1	1	418000	252000	0.602871
LQPQVYKPWSL	YFR037C	RSC8	15.74	1	1	740000	479000	0.647297
QEVEGGDGAEPQVKK	YFR037C	RSC8	19.58	1	0	185000	141000	0.762162
EFPVNLTIK	YFR037C	RSC8	17.61	1	0	100000	75600	0.756
YIEESQAIIQELVK	YFR037C	RSC8	12.8	2	2	859000	521000	0.606519
SNPDFFNDSSR	YFR037C	RSC8	17.12	1	1	824000	490000	0.59466
TKPSLIGPSFTGHFQVVLDTPQGLKPFLPENVIK	YFR037C	RSC8	14.68	1	1	69500	31400	0.451799
NVYDSAQDFNALQDESR	YFR037C	RSC8	16.07	1	1	640000	428000	0.66875
WGLINYQIDPR	YFR037C	RSC8	15.95	0	1	607000	380000	0.62603
VYIC+57HTC+57GNESINVR	YFR037C	RSC8	16.89	1	0	345000	222000	0.643478
QEVEGGDGAEPQVK	YFR037C	RSC8	18.67	1	1	331000	226000	0.682779
FSSELLLR	YLR033W	RSC58	14.97	0	1	555000	561000	1.01081
INNVLPQTDIENEAPR	YLR033W	RSC58	15.84	1	1	264000	144000	0.545455
AFPVLQTNYNGSIPVVR	YLR033W	RSC58	15.56	1	0	196000	120000	0.612245
QEELLNTNEEGINR	YLR033W	RSC58	-592.39	0	1	24600	51000	2.07317
AITEQQNFEK	YMR091C	NPL6	12.82	1	0	257000	316000	1.22957
FNSDLFYDR	YMR091C	NPL6	13.25	1	0	188000	105000	0.558511
VLLVDQQGLR	YMR091C	NPL6	12.44	1	1	243000	163000	0.670782
LAGDPIDK	YMR091C	NPL6	15.88	0	1	248000	158000	0.637097
C+57FQFGR	YIL126W	STH1	16.19	1	1	396000	278000	0.70202
SIDKGFQYDEDLLNK	YIL126W	STH1	16.01	1	0	487000	374000	0.767967
SSAQLEQLLYR	YIL126W	STH1	15.82	1	1	1200000	871000	0.725833
SNDEEAYLK	YIL126W	STH1	16.74	2	0	1130000	896000	0.79292
STAEEQEAFLR	YIL126W	STH1	18.8	1	1	221000	145000	0.656109
DSPFTAAAQR	YIL126W	STH1	14.42	1	1	1240000	895000	0.721774
LGSEEQPEITIPKPR	YIL126W	STH1	18.99	1	1	981000	572000	0.583078
SSSVEIINGSESK	YIL126W	STH1	16.52	1	0	176000	159000	0.903409
TTVLENNDGKR	YIL126W	STH1	19.62	1	0	474000	314000	0.662447
HLVALQLLEK	YIL126W	STH1	14.41	1	1	125000	97000	0.776
TTVLENNDGK	YIL126W	STH1	17.96	1	0	239000	216000	0.903766
TALGDPDTEIR	YIL126W	STH1	14.81	1	1	874000	588000	0.672769
ILHGEEVQPITDEER	YIL126W	STH1	14.94	1	0	1100000	742000	0.674545
TDYYEVAHR	YIL126W	STH1	17.13	1	0	270000	200000	0.740741
INSIIDFIK	YIL126W	STH1	17.02	2	1	1100000	831000	0.755455
LITTDSVEEVILER	YIL126W	STH1	16.71	0	1	685000	531000	0.775182
LIQLDELPK	YIL126W	STH1	13.73	1	1	1710000	1150000	0.672515
SLGIFPTVEK	YIL126W	STH1	16.55	0	1	862000	610000	0.707657
LINNVASQAHHNIPYLR	YIL126W	STH1	16.02	1	1	627000	342000	0.545455
GNSDLLFR	YIL126W	STH1	18.1	1	1	1060000	802000	0.756604
VIVPQTVR	YIL126W	STH1	15.61	0	1	632000	402000	0.636076
QTNSFLDSLSEAVR	YIL126W	STH1	18.43	1	1	1330000	883000	0.66391
EKTDYYEVAHR	YIL126W	STH1	14.94	1	0	328000	206000	0.628049
GAVGNSEAIPGLSAGVNNDNTK	YGR275W	RTT102	19.03	2	0	107000	54500	0.509346
ATGAPSANQGDEALSVDDIR	YGR275W	RTT102	18.81	1	0	29100	20000	0.687285
SDAYATEFDLETEEYVPLPK	YDR190C	RVB1	15.57	1	0	131000	45200	0.345038
VSIGDVIYIEANTGAVKR	YDR190C	RVB1	13.79	1	0	184000	116000	0.630435
VAISEVKENPGVNSSNSGAVTR	YDR190C	RVB1	19.95	0	1	122000	52400	0.429508
TALALAISQELGPK	YDR190C	RVB1	15.64	1	0	311000	141000	0.453376
EIVVNDVNEAK	YDR190C	RVB1	15.98	1	1	792000	496000	0.626263
AILLAGGPSTGK	YDR190C	RVB1	12.25	1	0	1480000	651000	0.439865
LDPTIYESIQR	YDR190C	RVB1	14.07	1	0	765000	320000	0.418301
YALQLLAPC+57GILAQTSNRK	YDR190C	RVB1	13.35	1	0	474000	159000	0.335443
VPFC+57PLVGSELYSVEVK	YDR190C	RVB1	14.54	1	1	521000	179000	0.34357
SPHGLPLDLLDR	YPL235W	RVB2	18.06	1	0	255000	52700	0.206667
VLAGDVISIDK	YPL235W	RVB2	14.77	1	0	110000	1060000	9.63636
AQEEEVELSSDALDLLTK	YPL235W	RVB2	16.52	1	0	123000	40000	0.325203
NSQTVSGTPITQTESK	YOR290C	SNF2	16.44	1	0	34900	24400	0.69914
ANDEEAYIK	YOR290C	SNF2	16.14	1	0	390000	617000	1.58205
STSEEQEALLR	YOR290C	SNF2	15.23	1	1	1740000	1050000	0.603448
KPIPFEFQAVIQK	YOR290C	SNF2	15.32	1	0	323000	140000	0.433437
AGEFDVVLTTFEYIIK	YOR290C	SNF2	15.66	1	0	43700	31600	0.723112
SELPDIYSR	YOR290C	SNF2	17.4	1	0	461000	287000	0.62256
VLQFAAK	YOR290C	SNF2	15.15	1	1	471000	303000	0.643312
SKKEEELGVK	YOR290C	SNF2	17.5	2	0	275000	217000	0.789091
EESESAAVYNGR	YOR290C	SNF2	19.13	0	1	180000	281000	1.56111
LITTNSVEEVILER	YOR290C	SNF2	15.59	1	1	415000	283000	0.681928
SLLDAEEER	YOR290C	SNF2	15.85	0	1	433000	362000	0.836028
KLSDIFLSKPSK	YOR290C	SNF2	15.84	1	1	414000	289000	0.698068
TPAAATSPIDIR	YOR290C	SNF2	11.37	1	0	169000	74100	0.438462
QALDLYHFALNYENEAGR	YOR290C	SNF2	14.3	1	1	424000	243000	0.573113
IC+57NHPFVFEEVEDQINPTR	YOR290C	SNF2	16.84	1	0	181000	87000	0.480663
AGVTIPSIPNPIANHTVTNSPNPTLQPVIPGGAASK	YBR289W	SNF5	16.53	1	0	20700	9080	0.438647
QQQQQFR	YBR289W	SNF5	19.62	0	1	421000	295000	0.700713
SPEQC+57ILR	YJL176C	SWI3	9.67	1	0	241000	187000	0.775934
LNPNEYFSVTTAR	YJL176C	SWI3	15.47	1	0	947000	493000	0.520591
SQKEEISDQKPIEHIK	YJL176C	SWI3	19.66	1	0	125000	65500	0.524
VEPETFEIPQAHEIVIPSYSK	YJL176C	SWI3	18.59	1	1	806000	392000	0.486352
GIQEFGADWYK	YJL176C	SWI3	13.31	1	0	112000	83400	0.744643
QQENLLIQR	YJL176C	SWI3	11.99	1	0	1590000	1280000	0.805031
IHSIEVQSLPEFFTNRIPSK	YJL176C	SWI3	14.89	1	1	177000	98400	0.555932
AIQSAESIK	YJL176C	SWI3	18.68	1	0	1550000	728000	0.469677
LDSQETPSTEESR	YJL176C	SWI3	18.65	1	0	84400	41700	0.494076
WGLINYQVDSK	YJL176C	SWI3	16.24	1	0	82600	64200	0.77724
TPEVYMR	YJL176C	SWI3	14.28	1	0	140000	92500	0.660714
SHIFATNEER	YJL176C	SWI3	16.47	0	1	376000	314000	0.835106
DAESEAITVTAK	YJL176C	SWI3	17.05	0	1	1310000	829000	0.632824
QMNFLTNELIR	YJL176C	SWI3	15.58	1	0	170000	147000	0.864706
FLYGDGNGKGDNDNGLGPLK	YJL176C	SWI3	17.29	1	0	100000	41300	0.413
FLQLPIEDKFLYGDGNGKGDNDNGLGPLK	YJL176C	SWI3	18.58	1	0	89100	57800	0.648709
LESIAPLVR	YDR334W	SWR1	15.02	1	0	138000	101000	0.731884
SSIIDNELIKPLQTR	YDR334W	SWR1	15.91	1	0	369000	261000	0.707317
NLIDLLTK	YDR334W	SWR1	15.15	1	1	331000	262000	0.791541
LAILLQQLK	YDR334W	SWR1	16.43	1	0	93100	56700	0.609023
EFVSLVDYDPTHFNDSESFQK	YDR334W	SWR1	16.59	0	1	332000	176000	0.53012
VLTYYGSPQQR	YDR334W	SWR1	17.37	1	0	393000	225000	0.572519
KIVSESTPAATESPTSGTIPLIR	YAL011W	SWC3	17.09	1	1	150000	73100	0.487333
EC+57QYFDPR	YDR485C	VPS72	13.33	0	1	657000	356000	0.541857
NFVTLYDFPNAPPNLKDFNTNLFGDR	YDR485C	VPS72	18.82	1	1	137000	108000	0.788321
IQDPISKEEGR	YDR485C	VPS72	12.85	0	1	1070000	598000	0.558879
QSTVDEAPNSQPQK	YDR485C	VPS72	19.68	1	0	251000	116000	0.462151
IVHQINTEINKDLEIK	YDR485C	VPS72	16.41	3	3	645000	397000	0.615504
LNILSLDK	YDR485C	VPS72	19.42	1	0	165000	74200	0.449697
ITNVGEPIQNLHNEEIKDEMVSALESR	YDR485C	VPS72	15.62	1	1	166000	98700	0.594578
DFNTNLFGDR	YDR485C	VPS72	16.09	1	0	341000	182000	0.533724
ENTFENSSPAAQVVSQR	YDR485C	VPS72	16.25	1	1	397000	199000	0.501259
TQPPTGVFLANGIR	YDR485C	VPS72	14.88	1	0	854000	419000	0.490632
SLDTNTEFIIQTR	YDR485C	VPS72	16.44	1	0	146000	85900	0.588356
QVTFTDHPQVAIIDTEESPSKK	YDR485C	VPS72	18.84	1	1	240000	121000	0.504167
NGGIYLDLSQRPAK	YDR485C	VPS72	17.2	0	1	869000	431000	0.495972
LLC+57LDVTLIK	YNL132W	KRE33	16.57	1	1	116000	76400	0.658621
GTPHPSQC+57NLFVVNR	YNL132W	KRE33	15.63	1	1	57500	50300	0.874783
LFVLLPPIDPK	YNL132W	KRE33	13.89	1	1	388000	269000	0.693299
FLSLLSYDFHK	YNL132W	KRE33	15.09	1	0	160000	138000	0.8625
TVNQAHAILSFIDAISEK	YNL132W	KRE33	14.69	1	1	209000	181000	0.866029
LIEEASDKK	YKL172W	EBP2	15.05	0	1	352000	573000	1.62784
KNDATSSADVSGFSSR	YKL172W	EBP2	14.8	1	1	146000	229000	1.56849
AEKLENDLKK	YKL172W	EBP2	19.69	0	1	21100	45100	2.13744
SFYPNSNK	YJL076W	NET1	19.22	1	0	440000	400000	0.909091
IVPQDSDSSSFPK	YJL076W	NET1	19.75	1	0	3280000	2980000	0.908537
SANVSFTPSYFNQSR	YJL076W	NET1	16.12	2	1	1040000	941000	0.904808
KSAVSESSVTNSK	YJL076W	NET1	18.05	2	1	386000	491000	1.27202
SFLPPPTQPQSPPIR	YJL076W	NET1	16.12	2	2	638000	453000	0.710031
IINKEVDEER	YJL076W	NET1	19.65	1	0	1300000	2000000	1.53846
IEAPSPSVNKK	YJL076W	NET1	15.83	1	1	765000	999000	1.30588
SQSSIADNNGSPVK	YJL076W	NET1	16.07	1	1	232000	335000	1.44397
SAVSESSVTNSK	YJL076W	NET1	17.93	0	1	924000	1050000	1.13636
VILKNEIDLDDSAPVSLYK	YJL076W	NET1	15.86	1	1	686000	711000	1.03644
SQAEPSGIVEPK	YJL076W	NET1	17.06	1	1	1400000	1280000	0.914286
VETKPATQASSFPVVGGSPSVATK	YJL076W	NET1	17.98	1	1	2260000	3070000	1.35841
KPPVTTPR	YJL076W	NET1	15.5	1	1	1080000	1140000	1.05556
DVFNVNNIVR	YJL076W	NET1	15.57	1	1	2280000	2380000	1.04386
EILPTIPHNDQPILASSDK	YJL076W	NET1	14.02	2	0	1100000	969000	0.880909
KRPPTGTTTTTTIR	YJL076W	NET1	17.94	1	1	649000	716000	1.10324
NSKPYTTVLNK	YJL076W	NET1	16.26	3	1	544000	630000	1.15809
SANIGGEDLNKK	YJL076W	NET1	15.96	2	0	380000	439000	1.15526
QNEATKVETKPATQASSFPVVGGSPSVATK	YJL076W	NET1	18.64	1	0	142000	155000	1.09155
SKLNNGSPQSVQPQQQIPSSSGVLR	YJL076W	NET1	388.34	1	2	217000	172000	0.792627
RAAQLLAGAK	YJL076W	NET1	13.17	0	1	204000	249000	1.22059
EGPSSPASILPAK	YJL076W	NET1	12.91	1	1	1330000	1200000	0.902256
SSLETIVEK	YJL076W	NET1	14.7	1	0	559000	808000	1.44544
GTTSFNEEGNRK	YJL076W	NET1	17.68	1	0	286000	344000	1.2028
VRPSLSSLSDLVSR	YJL076W	NET1	13.13	0	1	264000	431000	1.63258
NEIDLDDSAPVSLYK	YJL076W	NET1	17.95	1	1	293000	267000	0.911263
DISLHSLK	YJL076W	NET1	18.01	0	1	873000	1180000	1.35166
TTSNPSSILHDLPR	YJL076W	NET1	15.65	1	1	1690000	1460000	0.863905
RVVVNTPR	YJL076W	NET1	15.19	2	1	753000	787000	1.04515
LNNGSPQSVQPQQQIPSSSGVLR	YJL076W	NET1	18.82	0	2	395000	297000	0.751899
SSIVEEDIVSR	YJL076W	NET1	15.83	1	1	1550000	1790000	1.15484
TLVPPGIISNEK	YJL076W	NET1	17.94	0	1	213000	256000	1.20188
SASAALGKK	YJL076W	NET1	19.68	1	0	589000	635000	1.0781
ISEQMAK	YJL076W	NET1	14.1	0	1	357000	449000	1.2577
KVRPSLSSLSDLVSR	YJL076W	NET1	17.38	0	1	68800	165000	2.39826
GTTSFNEEGNR	YJL076W	NET1	19.3	1	0	178000	155000	0.870787
ISSGIDAGKK	YJL076W	NET1	19.65	1	1	1240000	1770000	1.42742
KSSLETIVEK	YJL076W	NET1	19.04	1	0	515000	642000	1.2466
SSLETIVEKK	YJL076W	NET1	14.17	0	1	582000	945000	1.62371
SANIGGEDLNK	YJL076W	NET1	19.85	1	1	935000	1280000	1.36898
TTSNPSSILHDLPRK	YJL076W	NET1	17.68	1	1	404000	423000	1.04703
NESAQIDR	YJL076W	NET1	17.68	1	0	985000	1060000	1.07614
KFLLAYGIDDYISYYEAEK	YNL216W	RAP1	17.16	1	1	52900	62500	1.18147
RLEYVYEVDKFGK	YNL216W	RAP1	15.35	0	1	471000	328000	0.696391
LEYVYEVDKFGK	YNL216W	RAP1	15.95	1	0	173000	142000	0.820809
RLEYVYEVDK	YNL216W	RAP1	782.09	1	0	23000	145000	6.30435
DADAHDSLNDIDQLAR	YNL216W	RAP1	14.94	1	1	545000	410000	0.752294
LQEQAQLLR	YNL216W	RAP1	19.38	0	1	1200000	883000	0.735833
LHEVISGDYEPSQAEK	YNL216W	RAP1	19.29	1	1	762000	449000	0.589239
TEIISTNTNGATEDSTSEK	YNL216W	RAP1	18.04	0	1	0	10800	#DIV/0!
KFSADEDYTLAIAVK	YNL216W	RAP1	13.03	1	0	138000	102000	0.73913
NDLSNISNSLPFEYPHEIAEAIR	YNL216W	RAP1	15.77	1	1	508000	248000	0.488189
LVRDDDGNLIK	YNL216W	RAP1	14.95	1	1	1130000	870000	0.769912
ANGGEVLDSKPR	YNL216W	RAP1	17.74	1	2	1440000	811000	0.563194
ENVFIVSPYNHTNLPTVTPTYIK	YNL216W	RAP1	16.61	1	1	561000	317000	0.565062
DLFQIDPDTGR	YNL216W	RAP1	15.84	0	1	1740000	1060000	0.609195
TTHTLYDEISHYVPNHTGNSIR	YNL216W	RAP1	14.07	1	1	663000	397000	0.598793
IATTDLFLPLFFHFGSTR	YNL216W	RAP1	16.31	1	0	1760000	1190000	0.676136
SLITDEDTPTAIAR	YNL216W	RAP1	14.3	1	1	961000	571000	0.594173
ASFTDEEDEFILDVVR	YNL216W	RAP1	17.13	1	1	579000	386000	0.666667
RPGVPTPGNYNSAAK	YNL216W	RAP1	16.79	1	2	686000	366000	0.533528
LEDSGTC+57ELNK	YBR275C	RIF1	16.4	1	1	509000	441000	0.866405
LASSSDC+57ENKQFDLSAINK	YBR275C	RIF1	18.93	0	1	34600	35700	1.03179
IPIFNSLK	YBR275C	RIF1	14.03	0	1	1010000	842000	0.833663
LQYTQHK	YBR275C	RIF1	19.64	0	1	225000	97000	0.431111
NEVPGDGIQIPSGTILLNSSK	YBR275C	RIF1	18.5	1	0	52900	37100	0.701323
SFTQDNIAQYK	YBR275C	RIF1	19.04	1	1	469000	470000	1.00213
HQVGAINSR	YBR275C	RIF1	18.32	1	0	306000	278000	0.908497
ETGLEEQPEVADISVLPEIR	YBR275C	RIF1	15.68	1	1	289000	169000	0.584775
NETSEFLIIEK	YBR275C	RIF1	16.77	1	1	286000	279000	0.975524
ELVLLYLTKPLSR	YBR275C	RIF1	16.87	1	1	375000	356000	0.949333
IC+57EAAVEISK	YLR442C	SIR3	13.83	1	0	118000	104000	0.881356
LSIIC+57VGGHNVTIR	YLR442C	SIR3	15.54	0	1	1160000	1280000	1.10345
VIC+57GAWEPAITIEK	YLR442C	SIR3	11.91	0	1	41100	41800	1.01703
IFLPIYDSLMSSQNK	YLR442C	SIR3	18.5	1	0	110000	137000	1.24545
YQIILDR	YLR442C	SIR3	14.6	0	1	1520000	1570000	1.03289
TLILIQNPENLLSEK	YLR442C	SIR3	18.17	2	2	786000	626000	0.796438
TFLYTLAQETEGTNR	YLR442C	SIR3	14.83	2	3	466000	460000	0.987124
LFYITNADDSTK	YLR442C	SIR3	17.93	1	1	327000	367000	1.12232
NVANVSGSTEK	YLR442C	SIR3	19.92	0	1	1650000	1660000	1.00606
TSTELVDGR	YLR442C	SIR3	15.68	1	1	810000	793000	0.979012
LVVSQEMVPR	YLR442C	SIR3	14.84	1	0	322000	423000	1.31366
HTLALETVLIK	YLR442C	SIR3	13.88	0	1	1160000	958000	0.825862
RVSVPVSGQK	YLR442C	SIR3	16.83	0	1	185000	166000	0.897297
ITQLIAK	YLR442C	SIR3	14.71	1	1	1060000	1250000	1.17925
VSVPVSGQK	YLR442C	SIR3	14.51	0	1	2700000	2400000	0.888889
IEPSADDDVNNGNIPSQR	YLR442C	SIR3	19.37	1	1	97500	66700	0.684103
ILQYFEK	YLR442C	SIR3	19.8	0	1	515000	576000	1.11845
IKIEPSADDDVNNGNIPSQR	YLR442C	SIR3	19.64	2	1	457000	346000	0.757112
MIDFATLSK	YLR442C	SIR3	14.03	1	0	367000	459000	1.25068
AHFTEIK	YLR442C	SIR3	18.96	0	1	531000	611000	1.15066
ETILSNFNADINLEESIR	YLR442C	SIR3	18.57	1	1	427000	307000	0.71897
YFSEAINGFKDETISKK	YLR442C	SIR3	15.98	1	1	318000	364000	1.14465
LTDEQSSLDVAGLEDKFR	YLR442C	SIR3	16.1	1	1	1470000	1480000	1.0068
EMTIYNNIR	YLR442C	SIR3	16.57	0	1	433000	451000	1.04157
TLKDLDGWQVIITDDQGR	YLR442C	SIR3	17.96	0	1	146000	153000	1.04795
LTDEQSSLDVAGLEDKFRK	YLR442C	SIR3	14.25	1	0	121000	204000	1.68595
IPDNVIVINHK	YLR442C	SIR3	14.47	0	1	1000000	995000	0.995
ISDGLSFGK	YLR442C	SIR3	13.3	1	0	321000	307000	0.956386
FAPDNQVTDSSQLNK	YLR442C	SIR3	15.96	1	1	1170000	901000	0.770085
FAPDNQVTDSSQLNKLTDEQSSLDVAGLEDK	YLR442C	SIR3	17.15	0	1	13100	15900	1.21374
LTDEQSSLDVAGLEDK	YLR442C	SIR3	16.6	1	1	187000	227000	1.2139
SQVEDFTR	YLR442C	SIR3	17.1	1	0	1080000	1000000	0.925926
HSYLSGNPLTSVTNDIC+57SVENYETSSAFFYQQVHKK	YDR227W	SIR4	12.9	1	1	27600	21800	0.789855
TTYDKETITDLIEQGIPK	YDR227W	SIR4	18.1	0	1	127000	121000	0.952756
IADKTTYDKETITDLIEQGIPK	YDR227W	SIR4	13.99	2	1	257000	288000	1.12062
VSAGDSGISPEESK	YDR227W	SIR4	15.77	1	0	475000	512000	1.07789
SFANHTEDEQIEK	YDR227W	SIR4	17.65	1	1	257000	261000	1.01556
ISSEIDRENVK	YDR227W	SIR4	19.48	0	1	241000	248000	1.02905
IPLFTFAK	YDR227W	SIR4	14.49	0	1	1560000	1580000	1.01282
SLASFEQTAFSR	YDR227W	SIR4	13.95	2	2	340000	375000	1.10294
NFAHSDSLSVPK	YDR227W	SIR4	13.34	0	1	653000	524000	0.80245
SLLNLFSNVLK	YDR227W	SIR4	15.52	0	1	426000	533000	1.25117
ANFLETIASTEKPENKTDK	YDR227W	SIR4	16.23	0	1	66200	69100	1.04381
TIVPISTSQTNNSFLSGVK	YDR227W	SIR4	18.55	1	1	280000	240000	0.857143
NNTLNVTPSK	YDR227W	SIR4	14.86	1	1	82300	201000	2.44228
IYYNELQNKPDAK	YDR227W	SIR4	16.4	1	1	923000	895000	0.969664
HEYSDNFPVSLSQPSKK	YDR227W	SIR4	18.17	1	1	159000	117000	0.735849
ANFLETIASTEKPENK	YDR227W	SIR4	15.58	0	1	412000	478000	1.16019
AASALDEKEK	YDR227W	SIR4	17.15	0	1	41800	73500	1.75837
SAISNNFR	YDR227W	SIR4	19.79	1	0	644000	803000	1.24689
DRLQYLPLYAVSTFENTNNTEKNDVTNK	YDR227W	SIR4	16.38	1	0	110000	108000	0.981818
SQNTALPSTHK	YDR227W	SIR4	16.97	2	0	602000	586000	0.973422
RVPIVEDR	YDR227W	SIR4	18.48	1	0	150000	157000	1.04667
LQYLPLYAVSTFENTNNTEKNDVTNK	YDR227W	SIR4	15.88	0	1	81700	70800	0.866585
SESKPFSSDALSK	YDR227W	SIR4	19.85	0	1	1080000	1210000	1.12037
LLQSYVQSLIQR	YDL197C	ASF2	16.63	1	1	68500	35000	0.510949
ETPIFLESLTR	YDR110W	FOB1	16.84	1	0	235000	189000	0.804255
SSDFINYLPNC+57KK	YKR010C	TOF2	15.59	0	1	117000	177000	1.51282
ESIEIVSLQDR	YKR010C	TOF2	14.93	0	1	82400	139000	1.68689
NSITEPYYGK	YKR010C	TOF2	14.91	1	1	365000	526000	1.4411
DINSDLDSVSFNSDIENAVQSTQSTK	YKR010C	TOF2	17.42	0	1	31400	41700	1.32803
NVVSPPFFPEK	YKR010C	TOF2	781.76	1	0	46500	37000	0.795699
DKVEATSNSTAQEQEQVSPK	YKR010C	TOF2	17.91	0	1	54800	24900	0.45438
NQHISLLQLAR	YKR010C	TOF2	17.92	1	1	252000	367000	1.45635
EVENSVSLLNSDIANLR	YFL008W	SMC1	15.31	1	0	68600	26800	0.390671
YLTEGGSILEEK	YFL008W	SMC1	17.09	1	1	111000	117000	1.05405
IHEVEEILNELQPNAR	YFL008W	SMC1	15.48	1	1	211000	98400	0.466351
YGLAVSTILGK	YFL008W	SMC1	16.57	1	1	235000	246000	1.04681
VTFIPLNR	YJL074C	SMC3	15.2	1	0	223000	175000	0.784753
LNITSDALEGITTTIDSLNAELESK	YJL074C	SMC3	14.78	0	1	259000	191000	0.737452
LILEESLNAIILK	YJL074C	SMC3	15.78	1	1	68800	56800	0.825581
LQTVLETLLSDVNQNQR	YJL074C	SMC3	17.03	1	0	409000	316000	0.772616
LDGDYNNTVYSSEQYIQELDKR	YJL074C	SMC3	15.47	0	1	70700	41700	0.589816
LSLDSDVKFPSNTTTQIQFTPLIK	YJL074C	SMC3	19.18	1	0	61800	41200	0.666667
GVLTGGYLDQHKR	YJL074C	SMC3	19.99	1	0	241000	380000	1.57676
TRNEQTTIQTEK	YDL003W	MCD1	19.58	1	0	97900	93700	0.957099
ETLENGETR	YFR031C	SMC2	12.36	1	1	81200	132000	1.62562
RKEELVSTLTTGISSTGAADGGYNAQLAK	YFR031C	SMC2	17.83	0	1	21800	10500	0.481651
ELLTIEPK	YFR031C	SMC2	18.02	1	0	214000	477000	2.22897
MLNEFVK	YFR031C	SMC2	16.79	1	0	41700	48700	1.16787
IVVSYEYYNIK	YFR031C	SMC2	15.07	1	1	213000	191000	0.896714
SEAFPSLQSC+57SVAVHFQYVIDESSGTSR	YLR086W	SMC4	17.47	1	0	29000	10900	0.375862
DVELSSDELKVIEEQLK	YLR086W	SMC4	13.92	1	0	131000	115000	0.877863
LNSLLTYIK	YLR086W	SMC4	14.73	1	1	225000	185000	0.822222
FSNAFYSVLR	YLR086W	SMC4	15.56	0	1	938000	388000	0.413646
QANNVAYGK	YLR086W	SMC4	18.85	1	0	314000	219000	0.697452
TLSSLALVFALHK	YLR086W	SMC4	19.12	1	0	220000	169000	0.768182
SILDDIK	YLR086W	SMC4	16.25	0	1	362000	291000	0.803867
NSLESGKETALEFLEK	YLR086W	SMC4	17.04	0	1	172000	214000	1.24419
NITNLSGGEK	YLR086W	SMC4	16.54	1	0	479000	442000	0.922756
LDILVAK	YLR086W	SMC4	15.92	1	1	833000	718000	0.861945
NVSIVANYIK	YLR086W	SMC4	16.32	1	0	157000	150000	0.955414
NFTSAHLK	YLR086W	SMC4	17.05	0	1	475000	310000	0.652632
QVVGPFHTSFSAVVGPNGSGK	YLR086W	SMC4	15.24	1	0	154000	65700	0.426623
LFINELVLENFK	YLR086W	SMC4	13.04	1	1	164000	107000	0.652439
SEITQQEK	YLR086W	SMC4	19.62	3	2	1170000	921000	0.787179
NSLESGKETALEFLEKEK	YLR086W	SMC4	16.41	1	0	57000	54300	0.952632
NAQFIVISLR	YLR086W	SMC4	14.25	0	1	153000	116000	0.75817
LMC+57LSSK	YLR272C	YCS4	14.41	1	0	342000	323000	0.944444
IC+57DLSSK	YLR272C	YCS4	17.37	1	0	1580000	1630000	1.03165
SLIEEEVEQDEGQC+57RTELEGSFNK	YLR272C	YCS4	16.48	0	1	21200	22500	1.06132
GTNDEGTSISVHLIEC+57YK	YLR272C	YCS4	16.04	0	1	104000	74900	0.720192
FC+57PIVEEIVSNSSR	YLR272C	YCS4	18.44	1	2	1170000	847000	0.723932
YSC+57LALER	YLR272C	YCS4	14.18	2	1	1450000	1280000	0.882759
LYAIIINYTK	YLR272C	YCS4	14.68	2	1	297000	230000	0.774411
GSESQLNSTLK	YLR272C	YCS4	15.86	1	1	814000	804000	0.987715
NSKNDSANVELFK	YLR272C	YCS4	18.53	1	1	207000	158000	0.763285
TELEGSFNK	YLR272C	YCS4	14.82	1	1	1740000	1590000	0.913793
KVESQETLNDTIER	YLR272C	YCS4	-18.98	0	1	26700	135000	5.05618
NDSANVELFKR	YLR272C	YCS4	15.17	0	1	241000	162000	0.672199
SLPLLITVMEK	YLR272C	YCS4	18.56	1	0	275000	213000	0.774545
LSEWEEYLK	YLR272C	YCS4	13.27	1	1	357000	332000	0.929972
LSELSPGIMLR	YLR272C	YCS4	18.18	1	1	356000	288000	0.808989
AISNFLIK	YLR272C	YCS4	17.98	1	0	1780000	1440000	0.808989
ENELLFGEK	YLR272C	YCS4	16.58	1	1	927000	830000	0.895361
DENNTANDQYSSILGNSFNK	YDR325W	YCG1	17.54	1	1	15400	3790	0.246104
IFNSVAEVFQK	YDR325W	YCG1	13.79	1	1	694000	318000	0.458213
TRSEAEQIDTSK	YDR325W	YCG1	19.83	1	0	67600	55100	0.815089
TTVNISAVDNTTEQSNSR	YDR325W	YCG1	19.4	1	1	60700	58600	0.965404
FVDQFIR	YDR325W	YCG1	17.29	1	0	366000	373000	1.01913
LVAAFIASLER	YDR325W	YCG1	19.82	1	1	152000	118000	0.776316
SLLLNTLNIDNTAR	YBL097W	BRN1	15.84	1	1	429000	340000	0.792541
TDDSFEDKVFASK	YBL097W	BRN1	12.74	2	1	237000	263000	1.1097
LLSGLAQR	YBL097W	BRN1	14.56	1	1	1700000	479000	0.281765
FSDIIQGISK	YBL097W	BRN1	14.96	0	1	472000	475000	1.00636
VIFDASIKDTQNVGQGK	YBL097W	BRN1	19.87	1	1	281000	284000	1.01068
VDSVTTETGK	YBL097W	BRN1	17.69	0	2	259000	228000	0.880309
ESDLLEETR	YBL097W	BRN1	16.57	1	0	463000	380000	0.820734
VLEIDFFK	YBL097W	BRN1	19.81	0	1	418000	375000	0.897129
IKDIDDQIQQLLLK	YOL034W	SMC5	14.9	1	0	421000	116000	0.275534
ALTVVDSDSYK	YOL034W	SMC5	14.18	1	0	354000	66900	0.188983
KGEIELHSQLLPYVK	YOL034W	SMC5	553.79	1	0	128000	33800	0.264062
ELSSADTTPPVPAETVR	YOL034W	SMC5	15.75	1	0	85500	9400	0.109942
SVFEDIDIK	YOL034W	SMC5	13.88	1	0	190000	57700	0.303684
SQEILAQTHLPEK	YOL034W	SMC5	15.18	1	0	211000	57100	0.270616
SAILTAITIGLGAK	YLR383W	SMC6	15.64	1	1	114000	40000	0.350877
KNEFETPAIGPLGSLVTIR	YLR383W	SMC6	16.19	1	0	113000	38100	0.337168
IGTTLIVK	YLR383W	SMC6	14.9	1	0	94100	46800	0.497343
VSQNGNC+57YFFQTR	YJR089W	BIR1	16.09	2	1	363000	237000	0.652893
RDYYTATNFIETLEDDNQLIDIAKK	YJR089W	BIR1	18.02	0	1	49400	36300	0.734818
KVIKPEFEPVPSVAR	YJR089W	BIR1	18.91	0	1	110000	48500	0.440909
NAILDDSTDEFSFSNQGHNTFDIPIPTSSHLLK	YJR089W	BIR1	19.52	1	0	426000	258000	0.605634
VIKPEFEPVPSVAR	YJR089W	BIR1	12.34	0	1	2530000	1430000	0.565217
NYFHDLLK	YJR089W	BIR1	14.64	0	1	1800000	1400000	0.777778
SGDNSSNITAIPK	YJR089W	BIR1	16.94	1	0	2380000	1680000	0.705882
NLVSGTSSYPR	YJR089W	BIR1	15.44	0	1	2640000	1960000	0.742424
TSSIPADIHPKPR	YJR089W	BIR1	18.56	0	1	1990000	605000	0.30402
IKNDNDSITK	YJR089W	BIR1	15.32	3	3	207000	190000	0.917874
KETSTSLADNSK	YJR089W	BIR1	14.03	2	2	114000	108000	0.947368
KLFDEEFSGK	YJR089W	BIR1	13.14	1	2	1370000	1230000	0.89781
YINNNDATLANDKDGDLAFLIK	YJR089W	BIR1	16.51	1	1	1940000	1470000	0.757732
ELDIPIDSSTVEIK	YJR089W	BIR1	16.33	1	1	405000	270000	0.666667
GSSFNEGNNEK	YJR089W	BIR1	18.25	1	0	40100	29100	0.725686
TDISVIQHNISVLDGAQGENVKR	YJR089W	BIR1	18.63	2	0	142000	123000	0.866197
TDISVIQHNISVLDGAQGENVK	YJR089W	BIR1	14.66	1	1	127000	88200	0.694488
GIDSDNDNVIREDDTGINTDTK	YJR089W	BIR1	18.38	1	1	59300	53200	0.897133
FSVNSEEDLNFSEVK	YJR089W	BIR1	16.79	1	0	654000	593000	0.906728
YFSNPDDENVINLR	YJR089W	BIR1	18.45	1	0	509000	296000	0.581532
TQIVDQNLGDIDRDKVPNGGSPEVPK	YJR089W	BIR1	19.25	3	1	404000	224000	0.554455
ETSTSLADNSK	YJR089W	BIR1	18.81	1	1	516000	452000	0.875969
DVLETLSNIMR	YJR089W	BIR1	17.44	0	1	195000	94400	0.484103
ETDDGKYFTNKQETIK	YJR089W	BIR1	18.6	1	1	436000	389000	0.892202
LGFYFDPVIDPK	YJR089W	BIR1	16.72	1	1	940000	566000	0.602128
TQIVDQNLGDIDR	YJR089W	BIR1	18.62	1	0	679000	457000	0.673049
ANC+57EALYK	YGR140W	CBF2	18.67	1	0	437000	407000	0.93135
GYILHQLNLFK	YGR140W	CBF2	16.74	1	1	864000	836000	0.967593
SYLNLSFEER	YGR140W	CBF2	14.86	1	0	278000	201000	0.723022
EETFSNYYTTVFR	YGR140W	CBF2	17.27	0	1	364000	254000	0.697802
GSPILSFDILPGFNK	YGR140W	CBF2	17.12	1	1	495000	345000	0.69697
FYGIPSVSK	YGR140W	CBF2	13.12	1	0	627000	401000	0.639553
GDGFPNLNADENGSLLQDIPILR	YGR140W	CBF2	17.09	1	0	30100	46100	1.53156
VHENPNANIDTK	YGR140W	CBF2	17.14	1	1	522000	362000	0.693487
INALLDK	YGR140W	CBF2	15.08	0	1	1650000	1340000	0.812121
LRDQNEGSFSR	YGR140W	CBF2	16.49	1	1	682000	571000	0.837243
IQQQQQQHILPSDAK	YDR130C	FIN1	17.52	1	0	122000	72100	0.590984
LNELQLENVSVSR	YGL086W	MAD1	16.31	1	0	415000	212000	0.510843
LSQLHVLESQYENLQLENIDLK	YGL086W	MAD1	15.29	1	0	205000	101000	0.492683
YLYESNDKLEQELK	YGL086W	MAD1	10.6	2	0	218000	126000	0.577982
LNTLQNEYEIEK	YGL086W	MAD1	13.85	1	0	248000	145000	0.584677
LNHELEQQK	YGL086W	MAD1	15.58	1	1	141000	79200	0.561702
NNPAVETVPISVYDSLNFELK	YGL086W	MAD1	17.01	1	0	54800	29800	0.543796
EQLDGLYSAQNNALLEVENSETHASNK	YGL086W	MAD1	16.83	1	0	40800	22700	0.556373
GQLPC+57FLATITLR	YGL086W	MAD1	18.45	1	0	102000	49000	0.480392
QQDINPQTIFGPIPPLHTDEIFPNPR	YBR156C	SLI15	19.72	1	0	88600	43800	0.494357
SPYLQEQLIR	YBR156C	SLI15	16.91	1	0	188000	124000	0.659574
SIIETLDDLNNLTTDAHSEINQR	YBR156C	SLI15	16.52	1	0	146000	77900	0.533562
ISVDSSSPSK	YBR156C	SLI15	18.56	1	0	98800	66000	0.668016
NTAFSTDNILATINTVDHR	YBR156C	SLI15	16.03	1	1	194000	195000	1.00515
SSALNNKNNANPLENIDINK	YOR195W	SLK19	17.94	1	1	33300	27700	0.831832
NNANPLENIDINK	YOR195W	SLK19	17.83	1	0	124000	121000	0.975806
ELENLHENLISLQNELK	YOR195W	SLK19	17.64	1	1	153000	178000	1.1634
LLAEDLYIQYSSK	YOR195W	SLK19	14.5	0	1	137000	195000	1.42336
LLENEKK	YOR195W	SLK19	16.47	1	1	163000	245000	1.50307
TSLELESLQLK	YOR195W	SLK19	15.53	1	0	388000	448000	1.15464
FIINDGVER	YOR195W	SLK19	16.95	0	1	142000	162000	1.14085
YQNKFDQLNLENK	YOR195W	SLK19	15.67	0	1	105000	109000	1.0381
DFNDSDLIGQINELISTK	YOR195W	SLK19	-3.91	2	0	151000	10600	0.0701987
GNNDKLSEYETTLNDLNSR	YOR195W	SLK19	18.7	1	1	36600	40800	1.11475
FC+57SAILLR	YBL034C	STU1	11.61	0	1	122000	138000	1.13115
VSSTASASSATSR	YBL034C	STU1	18.65	0	1	374000	673000	1.79947
FNDSNLSLNNSNTTSPTSK	YBL034C	STU1	17.46	1	1	32800	26300	0.801829
VSAPPSSTAATK	YBL034C	STU1	19.42	1	1	299000	277000	0.926421
DALQYLQK	YBL034C	STU1	17.66	1	0	249000	281000	1.12851
ELLLTSQQSSSAPK	YBL034C	STU1	16.51	1	2	193000	163000	0.84456
ATELAIPAHLNINYQVSR	YBL034C	STU1	16.27	0	1	160000	144000	0.9
EVQLIELISR	YBL034C	STU1	15.24	1	0	237000	250000	1.05485
LGEYETLYK	YBL034C	STU1	12.36	1	1	292000	404000	1.38356
LLADFDIVSTK	YBL034C	STU1	13.16	0	1	213000	273000	1.28169
VLQTTPDYTEQETER	YBL034C	STU1	14.85	1	1	117000	124000	1.05983
ERDVALTEQDINSK	YBL034C	STU1	16.24	0	1	73500	89700	1.22041
DVALTEQDINSK	YBL034C	STU1	18.04	0	1	199000	268000	1.34673
LLSSSFSPQLK	YBL034C	STU1	14.89	0	1	218000	234000	1.07339
TSSTDSVVIHDDNDKDKK	YBL034C	STU1	19.33	1	0	39400	68100	1.72843
NLETDKTLELK	YBL034C	STU1	19.38	1	0	147000	214000	1.45578
KLKDDNEPTVK	YBL034C	STU1	18.78	1	1	221000	280000	1.26697
LLLEIFR	YBL034C	STU1	17.28	0	1	275000	322000	1.17091
DVALTEQDINSKK	YBL034C	STU1	18.81	0	1	93500	143000	1.52941
STDDTPSIPSK	YBL034C	STU1	19.71	0	1	262000	267000	1.01908
LDFVTDDLEYHLANTHPDDTNDKVESR	YKL112W	ABF1	18.17	0	1	71500	85800	1.2
YGLTAEDFEKR	YKL112W	ABF1	10.09	2	2	2410000	2490000	1.0332
YGLTAEDFEK	YKL112W	ABF1	14.56	1	1	928000	687000	0.740302
ETAQLAIDKINSYK	YKL112W	ABF1	19.17	1	1	907000	725000	0.799338
KFPTLGAWYDVINEYEFQTR	YKL112W	ABF1	12.09	1	1	302000	170000	0.562914
ETAQLAIDKINSYKR	YKL112W	ABF1	15.64	2	2	2380000	2060000	0.865546
DLAIGAHGGK	YKL112W	ABF1	16.99	0	1	4860000	4600000	0.946502
NYSDVVNDEDINVAIANAVANVDSQSNNK	YKL112W	ABF1	18.08	1	1	251000	114000	0.454183
NVVDENLINDMDSEDAHK	YKL112W	ABF1	17.77	1	0	124000	96500	0.778226
DTSMNLDVFNSATDDIPGPFVVTK	YKL112W	ABF1	18.17	0	1	0	5590	#DIV/0!
RLLSQIAR	YKL112W	ABF1	18.72	0	1	494000	383000	0.775304
IEPYHSHPLEDNLSLGK	YKL112W	ABF1	18.74	4	2	5040000	3220000	0.638889
HQEISSAGTSSNTTK	YKL112W	ABF1	19.13	0	1	1490000	1190000	0.798658
QQGVTIKNDTEDDSINK	YKL112W	ABF1	16.22	0	1	2000000	1550000	0.775
NEDDKLPHEVAEQLR	YKL112W	ABF1	16.7	4	1	1010000	636000	0.629703
FDQILESSYNNSNHTVSK	YKL112W	ABF1	488.06	1	2	1960000	1330000	0.678571
NDTEDDSINKASIDR	YKL112W	ABF1	17.28	0	1	223000	190000	0.852018
ETAQLAIDK	YKL112W	ABF1	16.44	0	1	1750000	1510000	0.862857
QHLSDITLEER	YKL112W	ABF1	15.24	1	1	4500000	3920000	0.871111
ILQNDLKFDQILESSYNNSNHTVSK	YKL112W	ABF1	19.48	3	4	629000	461000	0.732909
RQHLSDITLEER	YKL112W	ABF1	15.41	0	1	240000	213000	0.8875
LVVNYYEYK	YKL112W	ABF1	14.75	0	1	3940000	3300000	0.837563
VSHYVEESGLLDILMQR	YKL112W	ABF1	14.94	1	1	1190000	953000	0.80084
SNEVNGNNDDDADANNIFK	YKL112W	ABF1	496.25	4	2	162000	108000	0.666667
RITTYK	YKL112W	ABF1	17.38	1	0	5300000	5300000	1
SNSIDYAK	YKL112W	ABF1	16.58	1	0	4150000	3090000	0.744578
GLDDESGPTHGNDSGNHR	YKL112W	ABF1	19.55	1	1	537000	352000	0.655493
HFTFAC+57HLK	YKL112W	ABF1	15.72	1	1	829000	866000	1.04463
NYHKLDVSSNK	YLL004W	ORC3	16.71	1	1	423000	276000	0.652482
SHYTVYPSLPQSNKNDK	YLL004W	ORC3	18.29	1	1	256000	144000	0.5625
SYDLVEK	YLL004W	ORC3	19.36	0	1	261000	212000	0.812261
QHAPADEILSLLTNK	YLL004W	ORC3	14.23	1	0	200000	97600	0.488
YNVLIELTPK	YLL004W	ORC3	16.29	1	1	194000	120000	0.618557
C+57FNTIFLLGSDSTTK	YLL004W	ORC3	16.17	1	1	303000	265000	0.874587
TLDVILR	YGL201C	MCM6	17.73	0	1	79500	53400	0.671698
VIISEDFVQK	YCL061C	MRC1	12.9	1	0	152000	77900	0.5125
SNNYEDFETDKELSR	YCL061C	MRC1	18.28	1	0	265000	131000	0.49434
TPLTTGRPGATQR	YCL061C	MRC1	16.13	1	0	329000	175000	0.531915
TQAIGIPQATHQEQK	YCL061C	MRC1	14.16	1	1	114000	81700	0.716667
SIEPQSQIITTSSNHSNALSPK	YCL061C	MRC1	18.32	1	1	131000	47500	0.362595
SENSLPTQLISNLYDGGEELEK	YCL061C	MRC1	19.59	0	1	43400	9010	0.207604
NVSSSFTQTQR	YCL061C	MRC1	16.49	1	0	174000	104000	0.597701
EKEIVENLLEQEILR	YCL061C	MRC1	15.19	1	0	187000	93700	0.50107
DAISNHAAYPQASLIR	YBL035C	POL12	17.71	0	1	160000	112000	0.7
TLDELFLK	YBL035C	POL12	16.44	1	1	102000	103000	1.0098
TPGSSTFQTPTTNTPTTSR	YBL035C	POL12	16.06	1	1	34000	16300	0.479412
IIDGFKDC+57VQLVNFQC+57KEDGIIAQAVDDSR	YBR088C	POL30	17.65	1	0	173000	102000	0.589595
DLSQLSDSINIMITK	YBR088C	POL30	12.98	1	1	4010000	2560000	0.638404
IAEYSLK	YBR088C	POL30	16.98	1	0	542000	408000	0.752768
EDGIIAQAVDDSR	YBR088C	POL30	16.48	2	2	4670000	2990000	0.640257
IEELQYDSTLSLPSSEFSK	YBR088C	POL30	19.23	3	3	271000	3210000	11.845
SGFLQFFLAPK	YBR088C	POL30	12.18	1	2	6820000	3890000	0.570381
LMDIDADFLKIEELQYDSTLSLPSSEFSK	YBR088C	POL30	14.78	1	1	1650000	1050000	0.636364
VLLVSLEIGVEAFQEYR	YBR088C	POL30	19.74	1	1	464000	289000	0.622845
IIDGFKDC+57VQLVNFQC+57K	YBR088C	POL30	15.72	2	1	1460000	853000	0.584247
LSSEAPALFQFDLK	YBR088C	POL30	17.04	3	3	21800000	12400000	0.568807
FEEASLFKR	YBR088C	POL30	15.79	0	1	0	9310000	#DIV/0!
FEEASLFK	YBR088C	POL30	15.54	1	0	5790000	3960000	0.683938
FVADGDIGSGSVIIKPFVDMEHPETSIK	YBR088C	POL30	5.12	1	4	9000	2420000	268.889
C+57DHPVTLGMDLTSLSK	YBR088C	POL30	16.22	1	1	534000	315000	0.589888
C+57GNNTDTLTLIADNTPDSIILLFEDTK	YBR088C	POL30	19.52	1	0	255000	173000	0.678431
C+57GNNTDTLTLIADNTPDSIILLFEDTKK	YBR088C	POL30	16.97	2	1	1590000	866000	0.544654
LSVVFC+57K	YOL006C	TOP1	11.38	0	1	364000	421000	1.15659
YFEEIDDLTKEDEATIHKR	YOL006C	TOP1	17.62	1	0	197000	194000	0.984772
ENIFNSFK	YOL006C	TOP1	13.99	0	1	260000	261000	1.00385
EQVGNFKVEPPDLFR	YOL006C	TOP1	15.98	1	0	434000	275000	0.633641
IIDREIEK	YOL006C	TOP1	19.33	0	1	61200	86800	1.4183
DYYGC+57YPLR	YNL088W	TOP2	17.82	2	2	3720000	2500000	0.672043
WENNMSIC+57HPPK	YNL088W	TOP2	12.28	1	0	433000	220000	0.508083
LC+57NIFSTEFILETADLNVGQK	YNL088W	TOP2	19.39	1	0	13800	6330	0.458696
C+57EIPLEYINK	YNL088W	TOP2	15.16	1	0	2410000	1570000	0.651452
NNMFIFINC+57LIENPAFTSQTK	YNL088W	TOP2	13.86	2	0	908000	487000	0.536344
KVLYGC+57FKK	YNL088W	TOP2	15.91	0	1	1360000	1980000	1.45588
C+57TLVLTEGDSALSLAVAGLAVVGR	YNL088W	TOP2	19.33	5	3	6390000	4720000	0.738654
DINVYLNGK	YNL088W	TOP2	19.43	0	1	2660000	2000000	0.75188
QYEPGTVLDPTLK	YNL088W	TOP2	19.15	1	2	7420000	4280000	0.576819
AFEVGYQEFLQR	YNL088W	TOP2	17.41	1	1	6750000	4720000	0.699259
ELILFSLADNIR	YNL088W	TOP2	13.85	3	2	4100000	2760000	0.673171
IKLEDKNFER	YNL088W	TOP2	18.11	0	1	2330000	1890000	0.811159
GLGTSLAQEVR	YNL088W	TOP2	16.17	2	1	7730000	6150000	0.795602
SDIPTILYER	YNL088W	TOP2	17.16	0	1	4830000	3220000	0.666667
KLVDDEDYDPSK	YNL088W	TOP2	14.87	1	0	347000	234000	0.674352
LVDDEDYDPSKK	YNL088W	TOP2	16.28	2	1	2780000	2190000	0.78777
ISQLEHILK	YNL088W	TOP2	14.42	1	1	1420000	1220000	0.859155
MFEIADANEENALK	YNL088W	TOP2	15.35	1	0	612000	403000	0.658497
TEEEENAPSSTSSSSIFDIK	YNL088W	TOP2	17.69	2	1	47700	39600	0.830189
NAEIQAIK	YNL088W	TOP2	1123.91	1	0	1200000	895000	0.745833
EIPISDFINK	YNL088W	TOP2	16.38	1	1	4650000	3330000	0.716129
MFEIADANEENALKK	YNL088W	TOP2	19.77	1	1	1330000	1010000	0.759398
LVDDEDYDPSK	YNL088W	TOP2	16.97	1	1	1400000	947000	0.676429
KLVDDEDYDPSKK	YNL088W	TOP2	14.8	2	0	1100000	724000	0.658182
LQWEVEK	YNL088W	TOP2	13.82	0	1	1120000	746000	0.666071
QLDNGEDGAAK	YNL088W	TOP2	18.33	6	3	7070000	5340000	0.755304
IEQIGDNVLEITELPAR	YNL088W	TOP2	16.23	3	4	5210000	3260000	0.62572
NAEIQAIKK	YNL088W	TOP2	17.62	3	2	7530000	6130000	0.814077
NAIIQELENLGFPR	YNL088W	TOP2	15.87	2	2	3400000	2060000	0.605882
YNSVNEILSEFYYVR	YNL088W	TOP2	14.42	0	1	431000	298000	0.691415
SIPNVLDGFKPGQR	YNL088W	TOP2	17.14	1	0	1280000	2820000	2.20312
EGKPYYGSPNDEIAEQINDVK	YNL088W	TOP2	14.85	2	2	1570000	958000	0.610191
IFHPADDPLYK	YNL088W	TOP2	17.61	2	0	1290000	761000	0.589922
EYFSNLDR	YNL088W	TOP2	17.52	1	1	6280000	4910000	0.781847
YIYTELNK	YNL088W	TOP2	19.82	3	2	6580000	5350000	0.81307
NYVELYLK	YNL088W	TOP2	13.23	1	2	1960000	1690000	0.862245
TWTSTIKEYLLLGLSGNDK	YNL088W	TOP2	16.13	1	1	1110000	906000	0.816216
NVTIVPGLFK	YNL088W	TOP2	18.46	1	0	11400000	8120000	0.712281
ENTPEQDDVATKK	YNL088W	TOP2	19.91	0	1	181000	152000	0.839779
VSITKPTK	YNL088W	TOP2	17.29	1	1	1230000	1010000	0.821138
FNKEGKPYYGSPNDEIAEQINDVK	YNL088W	TOP2	17.95	2	1	126000	86600	0.687302
NTIAFYNMPDYEK	YNL088W	TOP2	16.49	2	1	248000	161000	0.649194
IFHSLQGNDKDYIDLAFSK	YNL088W	TOP2	14.89	0	2	2720000	1960000	0.720588
IFDEILVNAADNK	YNL088W	TOP2	13.73	4	2	3480000	2500000	0.718391
YIQEDEK	YNL088W	TOP2	16.18	0	1	559000	472000	0.844365
IGFYER	YNL088W	TOP2	13.88	1	1	1240000	1050000	0.846774
KIFHPADDPLYK	YNL088W	TOP2	14.66	1	1	3540000	2200000	0.621469
RIDVNIHAEEHTIEVK	YNL088W	TOP2	19.04	1	1	277000	220000	0.794224
ELDNDILGVMR	YNL088W	TOP2	17.11	1	1	1820000	1440000	0.791209
IDVNIHAEEHTIEVK	YNL088W	TOP2	18.23	2	0	920000	651000	0.707609
ETELENLLK	YNL088W	TOP2	14.87	2	1	2810000	2470000	0.879004
IFHSLQGNDKDYIDLAFSKK	YNL088W	TOP2	17.8	2	2	673000	529000	0.786033
GWTGTIEEIEPLR	YNL088W	TOP2	14.12	2	1	1650000	998000	0.604848
FIITLSPEEMAK	YNL088W	TOP2	16.96	1	0	1490000	645000	0.432886
KISTIFDK	YNL088W	TOP2	15.22	1	0	1760000	1760000	1
TPSVSETK	YNL088W	TOP2	17.89	2	1	1880000	1680000	0.893617
VTFKPDLTR	YNL088W	TOP2	14.57	1	0	885000	691000	0.780791
VYDINGSVR	YNL088W	TOP2	12.21	2	1	2400000	1870000	0.779167
RVYDINGSVR	YNL088W	TOP2	16.53	1	1	869000	753000	0.866513
EYLLLGLSGNDK	YNL088W	TOP2	14.88	2	1	1620000	1330000	0.820988
ENTPEQDDVATK	YNL088W	TOP2	15.36	1	1	661000	495000	0.748865
LFAGADTDNAVTSHIQSVTR	YAL027W	YAL027W	19.86	1	0	176000	114000	0.647727
VGHSTDFQINVLPK	YAL027W	YAL027W	17.86	1	1	477000	207000	0.433962
FC+57IEDSIEAR	YBR114W	RAD16	16.12	1	1	203000	262000	1.29064
VILDEAHNIKDR	YBR114W	RAD16	15.73	0	1	332000	558000	1.68072
KQNYGFR	YBR114W	RAD16	19.22	0	1	148000	603000	4.07432
RDFFNEEEKDLYR	YBR114W	RAD16	17.02	1	1	214000	279000	1.30374
NVFTDLK	YBR114W	RAD16	14.81	1	0	388000	707000	1.82216
FGVEGPGLESFNNIQTLLK	YBR114W	RAD16	13.42	1	1	189000	188000	0.994709
TKNC+57YRPLNEVLSTATLK	YPR180W	AOS1	18.58	1	2	217000	117000	0.539171
DAAVWC+57ENLGVPATVVKDDYIQQFIK	YPR180W	AOS1	15.65	1	1	515000	257000	0.499029
NC+57YRPLNEVLSTATLK	YPR180W	AOS1	12.8	2	1	4010000	2100000	0.523691
LQSVRPTTVGPISSNR	YPR180W	AOS1	15.63	1	1	663000	288000	0.434389
VEKLSEDEIALYDR	YPR180W	AOS1	14.24	0	1	712000	238000	0.33427
VTSILPLTLSLLQYGLNQK	YPR180W	AOS1	12.74	3	1	2220000	1080000	0.486486
VLLINLGAIGSEITK	YPR180W	AOS1	13.6	2	2	10200000	5460000	0.535294
SIIEVTTR	YPR180W	AOS1	15.44	1	1	3690000	1740000	0.471545
GIEFAPVAAIIGGAVAQDVINILGK	YPR180W	AOS1	14.02	4	4	693000	289000	0.417027
GIEFAPVAAIIGGAVAQDVINILGKR	YPR180W	AOS1	15.31	1	1	532000	220000	0.413534
DDYIQQFIK	YPR180W	AOS1	18.5	1	1	854000	489000	0.5726
LSEDEIALYDR	YPR180W	AOS1	15.43	2	2	4180000	2280000	0.545455
LSSDC+57LNK	YDR390C	UBA2	16.53	2	0	15000000	10700000	0.713333
STPSQPIHC+57IVWAK	YDR390C	UBA2	14.22	1	0	334000	183000	0.547904
TFPVC+57TIR	YDR390C	UBA2	15.93	0	1	594000	391000	0.658249
C+57LLVGAGGIGSELLK	YDR390C	UBA2	15.78	2	1	9980000	7080000	0.709419
SNSVGTIQEQISNFINITQK	YDR390C	UBA2	16.46	1	0	46600	34600	0.742489
FDKDDADTLEFVATAANIR	YDR390C	UBA2	15.56	3	1	124000	84400	0.680645
NFLFNQLFASETSGNEDDNNQDWGTDDAEEIKR	YDR390C	UBA2	19.78	1	0	975	0	0
LLFDYDFEDLNDR	YDR390C	UBA2	12.29	5	7	19700000	12700000	0.64467
LLAIENLWK	YDR390C	UBA2	12.81	1	1	2360000	1700000	0.720339
EQNHIEFDKDDADTLEFVATAANIR	YDR390C	UBA2	19.37	8	7	2470000	1580000	0.639676
EQNHIEFDKDDADTLEFVATAANI	YDR390C	UBA2	16.1	1	0	48400	40100	0.828512
DADTLEFVATAANIR	YDR390C	UBA2	18.83	1	0	48200	36200	0.751037
AVQHFNNSK	YDR390C	UBA2	17.08	0	1	927000	604000	0.651564
QIAGNIIPAIATTNAIVAGASSLISLR	YDR390C	UBA2	16.57	8	3	3630000	1880000	0.517906
IATTNAIVAGASSLISLR	YDR390C	UBA2	14.5	2	0	229000	72300	0.315721
SASNSVGTIQEQISNFINITQK	YDR390C	UBA2	17.18	1	0	34800	19500	0.560345
YTDLNMAFTAK	YDR390C	UBA2	15.81	2	1	7800000	5460000	0.7
ASNLSQNR	YDR390C	UBA2	19.1	3	2	2650000	1620000	0.611321
TEC+57FEC+57TKK	YDR390C	UBA2	17.86	2	1	1420000	1010000	0.711268
GADVVATTNSHGK	YDR390C	UBA2	18.43	35	33	40100000	27500000	0.685786
TLSEINLGNGSIILFSDEEGDTMIRK	YDR390C	UBA2	16.19	1	2	439000	383000	0.872437
ANNSPSKNEEEEK	YDR390C	UBA2	19.43	2	1	165000	94400	0.572121
IKQETNELYELQK	YDR390C	UBA2	17.71	7	5	20000000	14400000	0.72
ISLLDASNQR	YDR390C	UBA2	17.27	1	0	114000	86400	0.757895
ISQFLSLPLIESGTAGFDGYMQPIIPGKTEC+57FEC+57TK	YDR390C	UBA2	12.66	1	3	0	546000	#DIV/0!
MKLSDFVVLIR	YDR390C	UBA2	14.4	1	2	1040000	811000	0.779808
DASRIPEILNKLFIQDINK	YDR390C	UBA2	16.99	1	0	135000	70400	0.521481
QETNELYELQK	YDR390C	UBA2	16.67	0	1	3190000	1470000	0.460815
TKPVPLSDSQINTPTK	YDR390C	UBA2	18.23	8	5	18600000	10200000	0.548387
LSDFVVLIR	YDR390C	UBA2	19.1	4	3	32500000	21900000	0.673846
ISQFLSLPLIESGTAGFDGYMQPIIPGK	YDR390C	UBA2	18.82	1	0	198000	97600	0.492929
IPEILNK	YDR390C	UBA2	15.47	1	0	12100000	7360000	0.608264
PRETSLVTIIGEDSYK	YDR390C	UBA2	19.13	1	1	1210000	798000	0.659504
YSYPQDISLLDASNQR	YDR390C	UBA2	16.29	3	3	14100000	7710000	0.546809
LFIQDINK	YDR390C	UBA2	17.21	0	2	17100000	11700000	0.684211
ISQFLSLPLIESGTAGFDGYMQPIIPGKTEC+57FEC+57TKK	YDR390C	UBA2	19.33	1	2	190000	133000	0.7
TAQSASNSVGTIQEQISNFINITQK	YDR390C	UBA2	18.7	5	4	7490000	4130000	0.551402
DASRIPEILNK	YDR390C	UBA2	14.55	4	4	23300000	14800000	0.635193
EKYSYPQDISLLDASNQR	YDR390C	UBA2	18.09	6	5	15300000	8670000	0.566667
ETSLVTIIGEDSYK	YDR390C	UBA2	14.01	2	1	1700000	1180000	0.694118
GADVVATTNSHGKDGIVILDDDEGEITIDAEPINGSK	YDR390C	UBA2	282.45	1	0	43200	24700	0.571759
SHIFNIPMK	YDR390C	UBA2	19.9	1	1	1540000	986000	0.64026
RPVDTEISEAPSNK	YDR390C	UBA2	16.97	1	0	112000	46800	0.417857
PRETSLVTIIGEDSYKK	YDR390C	UBA2	17.31	1	1	2410000	1640000	0.680498
ANNSPSKNEEEEKNEK	YDR390C	UBA2	19.58	1	0	67800	36700	0.541298
TKLVNEPTNSDIVELD	YDR390C	UBA2	15.72	2	1	5120000	2890000	0.564453
KAIELFLDVDDELPC+57NTC+57SLPDVEVPLIK	YDR390C	UBA2	13.9	1	1	109000	72400	0.66422
WEAGIPGK	YDL064W	UBC9	16.04	1	1	2020000	1600000	0.792079
QIVLGVQDLLDSPNPNSPAQEPAWR	YDL064W	UBC9	11.58	1	0	3610000	2140000	0.592798
KVLLQAK	YDL064W	UBC9	18.74	0	1	479000	174000	0.363257
DHPFGFYAKPVK	YDL064W	UBC9	16.22	2	1	2700000	2210000	0.818519
EGTNWAGGVYPITVEYPNEYPSKPPK	YDL064W	UBC9	14.49	1	1	108000	66200	0.612963
DHPFGFYAKPVKK	YDL064W	UBC9	15.1	1	1	244000	212000	0.868852
ADGSMDLQK	YDL064W	UBC9	14.81	1	1	388000	402000	1.03608
FPAGFYHPNVYPSGTIC+57LSILNEDQDWRPAITLK	YDL064W	UBC9	13.89	1	0	151000	114000	0.754967
C+57NNVQIK	YDR409W	SIZ1	18.26	1	0	548000	610000	1.11314
AVLQDLIR	YDR409W	SIZ1	15.77	0	1	1040000	873000	0.839423
PADLTPHLKPYTQQNNVELIYAFTTK	YDR409W	SIZ1	14.37	1	0	89900	61500	0.684093
LYLFSGMINPLGSR	YDR409W	SIZ1	18.81	1	2	346000	223000	0.644509
KGTPLSAITVR	YDR409W	SIZ1	15.84	0	1	695000	609000	0.876259
TIRPPINSNSYTASISDSFVQPQESSVFPPR	YDR409W	SIZ1	19.63	2	0	28100	22100	0.786477
STNTDILTEK	YDR409W	SIZ1	16.27	0	1	2210000	1680000	0.760181
DLWNALR	YDR409W	SIZ1	18.14	0	1	102000	91800	0.9
SYNIVASETTTPVTNR	YDR409W	SIZ1	15.74	1	1	1290000	985000	0.763566
TPLNVTAVDNSSHLISPDVSVSSPTPR	YDR409W	SIZ1	18.26	1	1	694000	444000	0.639769
GTPLSAITVR	YDR409W	SIZ1	18.43	0	1	1340000	1080000	0.80597
LIVNPFIPR	YDR409W	SIZ1	13.43	1	1	5670000	4040000	0.712522
NNSLPTTEAITR	YDR409W	SIZ1	15.36	0	1	1590000	1170000	0.735849
ADYNLLSNPNSK	YDR409W	SIZ1	18.55	1	1	2760000	2090000	0.757246
APPPTNPDASSSSSSFAVPTIHFK	YDR409W	SIZ1	18.64	4	2	1050000	666000	0.634286
KAVLQDLIR	YDR409W	SIZ1	15.14	1	0	170000	154000	0.905882
VIPEYLGNSSSYIGK	YDR409W	SIZ1	16.65	1	1	918000	697000	0.759259
FPDSTLR	YDR409W	SIZ1	12.29	0	1	41600	38300	0.920673
SVSFPVSGR	YDR409W	SIZ1	15.32	0	1	1240000	945000	0.762097
LIPELVMNVEVTGGR	YDR409W	SIZ1	16.28	1	1	392000	218000	0.556122
RPYSNVLPQKR	YDR409W	SIZ1	15.37	1	0	466000	482000	1.03433
KNEPLPVYK	YDR409W	SIZ1	14.51	1	0	423000	320000	0.756501
GNEPIQFPFPNELR	YDR409W	SIZ1	15.91	1	0	2180000	1250000	0.573394
QNSTPVLPTLPQNVPIR	YDR409W	SIZ1	19.42	1	1	564000	400000	0.70922
NFLQNALVVGK	YDR409W	SIZ1	13.87	1	1	2210000	1860000	0.841629
GPSTPLLPAVLQNLTNQTEAQR	YOR156C	NFI1	15.06	2	1	246000	160000	0.650407
KQNGTGNPANLTPYLK	YOR156C	NFI1	18.45	1	0	83600	64000	0.76555
SLDLSITGK	YOR156C	NFI1	18.19	1	1	139000	142000	1.02158
QEQDYDSR	YOR156C	NFI1	19.01	1	0	112000	24100	0.215179
LVQKPTAAGSK	YCR088W	ABP1	17.26	1	0	53000	19000	0.358491
AEAPKPEVPEDEPEGEPDVK	YCR088W	ABP1	19.32	1	0	71700	23600	0.329149
AEAPKPEVPEDEPEGEPDVKDLK	YCR088W	ABP1	19.51	1	0	29400	38400	1.30612
NVASGAPVQKEEPEQEEIAPSLPSR	YCR088W	ABP1	18.69	1	1	296000	95300	0.321959
DFDQAPLKPNQSSYKPIGK	YCR088W	ABP1	15.83	1	0	318000	82900	0.260692
EYEPESTGSSFHDFLQLFDETK	YCR088W	ABP1	19.67	1	0	36500	17000	0.465753
KEYEPESTGSSFHDFLQLFDETK	YCR088W	ABP1	13.01	1	0	273000	110000	0.40293
IIIIGWC+57PDSAPLK	YCR088W	ABP1	14.33	1	1	308000	133000	0.431818
FTNPNIPSTMTSILSFNR	YNL042W	BOP3	15.89	1	1	792000	420000	0.530303
FPASSSTGGISHSTVTNVQR	YNL042W	BOP3	19.31	2	1	246000	181000	0.735772
SQESPLNKKPTSLHSR	YNL042W	BOP3	16.61	1	1	554000	388000	0.700361
IGASAVAALNDNISIKEEDVAR	YNL042W	BOP3	16.39	1	2	1330000	894000	0.67218
SQESPLNK	YNL042W	BOP3	15.91	1	2	1020000	691000	0.677451
STSSFGVIDLSIIDEAKEK	YNL042W	BOP3	16.12	2	2	635000	590000	0.929134
QPSPYKFPASSSTGGISHSTVTNVQR	YNL042W	BOP3	17.1	1	1	692000	468000	0.676301
STSSFGVIDLSIIDEAK	YNL042W	BOP3	13.8	1	1	428000	339000	0.792056
LENLNR	YNL042W	BOP3	16.12	0	1	0	6980000	#DIV/0!
AGGNQPHNNTEGTQSSENLPR	YNL042W	BOP3	19.68	1	0	526000	292000	0.555133
LASSSGLPINQIHK	YNL042W	BOP3	15.62	2	1	4270000	2800000	0.655738
AAAPTVVFLDELDSIAK	YDL126C	CDC48	12.66	1	1	688000	618000	0.898256
ATQGFSGADLLYIVQR	YDL126C	CDC48	13.88	2	2	1290000	1290000	1
YAIKDSIEAHR	YDL126C	CDC48	17.24	1	1	3790000	3830000	1.01055
EVDIGIPDATGRLEVLR	YDL126C	CDC48	17.95	1	0	1170000	1080000	0.923077
SVSDAELR	YDL126C	CDC48	14.54	0	2	2220000	3110000	1.4009
GEEHKPLLDASGVDPR	YDL126C	CDC48	17.24	0	1	1030000	908000	0.881553
RSVSDAELR	YDL126C	CDC48	17.65	0	1	1260000	1650000	1.30952
GVLFYGPPGTGK	YDL126C	CDC48	15.31	3	3	2940000	2780000	0.945578
NVFVIGATNRPDQIDPAILRPGR	YDL126C	CDC48	14.67	2	0	463000	458000	0.989201
AVATEVSANFISVK	YDL126C	CDC48	16.49	2	1	2040000	2040000	1
EEDKTATAILR	YDL126C	CDC48	16.28	0	1	501000	600000	1.1976
SNVVVIAATNRPNSIDPALRR	YDL126C	CDC48	18.8	1	1	2060000	1920000	0.932039
DSIEAHR	YDL126C	CDC48	18.13	0	1	406000	368000	0.906404
EVDIGIPDATGR	YDL126C	CDC48	15.63	0	1	1580000	1410000	0.892405
KAFEEAEK	YDL126C	CDC48	18.17	0	1	249000	264000	1.06024
SNVVVIAATNRPNSIDPALR	YDL126C	CDC48	15.74	1	1	675000	552000	0.817778
TPLEPGLELTAIAK	YDL126C	CDC48	14.99	1	1	1610000	1470000	0.913043
AEQEPEVDPVPYITK	YDL126C	CDC48	15.33	1	1	912000	777000	0.851974
ARGGSLGDAGGASDR	YDL126C	CDC48	18.92	0	1	80500	110000	1.36646
GGSLGDAGGASDR	YDL126C	CDC48	18.84	1	1	2370000	2550000	1.07595
AFEEAEK	YDL126C	CDC48	15.74	1	1	1830000	2110000	1.15301
LDQLIYVPLPDENAR	YDL126C	CDC48	13.03	1	0	2640000	2190000	0.829545
NAPAIIFIDEIDSIAPK	YDL126C	CDC48	15.92	2	1	1790000	1470000	0.821229
NAPAIIFIDEIDSIAPKR	YDL126C	CDC48	17.17	1	1	263000	254000	0.965779
FALGNSNPSALR	YDL126C	CDC48	13.6	0	1	2480000	2190000	0.883065
AFEEAEKNAPAIIFIDEIDSIAPK	YDL126C	CDC48	18.76	1	0	198000	197000	0.994949
KTPLEPGLELTAIAK	YDL126C	CDC48	15.45	2	1	2590000	2790000	1.07722
LADDVDLEALAAETHGYVGADIASLC+57SEAAMQQIR	YDL126C	CDC48	18.67	1	0	0	0	#DIV/0!
LGDLVTIHPC+57PDIK	YDL126C	CDC48	13.55	2	2	2490000	2110000	0.84739
IRLGDLVTIHPC+57PDIK	YDL126C	CDC48	16.92	1	1	278000	237000	0.852518
[truncated: 255 more rows]
