# Supplementary material for: Distinct SUMO Ligases Cooperate with Esc2 and Slx5 to Suppress Duplication-Mediated Genome Rearrangements
Source: PLoS Genet. 2013 Aug 1;9(8):e1003670. doi: 10.1371/journal.pgen.1003670 (PMC3731205; doi:10.1371/journal.pgen.1003670)
Supplement: Table S11 — Detailed MS data for the comparison between WT and slx5Δ siz1Δ mutant, including peptide identified, name of the proteins and their abundance ratios. (XLSX) [file pgen.1003670.s015.xlsx]

## Sheet: slx5siz1filter
Peptide identified	systematic name	protein	ppm	# of peptides found in WT	# of peptides found in slx5∆ siz1∆	Intensity of WT	Intensity of slx5∆ siz1∆	Intensity ratio ( slx5∆ siz1∆/WT)
NQLIQSNIELFKPPIYSNDDAENSHLSER	YLR314C	CDC3	4.92	1	0	30500	3300	0.108197
GQVLPDQPEIK	YLR314C	CDC3	2.04	1	0	40600000	3260000	0.0802956
LGIKQDNSVFKEFDPISK	YLR314C	CDC3	4.4	2	0	511000	47500	0.092955
SETELFAR	YLR314C	CDC3	1.57	1	0	987000	56600	0.0573455
LIQSNIELFKPPIYSNDDAENSHLSER	YLR314C	CDC3	2.71	1	0	150000	3550	0.0236667
FDQYLDAENK	YLR314C	CDC3	3.38	4	1	16500000	1210000	0.0733333
LQKSETELFAR	YLR314C	CDC3	1.28	1	0	734000	360000	0.490463
EIDSRFDQYLDAENK	YLR314C	CDC3	3.58	1	0	327000	24100	0.0737003
SINSASPNVNHSPVPTKK	YLR314C	CDC3	7.55	1	0	57800	4380	0.0757785
SDILTDEEILSFKK	YLR314C	CDC3	1.52	4	2	36800000	3030000	0.082337
LSINSASPNVNHSPVPTK	YLR314C	CDC3	4.45	4	0	1900000	176000	0.0926316
LFSSLPYAVIGSNDIVENYSGNQVR	YLR314C	CDC3	2.44	17	2	16500000	1180000	0.0715152
IKSYESVIEENGVK	YLR314C	CDC3	623.28	1	0	805000	55800	0.0693168
EEQVSIKQDPEQEER	YLR314C	CDC3	9.16	1	0	55800	19800	0.354839
IGSNDIVENYSGNQVR	YLR314C	CDC3	1.36	1	0	84500	1000	0.0118343
QHDQFNDVQIK	YLR314C	CDC3	11.65	8	2	10700000	888000	0.0829907
SYESVIEENGVK	YLR314C	CDC3	1.33	2	0	6440000	711000	0.110404
SDILTDEEILSFK	YLR314C	CDC3	6.72	0	1	4410000	401000	0.0909297
QLELSINSASPNVNHSPVPTK	YLR314C	CDC3	3.67	9	2	3040000	289000	0.0950658
FDQYLDAENKINR	YLR314C	CDC3	1.78	4	1	13300000	967000	0.0727068
QDNSVFKEFDPISK	YLR314C	CDC3	3.62	5	0	561000	35600	0.0634581
TLFNNDDIEANLVK	YLR314C	CDC3	0.75	1	0	3200000	242000	0.075625
LNLNVIDTEGFGDFLNNDQK	YLR314C	CDC3	2.73	11	1	7090000	468000	0.0660085
EFDPISK	YLR314C	CDC3	1.79	1	0	9690000	733000	0.075645
NVIDTEGFGDFLNNDQK	YLR314C	CDC3	1.61	1	0	512000	44600	0.0871094
TIMNQLIQSNIELFKPPIYSNDDAENSHLSER	YLR314C	CDC3	8.25	1	0	32700	2690	0.082263
QINGYVGFANLPK	YLR314C	CDC3	2.38	0	1	12800000	1190000	0.0929688
FMQSVYEK	YLR314C	CDC3	2.81	1	0	974000	64200	0.0659138
ILYENYR	YLR314C	CDC3	2.47	3	0	35800000	2790000	0.077933
IHAC+57LYFIEPTGHYLKPLDLK	YLR314C	CDC3	3.12	1	0	350000	17800	0.0508571
C+57NLIPVIAK	YLR314C	CDC3	1.75	1	0	7410000	372000	0.0502024
SIKNGFSFNLLC+57VGPDGIGK	YLR314C	CDC3	465.69	3	0	25700	1000	0.0389105
NGFSFNLLC+57VGPDGIGK	YLR314C	CDC3	0.33	3	1	8570000	618000	0.072112
VHC+57C+57LYLINPTGHGLK	YJR076C	CDC11	4.3	1	0	11100	1000	0.0900901
TEALSGESVAAESIRPNLTK	YJR076C	CDC11	5.59	1	0	253000	21600	0.0853755
EIDVEFIR	YJR076C	CDC11	4.5	1	0	4220000	324000	0.0767773
NYTHEILYER	YJR076C	CDC11	2.84	1	0	184000	1000	0.00543478
YRTEALSGESVAAESIRPNLTK	YJR076C	CDC11	3.67	2	0	543000	56100	0.103315
NALLISHLHDLK	YJR076C	CDC11	1.02	1	0	1420000	140000	0.0985915
QLGSLVNIIPVISK	YJR076C	CDC11	1.69	1	0	2830000	201000	0.0710247
GITYTMLLC+57GPAGTGK	YDL225W	SHS1	2.8	1	0	15300	1000	0.0653595
LSSVANAEEIGPNSTK	YDL225W	SHS1	4.88	1	0	1670000	103000	0.0616766
SEKLSSVANAEEIGPNSTK	YDL225W	SHS1	7.79	1	0	58000	3170	0.0546552
LSSVANAEEIGPNSTKR	YDL225W	SHS1	3.66	3	1	4280000	218000	0.0509346
VHVALYFIEPTGHGLR	YDL225W	SHS1	0.94	3	0	1430000	72400	0.0506294
ISTGQFNSSQTLANNLR	YDL225W	SHS1	4.48	2	0	282000	13800	0.0489362
EVDVELMK	YDL225W	SHS1	1.45	1	0	1330000	108000	0.081203
QSNAPSLSNFASLISTGQFNSSQTLANNLR	YDL225W	SHS1	322.93	9	0	654000	31800	0.0486239
SNFASLISTGQFNSSQTLANNLR	YDL225W	SHS1	6.51	1	0	34400	1000	0.0290698
ADSFTKEELTQFR	YDL225W	SHS1	4.07	2	0	6300000	449000	0.0712698
FLNSPDLPER	YDL225W	SHS1	3.92	0	1	13900000	943000	0.0678417
LEELEAQSAK	YDL225W	SHS1	1.25	2	0	5830000	1000	0.000171527
YTNVLPIITR	YDL225W	SHS1	3.28	3	0	18200000	1020000	0.056044
NISETVPYVLR	YDL225W	SHS1	0.85	2	0	10700000	737000	0.0688785
DTTQNLLYENYR	YDL225W	SHS1	6.21	1	0	4720000	278000	0.0588983
ADSFTKEELTQFRK	YDL225W	SHS1	2.12	3	0	2330000	180000	0.0772532
TAFANNLLETK	YDL225W	SHS1	0.98	2	1	11900000	736000	0.0618487
EIKQENENLIR	YDL225W	SHS1	4.98	1	0	2290000	160000	0.069869
YNVPIYK	YDL225W	SHS1	0	2	0	6160000	313000	0.0508117
NVLFGSHLQEFKDTTQNLLYENYR	YDL225W	SHS1	1.67	3	0	986000	46300	0.0469574
NVLFGSHLQEFK	YDL225W	SHS1	1.69	2	0	1860000	94500	0.0508065
SNASISSNPEVK	YDL225W	SHS1	7.21	4	1	5170000	269000	0.0520309
AHLDDSGIEK	YCL014W	BUD3	1.93	1	0	479000	150000	0.313152
SYTSDLKDSPSGDNSNVTK	YCL014W	BUD3	8.92	1	0	81000	21000	0.259259
NKQENINSSSNLFPEGK	YCL014W	BUD3	7.44	2	0	169000	11300	0.0668639
YVSYNPSQPVTENTSNEK	YCL014W	BUD3	4.18	2	0	66900	8960	0.133931
SDDLIGKPPDVGNGAHPQENTR	YCL014W	BUD3	433.79	1	0	5070	1000	0.197239
TGNEDVGNNNPSNSIPK	YCL014W	BUD3	7	3	0	421000	66700	0.158432
LSSAFISSSSVADLITK	YCL014W	BUD3	3.82	1	0	339000	9510	0.0280531
FFTSGLLQNR	YCL014W	BUD3	2.11	1	0	413000	85000	0.205811
IDTQSEFLR	YCL014W	BUD3	2.61	1	0	877000	88700	0.10114
LSGASDFDATHEK	YCL014W	BUD3	4.13	1	0	341000	41300	0.121114
KVLDEGC+57SNEPVTFLGENDTR	YJR092W	BUD4	426.71	1	0	31400	3410	0.108599
LQQNIYK	YJR092W	BUD4	3.2	1	0	445000	80200	0.180225
LHGSQLSGYHEISR	YJR092W	BUD4	4.16	1	0	114000	5400	0.0473684
NFKDGEEYR	YJR092W	BUD4	2.5	1	0	546000	44100	0.0807692
KQPIAPDVLQK	YJR092W	BUD4	3.47	2	0	1260000	55400	0.0439683
NEDIQADNGGQR	YJR092W	BUD4	5.09	1	0	55800	1000	0.0179211
IDINLLK	YJR092W	BUD4	1.21	1	0	1240000	70100	0.0565323
GTNANVQEFSQEDSLAHSEPK	YJR092W	BUD4	4.67	1	0	150000	3080	0.0205333
INKEFELPIDFK	YJR092W	BUD4	3.61	1	0	815000	72800	0.0893252
SNSPESIANSQFSQQSSITTASTVDSK	YJR092W	BUD4	13.02	2	0	80000	1000	0.0125
IVQHEESLYGQR	YJR092W	BUD4	5.75	1	0	191000	6970	0.0364921
AGNKQENNEINIK	YJR092W	BUD4	8.62	2	0	397000	20400	0.0513854
HELVEIVDKVPVGK	YJR092W	BUD4	4.28	1	0	340000	16600	0.0488235
NGNLDVNNQQSQR	YDR507C	GIN4	7.86	1	0	82600	13400	0.162228
DGNGVSQLKDSTATTAPVSDGR	YDR507C	GIN4	10.01	1	0	70200	13200	0.188034
AVFNTGNVSGTSIVGSTTPDALPYGIER	YDR507C	GIN4	3.19	1	0	165000	17500	0.106061
DSTATTAPVSDGR	YDR507C	GIN4	5.47	1	0	39000	7890	0.202308
LSSDNIFSLR	YDR507C	GIN4	1.21	1	0	583000	75300	0.12916
DLKPENLLLDHK	YDR507C	GIN4	4.94	1	0	683000	66600	0.097511
THETLNEYVSC+57K	YKR095W	MLP1	4.52	3	1	2070000	660000	0.318841
LVEC+57ENDLQTLTK	YKR095W	MLP1	2.3	1	1	6330000	1850000	0.292259
LNAIASFFGC+57SLEQVK	YKR095W	MLP1	1.68	2	0	841000	222000	0.263971
SFDGDVVK	YKR095W	MLP1	3	1	0	5880000	1760000	0.29932
DLESQVQDLQTR	YKR095W	MLP1	2.23	2	0	7530000	2000000	0.265604
QSAESPPKSVNNVQNPLLGLPR	YKR095W	MLP1	3.15	1	0	49300	1000	0.020284
SKINLTDAYSQIK	YKR095W	MLP1	3.44	2	0	827000	310000	0.374849
IREAEEALK	YKR095W	MLP1	3.06	0	1	645000	232000	0.35969
IEELQNAK	YKR095W	MLP1	3.49	1	1	5830000	1550000	0.265866
NLTDEKTSLEDK	YKR095W	MLP1	4.8	1	0	586000	184000	0.313993
STIMDLETK	YKR095W	MLP1	1.16	1	0	1050000	155000	0.147619
LREEFNNELQAIK	YKR095W	MLP1	1.81	2	2	4840000	1560000	0.322314
ESLANKTDPPTHLEPSFNIPASR	YKR095W	MLP1	6.54	1	0	153000	52800	0.345098
FDYLQNTILK	YKR095W	MLP1	0.32	1	1	1430000	395000	0.276224
ISILQNNNK	YKR095W	MLP1	1.53	1	1	3890000	1190000	0.305913
DYESVITSVDSK	YKR095W	MLP1	2.01	1	1	3490000	918000	0.263037
IEDLSSQNK	YKR095W	MLP1	5.51	1	0	5500000	1670000	0.303636
IQNDLDQQTIYANTAQNNYEQELQK	YKR095W	MLP1	337.57	5	3	614000	171000	0.278502
KIEENSNSPFNPLLSGEK	YKR095W	MLP1	5.09	5	0	2310000	648000	0.280519
QQGYITNDLNSR	YKR095W	MLP1	6.6	2	0	1910000	544000	0.284817
RFDYLQNTILK	YKR095W	MLP1	3.54	2	0	1360000	436000	0.320588
NLADKLESK	YKR095W	MLP1	2.85	2	0	5080000	1720000	0.338583
QQLQATSANEQNDLSNIVESMKK	YKR095W	MLP1	-3.93	0	2	1100	415000	377.273
LQATSANEQNDLSNIVESMKK	YKR095W	MLP1	-8.08	0	1	1000	55800	55.8
ESLLEQLDLSNSR	YKR095W	MLP1	1.85	1	1	3220000	988000	0.306832
LVDLLESQLNAVKEELNSIR	YKR095W	MLP1	1.31	1	0	2330000	678000	0.290987
AENDQLR	YKR095W	MLP1	5.43	13	7	3810000	944000	0.247769
IESETVNEAK	YKR095W	MLP1	3.03	1	1	4770000	1330000	0.278826
TAADKEVNNSTNGPGLNNILITLR	YKR095W	MLP1	9.22	1	0	13900	5260	0.378417
NIIQLQEK	YKR095W	MLP1	2.33	1	1	7170000	1990000	0.277545
LVDLLESQLNAVK	YKR095W	MLP1	4.57	1	0	3340000	14600000	4.37126
SVNNVQNPLLGLPR	YKR095W	MLP1	1.25	2	0	4260000	1080000	0.253521
LNQLNLLR	YKR095W	MLP1	1.31	1	1	7770000	2190000	0.281853
SQDILEK	YKR095W	MLP1	2.88	1	0	1750000	544000	0.310857
SLEKEIEEDKIR	YKR095W	MLP1	3.02	1	1	1010000	375000	0.371287
DLYETTSQSLQQTNSK	YKR095W	MLP1	4.28	4	0	248000	75400	0.304032
ELQSELDKLKQNVAPIESELTALK	YKR095W	MLP1	3.67	2	0	101000	27200	0.269307
QNVAPIESELTALK	YKR095W	MLP1	0.99	2	1	3320000	864000	0.260241
SSSDFIFLK	YKR095W	MLP1	0.29	1	0	2180000	628000	0.288073
LSKIQNDLDQQTIYANTAQNNYEQELQK	YKR095W	MLP1	3.98	1	0	8760	1000	0.114155
GLISSSSTLSTDTNDEELTSNNPAQK	YKR095W	MLP1	6.64	5	2	469000	109000	0.232409
LLSNTLDLTK	YKR095W	MLP1	1.97	1	0	7160000	2270000	0.317039
KIDELEDALSELKK	YKR095W	MLP1	3.61	2	0	1100000	358000	0.325455
NELENNNNK	YKR095W	MLP1	5.6	1	1	752000	200000	0.265957
TDPPTHLEPSFNIPASR	YKR095W	MLP1	4.89	1	1	1160000	299000	0.257759
LSQDSLTEQVNSLR	YKR095W	MLP1	2.39	3	1	6890000	1830000	0.265602
DQLENALKENEK	YKR095W	MLP1	3.35	1	1	549000	177000	0.322404
IEELQKELEELK	YKR095W	MLP1	1.93	1	0	1020000	310000	0.303922
ELQSELDKLK	YKR095W	MLP1	3.49	1	0	2610000	862000	0.330268
NLTDEKTSLEDKISLLK	YKR095W	MLP1	0.26	3	0	709000	307000	0.433004
KRFDYLQNTILK	YKR095W	MLP1	1.36	1	0	236000	103000	0.436441
QIQQQLQATSANEQNDLSNIVESMKK	YKR095W	MLP1	328.49	1	8	1000	538000	538
QGAEAEEKFNR	YKR095W	MLP1	5.23	1	0	483000	162000	0.335404
SKNEQYLSYR	YKR095W	MLP1	2.4	2	2	2960000	885000	0.298986
LSIVETELLNLKEEQK	YKR095W	MLP1	2.38	1	1	4780000	1370000	0.286611
TNNDVLK	YKR095W	MLP1	5.22	1	1	5170000	1580000	0.305609
LDESFKDFTNQIK	YKR095W	MLP1	2.25	2	2	4440000	1630000	0.367117
KLDDLTEEKK	YKR095W	MLP1	12.29	1	2	1200000	291000	0.2425
IMVTQLQTLQK	YKR095W	MLP1	0.15	1	0	1080000	294000	0.272222
ISLMDVELQDAR	YKR095W	MLP1	0.93	1	0	679000	220000	0.324006
SSSGGFNPFTSPSPNK	YKR095W	MLP1	4.41	3	2	1850000	509000	0.275135
ESNITLRNELENNNNK	YKR095W	MLP1	8.72	1	0	292000	89900	0.307877
ELEELKTSVPNEDASYSNVTIK	YKR095W	MLP1	4.05	2	0	179000	46400	0.259218
EYKDLYETTSQSLQQTNSK	YKR095W	MLP1	5.21	5	4	181000	60000	0.331492
ISILQNNNKEVEAVKSEYESK	YKR095W	MLP1	5.24	1	1	212000	52600	0.248113
DYESVITSVDSKQTDIEK	YKR095W	MLP1	4.03	1	0	137000	81100	0.591971
EREDLLEETRK	YKR095W	MLP1	4.58	1	1	695000	263000	0.378417
VAQGNNQLEAIRK	YKR095W	MLP1	6.1	2	0	834000	218000	0.261391
IEELQKELEELKTSVPNEDASYSNVTIK	YKR095W	MLP1	319.78	1	1	165000	48100	0.291515
RGEAIEEQTK	YKR095W	MLP1	8.26	1	0	94700	39100	0.412883
TSVPNEDASYSNVTIK	YKR095W	MLP1	5.71	1	1	809000	260000	0.321384
LNSKSSSGGFNPFTSPSPNK	YKR095W	MLP1	8.71	2	1	119000	30600	0.257143
QIQYLLITNSVSNDSK	YKR095W	MLP1	2.85	3	0	946000	275000	0.290698
TSLEDKISLLK	YKR095W	MLP1	0.96	1	0	939000	366000	0.389776
VTVSFDELK	YKR095W	MLP1	2.48	2	1	4570000	1480000	0.323851
INLTDAYSQIKEYKDLYETTSQSLQQTNSK	YKR095W	MLP1	294.18	2	0	193000	55800	0.289119
SKINLTDAYSQIKEYK	YKR095W	MLP1	2.1	1	0	35700	4440	0.12437
VAQGNNQLEAIR	YKR095W	MLP1	2.74	1	1	4810000	1180000	0.245322
EVEAVKSEYESK	YKR095W	MLP1	5.51	1	0	104000	31900	0.306731
NVLENSLSEANAR	YKR095W	MLP1	1.83	2	1	7420000	2020000	0.272237
STSSEAEYSKDIETLKK	YIL149C	MLP2	6.1	1	0	117000	70200	0.6
SSHVENLEEK	YIL149C	MLP2	4.86	1	1	671000	245000	0.365127
TANSSSDAFEK	YIL149C	MLP2	6.91	3	1	599000	231000	0.385643
YQDLSQQQK	YIL149C	MLP2	5.53	2	2	751000	336000	0.447403
LTNEISDLK	YIL149C	MLP2	-4.35	1	0	990000	451000	0.455556
TINDLQR	YIL149C	MLP2	6.28	1	0	1660000	714000	0.43012
YDTSVQEK	YIL149C	MLP2	1029.69	1	0	1870000	676000	0.361497
LTNEISDLKGK	YIL149C	MLP2	3.69	1	0	910000	423000	0.464835
SLLTELSNK	YIL149C	MLP2	11.73	1	1	1910000	829000	0.434031
LLASTEENK	YIL149C	MLP2	3.68	1	0	519000	212000	0.408478
SSLYSAQDLLDKHER	YIL149C	MLP2	1.53	1	0	813000	381000	0.468635
ASTELSQSR	YIL149C	MLP2	5.36	0	1	1120000	444000	0.396429
TLNIQPEVAVK	YIL149C	MLP2	5.61	1	0	1910000	849000	0.444503
LVSLFSNLR	YIL149C	MLP2	1.42	0	1	1190000	562000	0.472269
GNSERPSAVAGFINQK	YIL149C	MLP2	4.06	2	0	564000	258000	0.457447
ELISNIEQTESLR	YIL149C	MLP2	629.43	1	0	31100	1000	0.0321543
TPELISFK	YIL149C	MLP2	1.18	1	1	2420000	1050000	0.433884
QQAALTNELNELK	YIL149C	MLP2	2.58	1	0	733000	300000	0.409277
KLQETLNK	YIL149C	MLP2	4.34	0	1	626000	293000	0.468051
ENNIVDSSAAGNK	YIL149C	MLP2	4.32	1	1	342000	110000	0.321637
EQVSINSNK	YIL149C	MLP2	4.12	1	1	746000	314000	0.420912
DLSELVIR	YIL149C	MLP2	0.42	1	0	2060000	944000	0.458252
ILADKLENYEGKQDK	YIL149C	MLP2	6.23	1	1	307000	159000	0.517915
LLLLNTSAIQETASPLSQDELISLRK	YIL149C	MLP2	0.91	1	0	674000	297000	0.440653
AIPTFSFGKPFFSSNTSSLQSFQNPFTASQSNINTNAPLR	YIL149C	MLP2	238.85	1	0	8540	1000	0.117096
FLDQNSDASTLEPTLR	YIL149C	MLP2	1	1	0	116000	1570000	13.5345
KTLTEEVTK	YIL149C	MLP2	2.48	1	0	307000	119000	0.387622
QLLDESSEQK	YIL149C	MLP2	3.48	1	0	546000	128000	0.234432
DQGNDSLNDDLNKENK	YIL149C	MLP2	8.71	0	1	200000	71300	0.3565
DAIIELENINAK	YIL149C	MLP2	2.16	1	1	1680000	784000	0.466667
LVEFSNVNELQEK	YIL149C	MLP2	0.58	2	0	1320000	505000	0.382576
LSSAENANADLENKFNR	YIL149C	MLP2	3.69	2	2	622000	270000	0.434084
SEEEVTKLNVLVDEIK	YIL149C	MLP2	0.6	1	0	545000	235000	0.431193
IKEAEENLK	YIL149C	MLP2	4	1	0	267000	270000	1.01124
SNAISLQLK	YIL149C	MLP2	1.23	1	1	1780000	650000	0.365169
EAEENLK	YIL149C	MLP2	5.16	1	0	278000	84700	0.304676
DFEQC+57C+57K	YIL149C	MLP2	6.89	1	0	778000	317000	0.407455
LSSEIENLDKELRK	YIL149C	MLP2	3.88	1	0	367000	173000	0.47139
AAINFSNVTDLTNNSTDGAK	YIL149C	MLP2	6.28	3	2	407000	175000	0.429975
TTLEDFENFK	YIL149C	MLP2	2.41	1	0	1120000	416000	0.371429
STELLETVSLTK	YIL149C	MLP2	2.35	1	0	60400	1000	0.0165563
EYQC+57SAVIIDEFKDITK	YIL149C	MLP2	3.54	1	0	279000	92800	0.332616
DAADC+57QAELTK	YIL149C	MLP2	3.76	1	1	1110000	519000	0.467568
NTPDASKPSFSF	YLR335W	NUP2	13.01	1	0	69900	67500	0.965665
NILEAPVK	YLR335W	NUP2	-0.45	1	0	907000	869000	0.958104
FSGTVSSDVFK	YLR335W	NUP2	-1.53	1	0	923000	856000	0.927411
SSFTFGSTTIEK	YLR335W	NUP2	1.29	0	1	694000	644000	0.927954
DSDKPSLPSAVDGENDKK	YLR335W	NUP2	9.87	1	0	26300	29600	1.12548
NETSKPVFSFGAATPSAK	YLR335W	NUP2	570.93	1	1	443000	457000	1.0316
VDDLVLGKPLADLRPLFTR	YLR335W	NUP2	1.63	1	0	397000	444000	1.11839
NTPDASKPSFSFGVPNSSK	YLR335W	NUP2	7.1	3	2	264000	266000	1.00758
AEASFTFGTK	YLR335W	NUP2	1.42	1	0	797000	723000	0.907152
ADGTGEAQVDNSPTTESNSR	YLR335W	NUP2	10.6	3	3	107000	101000	0.943925
SSDSNDSNPSFSFSIPSK	YLR335W	NUP2	7.41	5	6	1160000	1070000	0.922414
APTVAADGK	YLR335W	NUP2	4.46	1	1	374000	413000	1.10428
FSLPFEQK	YLR335W	NUP2	1.3	2	1	869000	1220000	1.40391
TNVDNNSKAEASFTFGTK	YLR335W	NUP2	519.5	0	1	63500	70900	1.11654
QASSFSFLNR	YLR335W	NUP2	0.94	1	1	888000	823000	0.926802
TTANLPANSSTSPAPSIPSTGFK	YLR335W	NUP2	6.83	7	4	196000	183000	0.933673
TETNAKPFSFSSATSTTEQTK	YLR335W	NUP2	5.56	1	0	12000	17400	1.45
EATKPAFSFGINTNTTK	YLR335W	NUP2	551.9	2	2	257000	292000	1.13619
FTIDAKPPISDSVFSFGPK	YLR335W	NUP2	1.69	0	1	1180000	1240000	1.05085
SVVVSAVGEAR	YAR002W	NUP60	3.32	1	1	415000	519000	1.2506
KIPDTYTANTSAQSIASAK	YAR002W	NUP60	3.17	1	2	99800	158000	1.58317
ESGSTPISISNAPTFNPK	YAR002W	NUP60	2.96	1	1	178000	207000	1.16292
SNVVVAETSPEKK	YAR002W	NUP60	5.69	1	1	113000	172000	1.52212
TELTKGDSTPVQPDLSVTPQK	YAR002W	NUP60	5.75	2	2	75700	105000	1.38705
DGGDKPPSSAFNFSFNTSR	YAR002W	NUP60	5.41	1	1	151000	212000	1.40397
NVEPTENAYKSENAPSASSK	YAR002W	NUP60	10.37	1	1	90200	116000	1.28603
EC+57GSILTTQQSVPR	YPR010C	RPA135	3.47	0	1	145000	392000	2.70345
LLNSSDYTQASVC+57R	YPR010C	RPA135	2.46	0	1	105000	385000	3.66667
VNENIGSK	YPR010C	RPA135	13	1	1	328000	876000	2.67073
RTPQIGDK	YPR010C	RPA135	4.71	0	1	522000	23600	0.0452107
SVRPDQTSQTNVLHYLNDGQVTFR	YPR010C	RPA135	4.43	2	5	81700	254000	3.10894
GSFFAQLK	YPR010C	RPA135	1.65	0	1	227000	704000	3.10132
TPGLPIDLEIGYVPPSTR	YPR010C	RPA135	4.91	0	1	272000	501000	1.84191
VIFDGKPLNSEDEISNSGYLGNK	YPR010C	RPA135	1.99	1	1	130000	401000	3.08462
TYHSSEPAYIEEVNLIGDESNKFQELQTVSIK	YPR010C	RPA135	6.62	0	1	16900	26400	1.56213
IPSILYSLGVAPASHTFAAGPSLC+57C+57VQIDGK	YPR010C	RPA135	317.72	1	0	11800	1000	0.0847458
EQYQQYIYGC+57IRPEDGHTTR	YOR341W	RPA190	409.62	1	1	104000	112000	1.07692
LQTDVANSSSNSK	YOR341W	RPA190	6.36	2	2	200000	195000	0.975
YAISVSFR	YOR341W	RPA190	0.64	1	0	714000	675000	0.945378
ALANQLLTPSSNVSTHTLNK	YOR341W	RPA190	3.17	1	0	132000	130000	0.984848
SGILDAVTSSKVNAITSQVVSK	YOR341W	RPA190	2.36	1	1	66800	51100	0.76497
DLNDDLSK	YOR341W	RPA190	4.74	0	1	825000	837000	1.01455
VNAITSQVVSK	YOR341W	RPA190	1.91	0	1	1040000	1090000	1.04808
SGILDAVTSSK	YOR341W	RPA190	1.75	0	1	827000	910000	1.10036
YLGSVSENFQDKLESFLDKNSK	YOR341W	RPA190	3.14	1	0	167000	172000	1.02994
YNPSALIEHLDVESALK	YOR341W	RPA190	6.08	0	1	649000	526000	0.810478
TTGPDIGVAVPR	YOR341W	RPA190	804.77	1	1	1390000	1060000	0.76259
IFETALNEK	YOR341W	RPA190	1.13	1	0	1070000	1120000	1.04673
NLC+57STC+57GLDEK	YOR341W	RPA190	3.39	1	0	306000	238000	0.777778
NTIVNEINNVFSR	YOR341W	RPA190	2.37	1	1	901000	771000	0.855716
VIVTETTGTSNTAGGNAAR	YOR341W	RPA190	5.99	1	1	118000	113000	0.957627
GSFTATVNDER	YOR341W	RPA190	4.26	1	1	774000	711000	0.918605
AEALNLANTDSQYLTPTSGSPVR	YOR341W	RPA190	3.7	2	1	166000	144000	0.86747
TYGVEAAR	YOR341W	RPA190	5.81	0	1	713000	823000	1.15428
GSLENEVLFK	YOR341W	RPA190	-1.05	0	1	425000	458000	1.07765
VLLSEVIDKVIVTETTGTSNTAGGNAAR	YOR341W	RPA190	357	1	1	257000	293000	1.14008
DISSTLLNELK	YOR341W	RPA190	1.53	1	1	224000	236000	1.05357
TGSTYILSTEVK	YOR341W	RPA190	-1.91	0	1	671000	670000	0.99851
SVISPDPNIETNEIGVPPVFAVK	YOR341W	RPA190	3.14	2	0	204000	195000	0.955882
AVLDNEREQLDSPSAR	YOR341W	RPA190	3.27	1	0	233000	212000	0.909871
LTYPEPVTAYNIAELR	YOR341W	RPA190	0.54	1	1	580000	508000	0.875862
LGEEVHENSQNQLLSK	YOR341W	RPA190	4.05	1	1	637000	581000	0.912088
ILDADPLSK	YOR340C	RPA43	2.78	1	1	455000	510000	1.12088
IVFDDEVSIENK	YOR340C	RPA43	3.34	1	1	452000	648000	1.43363
VGGVVLGYEGLK	YOR340C	RPA43	0.17	1	1	2810000	2970000	1.05694
SQAESLPIVSNKK	YOR340C	RPA43	-13.33	1	1	536000	519000	0.968284
QVTNPIDEKNGTSNC+57IVR	YOR340C	RPA43	481.11	0	1	1000	18800	18.8
ASSLVSLSSSSATPSTSR	YBR049C	REB1	4.29	3	0	856000	182000	0.212617
LVSLSSSSATPSTSR	YBR049C	REB1	3.98	3	1	2830000	586000	0.207067
VSLSSSSATPSTSR	YBR049C	REB1	3.66	1	0	363000	89100	0.245455
FINEYEAIER	YBR049C	REB1	1.32	3	1	11800000	2410000	0.204237
ASSLVSLSSSSATPSTSRSNNSK	YBR049C	REB1	13.07	1	0	70500	11700	0.165957
NSEISQLLQSAATK	YBR049C	REB1	8.85	1	0	31400	8910	0.283758
NNNNNNSIANDSNSR	YBR049C	REB1	12.98	9	3	2330000	452000	0.193991
LSSSSATPSTSR	YBR049C	REB1	5.16	1	0	48400	20300	0.419421
SPSHDNEAGSVDNSEISQLLQSAATK	YBR049C	REB1	6.88	10	4	3280000	674000	0.205488
SHDNEAGSVDNSEISQLLQSAATK	YBR049C	REB1	3.88	1	0	15700	1000	0.0636943
ELVDYFSSNISMK	YBR049C	REB1	2.28	1	0	625000	104000	0.1664
SINEISK	YBR049C	REB1	4.42	1	0	10900000	2390000	0.219266
DNFWNNIYK	YBR049C	REB1	2.72	1	0	452000	83200	0.184071
WSVEEEELLKK	YBR049C	REB1	2.77	0	1	3430000	567000	0.165306
YVGVGLDHQNHDPQLHTK	YBR049C	REB1	12.47	3	0	206000	39100	0.189806
AFDKAEDAALER	YBR049C	REB1	3.44	2	2	8840000	1880000	0.21267
NANQESVEEAVLK	YBR049C	REB1	1.82	1	0	1380000	270000	0.195652
VISQDTQPHQQK	YBR049C	REB1	8.22	1	0	338000	61700	0.182544
NHNDDTDDLSNSTK	YBR049C	REB1	9.7	2	0	136000	918000	6.75
STGLHPFEVAQLGSLAC+57DTADEAK	YJL140W	RPB4	1.11	2	2	2940000	635000	0.215986
NTMQYLTNFSR	YJL140W	RPB4	3.34	1	0	1320000	280000	0.212121
EEENAATLQLGQEFQLK	YJL140W	RPB4	4.05	1	0	3910	3540	0.905371
FRDQETVGAVIQLLK	YJL140W	RPB4	3.78	3	1	7000000	1670000	0.238571
EKELESIDVLLEQTTGGNNKDLK	YJL140W	RPB4	5.4	2	0	23500	10500	0.446809
EKELESIDVLLEQTTGGNNK	YJL140W	RPB4	3.88	2	1	199000	48800	0.245226
KVEEEENAATLQLGQEFQLK	YJL140W	RPB4	3.77	1	1	749000	193000	0.257677
ISDDELER	YJL140W	RPB4	3.27	2	1	4230000	1100000	0.260047
ILKELSNLETLY	YJL140W	RPB4	2.02	1	0	859000	205000	0.23865
QINHQGEEEELIALNLSEAR	YJL140W	RPB4	3.09	1	0	1170000	603000	0.515385
EITETIAEAK	YDL140C	RPO21	2.96	1	1	3380000	2560000	0.757396
EVQFGLFSPEEVR	YDL140C	RPO21	-0.45	1	1	3200000	486000	0.151875
TVISGDPNLELDQVGVPK	YDL140C	RPO21	3.29	1	1	6880000	1070000	0.155523
GKNEIIQNAQR	YDL140C	RPO21	4.03	2	2	2080000	405000	0.194712
GFVENSYLR	YDL140C	RPO21	0.92	1	1	6340000	1120000	0.176656
VLSTEEILNIFK	YDL140C	RPO21	1.42	1	1	3110000	546000	0.175563
RVLQEYR	YDL140C	RPO21	4.98	0	1	1200000	221000	0.184167
EVYNVIASDGSYVNYR	YDL140C	RPO21	2.65	1	0	2770000	464000	0.167509
TPSLTVYLEPGHAADQEQAK	YDL140C	RPO21	-472.34	3	2	2300000	370000	0.16087
EGLIDTAVK	YDL140C	RPO21	1.27	1	0	5020000	1310000	0.260956
SAIEHTTLK	YDL140C	RPO21	3.3	2	0	4990000	911000	0.182565
FDEGTTLLSPK	YDL140C	RPO21	1.57	1	0	4870000	739000	0.151745
DAVTLFC+57C+57LLR	YDL140C	RPO21	0.8	1	0	884000	166000	0.187783
SVTIASEIYYDPDPR	YDL140C	RPO21	2.32	2	0	583000	66200	0.113551
ESFEDNVVR	YDL140C	RPO21	1.55	1	0	4310000	839000	0.194664
VGQQYSSAPLR	YDL140C	RPO21	3.9	2	1	6970000	1020000	0.146341
YRVDLLNTDHTLDPSLLESGSEILGDLK	YDL140C	RPO21	3.02	2	0	392000	89500	0.228316
KVTSGVPR	YDL140C	RPO21	4.03	1	0	1410000	309000	0.219149
TVGSSNGGLIHVVTR	YDL140C	RPO21	1.87	1	1	2550000	363000	0.142353
LAEVNLK	YDL140C	RPO21	2.54	1	0	4650000	944000	0.203011
IAFGFVDR	YDL140C	RPO21	2.16	1	0	1670000	329000	0.197006
TAETGYIQR	YDL140C	RPO21	1.44	2	1	8390000	1430000	0.170441
EAQANLLTAK	YDL140C	RPO21	2.74	2	1	8760000	1500000	0.171233
KTVGSSNGGLIHVVTR	YDL140C	RPO21	608.57	1	0	8020	1000	0.124688
QILSVAIPNGIHLQR	YDL140C	RPO21	2.59	1	0	2880000	431000	0.149653
QSLDTIGGSDAAFEKR	YDL140C	RPO21	2.53	2	1	2470000	421000	0.170445
TLTYPEVVTPYNIDR	YDL140C	RPO21	2.75	2	1	4070000	728000	0.17887
QSLDTIGGSDAAFEK	YDL140C	RPO21	2.14	1	0	884000	120000	0.135747
DRATGDADEPELR	YDL140C	RPO21	4.22	1	0	211000	47500	0.225118
DLQENLLVLR	YDL140C	RPO21	1.48	1	0	7590000	1200000	0.158103
VDLLNTDHTLDPSLLESGSEILGDLK	YDL140C	RPO21	2.25	1	0	572000	88700	0.15507
RVDFSAR	YDL140C	RPO21	1172.72	0	1	3790000	597000	0.15752
ATGDADEPELR	YDL140C	RPO21	2.81	2	1	2310000	384000	0.166234
GGC+57GNTQPTIRK	YDL140C	RPO21	7.28	1	0	381000	62600	0.164304
AELSQLC+57AVPLQIVSPQSNKPC+57MGIVQDTLC+57GIR	YDL140C	RPO21	-264.76	0	2	1000	249000	249
GGC+57GNTQPTIR	YDL140C	RPO21	4.39	4	1	2220000	438000	0.197297
GSFINIAQMSAC+57VGQQSVEGK	YDL140C	RPO21	3.21	1	0	76600	26100	0.340731
TIVTGGNGPEDFQQHEQIR	YPR187W	RPO26	3.67	3	3	810000	273000	0.337037
TIVTGGNGPEDFQQHEQIRR	YPR187W	RPO26	5.91	1	0	82800	34100	0.411836
LYFLQC+57NIPK	YCR042C	TAF2	-6.94	1	0	150000	29200	0.194667
ISLEDANALSNYTPITPSIK	YCR042C	TAF2	1.35	1	0	354000	61600	0.174011
NSEAIVEQDFEKPPIGSTFTGSSR	YCR042C	TAF2	3.81	1	0	50100	11300	0.225549
QVQDEELGHEK	YCR042C	TAF2	4.34	1	0	310000	111000	0.358065
FSLTEFNR	YCR042C	TAF2	0.99	1	0	702000	136000	0.193732
VVGEEGFFK	YCR042C	TAF2	1.68	1	0	1850000	408000	0.220541
YYEDVVVNGGVK	YCR042C	TAF2	731.06	1	0	1000	10700	10.7
IDIQYNTK	YCR042C	TAF2	2.01	1	0	1330000	254000	0.190977
SNNFENPK	YCR042C	TAF2	3.89	1	0	359000	67500	0.188022
VALNEYK	YCR042C	TAF2	0.6	1	0	1200000	3970000	3.30833
ESQNVPALPHIAGYK	YPL011C	TAF3	4.18	1	0	314000	48900	0.155732
DEDALTEIQENPFVTSK	YPL011C	TAF3	2.07	1	0	202000	1000	0.0049505
TTNNDFYFALLR	YPL011C	TAF3	2.51	1	0	327000	66000	0.201835
QLNQQTAGDNYSGANNR	YBR198C	TAF5	9.18	3	2	253000	61800	0.244269
SNGPFSASDLNR	YBR198C	TAF5	1.58	1	0	527000	147000	0.278937
TAKPISNPTNLSSK	YBR198C	TAF5	6.37	2	1	396000	95600	0.241414
QLNQQTAGDNYSGANNRTLLQEYK	YBR198C	TAF5	7.7	1	0	21500	3960	0.184186
TVIPTSDLVASFYTK	YBR198C	TAF5	2.56	1	0	749000	203000	0.271028
LFLGHTAPVISIAVC+57PDGR	YBR198C	TAF5	4.79	1	0	624000	173000	0.277244
SQQQQQNTITATNNPR	YDR145W	TAF12	11.8	5	1	140000	24700	0.176429
LFNNYQNSK	YDR145W	TAF12	1.95	1	0	505000	486000	0.962376
QQQNTITATNNPR	YDR145W	TAF12	11.3	1	0	61600	11400	0.185065
NNGNNVASLNTK	YDR145W	TAF12	5.94	1	0	45100	8520	0.188914
QTEPAIPISENISTK	YDR145W	TAF12	5.77	1	0	232000	43700	0.188362
NNGNNVASLNTKK	YDR145W	TAF12	721.86	1	0	1000	11300	11.3
C+57SLKDGVVTINRNDYTFQK	YOR194C	TOA1	4.56	1	0	142000	12300	0.0866197
C+57SLKDGVVTINR	YOR194C	TOA1	8.97	0	1	3530000	548000	0.155241
NDYTFQK	YOR194C	TOA1	2.62	2	1	16200000	2230000	0.137654
TSGNTNADVTSQPK	YOR194C	TOA1	7.67	3	0	734000	95300	0.129837
DGVVTINRNDYTFQK	YOR194C	TOA1	4.85	1	0	311000	49600	0.159486
DGVVTINR	YOR194C	TOA1	1.49	1	0	7300000	1000000	0.136986
TVEATNNSGATLNTNTSGNTNADVTSQPK	YOR194C	TOA1	11.51	1	0	148000	5790	0.0391216
TNTSGNTNADVTSQPK	YOR194C	TOA1	7.15	2	0	431000	49500	0.114849
LSPSPILLTSAGC+57KNGSFTLLNQLSQTNK	YGL151W	NUT1	324.25	1	1	2160	1000	0.462963
FLILNENPINK	YGL151W	NUT1	0.15	1	0	1590000	321000	0.201887
LVAVLNVSPVYDVDPR	YGL151W	NUT1	1.99	1	0	1140000	248000	0.217544
LSDTLIIDQVR	YGL151W	NUT1	2.75	1	0	380000	97200	0.255789
NGSFTLLNQLSQTNK	YGL151W	NUT1	3	1	0	281000	81200	0.288968
LNAIPLLK	YGL151W	NUT1	-10.42	1	0	911000	199000	0.218441
KQLGYGK	YGL151W	NUT1	6.55	1	0	327000	77700	0.237615
VVTNALDNIDEK	YGL151W	NUT1	5.86	1	0	2210000	559000	0.252941
VQSQSNYGIYSSDAQGDPNLEPLIAK	YGL151W	NUT1	2.79	3	0	246000	43600	0.177236
FRVQSQSNYGIYSSDAQGDPNLEPLIAK	YGL151W	NUT1	3.13	1	0	39700	1000	0.0251889
IINSENDYSR	YGL151W	NUT1	3.14	1	1	918000	184000	0.200436
TEYVSNTIAAHDNTSLKR	YBR279W	PAF1	4.84	1	0	91100	70000	0.768386
VNDIIKPLVK	YBR279W	PAF1	2.33	1	1	1080000	861000	0.797222
LNDKDGIAYYKPLR	YBR279W	PAF1	3.3	1	2	530000	640000	1.20755
LLVYPESPETNADSSQLINSLYIK	YBR279W	PAF1	2.15	2	2	460000	312000	0.678261
RVEAQLAR	YPR133C	SPN1	0.11	1	0	240000	124000	0.516667
GSSVQTLYEQAAAR	YPR133C	SPN1	4.93	1	0	701000	349000	0.49786
SLFAALNDLPVK	YPR133C	SPN1	2.72	1	0	425000	275000	0.647059
AAAPAQTTTDYK	YPR133C	SPN1	4.44	1	1	376000	230000	0.611702
ANLADTILDNNLLQSVR	YPR133C	SPN1	2.35	2	0	307000	208000	0.677524
SGEDPTSRGSSVQTLYEQAAAR	YPR133C	SPN1	7.31	1	0	22300	13400	0.600897
VVEATPEDGTASSQK	YPR133C	SPN1	2.5	2	0	166000	77600	0.46747
YAPVSNLSAVPTNAR	YPR133C	SPN1	-36.52	1	0	441000	244000	0.553288
STINAENENTK	YPR133C	SPN1	5.81	1	1	91900	52400	0.570185
LDQANLYK	YML010W	SPT5	2.49	1	1	3280000	1240000	0.378049
SDDVALEEGSYVR	YML010W	SPT5	0.83	1	0	1210000	430000	0.355372
DVNGDKATVELHSK	YML010W	SPT5	4.16	1	0	208000	67000	0.322115
LNGFTTPLEFPISTLR	YML010W	SPT5	0	2	1	1500000	684000	0.456
AESTSNIPPLDGEEK	YML010W	SPT5	3.9	2	1	507000	256000	0.504931
NEDYIDGYLYK	YML010W	SPT5	3.73	1	0	1100000	420000	0.381818
LDYGKFDEIDPTTQQR	YML010W	SPT5	4.1	1	1	2200000	879000	0.399545
LNGFTTPLEFPISTLRK	YML010W	SPT5	4.08	1	0	622000	230000	0.369775
QLDQDLNKTSEEDAQR	YML010W	SPT5	6.82	1	0	91400	39700	0.434354
IYIEAPK	YML010W	SPT5	2.02	0	1	4220000	1530000	0.362559
TFQQPIQSR	YML010W	SPT5	2.24	0	2	2880000	1240000	0.430556
SIDTTATSSEYALHDIVELSAK	YML010W	SPT5	2.29	3	1	2290000	928000	0.40524
EVTITANNLSK	YML010W	SPT5	2.35	1	1	3410000	1290000	0.378299
EGAVDLTSVSQSIK	YML010W	SPT5	2.93	1	0	2160000	1000000	0.462963
KIVENAGVFVVNPSNVEAVASK	YML010W	SPT5	1.32	1	0	33300	6070	0.182282
VSSVDANGNEIKIGDTIVEK	YML010W	SPT5	5.31	1	0	47100	24300	0.515924
AAAQDGYVPQR	YML010W	SPT5	1.52	1	2	4510000	1690000	0.374723
NIQPTVEELAR	YML010W	SPT5	2.28	1	1	2590000	1120000	0.432432
MGPSYVSAPR	YML010W	SPT5	2.91	1	0	1140000	773000	0.67807
LLIPVQELPLLLKPNKSDDVALEEGSYVR	YML010W	SPT5	1.66	1	0	356000	158000	0.44382
IGDTIVEK	YML010W	SPT5	3.28	1	1	3240000	1790000	0.552469
QLDQDLNK	YML010W	SPT5	3.16	0	1	2150000	490000	0.227907
IVENAGVFVVNPSNVEAVASKDNMLSNK	YML010W	SPT5	-9.14	0	2	243000	46300	0.190535
VSSVDANGNEIK	YML010W	SPT5	4.51	0	1	840000	302000	0.359524
NVAC+57IIQAGHDIFK	YML010W	SPT5	2.33	2	0	2280000	932000	0.408772
FC+57NGVPDIYISQK	YML010W	SPT5	2.08	1	1	1420000	532000	0.374648
DGTKPATTFQSEEDIKR	YER148W	SPT15	7.74	2	0	253000	80600	0.318577
TTALIFASGK	YER148W	SPT15	0.3	1	0	889000	1310000	1.47357
IQNIVGSC+57DVK	YER148W	SPT15	1.78	1	0	286000	58200	0.203497
AAPESEKDTSATSGIVPTLQNIVATVTLGC+57R	YER148W	SPT15	5.83	2	0	187000	117000	0.625668
IQNIVGSC+57DVKFPIR	YER148W	SPT15	5.49	1	0	517000	172000	0.332689
MLLQIGVEADAGR	YGR186W	TFG1	3.64	2	0	2030000	295000	0.14532
EETPAPTITEK	YGR186W	TFG1	5.92	1	0	781000	118000	0.151088
NGGGPTNASPFIK	YGR186W	TFG1	800.93	2	0	2490000	320000	0.128514
NGGGPTNASPFIKR	YGR186W	TFG1	698.79	2	1	1000	26700	26.7
INPVTDFHLPVR	YGR186W	TFG1	2.48	2	1	22100000	3080000	0.139367
VLDENAK	YGR186W	TFG1	4.05	8	0	4090000	664000	0.162347
LEDAGPAEDPTK	YGR186W	TFG1	3.46	2	0	7860000	1300000	0.165394
LEDAGPAEDPTKVGMVK	YGR186W	TFG1	-15.1	0	2	1000	2260000	2260
DGSQTPTVDSVTK	YGR186W	TFG1	3.67	2	1	2920000	415000	0.142123
AVDSSNNASNTVPSPIK	YGR186W	TFG1	5.41	2	0	317000	45700	0.144164
KDDPEYAEER	YGR186W	TFG1	2.4	1	0	127000	7610	0.0599213
AVDSSNNASNTVPSPIKQEEGLNSTVAER	YGR186W	TFG1	11.14	6	2	3350000	643000	0.19194
SGTVSLNNTVKDGSQTPTVDSVTK	YGR186W	TFG1	11.57	3	0	328000	50600	0.154268
NKYATLTIDEAEKR	YGR186W	TFG1	3.27	1	0	150000	37900	0.252667
EETPAPTITEKDIIEAIGDGK	YGR186W	TFG1	3.86	1	0	362000	182000	0.502762
DIIEAIGDGKVNIKEFGK	YGR186W	TFG1	3.23	1	0	175000	29400	0.168
NLQFQLTR	YGR186W	TFG1	1.96	1	1	20900000	2930000	0.140191
KINPVTDFHLPVR	YGR186W	TFG1	3.58	2	0	943000	93300	0.0989396
NPPGSRNGGGPTNASPFIK	YGR186W	TFG1	528.93	2	0	36000	1000	0.0277778
KYPGAENK	YGR186W	TFG1	-32.95	1	0	22300	1000	0.044843
YATLTIDEAEKR	YGR186W	TFG1	3.33	2	1	13200000	2500000	0.189394
SGTVSLNNTVK	YGR186W	TFG1	4.19	3	1	7490000	1210000	0.161549
DIIEAIGDGK	YGR186W	TFG1	2.13	1	0	1060000	210000	0.198113
EETPAPTITEKDIIEAIGDGKVNIK	YGR186W	TFG1	380.37	1	0	74600	10900	0.146113
HLDNIGTTTTR	YGR186W	TFG1	3.98	2	2	7470000	1220000	0.16332
VKDEDPNEYNEFPLR	YGR186W	TFG1	3.43	3	1	4480000	635000	0.141741
TDITPVQNDVDVNGNNVNDDVSSNLK	YLR399C	BDF1	4.05	1	0	17100	1000	0.0584795
HALLAIK	YLR399C	BDF1	3.26	1	0	3370000	524000	0.15549
ALSQEEQSR	YLR399C	BDF1	1.62	2	0	2890000	442000	0.152941
DARPFLQPVDPVKLDIPFYFNYIK	YLR399C	BDF1	2.1	1	0	635000	61300	0.0965354
QYESSSGASNGLDGTSGVTR	YLR399C	BDF1	6.59	4	1	163000	28200	0.173006
NIQASFEK	YLR399C	BDF1	1.6	1	1	2970000	351000	0.118182
SKDIYPYESK	YLR399C	BDF1	2.44	1	0	623000	397000	0.637239
YFLTYADNYAIGYFKK	YGR252W	GCN5	1.57	1	0	215000	64400	0.299535
FEFDGVEYTFK	YGR252W	GCN5	1.23	2	1	2980000	423000	0.141946
DLNNIKPIDPMTIPGLK	YGR252W	GCN5	1.86	1	0	510000	193000	0.378431
MEDFIYDAR	YGR252W	GCN5	1.29	1	0	1040000	160000	0.153846
YFLTYADNYAIGYFK	YGR252W	GCN5	1.95	1	0	299000	44300	0.148161
VKLENNVEEIQPEQAETNK	YGR252W	GCN5	4.65	1	0	22500	4040	0.179556
SHIVRPGLEQFK	YGR252W	GCN5	2.62	2	0	2380000	336000	0.141176
ERPSVVEENEGK	YGR252W	GCN5	4.22	1	0	224000	38600	0.172321
ILLLQEAALR	YGR252W	GCN5	0.09	1	0	301000	48500	0.16113
TPQPINHLTNQNLNPK	YGL066W	SGF73	5.41	2	1	417000	156000	0.374101
QC+57GVELPEGGYC+57AR	YGL066W	SGF73	0.38	1	0	383000	149000	0.389034
SQDTGLTPLEIQSQQQK	YGL066W	SGF73	4.63	4	3	164000	77700	0.47378
YFNPNAQLIEDPLDKPIQYR	YGL066W	SGF73	1.11	1	1	599000	269000	0.449082
SKPYDVLLADYHR	YGL066W	SGF73	3.29	1	0	906000	485000	0.53532
SFPLPLESTVLSSVR	YGL066W	SGF73	3.18	1	0	231000	122000	0.528139
TGTPQTFSSSIKK	YGL066W	SGF73	4.77	1	0	151000	61500	0.407285
VGC+57LDLDR	YGL066W	SGF73	3.03	0	1	474000	227000	0.478903
FLQEYDISNAIPDIVYEGVNTK	YBR081C	SPT7	1.66	7	1	2790000	305000	0.109319
IYHSFEYDKETMIK	YBR081C	SPT7	-15.63	0	4	18500	2510000	135.676
MEDASVDR	YBR081C	SPT7	7.04	1	0	593000	46600	0.0785835
SQLGISDYELK	YBR081C	SPT7	9.01	2	1	6580000	659000	0.100152
ALLRPTLQELSER	YBR081C	SPT7	1.18	2	0	16900000	2050000	0.121302
DTEDGLQDK	YBR081C	SPT7	2.94	1	0	358000	41900	0.117039
SFQYDSK	YBR081C	SPT7	2.86	1	0	9070000	1030000	0.113561
NYTEHSTPFLNK	YBR081C	SPT7	3.03	1	0	9640000	1020000	0.105809
KDTEDGLQDK	YBR081C	SPT7	4.52	1	0	96500	9540	0.0988601
DEAPTNDDKLTSVIPEGEK	YBR081C	SPT7	5.58	1	0	112000	14600	0.130357
KSQLGISDYELK	YBR081C	SPT7	2.82	3	0	2540000	381000	0.15
FLANKDLGLTPK	YBR081C	SPT7	1.9	1	0	1730000	216000	0.124855
EAPNYHQIIK	YBR081C	SPT7	2.14	1	0	1760000	144000	0.0818182
LGISDYELK	YBR081C	SPT7	2.7	1	0	857000	114000	0.133022
GNIALNVEK	YBR081C	SPT7	1.98	1	0	727000	69300	0.0953232
FDQLFLEYK	YBR081C	SPT7	835.95	1	1	6850000	653000	0.0953285
RFDQLFLEYK	YBR081C	SPT7	1.77	1	0	5060000	534000	0.105534
VGAENDGDSSLFLR	YBR081C	SPT7	1.55	1	0	5140000	516000	0.100389
MNQNITLIQQIR	YBR081C	SPT7	2.24	1	0	2200000	75800	0.0344545
LHHETNSLNR	YBR081C	SPT7	7.28	3	0	913000	77200	0.0845564
LVLNISISK	YBR081C	SPT7	0.71	1	0	1470000	147000	0.1
FIGNLSLK	YBR081C	SPT7	2.69	1	0	12000000	1340000	0.111667
NGKLNSDSEAFLKNPQR	YBR081C	SPT7	518.16	3	0	21100	1840	0.0872038
ADPTTTVNAK	YBR081C	SPT7	3.04	2	0	1860000	198000	0.106452
KIQPEESDSIVYKK	YBR081C	SPT7	6.36	4	0	1570000	202000	0.128662
SFPLTQEEEHHGAVSPAVDTR	YBR081C	SPT7	3.94	1	0	180000	5210	0.0289444
SMDLNTVLKK	YBR081C	SPT7	2.26	1	0	1520000	200000	0.131579
VAMANGFETAHPSAINMLTEIAGDYLSNLIK	YBR081C	SPT7	0.85	1	0	51000	16300	0.319608
SPLSAQNSR	YBR081C	SPT7	5.1	1	0	63100	6140	0.0973059
QSNLDLTVNLGIENLSLK	YBR081C	SPT7	4.06	2	0	470000	39900	0.0848936
MLQSPLSAQNSR	YBR081C	SPT7	720.13	2	0	1700000	178000	0.104706
SDDVSSQTIK	YBR081C	SPT7	5.55	1	0	971000	82700	0.0851699
LNSDSEAFLKNPQR	YBR081C	SPT7	4.87	3	1	5670000	650000	0.114638
HLLSSIQQK	YBR081C	SPT7	3.41	2	0	9910000	1060000	0.106963
IQPEESDSIVYKK	YBR081C	SPT7	2.73	1	0	380000	51700	0.136053
KIQPEESDSIVYK	YBR081C	SPT7	4.23	2	0	2610000	267000	0.102299
SNPNAFLNNHIYNYTIIDDSLDIDPVSQLPTHDYK	YBR081C	SPT7	256.11	1	0	18400	1000	0.0543478
IGQEELYEAC+57EK	YBR081C	SPT7	3.27	1	0	1600000	168000	0.105
NC+57LTYNSDPSHFLR	YBR081C	SPT7	2.84	1	0	4490000	447000	0.0995546
ISGEEESLHVFQYANRPR	YKR025W	RPC37	3.28	1	0	1470000	309000	0.210204
TLVALEKQEDYIDNLV	YKR025W	RPC37	2.74	1	0	320000	49500	0.154688
GVGVENNGQYAAFVK	YKR025W	RPC37	3.99	2	1	1760000	317000	0.180114
YIDDANVTR	YKR025W	RPC37	1.59	1	1	3690000	750000	0.203252
DSSSNGGGSAKPSL	YDL150W	RPC53	10.04	1	0	182000	24400	0.134066
IGNVVMDIGK	YDL150W	RPC53	1.34	1	0	2910000	480000	0.164948
VTGAGGQQR	YDL150W	RPC53	4.8	1	1	393000	53500	0.136132
TEPVGTGLQSYLEER	YDL150W	RPC53	1.01	3	1	9890000	1910000	0.193124
YLNNTHVISSGPLAAGNFVSEK	YDL150W	RPC53	6.25	4	1	9250000	1680000	0.181622
LADLGLEK	YDL150W	RPC53	3.03	1	1	10900000	2020000	0.185321
RIEQLFPVRPVR	YDL150W	RPC53	1.32	3	0	4530000	841000	0.185651
FMVFQLPTR	YDL150W	RPC53	1.58	1	0	1570000	344000	0.219108
IEQLFPVRPVR	YDL150W	RPC53	0.3	1	0	1150000	239000	0.207826
DSSSNGGGSAKPSLK	YDL150W	RPC53	13.07	7	2	344000	56000	0.162791
EAAAELELLNADHQHILR	YDL150W	RPC53	2.59	4	1	4880000	713000	0.146107
VKLEEESK	YDL150W	RPC53	4.19	0	1	1500000	324000	0.216
SEGSGSSLVQK	YDL150W	RPC53	3.4	8	2	4830000	921000	0.190683
HEDVETVK	YDL150W	RPC53	5.95	1	0	155000	4530	0.0292258
LADLGLEKEFQSVDGK	YDL150W	RPC53	1.31	3	1	7700000	1470000	0.190909
EFQSVDGK	YDL150W	RPC53	3.4	1	0	5390000	1000000	0.185529
LPAFERPAVK	YDL150W	RPC53	3.81	1	0	797000	200000	0.250941
GFIKSEGSGSSLVQK	YDL150W	RPC53	4	1	0	459000	89800	0.195643
SGSNAAASLPSK	YPR190C	RPC82	4.58	2	0	330000	34800	0.105455
IVKPTVSLTINLDR	YPR190C	RPC82	1.66	1	0	1720000	109000	0.0633721
IRDPLTQTGLLQDLEEAK	YPR190C	RPC82	4.51	1	0	3280000	259000	0.0789634
YLQETAISGKK	YPR190C	RPC82	3.79	1	0	1200000	103000	0.0858333
HLPAELDLR	YPR190C	RPC82	2.25	1	0	106000	7650	0.0721698
ILASSNFPFLNETKPGVYYVPYSK	YPR190C	RPC82	2.38	1	1	1730000	110000	0.0635838
TPGLTFNAIDLAR	YPR190C	RPC82	1.37	1	0	2740000	207000	0.0755474
ENELLLPSELNQLK	YPR190C	RPC82	3.11	1	0	1130000	56600	0.0500885
SGSNAAASLPSKK	YPR190C	RPC82	6.97	4	0	944000	88700	0.0939619
YLQETAISGK	YPR190C	RPC82	3.87	1	0	734000	37100	0.050545
TTLVSLTQLR	YPR190C	RPC82	2.21	1	0	1520000	111000	0.0730263
IINKPNELSQILTVDPK	YPR190C	RPC82	1.87	3	0	4270000	303000	0.0709602
GRENELLLPSELNQLK	YPR190C	RPC82	0.97	1	0	2120000	187000	0.0882075
TRVGSVTAQVYK	YPR190C	RPC82	3.05	1	0	490000	19100	0.0389796
TEDGFVIPALPAAVSK	YPR190C	RPC82	0.5	1	0	534000	13300	0.0249064
LKTEDGFVIPALPAAVSK	YPR190C	RPC82	555.48	1	0	2940000	222000	0.0755102
STLASLIR	YPR190C	RPC82	0.93	1	0	3520000	255000	0.0724432
SFQDEAELVEEKTPGLTFNAIDLAR	YPR190C	RPC82	1.32	1	0	272000	45900	0.16875
YNSVEIQEVPR	YPR190C	RPC82	2.7	1	0	3110000	164000	0.0527331
ELNVFAR	YPR190C	RPC82	1.53	1	0	3520000	224000	0.0636364
SFQDEAELVEEK	YPR190C	RPC82	2.95	1	0	1100000	96700	0.0879091
VGSVTAQVYK	YPR190C	RPC82	2.19	1	0	2560000	183000	0.0714844
LKQENSTLLK	YPR190C	RPC82	4.25	2	0	1050000	76300	0.0726667
IIVEADEKK	YOR207C	RET1	6.98	1	0	132000	49100	0.37197
QHLDSFNYFVDTDLKK	YOR207C	RET1	4.56	1	0	144000	36700	0.254861
ANQLILSDVDPEFYLK	YOR207C	RET1	2.2	1	0	223000	79000	0.35426
SVPTNSADAPNPNNVNVQTQYR	YOR207C	RET1	11.26	4	1	908000	241000	0.265419
YFDLSDKK	YAL001C	TFC3	3.44	1	0	379000	57100	0.15066
VLTIYPDELVQIVSDK	YAL001C	TFC3	2.51	1	0	636000	384000	0.603774
ISLRDVEELDLIK	YAL001C	TFC3	2.14	1	0	266000	56500	0.212406
STSVNVSDGK	YAL001C	TFC3	6.13	1	0	304000	68900	0.226645
SAEDSPSSNGGTVVK	YAL001C	TFC3	5.29	2	1	80500	21900	0.27205
TLNEDNFVALNNTVR	YAL001C	TFC3	3.72	1	0	1090000	212000	0.194495
LEQHVSTAQEPK	YAL001C	TFC3	3.87	1	0	254000	37800	0.148819
LTNAEDEISVPK	YAL001C	TFC3	3.72	1	0	1170000	338000	0.288889
NVRPLTYTSR	YAL001C	TFC3	2.81	1	0	820000	582000	0.709756
KIIFLPTVGEDAIQR	YAL001C	TFC3	2.06	1	0	426000	127000	0.298122
INHLLTSSQLIYK	YAL001C	TFC3	1.44	1	0	640000	177000	0.276562
SILIESPSTTR	YAL001C	TFC3	0.83	1	0	622000	2290000	3.68167
VVNFGGFSAR	YAL001C	TFC3	1.71	1	0	625000	139000	0.2224
FSHDGVDSNPYINIR	YAL001C	TFC3	3.4	1	0	755000	99800	0.132185
NSTNASVAGNISNPKR	YAL001C	TFC3	9.93	1	0	92700	16900	0.182309
ESTIGNSAFELLLEVAK	YAL001C	TFC3	526.19	1	0	492000	3410000	6.93089
NSTNASVAGNISNPK	YAL001C	TFC3	6.31	2	1	263000	53900	0.204943
DHLATIVEVVKR	YAL001C	TFC3	1.52	1	0	424000	92900	0.219104
IIFLPTVGEDAIQR	YAL001C	TFC3	0.06	1	0	732000	155000	0.211749
SSNDTSDISSKPLLEDSK	YGR047C	TFC4	8.14	0	1	224000	38500	0.171875
SYNIPIDIR	YGR047C	TFC4	2.47	1	0	899000	150000	0.166852
LFNEVIKK	YGR047C	TFC4	2.42	1	0	230000	19600	0.0852174
VFNANVER	YGR047C	TFC4	3.58	1	0	632000	39000	0.0617089
TPYDAER	YGR047C	TFC4	5.75	1	0	349000	36000	0.103152
LNDANLNKK	YNL039W	BDP1	4.46	3	0	2320000	246000	0.106034
TEVVLGTIDDLKR	YNL039W	BDP1	1.64	2	0	3380000	304000	0.0899408
TEVVLGTIDDLK	YNL039W	BDP1	2.3	1	0	965000	94300	0.0977202
VDENPFANLYNYGSYGR	YNL039W	BDP1	0.51	5	0	4200000	370000	0.0880952
LLNADIPESDRK	YNL039W	BDP1	1.6	2	0	8550000	770000	0.0900585
KNIGTVADFNEK	YNL039W	BDP1	5.23	2	0	571000	49000	0.0858144
SLEGFTLTGTNGHDNEIGDEGPIDASTQNPK	YNL039W	BDP1	10.2	2	1	541000	34500	0.0637708
KTEVVLGTIDDLK	YNL039W	BDP1	3	1	0	161000	1000	0.00621118
ADVIEDNVTLKPAPLQTHR	YNL039W	BDP1	3.44	4	2	8900000	718000	0.0806742
EADENENYVISK	YNL039W	BDP1	4.46	4	1	4710000	373000	0.0791932
LNDANLNK	YNL039W	BDP1	4.72	1	1	3640000	365000	0.100275
KTEVVLGTIDDLKR	YNL039W	BDP1	4.34	3	1	8600000	810000	0.094186
DKLLNADIPESDRK	YNL039W	BDP1	4.02	2	1	2420000	221000	0.0913223
EKVDENPFANLYNYGSYGR	YNL039W	BDP1	6.66	4	1	2340000	200000	0.0854701
NEFSSETSTSR	YNL039W	BDP1	4.34	2	0	313000	27100	0.0865815
LGSITENDMNLK	YNL039W	BDP1	1.65	1	0	2020000	105000	0.0519802
NASIENEYKEK	YNL039W	BDP1	3.77	3	0	613000	48300	0.0787928
EEDQTAQR	YNL039W	BDP1	8.59	1	0	173000	20200	0.116763
NASIENEYKEKVDENPFANLYNYGSYGR	YNL039W	BDP1	311.72	1	0	84300	5530	0.0655991
PSFKPSFLDSSSNSNGTAR	YNL039W	BDP1	4.85	1	0	94000	4810	0.0511702
RLSTISNKLPK	YNL039W	BDP1	5.24	1	0	53900	7520	0.139518
AHTAIQLK	YNL039W	BDP1	2.38	1	0	529000	74700	0.14121
SKLPPNFDEYC+57C+57EIKK	YNL039W	BDP1	4.23	2	0	263000	7350	0.0279468
TPQLFIPESK	YNL039W	BDP1	1.38	2	1	18200000	1600000	0.0879121
RLSTISNK	YNL039W	BDP1	4.48	1	1	2570000	217000	0.0844358
GSGGIMTNDLK	YNL039W	BDP1	2.65	1	0	2300000	135000	0.0586957
DNESRPSFKPSFLDSSSNSNGTAR	YNL039W	BDP1	11.72	12	1	4330000	408000	0.0942263
NASIENEYK	YNL039W	BDP1	1.87	1	0	2280000	229000	0.100439
SSSPGSSLGQK	YDR362C	TFC6	5.46	0	1	61400	17700	0.288274
KSVVAEVPYDSLASPVSENSGSK	YDR362C	TFC6	5.48	1	0	69900	18900	0.270386
SAILQYSGLETDAPLFR	YOR110W	TFC7	2.66	1	0	573000	75000	0.13089
TAGLLSPTEENETTNAGQSK	YOR110W	TFC7	5.81	2	0	62200	6720	0.108039
GSSTANDPNIQIQEEDVGLPDSTNTSR	YOR110W	TFC7	9.69	1	0	205000	9420	0.0459512
SGSC+57SLDKYEILKK	YOR110W	TFC7	6.87	1	0	157000	23700	0.150955
LKQEADIATGNTSVK	YGR246C	BRF1	4.76	2	0	1220000	123000	0.10082
KINYDAIDGLFR	YGR246C	BRF1	2.94	2	0	1970000	157000	0.0796954
LKQEADIATGNTSVKK	YGR246C	BRF1	8.38	4	0	226000	28300	0.125221
ATNGIDGENIYHEGSENETR	YGR246C	BRF1	8.7	1	0	75000	7810	0.104133
AAEESGDFTTADSVK	YGR246C	BRF1	4.38	1	1	1430000	133000	0.093007
THTEIVAVSHVAEETLQQR	YGR246C	BRF1	4.23	1	0	90600	6850	0.0756071
SGLHAALK	YGR246C	BRF1	3.64	1	0	887000	43600	0.0491545
FRENDVEDGEARPPSFVK	YGR246C	BRF1	4.2	1	0	325000	19600	0.0603077
TVDAAAAIGLMSDLQDK	YGR246C	BRF1	1.69	1	0	425000	404000	0.950588
NLHLLPTTDTYLSK	YGR246C	BRF1	1.18	1	0	458000	29400	0.0641921
NC+57HGTEFER	YGR246C	BRF1	5.04	1	0	553000	58800	0.106329
QQQQQQSHQQPPFK	YOR113W	AZF1	9.83	1	0	26000	1740	0.0669231
FNPEDFDFQFK	YOR113W	AZF1	0.84	1	0	457000	46700	0.102188
QQQQQQQQQSHQQPPFK	YOR113W	AZF1	11.92	1	0	59000	6440	0.109153
TPSFSTGLTGSSSQYQFLPR	YOR113W	AZF1	1.48	1	0	145000	11900	0.082069
YSTDASINSFLNISDNVPVTSTGGPSSGGAYSNLPR	YOR113W	AZF1	13.9	2	0	140000	15200	0.108571
GFSIVNNLFPQQQQLQNQHR	YOR113W	AZF1	5.25	1	0	113000	22400	0.19823
TILNDEKFDFLR	YER159C	BUR6	0.33	1	0	1980000	381000	0.192424
ITAEILKK	YER159C	BUR6	1.75	1	0	940000	254000	0.270213
VSQATPVIAGR	YER159C	BUR6	1.09	1	0	2180000	466000	0.213761
LKETDEANIEK	YJR060W	CBF1	5.5	2	0	1190000	213000	0.178992
QRDQGLLSQESNDGNIDSALLSEGATLK	YJR060W	CBF1	335.94	1	0	23500	5880	0.250213
DQGLLSQESNDGNIDSALLSEGATLK	YJR060W	CBF1	382.66	2	0	166000	24100	0.145181
ENINTAINVLSDLLPVR	YJR060W	CBF1	1.7	1	0	1730000	507000	0.293064
GYNEEQNYSEAR	YJR060W	CBF1	4.66	1	0	172000	41300	0.240116
LLSEQNASQLASANEK	YJR060W	CBF1	2.76	1	0	285000	74700	0.262105
NSVNIGALC+57EDVPNTAGPHIARPVTINNLIPPSLPR	YOR028C	CIN5	0.73	6	0	498000	38900	0.0781124
NSVNIGALC+57EDVPNTAGPHIARPVTINN	YOR028C	CIN5	4.75	1	0	42400	1000	0.0235849
NSVNIGALC+57EDVPNTAGPHIAR	YOR028C	CIN5	4.64	1	0	294000	79400	0.270068
EENKADLHTISVVASNVTLPQIQLPK	YOR028C	CIN5	5.65	3	0	322000	20600	0.0639752
VSVSLSEQVFNEGER	YOR028C	CIN5	3.09	2	0	2110000	167000	0.0791469
YNNDGQLIGK	YOR028C	CIN5	3.03	1	0	6900000	947000	0.137246
ADLHTISVVASNVTLPQIQLPK	YOR028C	CIN5	4.13	2	0	1800000	123000	0.0683333
NSATTNLPSEER	YOR028C	CIN5	3.94	1	0	930000	73500	0.0790323
VSVSLSEQVFNEGERYNNDGQLIGK	YOR028C	CIN5	4.67	1	0	635000	42200	0.0664567
IATLEEPGYESR	YOR028C	CIN5	1.32	3	0	8660000	967000	0.111663
TGSLTDLSGRR	YOR028C	CIN5	5.41	2	0	4000000	255000	0.06375
PVTINNLIPPSLPR	YOR028C	CIN5	2.48	2	0	990000	62500	0.0631313
KNSATTNLPSEER	YOR028C	CIN5	-1.93	2	0	196000	12200	0.0622449
TPNSGTC+57EVTYIGHKDFVLSVATTQNDEYILSGSK	YCR084C	TUP1	265.91	1	0	8900	1440	0.161798
FSNDGEYLATGC+57NK	YCR084C	TUP1	3.04	7	4	5750000	809000	0.140696
NSVISVAVANGSPLGPEYNVFATGSGDC+57K	YCR084C	TUP1	3.47	11	1	1350000	173000	0.128148
DVENLNTSSSPSSDLYIRSVC+57FSPDGK	YCR084C	TUP1	6.22	2	0	38300	1000	0.0261097
FSNDGEYLATGC+57NKTTQVYR	YCR084C	TUP1	5.12	2	0	536000	62800	0.117164
SDSKTPNSGTC+57EVTYIGH	YCR084C	TUP1	9.05	1	0	59300	2840	0.0478921
SVC+57FSPDGK	YCR084C	TUP1	4.21	1	0	20700000	3110000	0.150242
TPNSGTC+57EVTYIGHK	YCR084C	TUP1	10.21	5	2	6320000	926000	0.146519
SDSKTPNSGTC+57EVTYIGHK	YCR084C	TUP1	9.26	4	1	997000	129000	0.129388
TGQC+57SLTLSIEDGVTTVAVSPGDGK	YCR084C	TUP1	4.69	5	1	511000	51100	0.1
ETEPENNNTSK	YCR084C	TUP1	9.89	2	0	170000	24500	0.144118
VWDSETGFLVER	YCR084C	TUP1	0.9	1	0	1170000	168000	0.14359
EEDATPASLHQDHYLVPYNQR	YCR084C	TUP1	3.06	3	1	2960000	357000	0.120608
VSDGSLVAR	YCR084C	TUP1	3.1	2	1	27500000	4290000	0.156
QTNDYYILYNPALPR	YCR084C	TUP1	1.57	4	1	10400000	1370000	0.131731
SLDHTSVVC+57C+57VK	YCR084C	TUP1	3.77	4	2	10200000	1480000	0.145098
IASLTVQQQR	YCR084C	TUP1	3.15	1	0	1690000	247000	0.146154
SGNPLLMLQGHR	YCR084C	TUP1	0.38	1	0	4350000	684000	0.157241
NTVYELELTHR	YCR084C	TUP1	1.53	2	1	13600000	1790000	0.131618
DHQIASLTVQQQR	YCR084C	TUP1	10.03	7	3	8790000	1220000	0.138794
MNQQLAEMQQIR	YCR084C	TUP1	2.55	1	0	1020000	140000	0.137255
TLSIEDGVTTVAVSPGDGK	YCR084C	TUP1	4.39	1	0	110000	16100	0.146364
LDSENESGTGHKDSVYSVVFTR	YCR084C	TUP1	5.51	6	2	1910000	286000	0.149738
LNELLDAIR	YCR084C	TUP1	4.07	1	0	17900000	2440000	0.136313
ETTTLPSVK	YCR084C	TUP1	3.45	0	1	18700000	2850000	0.152406
NTVYELELTHRK	YCR084C	TUP1	2.92	1	1	5220000	908000	0.173946
DGQSVVSGSLDR	YCR084C	TUP1	1.88	4	1	21900000	3270000	0.149315
ANHSKPIPPFLLDLDSQSVPDALKK	YCR084C	TUP1	13.06	3	0	117000	8630	0.0737607
QEFLQVSQEANTYR	YCR084C	TUP1	1.34	4	2	3830000	516000	0.134726
SIEDGVTTVAVSPGDGK	YCR084C	TUP1	2.2	1	0	88400	15000	0.169683
DVENLNTSSSPSSDLYIR	YCR084C	TUP1	5.06	8	1	10100000	1430000	0.141584
DSVYSVVFTR	YCR084C	TUP1	0.68	1	1	3150000	447000	0.141905
LDSENESGTGHK	YCR084C	TUP1	9.41	1	0	122000	15900	0.130328
TASVSNTQNKLNELLDAIR	YCR084C	TUP1	6.46	1	0	53700	9530	0.177467
APESTLKETEPENNNTSK	YCR084C	TUP1	9.74	6	2	2470000	349000	0.141296
YIAAGSLDR	YCR084C	TUP1	2.15	3	1	15600000	2150000	0.137821
LVSGSGDR	YCR084C	TUP1	8.21	1	0	7750000	1130000	0.145806
DFVLSVATTQNDEYILSGSK	YCR084C	TUP1	0.46	3	0	411000	168000	0.408759
DFVLSVATTQNDEYILSGSKDR	YCR084C	TUP1	3.66	2	0	137000	24700	0.180292
DAYEEEIK	YCR084C	TUP1	2.71	1	0	3510000	422000	0.120228
FLATGAEDR	YCR084C	TUP1	3.06	2	1	27700000	4190000	0.151264
INDTGSATTATTTTATETEIKPK	YCR084C	TUP1	8.84	12	3	4470000	678000	0.151678
LQNQKDYDFK	YCR084C	TUP1	1.69	1	0	696000	105000	0.150862
EIDVELHK	YCR084C	TUP1	3.56	1	0	9230000	1520000	0.16468
SEVSNQSPAVVESNTNNTSQEEKPVK	YBR112C	CYC8	8.9	2	1	1220000	208000	0.170492
ALTSLAHLYR	YBR112C	CYC8	3.32	2	0	1580000	306000	0.193671
LDVNNVHIR	YBR112C	CYC8	11.01	2	0	659000	338000	0.512898
VSPSTKPLNTEPESSSVQPTVSSESSTTK	YBR112C	CYC8	11.66	1	0	204000	51800	0.253922
SNGAPTNASPAPPPVILQPTLQPNDQGNPLNTR	YBR112C	CYC8	9.35	4	1	138000	47500	0.344203
ANSIPSVIGAQEPPQEASPAEEATK	YBR112C	CYC8	8.4	4	1	218000	33200	0.152294
QLENPGNINK	YBR112C	CYC8	3.1	1	0	2430000	229000	0.0942387
TDYTAAYDAFQQAVNR	YBR112C	CYC8	2.02	2	0	773000	131000	0.16947
AAELYER	YBR112C	CYC8	5.75	1	0	3910000	190000	0.0485934
QPTHAIPTQAPATGITNAEPQVK	YBR112C	CYC8	8.85	3	1	202000	36300	0.179703
LVNTATSIEENAK	YBR112C	CYC8	2.44	1	1	1590000	318000	0.2
VLELDPHFEK	YBR112C	CYC8	1.78	1	1	3840000	596000	0.155208
YSLNSGANISK	YNL167C	SKO1	1.3	3	1	4400000	412000	0.0936364
SRQPSTVSTFDLEPNPFEQSFASSK	YNL167C	SKO1	6.03	4	0	203000	21800	0.107389
NNSTSTITQHSQR	YNL167C	SKO1	9.42	5	0	1210000	85400	0.0705785
SGLTPNESNIR	YNL167C	SKO1	4.21	2	0	4940000	340000	0.0688259
STPTTNTTDGTVNNSISNSNFSPNTSTK	YNL167C	SKO1	11.01	8	2	2290000	224000	0.0978166
SENAGYPSVNSRPIILDKK	YNL167C	SKO1	3.83	5	0	461000	39000	0.0845987
TGLTPGILTQSYNYPVLPSINKNTITGSK	YNL167C	SKO1	325.81	1	0	123000	9310	0.0756911
NSNVTTSNSGNGFPTNDSQMPGFLLNLSK	YNL167C	SKO1	3.12	1	0	116000	4960	0.0427586
ENENLTTQIENNDQFNNK	YNL167C	SKO1	7.57	2	0	56400	3100	0.0549645
SENAGYPSVNSRPIILDK	YNL167C	SKO1	2.24	1	0	534000	34300	0.0642322
DSPSFLPGQQRPTIISPPILTPGGSK	YNL167C	SKO1	7.09	2	0	112000	9970	0.0890179
TGLTPGILTQSYNYPVLPSINK	YNL167C	SKO1	3.28	5	1	2630000	206000	0.078327
DSPSFLPGQQRPTIISPPILTPGGSKR	YNL167C	SKO1	5.26	1	0	121000	3570	0.0295041
ISNNVTLDENEEQER	YNL167C	SKO1	3.91	1	0	144000	15200	0.105556
LC+57GIIPSSSSNSQFNVNVSTPSSSSPPSTSLIALLESSISR	YNL167C	SKO1	6.2	1	0	137000	10500	0.0766423
QLIC+57ETNFYR	YNL167C	SKO1	2.01	1	0	2760000	183000	0.0663043
SADIGTDKPVKPR	YPL181W	CTI6	5.34	2	2	608000	179000	0.294408
FVENQHFVEK	YPL181W	CTI6	3.44	1	0	307000	72600	0.236482
SIYKPVQEK	YPL181W	CTI6	3.75	1	0	1100000	296000	0.269091
VSAILEFISR	YPL181W	CTI6	1.76	1	0	2180000	501000	0.229817
KNPANFAC+57DVC+57GK	YNL027W	CRZ1	3.91	1	0	1030000	343000	0.33301
IESGIVNIK	YNL027W	CRZ1	-0.41	1	0	1130000	454000	0.40177
NPANFAC+57DVC+57GK	YNL027W	CRZ1	3.1	1	0	1130000	385000	0.340708
YDNDSKTSYNTINSSNFNEDNNNNNLLTSKPK	YNL027W	CRZ1	5.56	1	0	97300	23500	0.241521
SNYDGTTR	YNL027W	CRZ1	7.46	1	1	1270000	435000	0.34252
SSQTSNNSFTSR	YNL027W	CRZ1	8.13	6	3	1080000	333000	0.308333
LDSVTNNR	YNL027W	CRZ1	6.09	1	0	1160000	64000	0.0551724
IESGIVNIKNELDDTSK	YNL027W	CRZ1	2.98	1	0	527000	209000	0.396584
NTINSSNFNEDNNNNNLLTSKPK	YNL027W	CRZ1	11.45	2	1	436000	133000	0.305046
SFEDIINGR	YNL027W	CRZ1	1.81	1	0	2430000	833000	0.342798
TSNNSFTSR	YNL027W	CRZ1	8.18	1	1	285000	92800	0.325614
NDNLEKLDSVTNNR	YNL027W	CRZ1	4.96	1	0	113000	50800	0.449558
TSYNTINSSNFNEDNNNNNLLTSKPK	YNL027W	CRZ1	9.57	9	6	2080000	716000	0.344231
THTNERPFIC+57SIC+57GK	YNL027W	CRZ1	2.69	2	1	286000	96700	0.338112
KNDNLEKLDSVTNNR	YNL027W	CRZ1	9.65	3	0	67000	36900	0.550746
C+57ITPLYEEAR	YNL027W	CRZ1	0.24	1	0	2090000	754000	0.360766
SAPNDSTTAPTNASNIANTASVNK	YIL036W	CST6	10.52	13	4	2660000	374000	0.140602
AVPVSSIPQYNAK	YIL036W	CST6	5.16	2	2	500000	87400	0.1748
NFVNAPSK	YIL036W	CST6	3.39	0	1	6300000	981000	0.155714
NVSNKPVFNQAVPVSSIPQYNAK	YIL036W	CST6	6.63	4	1	1060000	168000	0.158491
ESHSNPSFTPK	YIL036W	CST6	4.95	1	0	311000	51800	0.166559
KSAPNDSTTAPTNASNIANTASVNK	YIL036W	CST6	9.89	6	1	3260000	523000	0.160429
SQQRNFVNAPSK	YIL036W	CST6	7.04	1	0	59300	8940	0.150759
VAQLQLQK	YIL036W	CST6	2.69	2	0	695000	116000	0.166906
KSAPNDSTTAPTNASNIAN	YIL036W	CST6	12.53	1	0	68300	1500	0.0219619
KVINPTKDSALGDQSVIYSK	YIL036W	CST6	5.77	3	0	220000	46500	0.211364
DPDNQSLPNSEK	YIL036W	CST6	7.14	1	0	20000	8770	0.4385
NVSNKPVFNQ	YIL036W	CST6	6.01	2	0	367000	68900	0.187738
VINPTKDSALGDQSVIYSKSQQR	YIL036W	CST6	4.73	1	0	27500	1000	0.0363636
DSALGDQSVIYSK	YIL036W	CST6	1.45	1	1	2070000	389000	0.187923
EFNEIKDENR	YIL036W	CST6	4.4	1	0	386000	86400	0.223834
NKPVFNQAVPVSSIPQYNAK	YIL036W	CST6	8.08	1	1	243000	34400	0.141564
DSALGDQSVIYSKSQQR	YIL036W	CST6	6.48	1	0	65400	8440	0.129052
VINPTKDSALGDQSVIYSK	YIL036W	CST6	2.06	1	0	791000	162000	0.204804
SLDPTDINYSTNMAGVVDQIHDYTTSNR	YIL036W	CST6	10.58	1	0	17600	3970	0.225568
KLNYYEK	YIL036W	CST6	2.5	1	0	2720000	627000	0.230515
VVKPSANSNYQQAAYLR	YIL036W	CST6	4.08	4	1	1620000	296000	0.182716
LSSHIFAFEFPLSSSNVDKK	YPL049C	DIG1	4.52	1	0	240000	73100	0.304583
TTAEDTSIAK	YPL049C	DIG1	-2.89	1	0	664000	241000	0.362952
DALLSANTK	YPL049C	DIG1	8.68	1	0	413000	206000	0.498789
TSQPQQQSPSLLQGEIR	YPL049C	DIG1	6.43	2	1	172000	57000	0.331395
STQDPIGDTEISVANAK	YPL049C	DIG1	3.95	1	1	303000	117000	0.386139
NSSVGSSANAGPTQQR	YPL049C	DIG1	9.35	1	0	89300	42500	0.475924
TTAEDTSIAKSTQDPIGDTEISVANAK	YPL049C	DIG1	7.59	1	0	14900	4340	0.291275
DGNLASSNSAHFPPVANQNVK	YPL049C	DIG1	5.3	3	1	68200	25400	0.372434
LIIEPNTLELNGLTEETPHDLPK	YHR084W	STE12	1.58	1	0	135000	63700	0.471852
DFYSSNNNK	YHR084W	STE12	4.13	1	0	342000	103000	0.30117
VQANNENDEVSK	YHR084W	STE12	5.94	2	1	435000	140000	0.321839
VQITNSR	YHR084W	STE12	5.25	1	0	366000	110000	0.300546
IFDVYIQK	YBR083W	TEC1	1.93	0	1	18700000	3370000	0.180214
HIYENIDGYK	YBR083W	TEC1	2.47	2	0	11000000	1930000	0.175455
SATVTQLQSRPVPYYK	YBR083W	TEC1	3.48	2	0	1330000	226000	0.169925
VSNNSSGLSVHSK	YBR083W	TEC1	3.49	3	0	376000	59900	0.159309
TPLIYAK	YBR083W	TEC1	2.33	0	1	14900000	2540000	0.17047
NIESYTGR	YBR083W	TEC1	-0.43	3	1	12000000	2180000	0.181667
KIENFIK	YBR083W	TEC1	-6.16	0	1	8280000	1550000	0.187198
SDDLKSPSAK	YBR083W	TEC1	7.82	5	1	1960000	445000	0.227041
KAILESAK	YBR083W	TEC1	4.3	2	0	2100000	354000	0.168571
NELISLYIK	YBR083W	TEC1	0.27	1	1	10200000	1880000	0.184314
DSLTLSSK	YBR083W	TEC1	2.82	1	0	1400000	247000	0.176429
IKDSLTLSSK	YBR083W	TEC1	2.93	2	0	4570000	867000	0.189716
IKDSLTLSSKEK	YBR083W	TEC1	-16.44	1	0	190000	16200	0.0852632
NLYVSNNSSGLSVHSK	YBR083W	TEC1	3.11	4	0	2050000	301000	0.146829
NEAEDNINLIDTHPQFELVNTGLGAK	YBR083W	TEC1	7.6	7	2	1730000	280000	0.16185
VEEAFLEALR	YBR083W	TEC1	0.76	2	1	2610000	401000	0.15364
SATVTQLQSRPVPY	YBR083W	TEC1	2.46	1	0	128000	34600	0.270313
SATVTQLQSR	YBR083W	TEC1	1.72	1	1	6770000	1130000	0.166913
EIC+57IFENFK	YPL075W	GCR1	1.65	0	1	938000	443000	0.472281
VAIQDLR	YPL075W	GCR1	1.96	1	0	1010000	275000	0.272277
LNEGATGQPYDYFNTVSR	YPL075W	GCR1	3.69	1	0	120000	37100	0.309167
FKLDDKPTPSQTALDSLLTK	YPL075W	GCR1	1.34	0	1	361000	125000	0.34626
FTTVPLLDSNFISLNSNPLLYIQNQNPNSNSSVK	YPL075W	GCR1	7.88	1	0	22800	1000	0.0438596
KLNEGATGQPYDYFNTVSR	YPL075W	GCR1	4.44	1	1	389000	147000	0.377892
NSNNNALNNVTGIETQFLNPSTEEVSQK	YPL075W	GCR1	9.99	2	1	101000	36900	0.365347
LVDLIVDQTYPDSLTLR	YPL075W	GCR1	3.11	1	0	389000	130000	0.33419
FTNPQQPR	YPL075W	GCR1	5.26	2	1	1380000	593000	0.42971
LSQEITQLK	YPL075W	GCR1	1.41	1	1	1410000	482000	0.341844
NSNPLGTDADKPVPISNIHNSTEAANSSGTVTK	YPL075W	GCR1	7.46	2	0	142000	39600	0.278873
SPQQFQHSPDFVVGGSSSSTTENNSK	YPL075W	GCR1	9.3	0	1	144000	78300	0.54375
LPLSTLANTAVTESFR	YPL075W	GCR1	2.27	1	0	337000	146000	0.433234
SENIVSSTGGGILILDK	YPL075W	GCR1	1.53	1	0	417000	137000	0.328537
SNIHNSTEAANSSGTVTK	YPL075W	GCR1	9.12	1	0	83000	25500	0.307229
RLQTLSQDVNSR	YNL199C	GCR2	3.67	1	0	129000	34200	0.265116
LQTLSQDVNSR	YNL199C	GCR2	2.69	1	1	1150000	222000	0.193043
ELELSFDASPYAK	YNL199C	GCR2	2.65	1	0	1280000	103000	0.0804688
SAIELYQR	YNL199C	GCR2	2.24	1	0	1850000	405000	0.218919
C+57PINHAQAPPSAAAAATR	YLR256W	HAP1	5.26	3	0	275000	23800	0.0865455
SYKPITYTSSNLR	YLR256W	HAP1	3.98	2	0	2470000	260000	0.105263
LDLPHESTTR	YLR256W	HAP1	3.25	2	0	1370000	203000	0.148175
NLTYGTENVNDVVSSLINK	YLR256W	HAP1	0.62	3	1	2900000	257000	0.0886207
ITTNQINLPDPSRDEAFDNSIK	YLR256W	HAP1	3.17	2	1	1410000	122000	0.0865248
DFDLLHIK	YLR256W	HAP1	1.9	1	0	584000	61300	0.104966
SANANANSSSLSISNKYDNDELDLTK	YLR256W	HAP1	13.38	1	0	17100	6570	0.384211
KLDLPHESTTR	YLR256W	HAP1	5.24	1	0	716000	49900	0.0696927
FNDGYIDNNSNNDIPR	YLR256W	HAP1	3.96	1	0	762000	52400	0.0687664
NRIPLSC+57TIC+57R	YLR256W	HAP1	4.67	1	0	712000	110000	0.154494
MGGTQLPPIR	YLR256W	HAP1	3.27	1	0	1280000	258000	0.201563
STGFFVSLLDTPSKKSDSK	YLR256W	HAP1	4.2	1	0	46100	1000	0.021692
STGFFVSLLDTPSK	YLR256W	HAP1	1.67	1	0	1870000	284000	0.151872
LPDILNHGQHNQNLYADGR	YLR256W	HAP1	2.48	5	0	914000	71500	0.0782276
DFSDTKLPSASR	YLR256W	HAP1	3.17	4	0	572000	1580000	2.76224
DPDNFPQLNATIPATSQDVSNNGSK	YLR256W	HAP1	390.05	1	0	15600	1000	0.0641026
GLLPTSEGGSVDSNNDEIYGLPK	YLR256W	HAP1	1.27	3	0	1470000	130000	0.0884354
STGFFVSLLDTPSKK	YLR256W	HAP1	0.31	3	0	2030000	241000	0.118719
NLRDFSDTKLPSASR	YLR256W	HAP1	555.72	1	0	31700	1000	0.0315457
DLADLDGLEPATK	YOR032C	HMS1	0.51	1	1	1530000	628000	0.410458
TESPLVTADEIK	YOR032C	HMS1	3.3	1	0	893000	323000	0.361702
DSSLLSAASIVKK	YOR032C	HMS1	1.89	1	0	339000	103000	0.303835
DSFVHLTEPSQPLSDNSSSEQVQK	YOR032C	HMS1	8.53	3	2	531000	147000	0.276836
KEQLSGFENFLPLSK	YOR032C	HMS1	1.5	1	0	7650	1000	0.130719
EQLSGFENFLPLSK	YOR032C	HMS1	0.43	1	1	1680000	606000	0.360714
SNINDKIEQLRR	YOR032C	HMS1	4.17	2	0	225000	79000	0.351111
SNINDKIEQLR	YOR032C	HMS1	2.15	0	1	579000	228000	0.393782
VDSNSDNNSSNKAPNITVPDYSIIPTSVLVTLLPR	YNL103W	MET4	272.81	4	0	236000	41800	0.177119
RPLIGDVTNR	YNL103W	MET4	2.54	2	0	1560000	204000	0.130769
NLVLSSGETEGIKK	YNL103W	MET4	2.78	1	0	520000	60800	0.116923
SSPLSNVTSAQNSSSQQR	YNL103W	MET4	10.27	8	1	1240000	155000	0.125
IHTLETENK	YNL103W	MET4	5.62	1	0	1060000	162000	0.15283
NLVLSSGETEGIK	YNL103W	MET4	1.93	1	0	1610000	251000	0.155901
ELGDDDEDLLIQSK	YNL103W	MET4	2.77	1	0	518000	54300	0.104826
NTFLTSQYDQSK	YNL103W	MET4	3.49	1	0	1250000	203000	0.1624
EKELESSIHELTEIAASLQK	YNL103W	MET4	3.63	1	0	53700	1000	0.018622
NINTNDSQEAPILK	YNL103W	MET4	3.79	1	0	1320000	202000	0.15303
ELESSIHELTEIAASLQK	YNL103W	MET4	-0.55	3	1	1190000	176000	0.147899
ESNSIAAQDDINLAK	YPL082C	MOT1	3.9	1	0	350000	1000	0.00285714
TSSKEQEAGVLALEALHK	YPL082C	MOT1	2.93	1	0	290000	9740	0.0335862
VVVYAGGPTVR	YPL082C	MOT1	2.95	2	0	305000	45400	0.148852
LVPLEAGIADPK	YPL082C	MOT1	1.31	1	0	1580000	217000	0.137342
NLATTTFASIIK	YPL082C	MOT1	0.94	1	0	1600000	203000	0.126875
GLPEELVASR	YPL082C	MOT1	1.31	1	0	995000	155000	0.155779
QVILIETGSTQVVR	YPL082C	MOT1	1.3	1	0	532000	39300	0.0738722
ASQDQNFPIQNVISQHR	YPL082C	MOT1	4.44	2	1	778000	102000	0.131105
ILFEVLGPSILQK	YPL082C	MOT1	0.69	1	0	531000	85400	0.160829
SISETTTDSDIPIPK	YPL082C	MOT1	2.68	1	0	619000	79900	0.129079
QTGLDLHDIINAPK	YPL082C	MOT1	2.54	1	0	1050000	114000	0.108571
QLLNRDEFPVFR	YPL082C	MOT1	0.72	1	0	1370000	247000	0.180292
TFADLAK	YPL082C	MOT1	1.7	1	0	1050000	95700	0.0911429
IIQDYYC+57ELGDLQK	YPL082C	MOT1	0.85	1	0	736000	1440000	1.95652
ALIFC+57QLK	YPL082C	MOT1	0.3	1	0	1250000	159000	0.1272
KFNEDPSIDC+57LLLTTK	YPL082C	MOT1	2.74	1	0	741000	128000	0.17274
SANELDDNALESGSISC+57GPLLSR	YDR176W	NGG1	4.74	1	0	64100	11200	0.174727
KSANELDDNALESGSISC+57GPLLSR	YDR176W	NGG1	404.37	1	1	433000	88300	0.203926
TLDLTFER	YDR176W	NGG1	2.61	1	1	5870000	1170000	0.199319
KPSPYSNDASTILPK	YDR176W	NGG1	3.27	1	0	520000	98800	0.19
TLLELQSQLDSLNEILGTIAR	YDR176W	NGG1	1.29	2	0	5470000	989000	0.180804
YIIPDSLQFDK	YDR176W	NGG1	-0.15	1	1	3630000	695000	0.19146
TGGEDDIQSFR	YDR176W	NGG1	1.63	1	0	1640000	321000	0.195732
LLSAVLKDDNDKSELQSSK	YDR176W	NGG1	4.16	1	2	815000	153000	0.18773
SEFVVSQTLPR	YDR176W	NGG1	2.61	1	0	4360000	858000	0.196789
GDQETIEALRK	YDR176W	NGG1	4.36	2	0	2990000	605000	0.202341
TYDPEVNPFIIPK	YDR176W	NGG1	0.26	1	1	3000000	540000	0.18
GDQETIEALR	YDR176W	NGG1	3	1	0	2000000	456000	0.228
HHTAASNNVNTGTTSQIAQQK	YDR176W	NGG1	13.21	2	0	383000	57900	0.151175
AAAALGLFNEEGLESTGEDFLK	YDR176W	NGG1	0.88	2	0	1150000	341000	0.296522
EEINEDKDLQVHR	YDR176W	NGG1	3.01	1	0	290000	71900	0.247931
GVQSPPKPPPSNEISGTIENDVESIK	YDR176W	NGG1	9.19	2	0	74500	4340	0.058255
LNLHPTPTPGTIIPNPDSSPSSGSPTSSAAQR	YBL066C	SEF1	12.14	1	0	209000	52100	0.249282
GLVATEPNKLPPLLNDSALPNNSK	YBL066C	SEF1	2.44	1	0	209000	69900	0.33445
NNSAGNTPNGPFSPIQK	YBL066C	SEF1	8.26	1	0	25500	2090	0.0819608
EPQLLQANQGSNTNK	YBL066C	SEF1	6.15	2	0	103000	21200	0.205825
FSTGTNTVTSSNFQTIDNENNVK	YBL066C	SEF1	8.61	2	2	41800	9460	0.226316
TLLDASNDISIPSNSIYPVASVPASNNNPQSTK	YBL066C	SEF1	12.06	0	1	67300	17400	0.258544
NTLLTATPIELIC+57R	YDR310C	SUM1	2.78	2	1	4470000	251000	0.0561521
TAGDDGALDQTENTSISPK	YDR310C	SUM1	5.15	4	1	1010000	66400	0.0657426
GVGNSGTLATVENVSGDISADLSK	YDR310C	SUM1	2.7	7	0	437000	22400	0.0512586
MGLTISAADTVHK	YDR310C	SUM1	2.75	2	0	998000	80500	0.0806613
RTAGDDGALDQTENTSISPK	YDR310C	SUM1	6.64	1	0	52400	1000	0.019084
VNVEENKTEK	YDR310C	SUM1	5.29	1	0	118000	9320	0.0789831
GTSSIHNDTESANDSSNGNGNLGLGTESR	YDR310C	SUM1	352.49	1	0	32800	1490	0.0454268
ERPSTANSSSITPTPVTPNNL	YDR310C	SUM1	5.45	1	0	21900	1000	0.0456621
DTSLTDSVQDLFNSLK	YDR310C	SUM1	3.2	1	0	1340000	353000	0.263433
ASVNLKSASNQGAPFSPVNITLPTAVVQTSK	YDR310C	SUM1	9.91	1	0	13900	1000	0.0719424
NLNLNEISTR	YDR310C	SUM1	5.36	1	0	76300	3470	0.0454784
LPSGPKDDVDTLALTSAQNQANSLR	YDR310C	SUM1	3.18	10	1	3210000	236000	0.0735202
IITIKSSSENSGNNTTNNNNTDNVIK	YDR310C	SUM1	9.84	5	0	1300000	36500	0.0280769
SASISGISDHQQEGYQPLEQEK	YDR310C	SUM1	6.86	1	1	510000	18700	0.0366667
ISGISDHQQEGYQPLEQEK	YDR310C	SUM1	7.59	1	0	186000	13500	0.0725806
QVGSGFGSNPLHIK	YDR310C	SUM1	3.05	2	0	9570000	578000	0.0603971
QVGSGFGSNPLHIKDSEAFPHSSIEALK	YDR310C	SUM1	4.06	1	0	47000	1000	0.0212766
LVDIDNEGSNANSDSLK	YDR310C	SUM1	2.79	3	0	1750000	89800	0.0513143
VLSHNQSVLENKLDDVMK	YDR310C	SUM1	-14.94	0	1	1000	3900000	3900
PSTANSSSITPTPVTPNNLIQIK	YDR310C	SUM1	5.46	1	0	14800	1000	0.0675676
ITLPTAVVQTSK	YDR310C	SUM1	4.85	1	0	7010	1000	0.142653
KLDTDANAK	YDR310C	SUM1	7.07	1	0	132000	1000	0.00757576
VNHSNLLIENSSNNTSSQHNTSSSR	YDR310C	SUM1	12.64	5	0	225000	10700	0.0475556
TTAPSDNITNEQR	YDR310C	SUM1	6.01	1	0	147000	9330	0.0634694
LPSGPKDDVDTLALTSAQNQANSLRK	YDR310C	SUM1	3.72	1	0	91000	6610	0.0726374
NQVNTDILVNNLNER	YDR310C	SUM1	2.79	4	1	8030000	477000	0.0594022
YFVEPSTKQESLLLSAPSSSR	YDR310C	SUM1	6.1	1	0	605000	34300	0.0566942
IIHDNHLNLNLNEISTR	YDR310C	SUM1	4.11	4	0	687000	59300	0.0863173
ERPSTANSSSITPTPVTPNNLIQIK	YDR310C	SUM1	11.66	11	2	2210000	156000	0.0705882
ALPSITDIPVSDDSDIKR	YDR310C	SUM1	3.04	1	0	942000	61400	0.0651805
LVSNAASVNLKSASNQGAPFSPVNITLPTAVVQTSK	YDR310C	SUM1	9.3	2	1	275000	16400	0.0596364
TPGDEETTTFVPLENSQPSDTIR	YDR310C	SUM1	4.62	1	0	57000	1000	0.0175439
AAAAAVTSEMNR	YDR310C	SUM1	4.11	1	0	222000	11000	0.0495495
AAAAVTSEMNR	YDR310C	SUM1	4.37	1	0	102000	1000	0.00980392
LIENSSNNTSSQHNTSSSR	YDR310C	SUM1	11.62	4	0	561000	9090	0.0162032
SFMESNKK	YDR310C	SUM1	6.07	1	0	274000	37900	0.138321
FHQIPSSPSNPVSQPAPVR	YDR310C	SUM1	4.01	8	2	4990000	300000	0.0601202
SNLLIENSSNNTSSQHNTSSSR	YDR310C	SUM1	8.78	2	0	313000	47200	0.150799
LPPVSSPAAATAAAAAAVTSEMNR	YDR310C	SUM1	2	1	0	606000	25900	0.0427393
SSSENSGNNTTNNNNTDNVIK	YDR310C	SUM1	9.03	7	2	4470000	305000	0.0682327
TNNENGKERPSTANSSSITPTPVTPNNLIQIK	YDR310C	SUM1	298.62	5	0	76700	21500	0.280313
VLSHNQSVLENK	YDR310C	SUM1	3.65	2	0	4240000	263000	0.0620283
LSTMLQNTSK	YDR310C	SUM1	3.03	1	0	1670000	113000	0.0676647
FSANSDINSDIR	YDR310C	SUM1	0.07	2	0	1670000	110000	0.0658683
IKNEIPINSLLPSSK	YDR310C	SUM1	2.78	5	1	16800000	1190000	0.0708333
FSPVNITLPTAVVQTSK	YDR310C	SUM1	3.22	1	0	31000	1000	0.0322581
IPSSPSNPVSQPAPVR	YDR310C	SUM1	4.71	1	0	443000	17200	0.0388262
FSANSDINSDIRR	YDR310C	SUM1	5.61	2	1	4980000	440000	0.0883534
HQIPSSPSNPVSQPAPVR	YDR310C	SUM1	6.21	1	0	769000	33800	0.0439532
LLIENSSNNTSSQHNTSSSR	YDR310C	SUM1	11.25	2	0	1500000	70100	0.0467333
SSSITPTPVTPNNLIQIK	YDR310C	SUM1	7.01	1	0	257000	8930	0.0347471
KTPGDEETTTFVPLENSQPSDTIR	YDR310C	SUM1	5.71	3	1	1020000	69700	0.0683333
TPGDEETTTFVPLENSQPSDTIRK	YDR310C	SUM1	5.14	1	0	8810	1000	0.113507
NQGAPFSPVNITLPTAVVQTSK	YDR310C	SUM1	3.7	6	2	602000	26500	0.0440199
SPVNITLPTAVVQTSK	YDR310C	SUM1	3.62	1	0	86400	10000	0.115741
SASNQGAPFSPVNITLPTAVVQTSK	YDR310C	SUM1	11.92	13	3	5850000	335000	0.057265
DIPDVPITTGAYLEFK	YDR310C	SUM1	-1.29	3	1	5540000	315000	0.0568592
ISNSTDTIDKSDASNR	YDR310C	SUM1	6.66	1	0	26900	4930	0.183271
DSEAFPHSSIEALKEGMDK	YDR310C	SUM1	-11.57	0	1	1000	244000	244
QESLLLSAPSSSR	YDR310C	SUM1	2.25	1	0	1530000	105000	0.0686275
SASNQGAPFSPVNITLPTAVVQTSKSK	YDR310C	SUM1	11.5	1	0	30900	1000	0.0323625
GAPFSPVNITLPTAVVQTSK	YDR310C	SUM1	10.21	1	0	25500	1000	0.0392157
LVSNAASVNLK	YDR310C	SUM1	1.16	0	1	21700000	1550000	0.0714286
VNVEENK	YDR310C	SUM1	14.42	1	0	2240000	143000	0.0638393
SLELASLISTNGDPNAEDSNTTDTVHNNVEGK	YDR310C	SUM1	307.48	3	1	174000	8070	0.0463793
VGIQSMLNSGEEAITK	YDR310C	SUM1	2.8	2	0	556000	1000	0.00179856
DNTNHQNITPISK	YER111C	SWI4	6.81	1	0	196000	46500	0.237245
YSKPLSQQINK	YER111C	SWI4	4.82	1	0	140000	30700	0.219286
NYYQQQQQQQQPQNNVK	YER111C	SWI4	9.05	2	0	308000	39700	0.128896
LNQSNEQQFYNQQEK	YER111C	SWI4	8.32	1	0	26200	1000	0.0381679
ILENSPILYR	YER111C	SWI4	4.51	1	0	448000	70500	0.157366
MINTDNNDDSTPLKNEIELNDSFIK	YOR344C	TYE7	-5.62	1	0	61800	12400	0.200647
TDNNDDSTPLKNEIELNDSFIK	YOR344C	TYE7	6.06	2	0	92600	20900	0.225702
FSNPSSYSHSPEVSSSIK	YOR344C	TYE7	3.76	1	0	152000	6540	0.0430263
LYEMEVQR	YOR344C	TYE7	1.68	1	1	16500000	2350000	0.142424
LQQIIPWVASEQTAFEVGDSVK	YOR344C	TYE7	2.58	1	0	1720000	205000	0.119186
QDEDGAETAATTPLPSAAATSTK	YOR344C	TYE7	9.31	3	0	161000	5420	0.0336646
AVDYILYLQNNER	YOR344C	TYE7	1.18	10	4	55900000	7810000	0.139714
KQDEDGAETAATTPLPSAAATSTK	YOR344C	TYE7	10.37	8	2	10600000	717000	0.0676415
LKSEIDTLKQDQK	YOR344C	TYE7	4.71	12	4	27400000	4660000	0.170073
SEIDTLKQDQK	YOR344C	TYE7	3.91	2	0	1130000	169000	0.149558
VKEGPLQSQTSETTLNSDAATLQADALSQLSK	YDR213W	UPC2	311.6	2	0	34400	2700	0.0784884
LLDLSTK	YDR213W	UPC2	1.9	1	0	1760000	163000	0.0926136
ENDGQLSDTK	YDR213W	UPC2	4.97	1	0	61900	25500	0.411955
AAASVKENDGQLSDTK	YDR213W	UPC2	6.54	1	0	25000	5450	0.218
NQGDFILR	YDR213W	UPC2	2.8	1	0	610000	1580000	2.59016
INNEADRSSVSAGTSNIAK	YDR213W	UPC2	6.92	1	0	39400	4750	0.120558
SSVSAGTSNIAK	YDR213W	UPC2	4.45	1	0	265000	30500	0.115094
EGPLQSQTSETTLNSDAATLQADALSQLSK	YDR213W	UPC2	4.54	2	1	353000	38100	0.107932
ASGSSNDSFPSSASTTK	YDR213W	UPC2	9.62	4	0	243000	28600	0.117695
TETGLEQYVSSHR	YDR213W	UPC2	667.47	1	0	618000	83700	0.135437
LEC+57QYTPIHLR	YDR213W	UPC2	2.65	2	0	1880000	193000	0.10266
TEFGYPVSC+57SK	YIL056W	VHR1	-0.08	1	0	983000	1000	0.00101729
IPVPITLPK	YIL056W	VHR1	1.53	1	0	4240000	71300	0.016816
IRELLNFNDEK	YIL056W	VHR1	3.81	1	0	520000	8990	0.0172885
ATLLTTLPMKPQSANK	YIL056W	VHR1	-18.19	0	1	8610	1000	0.116144
SNSDFLPSSNYAADFQFSNK	YIL056W	VHR1	1.83	4	0	407000	3020	0.00742015
VGTQNDSSPSVTSTQQK	YIL056W	VHR1	11.79	2	0	55900	1000	0.0178891
RLELIDKFQLSQYK	YIL056W	VHR1	2.3	1	0	1120000	1000	0.000892857
SSLTAFDNILNR	YIL056W	VHR1	2.81	1	0	3480000	70600	0.0202874
YTGYGTTHK	YER064C	YER064C	2.33	1	0	593000	61600	0.103879
LSSIEFLTILSQR	YER064C	YER064C	1.86	1	0	1060000	108000	0.101887
LVTAAVQSVR	YER064C	YER064C	2.58	2	0	7560000	397000	0.0525132
ASEQDDNIR	YER064C	YER064C	3.82	1	0	639000	65100	0.101878
AQLNFNDEKK	YER064C	YER064C	4.05	1	0	1010000	106000	0.10495
SSTSADSTIITLPSIEVPNTYDDDRLK	YER064C	YER064C	5.85	1	0	269000	23300	0.0866171
MLSAISLQIENSTFSKPFSTISK	YER064C	YER064C	1.78	1	0	178000	1000	0.00561798
VVISNNLR	YER064C	YER064C	9.07	1	0	1970000	430000	0.218274
FVYQGETVSK	YOR230W	WTM1	3.02	1	1	880000	726000	0.825
IIDNAGKPGEILR	YOR230W	WTM1	2.9	1	1	828000	728000	0.879227
LTSFDC+57SQVSNNLFVTGFSTGIIK	YOR230W	WTM1	378.35	1	0	301000	69500	0.230897
IAGNAVGSVVK	YPL228W	CET1	2.36	1	1	2430000	625000	0.257202
GISEVTENTGK	YPL228W	CET1	4.11	2	1	4160000	1050000	0.252404
VGQFIEK	YPL228W	CET1	5.96	1	0	364000	102000	0.28022
LSEAANGSRPFAENLESDINQTETGQAAPIDNYK	YPL228W	CET1	4.74	1	0	17000	2220	0.130588
DLEVLNEISASSKPSK	YPL228W	CET1	3.11	2	1	3500000	920000	0.262857
ISLNLELPVPDNDPPEK	YPL228W	CET1	2.12	1	0	512000	101000	0.197266
IAGNAVGSVVKK	YPL228W	CET1	2.53	1	0	656000	187000	0.285061
QGNEGNIASNYITQVPLQK	YPL228W	CET1	3.81	7	2	618000	128000	0.20712
ISLNLELPVPDNDPPEKYK	YPL228W	CET1	3.39	1	1	1210000	256000	0.21157
HVAQLLLYSPK	YPL228W	CET1	1.81	1	0	2450000	509000	0.207755
VGLSTQRPR	YPL228W	CET1	2.07	1	0	898000	226000	0.25167
SQSPISER	YPL228W	CET1	5.31	1	1	939000	218000	0.232162
LEKPSDDSIHQNSK	YPL228W	CET1	6.18	3	2	361000	74400	0.206094
IDITKVENHNQNSK	YPL228W	CET1	7.74	1	0	83600	19600	0.23445
TFLNNGTIIR	YPL228W	CET1	1.55	1	1	3330000	695000	0.208709
GPDRVNPPVSSQC+57VFTELDAHLTPNIDASLFK	YPL228W	CET1	291.97	2	1	90000	24900	0.276667
VNPPVSSQC+57VFTELDAHLTPNIDASLFK	YPL228W	CET1	3.68	2	1	1670000	377000	0.225749
VSYIHNDSC+57TR	YPL228W	CET1	3.84	2	0	1530000	366000	0.239216
GPSQYNDDHNSGYGYNR	YOL123W	HRP1	6.68	1	1	142000	120000	0.84507
GFGFLSFEKPSSVDEVVK	YOL123W	HRP1	1.82	1	1	1010000	797000	0.789109
AGSGTSQLDQLAALQALSSSLNK	YOL123W	HRP1	3.54	1	1	147000	114000	0.77551
SNDVQTIGNTSNTDSGSPPLNLPNGPK	YOL123W	HRP1	372.12	1	0	31900	15600	0.489028
IFVGGIGPDVRPK	YOL123W	HRP1	2.69	1	1	1430000	1200000	0.839161
YGTVTDLK	YOL123W	HRP1	2.01	1	0	1100000	870000	0.790909
LSEALENADKK	YAL032C	PRP45	5.09	1	0	760000	42000	0.0552632
VSTALSSDRVEPAILTDQIAK	YAL032C	PRP45	2.39	2	0	3490000	159000	0.0455587
TNYEKLDEAVNVK	YAL032C	PRP45	3.54	2	0	667000	38800	0.0581709
LDDFIPK	YAL032C	PRP45	0.83	1	0	1830000	83000	0.0453552
YHNGTPQTGAIVKPK	YAL032C	PRP45	6.01	3	0	135000	9240	0.0684444
QSNFELSVPLPTK	YAL032C	PRP45	2.53	1	0	1030000	50800	0.0493204
RHEDQVYDNPLFVQQDIESIYK	YAL032C	PRP45	3.36	2	0	83500	1000	0.011976
AESDDKSDNYGA	YAL032C	PRP45	5.42	1	0	272000	10400	0.0382353
LDEAVNVKSEGASGSHGPIQFTK	YAL032C	PRP45	6.49	1	0	37200	2250	0.0604839
NPNGYTVALER	YAL032C	PRP45	0.57	2	0	1160000	14200	0.0122414
NVKLDDFIPK	YAL032C	PRP45	2.35	1	0	599000	1000	0.00166945
RSEQPDLQYDSR	YAL032C	PRP45	-1.6	1	0	521000	34500	0.0662188
LKELAYSQGR	YAL032C	PRP45	3.09	1	0	758000	36500	0.048153
SEGASGSHGPIQFTK	YAL032C	PRP45	5.12	2	0	1750000	75600	0.0432
SEQPDLQYDSR	YAL032C	PRP45	3.06	1	0	522000	19000	0.0363985
STSIQC+57AVK	YMR229C	RRP5	2.69	0	1	776000	930000	1.19845
STEGLDAFPIGYTFESC+57SIK	YMR229C	RRP5	0.36	1	1	466000	597000	1.28112
VVTC+57DEDSR	YMR229C	RRP5	6.69	1	3	463000	509000	1.09935
TNDIPIGELLPSC+57EITSVSSSGIELK	YMR229C	RRP5	4.19	2	2	132000	143000	1.08333
SLVNIEDNELPLVSTYENAK	YMR229C	RRP5	7.69	1	1	370000	374000	1.01081
FAQLEFAK	YMR229C	RRP5	0	1	1	664000	811000	1.22139
VASIDREHGFVNAIGK	YMR229C	RRP5	3.34	1	2	441000	612000	1.38776
YVLLDLGNK	YMR229C	RRP5	2.78	1	1	1120000	1380000	1.23214
KRDEDFPLSR	YMR229C	RRP5	2.71	0	1	68500	166000	2.42336
IGTELTGLVIDKDTR	YMR229C	RRP5	2.24	0	1	1420000	1630000	1.14789
NTEEVSFPR	YMR229C	RRP5	3.95	0	1	1170000	1450000	1.23932
GLFVAFNGK	YMR229C	RRP5	1.14	1	1	675000	819000	1.21333
VLGYSPVDDIYQLSTDPK	YMR229C	RRP5	1.24	1	1	451000	513000	1.13747
NGSSLLGQISAITK	YMR229C	RRP5	1.73	1	0	476000	605000	1.27101
LLGIYEISEK	YMR229C	RRP5	8.61	1	1	734000	896000	1.22071
LLDVDADR	YMR229C	RRP5	2.7	1	1	1270000	1540000	1.2126
VLILSNLPHILK	YMR229C	RRP5	1.39	1	1	1310000	1490000	1.1374
ATEYVASHESQK	YMR229C	RRP5	7.21	0	1	118000	150000	1.27119
SIEDHGATLDVGLPGFTGFIAK	YMR229C	RRP5	1.86	1	2	604000	645000	1.06788
GGASALTPLELK	YMR229C	RRP5	0.86	1	0	1520000	1480000	0.973684
SLFEGLVADAPK	YMR229C	RRP5	1.43	1	1	1090000	1410000	1.29358
IIGNHDVK	YMR229C	RRP5	6.08	0	1	179000	253000	1.41341
VSNEQAAQQKDTIENIVPGR	YMR229C	RRP5	10.69	2	2	180000	215000	1.19444
LGQTVIVK	YMR229C	RRP5	4.73	0	1	1040000	1340000	1.28846
KVEAFVPVSK	YMR229C	RRP5	0.91	1	1	795000	1220000	1.53459
GVIYVGHLSDSR	YMR229C	RRP5	3.19	0	1	973000	1120000	1.15108
VGEIENSENLSSR	YMR229C	RRP5	3.25	1	1	679000	772000	1.13697
EDSTKQPSTSSLVR	YMR229C	RRP5	6.95	0	1	226000	233000	1.03097
KVEDLFER	YMR229C	RRP5	-0.38	0	1	556000	683000	1.22842
FIGLVLPSYAVDSR	YMR229C	RRP5	-3.75	1	1	1070000	1250000	1.16822
QVANEAASDVLFGNESVK	YMR229C	RRP5	2.12	1	2	417000	357000	0.856115
EAFEDKINNVIPTTVLSVDEQNKK	YMR229C	RRP5	372.67	0	1	78500	47800	0.608917
SQEAYEDDEFSR	YDR464W	SPP41	3.39	1	0	220000	18500	0.0840909
IATDLNEDASLSDKK	YDR464W	SPP41	4.44	1	0	788000	141000	0.178934
NYQYEDENVK	YDR464W	SPP41	3.99	1	1	896000	276000	0.308036
LNDIEGSLSTIGLHK	YDR464W	SPP41	2.69	2	0	4670000	709000	0.15182
YVSIANEAASVAR	YDR464W	SPP41	0.37	1	1	5870000	876000	0.149233
GPPYPPDLR	YDR464W	SPP41	0.79	1	0	2630000	315000	0.119772
YKDRLETTETQANNTK	YDR464W	SPP41	7.78	2	0	164000	37100	0.22622
LATIIQHAK	YDR464W	SPP41	3.21	1	0	1770000	304000	0.171751
ATPDPHSNSTIAGHTLK	YDR464W	SPP41	6.23	1	0	179000	25600	0.143017
NESVDLGSNITDILSSTITNILPEITATDVK	YDR464W	SPP41	4.88	1	0	216000	21400	0.0990741
GLGDLSVSDLLPHDNLSR	YDR464W	SPP41	0.68	4	2	5390000	807000	0.149722
LIDVSLKPLNEAKPK	YDR464W	SPP41	3.06	5	2	4590000	875000	0.190632
TDDALDQDDENLR	YDR464W	SPP41	3.75	1	0	258000	46200	0.17907
ANAFFGEGESETK	YDR464W	SPP41	2.52	1	0	901000	124000	0.137625
QTVDIQDNSHTDNTNNEDVEAQALVEATLK	YDR464W	SPP41	8.42	1	0	66800	2920	0.0437126
SAGTEISSSESPDK	YDR464W	SPP41	6.16	2	0	614000	108000	0.175896
DASSVELTEVPSKPK	YDR464W	SPP41	3.78	3	0	1660000	246000	0.148193
AAQLTGNEPDSVNTTTGKPK	YDR464W	SPP41	12.6	1	0	59100	2300	0.0389171
IPFHPPWTIPSQPPFALPVAR	YDR464W	SPP41	0.51	1	0	37500	10500	0.28
GTTTELATTASR	YDR464W	SPP41	-0.58	1	0	838000	98500	0.117542
AFENELLSSAPTEEPSQEQSIGPVSSR	YDR464W	SPP41	3.46	5	0	806000	1270000	1.57568
TFDIPSPEEVQSK	YDR464W	SPP41	2.5	1	0	46500	2780	0.0597849
AAAKSQTAAGATPEEAR	YDR464W	SPP41	8.4	1	0	114000	10000	0.0877193
GVTTPIKIEDSDANVPPVSIAVSTIEPSQDKLELTK	YDR464W	SPP41	270.96	3	0	425000	51000	0.12
ETQSVQEIK	YDR464W	SPP41	4.05	2	1	1620000	269000	0.166049
SQTAAGATPEEAR	YDR464W	SPP41	4.96	4	2	2820000	413000	0.146454
LSADATTAPEADGK	YDR464W	SPP41	4.6	2	1	1350000	193000	0.142963
AFENELLSSAPTEEPSQEQSIGPVSSRK	YDR464W	SPP41	8.41	2	0	43000	6210	0.144419
QVLNLDGLVPPSGR	YDR464W	SPP41	1.43	1	0	2960000	445000	0.150338
ANSESITYTFDIPSPEEVQSKR	YDR464W	SPP41	1.04	1	0	183000	31300	0.171038
IYPTSENIEPK	YDR464W	SPP41	2.86	1	0	711000	104000	0.146273
WTPEELLK	YDR464W	SPP41	1.77	1	0	609000	93900	0.154187
DRLETTETQANNTK	YDR464W	SPP41	8.57	2	0	110000	23100	0.21
ANSESITYTFDIPSPEEVQSK	YDR464W	SPP41	5.04	4	0	176000	22800	0.129545
ETQSVQEIKENVGTK	YDR464W	SPP41	6.92	1	0	479000	90700	0.189353
LAEEQEELKK	YDR464W	SPP41	8.62	1	1	4480000	722000	0.161161
LSADATTAPEADGKANSESITYTFDIPSPEEVQSK	YDR464W	SPP41	269.85	1	0	5210	1000	0.191939
LETTETQANNTK	YDR464W	SPP41	5.92	8	2	704000	111000	0.15767
STLHSDAAQLTGNEPDSVNTTTGKPK	YDR464W	SPP41	9.73	5	0	345000	38600	0.111884
LTEAELSC+57LK	YDR464W	SPP41	0.86	1	0	467000	35700	0.0764454
LTEAELSC+57LKK	YDR464W	SPP41	2.44	1	1	5400000	850000	0.157407
EVSPPQAISVK	YDR169C	STB3	1.73	1	0	2180000	435000	0.199541
NSSNNFGK	YDR169C	STB3	7.37	1	0	1340000	195000	0.145522
HITQTLC+57LDIPC+57FK	YDR169C	STB3	2.23	2	0	2760000	393000	0.142391
VDPANFDKELEATNFANAK	YDR169C	STB3	4.53	1	0	467000	66000	0.141328
RVDPANFDKELEATNFANAK	YDR169C	STB3	5.9	4	2	1500000	252000	0.168
DLISQESQR	YDR169C	STB3	2.6	1	0	768000	103000	0.134115
NYLIVTTNPNSK	YDR169C	STB3	2.64	1	0	2260000	322000	0.142478
LTATSEPTSR	YDR169C	STB3	4.51	1	0	3310000	409000	0.123565
VEHNITNIDGATTPPTAVASTTIPVNIK	YDR169C	STB3	349.15	2	1	179000	21900	0.122346
VEHNITNIDGATTPPTAVASTTIPVNIKR	YDR169C	STB3	341.49	3	0	172000	30100	0.175
SSSIFSKPISTSSPAGLAAAQR	YDR169C	STB3	5.08	1	0	64000	6400	0.1
STLFPNKNYLIVTTNPNSK	YDR169C	STB3	4.09	1	0	132000	17300	0.131061
EVSPPQAISVKSEASSSIFSKPISTSSPAGLAAAQR	YDR169C	STB3	291.82	2	0	96600	10100	0.104555
SKPISTSSPAGLAAAQR	YDR169C	STB3	4.81	1	0	694000	108000	0.15562
SEASSSIFSKPISTSSPAGLAAAQR	YDR169C	STB3	409.02	5	2	2740000	435000	0.158759
VKDLISQESQR	YDR169C	STB3	5.29	3	1	4420000	749000	0.169457
NSSNNFGKSSNGDPYSFGR	YDR169C	STB3	6.33	1	0	18600	1000	0.0537634
SQVVFADSTPENIEHEIIAQK	YDR169C	STB3	2.33	2	1	2380000	319000	0.134034
SSNGDPYSFGR	YDR169C	STB3	2.27	1	0	953000	174000	0.182581
LNTHQDSSYLSPNTTSTTTPSNNNSNSNQAK	YDR169C	STB3	12.06	5	2	300000	53200	0.177333
IC+57VSTDVFGR	YDL084W	SUB2	2.17	1	1	1320000	1140000	0.863636
INLAINYDLTNEADQYLHR	YDL084W	SUB2	1.84	2	1	608000	576000	0.947368
DVQEIFR	YDL084W	SUB2	2.29	1	1	1120000	1070000	0.955357
AAEAGETGAATSATEGDNNNNTAAGDKK	YDL084W	SUB2	10.85	1	1	136000	126000	0.926471
NKDTAPHIVVATPGR	YDL084W	SUB2	7.02	1	1	20900	21000	1.00478
YIDLSHVK	YDL084W	SUB2	0.51	1	1	490000	327000	0.667347
TAVFYGGTPISK	YDL084W	SUB2	1.37	1	0	1200000	2620000	2.18333
KLAFPTNTIYPLLNPSLR	YOR038C	HIR2	3.16	1	0	1220000	338000	0.277049
SLQEVNK	YOR038C	HIR2	6.6	1	0	3130000	2070000	0.661342
SPSTITDVK	YOR038C	HIR2	3.27	1	0	907000	299000	0.329658
EATPSNIAPGSK	YOR038C	HIR2	5.29	1	1	948000	232000	0.244726
LAFPTNTIYPLLNPSLR	YOR038C	HIR2	2.23	2	0	951000	214000	0.225026
DTNNINSVEK	YOR038C	HIR2	3.79	2	2	809000	191000	0.236094
DLGVALPQTEIK	YOR038C	HIR2	3.58	1	1	3420000	892000	0.260819
VLDQDQVLFQDFIPK	YOR038C	HIR2	0.83	0	1	2540000	707000	0.278346
VLVYSPAFYEKPNLKK	YOR038C	HIR2	2.26	1	0	29300	1000	0.0341297
TFDKLSEITIDK	YOR038C	HIR2	1.42	1	0	715000	186000	0.26014
NGSGNEQRPTIVK	YOR038C	HIR2	6.48	1	2	608000	153000	0.251645
LEEPLAEQIPK	YOR038C	HIR2	3.37	0	1	4660000	1230000	0.263948
YSPINNPNLILDVKNGSGNEQRPTIVK	YOR038C	HIR2	333.51	1	1	1000	6520	6.52
YSPINNPNLILDVK	YOR038C	HIR2	1.31	1	1	3160000	660000	0.208861
SFPENIKLEESASAAPIPNDIGR	YOR038C	HIR2	4.56	1	0	542000	174000	0.321033
VLVYSPAFYEKPNLK	YOR038C	HIR2	0	1	0	253000	42200	0.166798
TLVTPSSNGC+57R	YOR038C	HIR2	3.61	1	0	1980000	499000	0.25202
GVPNNATSC+57TALLDR	YOR038C	HIR2	2.26	1	0	1420000	340000	0.239437
AENITLC+57SITK	YOR038C	HIR2	3.36	1	0	1880000	389000	0.206915
AENITLC+57SITKK	YOR038C	HIR2	2.39	1	0	1700000	474000	0.278824
ASAILPKPTTTK	YBR215W	HPC2	5.61	1	0	306000	67600	0.220915
MQTQTDTNAEVLNTDNSIKK	YBR215W	HPC2	-10.01	0	1	1000	11700	11.7
SSSASAILPKPTTTK	YBR215W	HPC2	7.24	4	0	1150000	278000	0.241739
ISSLLTISSNEDSK	YBR215W	HPC2	2.27	3	1	7560000	1920000	0.253968
RLVAAPTVSPPK	YBR215W	HPC2	2.43	1	0	778000	110000	0.141388
DPHLGDNTPGILIAK	YBR215W	HPC2	5.44	1	0	103000	12800	0.124272
ENSSLSSIK	YBR215W	HPC2	2.07	1	0	1940000	470000	0.242268
NTVELYQHSPSPVMTTNKTDTEEK	YBR215W	HPC2	-6.03	0	2	1000	72100	72.1
SISSVTNSDSNISSSK	YBR215W	HPC2	5.7	8	3	2090000	465000	0.222488
ESNAGSKLNTVK	YBR215W	HPC2	7.53	1	0	72200	11600	0.160665
ILQTAETK	YBR215W	HPC2	4.93	0	1	7540000	1910000	0.253316
RSISSVTNSDSNISSSK	YBR215W	HPC2	7.79	2	0	85900	12700	0.147846
NSNAASNNIPSAYAELHTEGNSIESLIKPPSSPR	YBR215W	HPC2	289.93	2	0	40400	9370	0.231931
VESTAQSLGK	YBR215W	HPC2	5	1	0	103000	36700	0.356311
KIPNIAEELAK	YBR215W	HPC2	3.01	3	0	2290000	454000	0.198253
KENSSLSSIK	YBR215W	HPC2	2.38	1	0	283000	77900	0.275265
SVTNSDSNISSSK	YBR215W	HPC2	9.05	2	1	129000	25300	0.196124
TSSPVNLDVESTAQSLGK	YBR215W	HPC2	1.69	8	3	5310000	1230000	0.231638
SLQHAAEPPVEK	YDR174W	HMO1	4.64	0	1	435000	255000	0.586207
DSLVSSLFELSK	YDR174W	HMO1	1.58	1	1	1570000	1560000	0.993631
QAYNVELENYQR	YDR174W	HMO1	0.13	1	1	738000	767000	1.0393
DIISPLLLNPTK	YBR245C	ISW1	1.66	1	0	379000	92700	0.244591
LVTDNSVEEK	YBR245C	ISW1	2.73	1	1	2740000	905000	0.330292
IQAIDDYNAPDSK	YBR245C	ISW1	692.05	1	1	791000	263000	0.332491
SGTSTGSAGTPEPGSGEKGDDIDLDELLLK	YBR245C	ISW1	9.43	1	0	24800	10600	0.427419
TASEEYLENLKPFQVGLPPHDPESNK	YBR245C	ISW1	3.67	1	0	80100	17900	0.223471
KENYSIDNYYKDVLNTGR	YBR245C	ISW1	5.47	2	0	98500	28900	0.293401
SGTSTGSAGTPEPGSGEK	YBR245C	ISW1	10.39	1	1	270000	96900	0.358889
LDQLVIQQNR	YBR245C	ISW1	1.95	1	0	692000	191000	0.276012
ENYSIDNYYKDVLNTGR	YBR245C	ISW1	1.4	1	0	363000	133000	0.366391
LSEYKNPFFDLK	YBR245C	ISW1	2.06	1	0	1210000	445000	0.367769
LRLDQLVIQQNR	YBR245C	ISW1	3.07	2	0	2300000	729000	0.316957
IQAIDDYNAPDSKK	YBR245C	ISW1	6.27	1	0	338000	116000	0.343195
TLQTISFLGYLR	YBR245C	ISW1	1.63	1	1	1290000	424000	0.328682
IEDTSNVGTEQLVAEKIPENETTH	YBR245C	ISW1	7.27	1	1	166000	48900	0.294578
NPFFDLK	YBR245C	ISW1	-0.23	1	0	425000	127000	0.298824
NSIQAIAR	YBR245C	ISW1	0.92	1	0	906000	373000	0.4117
IIENEEEK	YBR245C	ISW1	5.77	1	0	2020000	627000	0.310396
C+57C+57NHPYLFDGAEPGPPYTTDEHLVYNAAK	YBR245C	ISW1	5.15	1	0	48900	16200	0.331288
YETLGLDDLQK	YBR245C	ISW1	2.08	1	0	2420000	847000	0.35
TPVELAR	YBR245C	ISW1	4.58	1	0	1490000	376000	0.252349
YIEKIPGPFLVIAPK	YBR245C	ISW1	2.19	1	0	595000	190000	0.319328
VQALQSDKNFLDNC+57LFENDLQR	YGL133W	ITC1	3.11	2	1	375000	156000	0.416
ELKTEAAVLSNLQGDLQAIQEK	YGL133W	ITC1	5.55	0	1	396000	75500	0.190657
VQFNATINPESR	YGL133W	ITC1	3.27	1	0	557000	247000	0.443447
LLQAYQFLNTFGSK	YGL133W	ITC1	1.04	1	0	505000	66900	0.132475
QIEILTDLVNYR	YGL133W	ITC1	5.48	1	0	474000	98300	0.207384
SGVIETVDDKLKDIVGQTSR	YGL133W	ITC1	7.03	1	0	177000	28900	0.163277
NSEGISEATR	YGL133W	ITC1	5.73	1	0	394000	71900	0.182487
VIVPGEYK	YML069W	POB3	7.73	1	1	4090000	1990000	0.486553
INTKNQGVIQLDGFSQDDYNLIK	YML069W	POB3	3.81	1	0	41400	14400	0.347826
RVIVPGEYK	YML069W	POB3	2.96	0	1	559000	251000	0.449016
THIVLSHVLK	YML069W	POB3	835.02	2	1	1320000	627000	0.475
ADIGEVAGDAIVSFQDVFFTTPR	YML069W	POB3	8.47	0	1	22200	1000	0.045045
RFNIQVEQR	YML069W	POB3	2.02	1	0	728000	295000	0.40522
FNIQVEQR	YML069W	POB3	-2.51	2	0	2450000	1140000	0.465306
ISTSGGSAANQAR	YML069W	POB3	8.86	10	8	1320000	586000	0.443939
NEMVFALNGKPTFEIPYAR	YML069W	POB3	1.82	1	0	94100	33200	0.352816
ADDIHHLLVLAIEPPLR	YML069W	POB3	2.49	2	0	1120000	510000	0.455357
KEESSNEVVPK	YML069W	POB3	6.73	3	1	490000	247000	0.504082
NQGVIQLDGFSQDDYNLIKNDFHR	YML069W	POB3	4.9	1	1	90800	54200	0.596916
GRYDIDIYK	YML069W	POB3	2.62	2	0	2270000	1540000	0.678414
NQGVIQLDGFSQDDYNLIK	YML069W	POB3	1.85	4	2	1180000	587000	0.497458
QGQTTYPFLVLQFQK	YML069W	POB3	0.89	1	0	11900	1000	0.0840336
EESSNEVVPK	YML069W	POB3	3.93	1	0	389000	194000	0.498715
INNTNLTSK	YML069W	POB3	3.38	1	0	2520000	1130000	0.448413
QQQQFLYPASGYYGHPSNR	YOL004W	SIN3	6.12	0	1	392000	68200	0.17398
NEKEPSLQGNKPGFVQQQQR	YOL004W	SIN3	10.97	2	0	295000	50500	0.171186
SYNGLQEEEK	YOL004W	SIN3	824.67	1	0	227000	38100	0.167841
QIPQSQSLVPQEDAKK	YOL004W	SIN3	5.78	1	0	407000	64600	0.158722
IQPITYQLHIENGSYDVFTR	YOL004W	SIN3	2.55	1	0	114000	24300	0.213158
QNVSESSGSDDGSSIASR	YOL004W	SIN3	11.6	1	0	33300	1000	0.03003
EPSLQGNKPGFVQQQQR	YOL004W	SIN3	9.57	2	0	231000	34800	0.150649
NVDVEFSQAISYVNK	YOL004W	SIN3	2.16	1	0	533000	83400	0.156473
YYVTSYALPHPTEGIPHEK	YOL004W	SIN3	4.76	1	0	901000	180000	0.199778
ITLPSLSALSTKEEDRR	YOL004W	SIN3	0.36	1	0	433000	76500	0.176674
ITLPSLSALSTK	YOL004W	SIN3	2.11	1	0	1070000	205000	0.191589
FDNPLPIKAPVHTEEPK	YOL004W	SIN3	3.46	1	0	292000	58500	0.200342
QLISEISSIK	YOL004W	SIN3	1.34	1	0	240000	56800	0.236667
KNVDVEFSQAISYVNK	YOL004W	SIN3	3.09	1	0	283000	55300	0.195406
ATNKYPTIANDNTQK	YOL004W	SIN3	6.96	1	0	337000	75400	0.223739
QLISEISSIKVDQTNKK	YOL004W	SIN3	5.84	1	0	186000	44800	0.24086
GFEIIDALHEHPAVTAPVVLKR	YOL004W	SIN3	0.5	1	0	206000	19600	0.0951456
NNLDEAQK	YOL004W	SIN3	4.83	5	1	2130000	414000	0.194366
FLDC+57AVGLR	YOL004W	SIN3	0.57	1	0	1350000	238000	0.176296
C+57IENIVHEK	YOL004W	SIN3	2.97	1	0	968000	158000	0.163223
ELPENSENVSVK	YDR359C	VID21	2.82	1	0	538000	73700	0.136989
LKDVNLINVPNQR	YDR359C	VID21	2.43	1	0	950000	104000	0.109474
IPQALPLAELK	YDR359C	VID21	1.76	1	0	810000	73900	0.0912346
SSPSQSSLSNISNINSAPR	YDR359C	VID21	4.16	1	0	60600	8680	0.143234
LSIFVDELNTFEK	YDR359C	VID21	2.12	1	0	652000	80800	0.123926
ADDLIDER	YDR359C	VID21	5.38	1	0	693000	110000	0.15873
ALTTNIINNALNEAR	YDR359C	VID21	0.98	1	0	698000	80700	0.115616
FNFSDLKGPR	YDR359C	VID21	1.86	1	0	493000	66300	0.134483
LNQLLELTDENK	YDR359C	VID21	0.42	1	0	11800	45100	3.82203
QQLQEESSHVQQLQQLQPGSQAPPPK	YDR359C	VID21	10.88	2	0	264000	7060	0.0267424
LYYSQDQSNIIR	YGR056W	RSC1	1.2	1	0	113000	1000	0.00884956
VIDSGNDLVR	YGR056W	RSC1	-2.2	1	0	1110000	170000	0.153153
YPSPIADLLPANATLNDKVPEPTEGAPTAPPLVGAVYLGPK	YGR056W	RSC1	247.64	1	0	39500	8630	0.218481
SSSNTPLLHQNFNQTSNFLK	YGR056W	RSC1	6.63	1	0	220000	39000	0.177273
DDLGEYATSDDC+57PR	YLR357W	RSC2	4.46	1	0	150000	25300	0.168667
LEGPLFVC+57EFR	YLR357W	RSC2	2.41	1	0	1580000	300000	0.189873
DHLVSNLVGK	YLR357W	RSC2	1.85	1	0	1460000	393000	0.269178
ISNILEK	YLR357W	RSC2	3.06	1	0	2540000	478000	0.188189
YIIRPNDSPEEGQVDIETGTITTNTPTANALPK	YLR357W	RSC2	3.27	1	1	78600	9730	0.123791
YALVLEK	YLR357W	RSC2	4.18	1	0	3420000	751000	0.219591
NVDVLQR	YLR357W	RSC2	3.67	1	0	2740000	502000	0.183212
KPLININPYTR	YLR357W	RSC2	2.03	2	0	1720000	313000	0.181977
EVLDSGIGLTDLFER	YLR357W	RSC2	2.16	2	0	1930000	370000	0.19171
DANYYIMIANPISLQDINKK	YLR357W	RSC2	5.07	1	0	195000	34500	0.176923
PDDNSNSSTQNSSALYK	YLR357W	RSC2	6.78	4	1	250000	50200	0.2008
STTPSHSGTPQPLGPR	YLR357W	RSC2	6.23	2	1	517000	108000	0.208897
YNIPTIIDDLTSQASR	YLR357W	RSC2	1.99	1	0	1410000	211000	0.149645
GRPPIIDLPYIQR	YLR357W	RSC2	3.44	1	0	1520000	280000	0.184211
NQNDPQKPIVGQIFR	YLR357W	RSC2	3.42	3	1	1600000	327000	0.204375
VGSPGAGGPLTVQGLK	YLR357W	RSC2	2.5	1	0	1600000	374000	0.23375
LMEC+57VNDAVQTLLQGDDKLGK	YFR037C	RSC8	2.51	1	0	123000	24700	0.200813
DTNLC+57SR	YFR037C	RSC8	4.5	1	0	1320000	203000	0.153788
C+57FQEGHFGANFQSSDFIR	YFR037C	RSC8	2.56	1	0	704000	94900	0.134801
FLSLPIEDNYIR	YFR037C	RSC8	0.67	2	1	3960000	637000	0.160859
SLEELNVSK	YFR037C	RSC8	1.08	2	0	2550000	455000	0.178431
LSPYEYLTITAVR	YFR037C	RSC8	1.38	1	0	1550000	252000	0.162581
INYEQEAQKLEEK	YFR037C	RSC8	2.77	2	0	1720000	401000	0.23314
SLEELNVSKK	YFR037C	RSC8	1.57	1	0	495000	87500	0.176768
QEVEGGDGAEPQVKK	YFR037C	RSC8	6.87	1	0	281000	49900	0.17758
YIEESQAIIQELVK	YFR037C	RSC8	1.02	1	1	2210000	375000	0.169683
SNPDFFNDSSR	YFR037C	RSC8	2.33	1	0	3270000	534000	0.163303
NVYDSAQDFNALQDESR	YFR037C	RSC8	3.4	1	0	989000	141000	0.142568
VYIC+57HTC+57GNESINVR	YFR037C	RSC8	4.66	1	0	1060000	176000	0.166038
WGLINYQIDPR	YFR037C	RSC8	1.09	1	0	688000	140000	0.203488
QEVEGGDGAEPQVK	YFR037C	RSC8	5.13	1	1	578000	92000	0.15917
IGIALTQTNNIK	YLR033W	RSC58	1.55	1	0	1310000	290000	0.221374
INNVLPQTDIENEAPR	YLR033W	RSC58	525.95	1	1	1010000	92900	0.0919802
AFPVLQTNYNGSIPVVR	YLR033W	RSC58	2.13	2	0	473000	102000	0.215645
VLKPTTEER	YLR033W	RSC58	4.86	0	1	221000	50100	0.226697
VLLVDQQGLR	YMR091C	NPL6	0.79	1	0	525000	181000	0.344762
LPANLGTYSLDDC+57LEFITKDDLSSR	YIL126W	STH1	2.81	1	0	133000	18600	0.13985
IC+57NHPFVFDEVEGVVNPSR	YIL126W	STH1	3.65	1	0	712000	135000	0.189607
SSAQLEQLLYR	YIL126W	STH1	1.45	1	0	3660000	575000	0.157104
SIDKGFQYDEDLLNK	YIL126W	STH1	3.25	1	0	359000	62600	0.174373
STAEEQEAFLRR	YIL126W	STH1	2.09	1	0	897000	210000	0.234114
DSPFTAAAQR	YIL126W	STH1	2.07	1	0	5370000	892000	0.166108
LSFTISHYYR	YIL126W	STH1	2.56	1	0	2470000	446000	0.180567
EQLDEVDSHPR	YIL126W	STH1	2.26	1	0	194000	21000	0.108247
HNALFVGAGTEGATK	YIL126W	STH1	688.84	2	1	1850000	343000	0.185405
VAGKFELLDR	YIL126W	STH1	2.44	1	0	4300000	777000	0.180698
LGSEEQPEITIPKPR	YIL126W	STH1	4.01	1	0	1890000	359000	0.189947
TTVLENNDGKR	YIL126W	STH1	4.16	2	0	1180000	1190000	1.00847
TTVLENNDGK	YIL126W	STH1	5.22	2	0	1370000	375000	0.273723
TALGDPDTEIR	YIL126W	STH1	1.09	1	1	2750000	581000	0.211273
TDYYEVAHR	YIL126W	STH1	1.39	1	0	481000	107000	0.222453
ILHGEEVQPITDEER	YIL126W	STH1	2.49	1	0	572000	88600	0.154895
EVEKDLPDKVEK	YIL126W	STH1	4.96	1	0	409000	80500	0.196822
INSIIDFIK	YIL126W	STH1	1.41	1	1	4570000	928000	0.203063
LITTDSVEEVILER	YIL126W	STH1	1.6	0	1	3680000	618000	0.167935
LIQLDELPK	YIL126W	STH1	-1.03	1	1	6180000	1140000	0.184466
SLGIFPTVEK	YIL126W	STH1	913.77	1	1	4260000	918000	0.215493
GNSDLLFR	YIL126W	STH1	0.54	2	1	3050000	545000	0.178689
LINNVASQAHHNIPYLR	YIL126W	STH1	1.68	2	0	979000	133000	0.135853
LAEELER	YIL126W	STH1	4.42	2	0	3060000	648000	0.211765
DQDIYETK	YIL126W	STH1	2.77	1	0	2520000	471000	0.186905
EKTDYYEVAHR	YIL126W	STH1	3.19	1	0	461000	111000	0.240781
QTNSFLDSLSEAVR	YIL126W	STH1	2.81	3	1	2600000	387000	0.148846
ISADFNAK	YIL126W	STH1	13.04	1	0	3980000	506000	0.127136
GAVGNSEAIPGLSAGVNNDNTK	YGR275W	RTT102	6.04	1	0	55100	16200	0.294011
ATGAPSANQGDEALSVDDIR	YGR275W	RTT102	5.43	1	0	86000	33700	0.39186
VAISEVKENPGVNSSNSGAVTR	YDR190C	RVB1	8.3	1	0	44600	27900	0.625561
TALALAISQELGPK	YDR190C	RVB1	0.78	1	1	480000	406000	0.845833
EIVVNDVNEAK	YDR190C	RVB1	2.36	1	0	754000	586000	0.777188
ENPGVNSSNSGAVTR	YDR190C	RVB1	7.33	0	1	184000	139000	0.755435
GTEDVISPHGVPPDLIDR	YDR190C	RVB1	520	1	0	267000	216000	0.808989
LDPTIYESIQR	YDR190C	RVB1	1.65	1	0	589000	1000	0.00169779
VPFC+57PLVGSELYSVEVK	YDR190C	RVB1	2.03	1	1	304000	287000	0.944079
YALQLLAPC+57GILAQTSNRK	YDR190C	RVB1	4.01	1	1	418000	357000	0.854067
NSQTVSGTPITQTESK	YOR290C	SNF2	8.52	1	0	110000	12100	0.11
ANDEEAYIK	YOR290C	SNF2	3.04	1	0	3080000	397000	0.128896
SAINQYNR	YOR290C	SNF2	4.24	1	0	315000	80800	0.256508
IYNTEGSVVYEDSLELEK	YOR290C	SNF2	3.11	1	0	785000	38900	0.0495541
NINVQDALLTNQLYK	YOR290C	SNF2	2.06	2	0	1810000	194000	0.107182
SKKEEELGVK	YOR290C	SNF2	5.75	2	0	96300	12000	0.124611
KEENETISNVAK	YOR290C	SNF2	6.38	2	0	266000	62800	0.23609
EESESAAVYNGR	YOR290C	SNF2	753.36	1	0	49200	44800	0.910569
QTNAFLDSLTR	YOR290C	SNF2	0.79	1	0	2360000	313000	0.132627
LIATHTNLER	YOR290C	SNF2	5.99	1	0	309000	29700	0.0961165
LITTNSVEEVILER	YOR290C	SNF2	1.11	1	1	2770000	333000	0.120217
SLLDAEEERR	YOR290C	SNF2	0.49	1	0	480000	15600	0.0325
SINHPPDFKR	YOR290C	SNF2	5.36	2	0	457000	64300	0.1407
INNISAEDR	YOR290C	SNF2	3.29	1	0	1250000	121000	0.0968
DIGAELKR	YOR290C	SNF2	3.1	1	0	2230000	252000	0.113004
RLFIGDQNNKK	YOR290C	SNF2	5.62	1	0	98000	109000	1.11224
TPAAATSPIDIR	YOR290C	SNF2	2.47	1	0	3230000	378000	0.117028
KLSDIFLSKPSK	YOR290C	SNF2	2.71	2	0	1550000	205000	0.132258
NAPLDSKDENFASVSPAGPSSVHNAK	YOR290C	SNF2	5.03	1	0	303000	38700	0.127723
NNPQVVNAITVAQQQVQR	YBR289W	SNF5	4.03	1	0	50600	11800	0.233202
AGVTIPSIPNPIANHTVTNSPNPTLQPVIPGGAASK	YBR289W	SNF5	6.88	1	0	54600	6230	0.114103
SENPVLSTIAFLVGLVNPK	YJL176C	SWI3	510.71	3	0	37600	11000	0.292553
GLFPFESYKPSVQLPDMAK	YJL176C	SWI3	2.18	1	0	492000	450000	0.914634
LNPNEYFSVTTAR	YJL176C	SWI3	0.86	1	1	2140000	521000	0.243458
VEPETFEIPQAHEIVIPSYSK	YJL176C	SWI3	2.44	2	0	1080000	221000	0.20463
IHSIEVQSLPEFFTNRIPSK	YJL176C	SWI3	3.79	2	0	416000	91900	0.220913
QQENLLIQR	YJL176C	SWI3	2.36	1	0	2200000	730000	0.331818
LNFNQNSSK	YJL176C	SWI3	4.18	1	1	1290000	269000	0.208527
LDSQETPSTEESR	YJL176C	SWI3	5.2	2	0	113000	20800	0.184071
IHSIEVQSLPEFFTNR	YJL176C	SWI3	1.67	1	0	2070000	423000	0.204348
EGSEIAISSLGYR	YJL176C	SWI3	1.08	1	0	1270000	151000	0.118898
WGLINYQVDSK	YJL176C	SWI3	3.55	1	0	836000	149000	0.17823
NIEPPLTSQYSTR	YJL176C	SWI3	2.52	1	0	1130000	290000	0.256637
NVSGDAAALFR	YJL176C	SWI3	1.07	1	1	2900000	601000	0.207241
DAESEAITVTAK	YJL176C	SWI3	3.24	1	0	1980000	506000	0.255556
LESIAPLVR	YDR334W	SWR1	2	1	0	41100	12700	0.309002
SSIIDNELIKPLQTR	YDR334W	SWR1	2.66	1	0	768000	385000	0.501302
TSTVVSSETTNEK	YDR334W	SWR1	5.13	1	1	314000	81500	0.259554
YDLLTNELFHLR	YDR334W	SWR1	2.41	1	1	1170000	370000	0.316239
EFVSLVDYDPTHFNDSESFQK	YDR334W	SWR1	2.79	1	1	324000	86400	0.266667
AGGEQDLADLK	YDR334W	SWR1	2.51	1	0	1420000	363000	0.255634
ILQIGTR	YAL011W	SWC3	2.12	1	0	61800	60100	0.972492
LATNRPFEIVAGLPASVELPNYNSSLTHPQSIK	YAL011W	SWC3	283.78	1	1	85000	23400	0.275294
KIVSESTPAATESPTSGTIPLIR	YAL011W	SWC3	4.16	1	0	13100	4230	0.322901
TTAESTQVDVK	YAL011W	SWC3	4.75	1	0	232000	89400	0.385345
YVQGAEIILEYLEFTHSR	YAL011W	SWC3	2.26	1	0	2010000	562000	0.279602
EC+57QYFDPR	YDR485C	VPS72	1.7	1	1	3550000	1130000	0.31831
LLEQELR	YDR485C	VPS72	2	1	0	5520000	2500000	0.452899
RQELLSR	YDR485C	VPS72	3.88	1	0	2250000	1040000	0.462222
SNTDVSFLK	YDR485C	VPS72	0.2	2	1	2150000	820000	0.381395
NFVTLYDFPNAPPNLKDFNTNLFGDR	YDR485C	VPS72	0.36	1	1	464000	218000	0.469828
VNSDELKPTALPDVTLDAIANK	YDR485C	VPS72	3.22	4	2	2300000	973000	0.423043
QSTVDEAPNSQPQK	YDR485C	VPS72	9.02	5	2	2680000	1020000	0.380597
NDGDVNSLGENSSSVHNQK	YDR485C	VPS72	13.33	1	0	64100	20700	0.322933
IVHQINTEINKDLEIK	YDR485C	VPS72	3.19	2	2	1040000	434000	0.417308
DTANVDESSAENSLSTQTYEGPEQLTSR	YDR485C	VPS72	9.83	1	0	334000	94900	0.284132
LNILSLDK	YDR485C	VPS72	2.07	1	1	1470000	705000	0.479592
VNSDELKPTALPDVTLDAIANKQSTVDEAPNSQPQK	YDR485C	VPS72	14.57	1	0	18600	6030	0.324194
LNILSLDKFK	YDR485C	VPS72	1.43	1	0	870000	405000	0.465517
DFNTNLFGDR	YDR485C	VPS72	0.67	1	0	1940000	631000	0.325258
ENTFENSSPAAQVVSQR	YDR485C	VPS72	-1.39	3	1	563000	233000	0.413854
TQPPTGVFLANGIR	YDR485C	VPS72	1.36	1	1	1950000	686000	0.351795
NIITNEQK	YDR485C	VPS72	4.03	0	1	5140000	2030000	0.394942
SLDTNTEFIIQTR	YDR485C	VPS72	2.34	1	1	988000	533000	0.539474
TGVPYSDVEAYK	YDR485C	VPS72	2.54	0	1	2300000	692000	0.30087
QVTFTDHPQVAIIDTEESPSKK	YDR485C	VPS72	5.18	2	0	226000	77900	0.34469
NFVTLYDFPNAPPNLK	YDR485C	VPS72	2.16	1	1	1220000	529000	0.433607
TEGIENLSHNVPQETK	YDR485C	VPS72	3.5	2	2	1290000	401000	0.310853
NGGIYLDLSQRPAK	YDR485C	VPS72	6.64	2	1	2240000	843000	0.376339
IEETSTNDTVEGESSPDAAVSR	YDR485C	VPS72	7.45	1	0	22900	3510	0.153275
SC+57PLAPAVASTYAPLLLLSQHSNHQEIDNTPQR	YDL197C	ASF2	8.7	1	0	20200	7910	0.391584
LLSGEIIGYEIK	YDL197C	ASF2	1.05	1	0	758000	432000	0.569921
ENEAALVSSAK	YDL197C	ASF2	1.43	1	0	685000	873000	1.27445
LLQSYVQSLIQR	YDL197C	ASF2	0.48	1	0	496000	231000	0.465726
ETIEALQAELSQQSETK	YDL197C	ASF2	518.06	1	0	102000	48400	0.47451
QVQNATLQK	YKL172W	EBP2	5.58	1	1	1350000	1760000	1.3037
NDATSSADVSGFSSR	YKL172W	EBP2	3.51	1	1	171000	228000	1.33333
LIEEASDK	YKL172W	EBP2	5.04	0	1	508000	683000	1.34449
LENDLKK	YKL172W	EBP2	5	1	0	380000	375000	0.986842
LIEEASDKK	YKL172W	EBP2	6.57	1	1	927000	1190000	1.28371
KNDATSSADVSGFSSR	YKL172W	EBP2	8.58	4	3	633000	815000	1.28752
QSLDAVLVAR	YKL172W	EBP2	-4.38	2	0	1430000	1660000	1.16084
EVAADTEEYQSQALSK	YKL172W	EBP2	3.32	1	1	495000	640000	1.29293
KEEPTIVTASNLK	YKL172W	EBP2	5.46	1	1	338000	500000	1.47929
SQELKKEEPTIVTASNLK	YKL172W	EBP2	6.66	2	2	69900	105000	1.50215
KEVAADTEEYQSQALSK	YKL172W	EBP2	4.16	1	0	76600	64200	0.83812
EEPTIVTASNLK	YKL172W	EBP2	4.2	1	1	1250000	1550000	1.24
ETPIFLESLTR	YDR110W	FOB1	3.29	1	0	855000	796000	0.930994
VIENTYSR	YDR110W	FOB1	5.09	1	0	623000	671000	1.07705
SLTADTLQQISDKYDGVVAENK	YDR110W	FOB1	5.1	1	1	316000	436000	1.37975
GTPHPSQC+57NLFVVNR	YNL132W	KRE33	3.68	0	1	218000	185000	0.848624
NQNNTSGRESTQTAVVSR	YNL132W	KRE33	11.07	1	0	76600	61300	0.800261
EISLDEPIR	YNL132W	KRE33	1.49	1	0	409000	417000	1.01956
SIFVIVGDR	YNL132W	KRE33	0.4	1	0	416000	356000	0.855769
ESTQTAVVSR	YNL132W	KRE33	5.6	0	1	235000	214000	0.910638
KSQAEPSGIVEPK	YJL076W	NET1	3.72	3	1	638000	266000	0.416928
IVPQDSDSSSFPK	YJL076W	NET1	1.85	2	1	5620000	2520000	0.448399
GSVVPVKDSK	YJL076W	NET1	-0.1	1	0	75300	36000	0.478088
VTLTGQR	YJL076W	NET1	4	1	0	6170000	2850000	0.461912
SANVSFTPSYFNQSR	YJL076W	NET1	2.05	4	2	3270000	1430000	0.437309
SFLPPPTQPQSPPIR	YJL076W	NET1	4.45	3	1	3130000	1370000	0.4377
SQSSIADNNGSPVK	YJL076W	NET1	7.55	5	3	325000	149000	0.458462
IEAPSPSVNKK	YJL076W	NET1	7.43	2	2	3150000	1810000	0.574603
IINKEVDEER	YJL076W	NET1	3.48	2	1	1580000	844000	0.534177
VSESSVTNSK	YJL076W	NET1	7.41	2	1	128000	73500	0.574219
SAVSESSVTNSK	YJL076W	NET1	7.69	5	3	820000	341000	0.415854
SSSKIEAPSPSVNK	YJL076W	NET1	6.35	1	0	80400	47200	0.587065
EGNVQLPKPSANDK	YJL076W	NET1	5.6	4	1	1130000	560000	0.495575
SAVSESSVTNSKISEQMAK	YJL076W	NET1	-10.1	0	3	1000	83800	83.8
SFYPNSNKK	YJL076W	NET1	8.01	1	0	565000	277000	0.490265
EGNVQLPKPSANDKLK	YJL076W	NET1	6.35	0	1	178000	101000	0.567416
GSVVPVKDSKIINK	YJL076W	NET1	5.59	1	0	116000	65500	0.564655
VADLKSANIGGEDLNK	YJL076W	NET1	4.37	1	0	172000	89900	0.522674
SQAEPSGIVEPK	YJL076W	NET1	4.02	3	2	4170000	1890000	0.453237
VETKPATQASSFPVVGGSPSVATK	YJL076W	NET1	12.61	11	8	2250000	1190000	0.528889
DVFNVNNIVR	YJL076W	NET1	0.34	1	0	7390000	6770000	0.916103
KPPVTTPR	YJL076W	NET1	3.57	2	0	459000	207000	0.45098
VSFTPSYFNQSR	YJL076W	NET1	2.56	0	1	287000	140000	0.487805
KRPPTGTTTTTTIR	YJL076W	NET1	11.74	2	1	1780000	886000	0.497753
EILPTIPHNDQPILASSDK	YJL076W	NET1	1.96	1	1	4040000	1760000	0.435644
SKTTSNPSSILHDLPR	YJL076W	NET1	5.01	2	0	82700	35700	0.431681
SANIGGEDLNKK	YJL076W	NET1	4.33	2	2	1410000	792000	0.561702
NSKPYTTVLNK	YJL076W	NET1	4.76	1	1	2710000	1380000	0.509225
QNEATKVETKPATQASSFPVVGGSPSVATK	YJL076W	NET1	13.08	5	1	1030000	571000	0.554369
ASANIQDANDK	YJL076W	NET1	5.05	1	0	6030	7270	1.20564
KSSLETIVEKK	YJL076W	NET1	4.19	2	0	188000	96600	0.51383
SSLETIVEK	YJL076W	NET1	2.09	1	0	1870000	772000	0.412834
SKLNNGSPQSVQPQQQIPSSSGVLR	YJL076W	NET1	9.85	7	6	611000	221000	0.361702
RAAQLLAGAK	YJL076W	NET1	3.14	0	1	1300000	697000	0.536154
EGPSSPASILPAK	YJL076W	NET1	-0.72	2	0	7820000	3310000	0.423274
GTTSFNEEGNRK	YJL076W	NET1	6.18	1	1	337000	157000	0.465875
ISSGIDAGK	YJL076W	NET1	6.25	1	0	1590000	979000	0.615723
VRPSLSSLSDLVSR	YJL076W	NET1	6.5	0	1	1470000	1220000	0.829932
NEIDLDDSAPVSLYK	YJL076W	NET1	1.49	2	0	498000	187000	0.375502
DISLHSLK	YJL076W	NET1	0.88	1	0	6470000	3150000	0.486862
EILPTIPHNDQPILASSDKSNGTLK	YJL076W	NET1	377.19	2	0	59800	20500	0.342809
TTSNPSSILHDLPR	YJL076W	NET1	1.75	3	1	5500000	2510000	0.456364
LNNGSPQSVQPQQQIPSSSGVLR	YJL076W	NET1	4.25	4	3	538000	225000	0.418216
RVVVNTPR	YJL076W	NET1	5.2	1	0	2690000	1360000	0.505576
DIDNSKPDPR	YJL076W	NET1	4.49	1	1	145000	59900	0.413103
SSIVEEDIVSR	YJL076W	NET1	1.94	1	1	6050000	2870000	0.47438
ISSGIDAGKK	YJL076W	NET1	5.12	1	0	1010000	550000	0.544554
NELVFSASASSSSFANGGTAAVTAQDINR	YJL076W	NET1	356.37	2	1	38900	37800	0.971722
SSLETIVEKK	YJL076W	NET1	2.56	1	0	1160000	589000	0.507759
KSSLETIVEK	YJL076W	NET1	2.56	1	1	1110000	589000	0.530631
SANIGGEDLNK	YJL076W	NET1	4.38	1	0	3860000	1820000	0.471503
NNGSPQSVQPQQQIPSSSGVLR	YJL076W	NET1	8.4	1	0	200000	105000	0.525
SVQPQQQIPSSSGVLR	YJL076W	NET1	8.41	1	1	168000	56500	0.33631
TTSNPSSILHDLPRK	YJL076W	NET1	2.46	1	0	499000	251000	0.503006
NESAQIDR	YJL076W	NET1	3.18	2	1	145000	113000	0.77931
RLEYVYEVDKFGK	YNL216W	RAP1	1.7	1	0	1370000	471000	0.343796
SNDQEQIR	YNL216W	RAP1	36.24	1	0	14700	1000	0.0680272
DADAHDSLNDIDQLAR	YNL216W	RAP1	4.16	0	1	480000	177000	0.36875
LHEVISGDYEPSQAEK	YNL216W	RAP1	4.88	1	0	468000	146000	0.311966
LQEQAQLLR	YNL216W	RAP1	1.73	1	0	2840000	995000	0.350352
QHVSSTASITSGGHNDLVQIEQPQK	YNL216W	RAP1	10.7	1	0	115000	29100	0.253043
TEIISTNTNGATEDSTSEK	YNL216W	RAP1	501.72	1	0	1770	1000	0.564972
NDLSNISNSLPFEYPHEIAEAIR	YNL216W	RAP1	3.95	1	0	443000	149000	0.336343
ANQNEENTGATAAETSEK	YNL216W	RAP1	8.52	1	0	39600	9900	0.25
ANGGEVLDSKPR	YNL216W	RAP1	7.53	0	1	296000	100000	0.337838
ENVFIVSPYNHTNLPTVTPTYIK	YNL216W	RAP1	1.96	1	0	998000	362000	0.362725
DLFQIDPDTGR	YNL216W	RAP1	-5.09	1	0	1970000	781000	0.396447
TTHTLYDEISHYVPNHTGNSIR	YNL216W	RAP1	8.8	0	1	81400	44200	0.542998
SLITDEDTPTAIAR	YNL216W	RAP1	1.33	1	1	2080000	813000	0.390865
RPGVPTPGNYNSAAK	YNL216W	RAP1	7.06	1	0	783000	228000	0.291188
LEDSGTC+57ELNK	YBR275C	RIF1	2.53	1	0	560000	199000	0.355357
IPIFNSLK	YBR275C	RIF1	1.93	1	0	965000	410000	0.42487
LPLNSYDSANLDKVTIGHLLTQQIK	YBR275C	RIF1	3.99	1	0	184000	89800	0.488043
IC+57EAAVEISKK	YLR442C	SIR3	2.24	2	1	1910000	690000	0.361257
IC+57EAAVEISK	YLR442C	SIR3	3.21	1	0	557000	206000	0.369838
LSIIC+57VGGHNVTIR	YLR442C	SIR3	2.47	1	1	2340000	801000	0.342308
TLILIQNPENLLSEK	YLR442C	SIR3	1.16	3	2	1740000	495000	0.284483
TFLYTLAQETEGTNR	YLR442C	SIR3	0.52	2	0	1420000	494000	0.347887
LFYITNADDSTK	YLR442C	SIR3	1.22	1	0	731000	208000	0.284542
NVANVSGSTEK	YLR442C	SIR3	5.78	2	1	1070000	354000	0.330841
RVSVPVSGQK	YLR442C	SIR3	4.07	1	0	381000	121000	0.317585
HTLALETVLIK	YLR442C	SIR3	2.42	1	0	1280000	380000	0.296875
LVVSQEMVPR	YLR442C	SIR3	2.16	1	0	330000	83100	0.251818
TSTELVDGR	YLR442C	SIR3	4.96	1	1	2320000	749000	0.322845
ITQLIAK	YLR442C	SIR3	2.64	1	1	2500000	819000	0.3276
VSVPVSGQK	YLR442C	SIR3	3.3	0	1	2960000	938000	0.316892
IKIEPSADDDVNNGNIPSQR	YLR442C	SIR3	7.46	2	1	140000	41800	0.298571
TTHGSISPQEESVSPNISSASPSALTSPTDSSK	YLR442C	SIR3	9.3	1	0	58800	24800	0.421769
MIDFATLSK	YLR442C	SIR3	3.41	1	0	1190000	380000	0.319328
ETILSNFNADINLEESIR	YLR442C	SIR3	-6.2	1	0	419000	132000	0.315036
IHIQETQEFSK	YLR442C	SIR3	3.45	1	0	343000	88100	0.256851
YFSEAINGFKDETISKK	YLR442C	SIR3	2.93	1	0	394000	125000	0.317259
GTSTTHGSISPQEESVSPNISSASPSALTSPTDSSK	YLR442C	SIR3	9.76	1	0	7660	8780	1.14621
LTDEQSSLDVAGLEDKFR	YLR442C	SIR3	0.64	1	0	1160000	191000	0.164655
IPDNVIVINHK	YLR442C	SIR3	3.56	1	1	2380000	831000	0.34916
ISDGLSFGK	YLR442C	SIR3	2.92	1	0	13000	15000	1.15385
FAPDNQVTDSSQLNK	YLR442C	SIR3	4.32	4	1	1390000	438000	0.315108
LTDEQSSLDVAGLEDK	YLR442C	SIR3	2.79	1	0	611000	200000	0.327332
VSAGDSGISPEESK	YDR227W	SIR4	3.67	1	1	414000	231000	0.557971
EILGINLANEQPVLEKPLKK	YDR227W	SIR4	3.56	1	0	286000	113000	0.395105
SFANHTEDEQIEK	YDR227W	SIR4	3.36	1	0	308000	125000	0.405844
ISSEIDRENVK	YDR227W	SIR4	2.56	1	0	295000	187000	0.633898
QLAVANEIIR	YDR227W	SIR4	0	0	1	1570000	343000	0.218471
ITSLQGDLTFTKK	YDR227W	SIR4	3.37	1	1	672000	363000	0.540179
NFAHSDSLSVPK	YDR227W	SIR4	3.99	1	0	665000	277000	0.416541
DILQITK	YDR227W	SIR4	-2.62	1	1	1520000	706000	0.464474
TIVPISTSQTNNSFLSGVK	YDR227W	SIR4	3.36	2	0	698000	266000	0.381089
TDKVSLSQPVSASK	YDR227W	SIR4	6.56	1	0	281000	132000	0.469751
NVKPSSPPDVK	YDR227W	SIR4	4.3	0	1	385000	177000	0.45974
GSADIGASVISLTK	YDR227W	SIR4	3.33	1	0	892000	498000	0.558296
IYYNELQNKPDAK	YDR227W	SIR4	3.44	1	1	1260000	728000	0.577778
HEYSDNFPVSLSQPSKK	YDR227W	SIR4	4.78	2	1	42300	20600	0.486998
ANFLETIASTEKPENK	YDR227W	SIR4	3.62	1	1	851000	331000	0.388954
LAFLVEYEGQENNYNSTSR	YDR227W	SIR4	3.13	1	0	142000	72900	0.51338
VSLSQPVSASK	YDR227W	SIR4	5.53	1	0	480000	216000	0.45
SQNTALPSTHK	YDR227W	SIR4	6.24	2	1	623000	307000	0.492777
LQYLPLYAVSTFENTNNTEKNDVTNK	YDR227W	SIR4	339.69	1	1	125000	64700	0.5176
RVPIVEDR	YDR227W	SIR4	-0.1	1	0	64800	1000	0.0154321
TPNISNGTINIQK	YDR227W	SIR4	706.12	1	1	525000	240000	0.457143
SESKPFSSDALSK	YDR227W	SIR4	3.32	2	2	794000	359000	0.452141
SSDFINYLPNC+57KK	YKR010C	TOF2	4.28	1	0	197000	210000	1.06599
KGDDLPLNDKDIGENC+57R	YKR010C	TOF2	9.51	2	1	23300	35700	1.53219
IQETIRK	YKR010C	TOF2	3.42	0	1	90000	127000	1.41111
SLKDIFANAGKPPNAASTIK	YKR010C	TOF2	3.96	2	2	306000	392000	1.28105
HFDDPNTIISGEK	YKR010C	TOF2	3.31	0	1	926000	869000	0.938445
SLGAASSTSHAK	YKR010C	TOF2	-8.71	0	1	10000	43300	4.33
ENIPSSTQQQK	YKR010C	TOF2	7.49	0	1	52900	43400	0.820416
YDALNKEK	YKR010C	TOF2	4.81	0	1	315000	337000	1.06984
NSITEPYYGK	YKR010C	TOF2	2.98	1	0	1710000	1750000	1.02339
DIFANAGKPPNAASTIK	YKR010C	TOF2	3.23	0	1	1260000	1330000	1.05556
VEATSNSTAQEQEQVSPK	YKR010C	TOF2	9.22	1	1	57800	58800	1.0173
DINSDLDSVSFNSDIENAVQSTQSTK	YKR010C	TOF2	5.42	4	4	38900	45400	1.1671
EGVVTQGSDNNKENIPSSTQQQK	YKR010C	TOF2	10.48	3	3	508000	506000	0.996063
DKVEATSNSTAQEQEQVSPK	YKR010C	TOF2	13.54	2	2	262000	303000	1.15649
NQHISLLQLAR	YKR010C	TOF2	2.15	0	1	1630000	1580000	0.969325
EVENSVSLLNSDIANLR	YFL008W	SMC1	3.79	1	0	227000	102000	0.449339
LVGLELSNFK	YFL008W	SMC1	-0.8	1	0	371000	296000	0.797844
IAVLNNDKR	YFL008W	SMC1	942.09	1	0	243000	91500	0.376543
LQLLEDVVGAK	YJL074C	SMC3	0.84	1	0	1320000	653000	0.494697
NETIIDNFSPHQNVIIGSNGSGK	YJL074C	SMC3	-1.11	1	1	41900	51100	1.21957
VSENFEAVFER	YJL074C	SMC3	-0.98	1	0	929000	544000	0.585576
TYRNETIIDNFSPHQNVIIGSNGSGK	YJL074C	SMC3	8.52	1	1	20700	10800	0.521739
LQLASLQQK	YJL074C	SMC3	1.26	1	0	469000	433000	0.923241
LDGDYNNTVYSSEQYIQELDKR	YJL074C	SMC3	383.94	1	0	30100	34500	1.14618
LSLDSDVKFPSNTTTQIQFTPLIK	YJL074C	SMC3	2.82	1	1	290000	145000	0.5
IKDVQQQIESNEEQR	YJL074C	SMC3	3.2	1	1	232000	142000	0.612069
IKNATDLQQAK	YJL074C	SMC3	3.09	1	0	167000	88900	0.532335
IDQVNGNIR	YJL074C	SMC3	5.15	1	0	380000	1000	0.00263158
KIYQFTLYDR	YJL074C	SMC3	8.75	1	0	460000	1000	0.00217391
GVLTGGYLDQHKR	YJL074C	SMC3	2.91	1	0	795000	425000	0.534591
LSLDSDVKFPSNTTTQIQFTPLIKK	YJL074C	SMC3	2.83	1	0	49000	25000	0.510204
QNEQLHVEQLSGGQK	YJL074C	SMC3	7.84	1	1	110000	55000	0.5
ASELDESKDSIQDLIVK	YJL074C	SMC3	1.37	1	0	476000	294000	0.617647
VRPTPGEVASK	YDL003W	MCD1	4.29	2	0	455000	183000	0.402198
SQANTEPENITKR	YDL003W	MCD1	8.22	0	1	329000	142000	0.431611
SQANTEPENITK	YDL003W	MCD1	7.8	1	0	62500	17400	0.2784
TSGELLQGIVR	YDL003W	MCD1	7.92	1	0	500000	191000	0.382
TRNEQTTIQTEK	YDL003W	MCD1	11.24	2	0	711000	281000	0.395218
QIETIQADLNHVTEELQTQYATSQK	YFR031C	SMC2	5.47	1	1	126000	84800	0.673016
ALESEIASSSAK	YFR031C	SMC2	2.25	0	1	673000	847000	1.25854
TLLTEEIEPK	YFR031C	SMC2	1.19	1	1	681000	608000	0.892805
RKEELVSTLTTGISSTGAADGGYNAQLAK	YFR031C	SMC2	346.93	0	1	15500	13400	0.864516
SITLQGDVYDPEGTLSGGSR	YFR031C	SMC2	1.46	1	1	206000	144000	0.699029
NLDANPSSQIIAR	YFR031C	SMC2	1.71	1	0	716000	537000	0.75
ASVTIVFDNTDKSNSPIGFTNSPQISVTR	YFR031C	SMC2	332.76	1	1	79500	53000	0.666667
LFNVVVQDSQTATQLLER	YFR031C	SMC2	1.11	1	1	322000	258000	0.801242
IVVSYEYYNIK	YFR031C	SMC2	723.32	1	1	562000	359000	0.63879
VENLNDTTEK	YFR031C	SMC2	7.08	0	1	794000	167000	0.210327
IYTRPISSQVLDLAK	YFR031C	SMC2	1.88	1	0	677000	478000	0.706056
DIGEC+57ENEIK	YFR031C	SMC2	1.24	1	0	423000	262000	0.619385
YATALQTC+57AGGR	YFR031C	SMC2	2.68	1	0	536000	384000	0.716418
LGDLGVIDDSFDVAISTAC+57PR	YLR086W	SMC4	0.23	1	0	502000	213000	0.424303
YAFSQPTNSTTTSLHVPNLQPPK	YLR086W	SMC4	5.14	1	0	89800	44100	0.491091
DVELSSDELKVIEEQLK	YLR086W	SMC4	1.52	1	1	342000	277000	0.809942
LRGEYNDLQSETK	YLR086W	SMC4	2.83	2	0	1080000	768000	0.711111
GLNELSIR	YLR086W	SMC4	2.22	1	1	2350000	1430000	0.608511
LNSLLTYIK	YLR086W	SMC4	1.03	1	1	2990000	2220000	0.742475
FSNAFYSVLR	YLR086W	SMC4	0.99	0	1	2320000	1370000	0.590517
QFNLQPISTPENVPR	YLR086W	SMC4	2.13	1	0	1340000	855000	0.63806
LDDVVVDTVEC+57AQHC+57IDYLRK	YLR086W	SMC4	1.37	1	0	177000	110000	0.621469
LSEDELR	YLR086W	SMC4	2.78	1	1	879000	527000	0.599545
SILDDIK	YLR086W	SMC4	0.87	1	1	2670000	1730000	0.64794
DTLVAQNLK	YLR086W	SMC4	2.49	1	0	1960000	1330000	0.678571
LFDLVKPK	YLR086W	SMC4	2.91	1	0	225000	201000	0.893333
IDEEKPGLIITR	YLR086W	SMC4	4.47	1	0	1760000	1120000	0.636364
DEVKEQLGILKK	YLR086W	SMC4	3.3	0	1	374000	289000	0.772727
NITNLSGGEK	YLR086W	SMC4	2.81	1	1	999000	724000	0.724725
NSLESGKETALEFLEK	YLR086W	SMC4	1.84	1	1	751000	577000	0.768309
FLILQGEVENIAQMKPK	YLR086W	SMC4	-12.8	0	1	1000	15000	15
DVELSSDELK	YLR086W	SMC4	1.06	1	0	484000	198000	0.409091
QVVGPFHTSFSAVVGPNGSGK	YLR086W	SMC4	-1.45	1	0	426000	190000	0.446009
RLELLQLSPVK	YLR086W	SMC4	2.31	1	1	1340000	880000	0.656716
SYSQSPPR	YLR086W	SMC4	2.93	1	0	121000	88000	0.727273
NNQELDQEYR	YLR086W	SMC4	763.47	1	1	168000	94800	0.564286
SEITQQEK	YLR086W	SMC4	2.8	4	3	1200000	774000	0.645
NAQFIVISLR	YLR086W	SMC4	1.28	0	1	619000	366000	0.591276
ESQIQLAESELSLLEETQAK	YLR086W	SMC4	1.82	2	1	625000	353000	0.5648
YSC+57LALER	YLR272C	YCS4	2.37	2	1	3080000	425000	0.137987
FC+57PIVEEIVSNSSR	YLR272C	YCS4	1.59	3	0	1100000	154000	0.14
TATLC+57LEK	YLR272C	YCS4	3.1	1	0	3040000	489000	0.160855
LYAIIINYTK	YLR272C	YCS4	1.48	1	0	692000	119000	0.171965
LLNDEYNYPQLTEDILK	YLR272C	YCS4	2.79	1	0	426000	33000	0.0774648
TELEGSFNKSAELSR	YLR272C	YCS4	2.52	1	0	401000	51200	0.127681
FQTTDRESYPR	YLR272C	YCS4	3.78	1	0	328000	68300	0.208232
GSESQLNSTLK	YLR272C	YCS4	2.92	1	0	2100000	335000	0.159524
NSKNDSANVELFK	YLR272C	YCS4	4.36	1	0	303000	43500	0.143564
NSKNDSANVELFKR	YLR272C	YCS4	3.26	2	0	224000	20800	0.0928571
TELEGSFNK	YLR272C	YCS4	2.93	1	0	2470000	291000	0.117814
KVESQETLNDTIER	YLR272C	YCS4	4.57	2	0	303000	35200	0.116172
NDSANVELFKR	YLR272C	YCS4	2.63	1	0	481000	81000	0.168399
FQDSNPYVR	YLR272C	YCS4	1.51	1	0	2660000	368000	0.138346
LQTQLSYLISSSLSNLSK	YLR272C	YCS4	1.81	1	0	885000	54000	0.0610169
AINQELEDVAVK	YLR272C	YCS4	1.05	1	0	2570000	395000	0.153696
ENELLFGEK	YLR272C	YCS4	1.11	1	0	3390000	545000	0.160767
AINQELEDVAVKK	YLR272C	YCS4	3.16	1	0	615000	71900	0.116911
IFNSVAEVFQK	YDR325W	YCG1	1.4	1	0	911000	393000	0.431394
TRSEAEQIDTSK	YDR325W	YCG1	4.02	1	0	110000	58100	0.528182
TTVNISAVDNTTEQSNSR	YDR325W	YCG1	5.88	3	2	79700	32200	0.404015
TLVASIQNDPSAEVR	YDR325W	YCG1	3	1	0	473000	165000	0.348837
LVAAFIASLER	YDR325W	YCG1	3.02	1	0	427000	199000	0.466042
TAADILLR	YDR325W	YCG1	8.81	1	0	192000	75200	0.391667
SINNLIQEHDSR	YBL097W	BRN1	2.78	1	1	1710000	596000	0.348538
SLLLNTLNIDNTAR	YBL097W	BRN1	1.22	1	1	1590000	515000	0.323899
TDDSFEDKVFASK	YBL097W	BRN1	3.29	1	0	651000	235000	0.360983
FSDIIQGISK	YBL097W	BRN1	1.53	1	1	2130000	704000	0.330516
VIFDASIKDTQNVGQGK	YBL097W	BRN1	3.57	1	1	685000	261000	0.381022
NVVEDINQAKDFIENVNNR	YBL097W	BRN1	2.91	1	1	254000	79200	0.311811
VDSVTTETGK	YBL097W	BRN1	4.3	0	1	1040000	335000	0.322115
ALVDFDEGGAK	YBL097W	BRN1	1.34	1	0	1230000	381000	0.309756
VLETTLVEFETIK	YBL097W	BRN1	3.74	1	0	1250000	428000	0.3424
GDVSSGLFEK	YBL097W	BRN1	0.87	1	0	1050000	390000	0.371429
LFANPILDKFK	YOL034W	SMC5	1.59	0	1	651000	1040000	1.59754
IKDIDDQIQQLLLK	YOL034W	SMC5	0.42	1	0	550000	942000	1.71273
IAKPDLSSFQPGSIIK	YOL034W	SMC5	1.69	1	1	1060000	1260000	1.18868
IGILNQDQDLK	YOL034W	SMC5	1.34	1	1	362000	595000	1.64365
LFNNVGSAGAVR	YOL034W	SMC5	2.57	1	1	893000	774000	0.866741
KSVESLR	YOL034W	SMC5	5.85	0	1	59800	102000	1.70569
ELSSADTTPPVPAETVR	YOL034W	SMC5	3.76	1	1	703000	952000	1.3542
RSDYLINDYQVSESVVK	YOL034W	SMC5	4.03	0	1	115000	176000	1.53043
SVFEDIDIK	YOL034W	SMC5	0.93	1	1	602000	928000	1.54153
TLENQVEELTEK	YOL034W	SMC5	5.69	1	1	710000	856000	1.20563
SQEILAQTHLPEK	YOL034W	SMC5	3.39	1	1	757000	1060000	1.40026
IEQIAQEAQPIKEQYDSTK	YLR383W	SMC6	6.62	0	1	132000	61500	0.465909
SNQAEAQSNIDQGR	YLR383W	SMC6	8.37	1	1	40100	45000	1.12219
QIQNAC+57AFC+57SK	YLR383W	SMC6	-36.61	0	1	107000	47800	0.446729
SLGLSQEEVIALFEK	YLR383W	SMC6	0.48	1	0	164000	106000	0.646341
VSQNGNC+57YFFQTR	YJR089W	BIR1	6.35	1	1	569000	178000	0.31283
NC+57EVSPTLGENGKR	YJR089W	BIR1	634.24	1	0	1000	2900	2.9
EFIDDC+57DKK	YJR089W	BIR1	3.59	1	0	575000	202000	0.351304
SGDNSSNITAIPKEEQR	YJR089W	BIR1	8.57	0	1	140000	51500	0.367857
NAILDDSTDEFSFSNQGHNTFDIPIPTSSHLLK	YJR089W	BIR1	6.61	2	0	117000	46900	0.400855
VIKPEFEPVPSVAR	YJR089W	BIR1	-1.08	2	0	1780000	691000	0.388202
NYFHDLLK	YJR089W	BIR1	-2.47	1	1	1200000	430000	0.358333
SGDNSSNITAIPK	YJR089W	BIR1	3.53	2	1	1030000	366000	0.35534
NLVSGTSSYPR	YJR089W	BIR1	3.02	1	1	3920000	1520000	0.387755
KETSTSLADNSK	YJR089W	BIR1	7.72	2	0	46400	25700	0.553879
KLFDEEFSGK	YJR089W	BIR1	2.67	1	2	2280000	1000000	0.438596
YINNNDATLANDKDGDLAFLIK	YJR089W	BIR1	1.43	2	2	3900000	1350000	0.346154
GSSFNEGNNEK	YJR089W	BIR1	5.91	1	0	23000	5850	0.254348
QSPDILHSNK	YJR089W	BIR1	3.68	1	0	490000	205000	0.418367
TQIVDQNLGDIDRDKVPNGGSPEVPK	YJR089W	BIR1	356.29	2	0	45400	13800	0.303965
LFDEEFSGK	YJR089W	BIR1	2.22	0	1	775000	312000	0.402581
ETDDGKYFTNKQETIK	YJR089W	BIR1	6.2	1	1	246000	82100	0.33374
TQIVDQNLGDIDR	YJR089W	BIR1	3.36	1	0	443000	151000	0.340858
ANC+57EALYK	YGR140W	CBF2	4.02	1	0	557000	298000	0.535009
AITTNETNNTNTQVLC+57PPLLK	YGR140W	CBF2	0.98	2	0	79600	47500	0.596734
EETFSNYYTTVFR	YGR140W	CBF2	1.09	1	0	83200	48900	0.58774
EENIVNEDGPNTSR	YGR140W	CBF2	5.97	1	0	57500	30600	0.532174
GSPILSFDILPGFNK	YGR140W	CBF2	2.3	1	0	2560000	546000	0.213281
FYGIPSVSK	YGR140W	CBF2	0.79	0	1	648000	345000	0.532407
VHENPNANIDTK	YGR140W	CBF2	6.46	0	1	278000	195000	0.701439
LRDQNEGSFSR	YGR140W	CBF2	2.33	0	1	310000	188000	0.606452
IQNSDHITNIIFPTSPTK	YDR130C	FIN1	3.85	1	0	276000	4790	0.0173551
IQQQQQQHILPSDAK	YDR130C	FIN1	5.44	2	0	180000	9300	0.0516667
SNTDLC+57SNTELK	YDR130C	FIN1	764.48	1	0	45200	1000	0.0221239
LNHELEQQK	YGL086W	MAD1	2.98	1	0	77300	70500	0.912031
TSESPINTK	YBR156C	SLI15	5.28	1	1	434000	245000	0.564516
QQDINPQTIFGPIPPLHTDEIFPNPR	YBR156C	SLI15	3.75	4	1	324000	108000	0.333333
SIIETLDDLNNLTTDAHSEINQR	YBR156C	SLI15	2.79	3	1	944000	425000	0.450212
ISVDSSSPSK	YBR156C	SLI15	5.26	1	0	346000	145000	0.419075
LSEYETTLNDLNSR	YOR195W	SLK19	-0.85	1	0	266000	12400	0.0466165
IVQLNDKIESTDIVLK	YOR195W	SLK19	3.39	1	0	423000	96100	0.227187
KNDGNIDILPLDNNLSDFYK	YMR117C	SPC24	3.38	1	1	148000	48100	0.325
NYPSYAQPTQSSSTSLLNAPAVTAGGSVIASK	YBL034C	STU1	7.6	2	2	176000	41300	0.234659
FNDSNLSLNNSNTTSPTSK	YBL034C	STU1	7.35	1	0	61000	11200	0.183607
DALQYLQK	YBL034C	STU1	1.74	1	0	783000	334000	0.426564
LGEYETLYK	YBL034C	STU1	0.63	1	1	700000	240000	0.342857
VLQTTPDYTEQETER	YBL034C	STU1	5.52	1	0	269000	74700	0.277695
SPNDFKPFLSIEK	YBL034C	STU1	2.89	1	0	944000	208000	0.220339
STDDTPSIPSK	YBL034C	STU1	1.82	0	1	526000	155000	0.294677
YGLTAEDFEKR	YKL112W	ABF1	1.13	3	1	6860000	1530000	0.223032
YNDLQPSSSSNNNNNNDGELSGTNLR	YKL112W	ABF1	6.76	1	0	55300	8660	0.1566
YGLTAEDFEK	YKL112W	ABF1	1.02	1	1	5770000	1450000	0.2513
ETAQLAIDKINSYK	YKL112W	ABF1	3.32	2	0	1890000	455000	0.240741
NYSDVVNDEDINVAIANAVANVDSQSNNK	YKL112W	ABF1	7.27	1	0	30100	4970	0.165116
DLAIGAHGGK	YKL112W	ABF1	5.22	1	0	628000	149000	0.237261
ETAQLAIDKINSYKR	YKL112W	ABF1	3.54	6	1	2770000	690000	0.249097
RLLSQIAR	YKL112W	ABF1	2.51	1	0	1690000	348000	0.205917
HQEISSAGTSSNTTK	YKL112W	ABF1	11.56	3	0	975000	218000	0.22359
IEPYHSHPLEDNLSLGK	YKL112W	ABF1	3.18	5	1	7260000	1580000	0.217631
QQGVTIKNDTEDDSINK	YKL112W	ABF1	7.85	0	1	802000	167000	0.208229
NEDDKLPHEVAEQLR	YKL112W	ABF1	4.35	2	0	660000	136000	0.206061
FDQILESSYNNSNHTVSK	YKL112W	ABF1	4.7	7	1	4700000	1000000	0.212766
ETAQLAIDK	YKL112W	ABF1	2.53	1	0	5840000	1310000	0.224315
QQGVTIKNDTEDDSINKASIDR	YKL112W	ABF1	9.26	1	0	119000	24100	0.202521
NDTEDDSINK	YKL112W	ABF1	0.96	3	1	926000	190000	0.205184
ILQNDLKFDQILESSYNNSNHTVSK	YKL112W	ABF1	3.64	6	3	532000	128000	0.240602
LVVNYYEYK	YKL112W	ABF1	0.92	1	1	11900000	2760000	0.231933
VSHYVEESGLLDILMQR	YKL112W	ABF1	2.5	0	1	1670000	370000	0.221557
SNEVNGNNDDDADANNIFK	YKL112W	ABF1	6.77	1	0	43400	8880	0.204608
SNSIDYAK	YKL112W	ABF1	5.12	1	0	409000	116000	0.283619
GLDDESGPTHGNDSGNHR	YKL112W	ABF1	8.95	6	1	1300000	274000	0.210769
HFTFAC+57HLK	YKL112W	ABF1	2.24	2	0	539000	154000	0.285714
ESEVNVEKR	YLL004W	ORC3	7.61	1	0	40100	27200	0.678304
IDSSGATSQTQPIK	YCL061C	MRC1	5.58	1	0	163000	137000	0.840491
SFTNSQTDSTTSK	YCL061C	MRC1	6.76	1	1	29700	29600	0.996633
SIEPQSQIITTSSNHSNALSPK	YCL061C	MRC1	7.19	0	1	87900	55500	0.631399
TQIDTVAQTLQDEVPHTLK	YCL061C	MRC1	5.12	0	1	403000	296000	0.734491
NVSSSFTQTQR	YCL061C	MRC1	2.87	1	0	83700	76600	0.915173
QTYNVGSEAETNEK	YBL035C	POL12	6.3	1	0	36800	18700	0.508152
TPGSSTFQTPTTNTPTTSR	YBL035C	POL12	5.3	2	0	113000	29200	0.258407
DC+57VQLVNFQC+57KEDGIIAQAVDDSR	YBR088C	POL30	0.54	1	0	56600	1000	0.0176678
EDGIIAQAVDDSR	YBR088C	POL30	1.15	3	0	9010000	235000	0.0260821
IEELQYDSTLSLPSSEFSK	YBR088C	POL30	2.16	7	1	7800000	285000	0.0365385
LEMDQPVDLTFGAK	YBR088C	POL30	0.26	1	0	237000	25700	0.108439
FEEASLFKR	YBR088C	POL30	1.95	1	1	6640000	309000	0.0465361
LSSEAPALFQFDLK	YBR088C	POL30	1.85	9	1	22400000	729000	0.0325446
IIDGFKDC+57VQLVNFQC+57K	YBR088C	POL30	2.59	2	0	4710000	177000	0.0375796
FEEASLFK	YBR088C	POL30	1.54	2	0	15600000	490000	0.0314103
DC+57VQLVNFQC+57K	YBR088C	POL30	1.56	1	0	821000	1000	0.00121803
FVADGDIGSGSVIIKPFVDMEHPETSIK	YBR088C	POL30	-7.71	2	6	1000	1890000	1890
C+57GNNTDTLTLIADNTPDSIILLFEDTKK	YBR088C	POL30	5.73	1	0	135000	8580	0.0635556
C+57DHPVTLGMDLTSLSK	YBR088C	POL30	2.42	1	0	2900000	74000	0.0255172
IIDREIEK	YOL006C	TOP1	5.99	0	1	55000	74800	1.36
DKEENSQVSLGTSK	YOL006C	TOP1	7.99	1	2	88300	116000	1.3137
C+57TLVLTEGDSALSLAVAGLAVVGR	YNL088W	TOP2	0.55	1	0	1200000	679000	0.565833
KVLYGC+57FK	YNL088W	TOP2	4.46	0	1	2120000	1990000	0.938679
C+57EIPLEYINK	YNL088W	TOP2	1.33	1	0	1400000	874000	0.624286
LC+57NIFSTEFILETADLNVGQK	YNL088W	TOP2	1.57	1	1	1150000	802000	0.697391
DYYGC+57YPLR	YNL088W	TOP2	2.63	1	2	4770000	3160000	0.662474
QYEPGTVLDPTLK	YNL088W	TOP2	1.16	1	1	4090000	3080000	0.753056
AFEVGYQEFLQR	YNL088W	TOP2	0.87	1	2	5500000	4040000	0.734545
GLGTSLAQEVR	YNL088W	TOP2	1.41	1	1	10600000	7100000	0.669811
SDIPTILYER	YNL088W	TOP2	2.71	0	1	2850000	1830000	0.642105
KLVDDEDYDPSK	YNL088W	TOP2	5.4	1	0	147000	114000	0.77551
ISQLEHILK	YNL088W	TOP2	1.57	1	1	1980000	1410000	0.712121
LVDDEDYDPSKK	YNL088W	TOP2	6.38	1	1	1120000	747000	0.666964
TEEEENAPSSTSSSSIFDIK	YNL088W	TOP2	6.62	1	1	41600	36500	0.877404
EIPISDFINK	YNL088W	TOP2	0.85	2	2	6400000	4170000	0.651563
KLVDDEDYDPSKK	YNL088W	TOP2	3.6	1	0	154000	136000	0.883117
LVDDEDYDPSK	YNL088W	TOP2	3.7	1	0	716000	490000	0.684358
GIPIEIHNK	YNL088W	TOP2	3.82	1	0	1940000	1190000	0.613402
MFEIADANEENALKK	YNL088W	TOP2	1.1	1	0	986000	522000	0.529412
QLDNGEDGAAK	YNL088W	TOP2	5.72	4	4	1340000	873000	0.651493
IEQIGDNVLEITELPAR	YNL088W	TOP2	3.82	2	1	4840000	3050000	0.630165
NAEIQAIKK	YNL088W	TOP2	4.65	0	1	4350000	3320000	0.763218
NAIIQELENLGFPR	YNL088W	TOP2	1.54	1	2	10200000	6990000	0.685294
YNSVNEILSEFYYVR	YNL088W	TOP2	1.36	0	1	3290000	2310000	0.702128
EGKPYYGSPNDEIAEQINDVK	YNL088W	TOP2	1.14	1	1	184000	92000	0.5
EYFSNLDR	YNL088W	TOP2	0.85	0	1	6140000	4240000	0.690554
IFHPADDPLYK	YNL088W	TOP2	2.56	0	1	2530000	1680000	0.664032
NYVELYLK	YNL088W	TOP2	1.73	1	0	2490000	23700	0.00951807
YIYTELNK	YNL088W	TOP2	2.78	2	2	4530000	3250000	0.717439
SIPNVLDGFKPGQR	YNL088W	TOP2	2.22	1	0	1690000	4990000	2.95266
NVTIVPGLFK	YNL088W	TOP2	0.83	1	1	7840000	5150000	0.656888
VSITKPTK	YNL088W	TOP2	4.57	1	0	1300000	925000	0.711538
IFDEILVNAADNK	YNL088W	TOP2	1.5	3	1	6450000	4300000	0.666667
IFHSLQGNDKDYIDLAFSK	YNL088W	TOP2	3.07	1	3	3030000	2280000	0.752475
ELTVTNKPR	YNL088W	TOP2	6.14	1	1	1200000	879000	0.7325
YIQEDEK	YNL088W	TOP2	5.19	1	1	542000	318000	0.586716
KIFHPADDPLYK	YNL088W	TOP2	2.21	1	1	3010000	2100000	0.697674
ELDNDILGVMR	YNL088W	TOP2	0.71	1	1	837000	580000	0.692951
ETELENLLK	YNL088W	TOP2	-4.46	1	1	7560000	5380000	0.71164
KYNSVNEILSEFYYVR	YNL088W	TOP2	1.14	1	1	519000	453000	0.872832
KISTIFDK	YNL088W	TOP2	0.41	0	1	2130000	1670000	0.784038
GWTGTIEEIEPLR	YNL088W	TOP2	1.07	1	0	533000	263000	0.493433
VYDINGSVR	YNL088W	TOP2	949.9	0	1	1000	15100	15.1
VTFKPDLTR	YNL088W	TOP2	1.76	2	1	479000	129000	0.269311
TPSVSETK	YNL088W	TOP2	-3.88	1	0	477000	488000	1.02306
ENTPEQDDVATK	YNL088W	TOP2	3.93	1	0	108000	96200	0.890741
EYLLLGLSGNDK	YNL088W	TOP2	1.81	1	0	2220000	1480000	0.666667
RVYDINGSVR	YNL088W	TOP2	1.61	1	0	579000	323000	0.557858
LFAGADTDNAVTSHIQSVTR	YAL027W	YAL027W	2.52	1	0	522000	94100	0.180268
VGHSTDFQINVLPK	YAL027W	YAL027W	4.69	1	0	703000	93100	0.132432
FC+57IEDSIEAR	YBR114W	RAD16	0.73	1	0	555000	236000	0.425225
FLNINPFTK	YBR114W	RAD16	1.1	1	0	577000	234000	0.405546
FGVEGPGLESFNNIQTLLK	YBR114W	RAD16	3.83	2	0	548000	177000	0.322993
IEALVEELYK	YBR114W	RAD16	-0.58	1	0	867000	357000	0.411765
NC+57YRPLNEVLSTATLK	YPR180W	AOS1	1.63	2	2	5290000	10900000	2.06049
TKNC+57YRPLNEVLSTATLK	YPR180W	AOS1	3.89	0	1	17600	56300	3.19886
LQSVRPTTVGPISSNR	YPR180W	AOS1	4.21	1	1	335000	614000	1.83284
VTSILPLTLSLLQYGLNQK	YPR180W	AOS1	0.9	2	2	4760000	8450000	1.77521
VEKLSEDEIALYDR	YPR180W	AOS1	1.47	0	1	482000	1010000	2.09544
VLLINLGAIGSEITK	YPR180W	AOS1	1.23	3	1	7630000	14700000	1.92661
SIIEVTTR	YPR180W	AOS1	1.83	0	1	6150000	12400000	2.01626
GIEFAPVAAIIGGAVAQDVINILGK	YPR180W	AOS1	1.51	2	5	311000	587000	1.88746
DDYIQQFIK	YPR180W	AOS1	0.76	0	1	503000	859000	1.70775
LSEDEIALYDR	YPR180W	AOS1	1.5	2	3	4070000	7650000	1.87961
QKGIEFAPVAAIIGGAVAQDVINILGK	YPR180W	AOS1	2.84	1	1	286000	648000	2.26573
C+57LLVGAGGIGSELLK	YDR390C	UBA2	2.34	2	3	9910000	11300000	1.14026
TFPVC+57TIR	YDR390C	UBA2	1.71	2	1	38600000	44500000	1.15285
LSSDC+57LNK	YDR390C	UBA2	13.12	4	6	34100000	39200000	1.14956
ASNLSQNRYLSNPK	YDR390C	UBA2	3.78	0	1	448000	455000	1.01562
VGTIQEQISNFINITQK	YDR390C	UBA2	6.18	1	1	44000	43600	0.990909
LLFDYDFEDLNDR	YDR390C	UBA2	3.86	4	4	22800000	25900000	1.13596
EQNHIEFDKDDADTLEFVATAANIR	YDR390C	UBA2	4.89	2	1	178000	226000	1.26966
SYPQDISLLDASNQR	YDR390C	UBA2	2.21	3	3	391000	424000	1.0844
AIVAGASSLISLR	YDR390C	UBA2	0.79	0	1	735000	810000	1.10204
NC+57PVC+57SK	YDR390C	UBA2	4.35	0	1	386000	457000	1.18394
QIAGNIIPAIATTNAIVAGASSLISLR	YDR390C	UBA2	0.98	19	17	4830000	5250000	1.08696
ISNFINITQK	YDR390C	UBA2	4.04	1	1	151000	168000	1.11258
QISNFINITQK	YDR390C	UBA2	4.72	1	1	50200	53400	1.06375
SVGTIQEQISNFINITQK	YDR390C	UBA2	5.91	2	2	175000	199000	1.13714
IATTNAIVAGASSLISLR	YDR390C	UBA2	2.67	1	1	384000	311000	0.809896
SASNSVGTIQEQISNFINITQK	YDR390C	UBA2	15.41	4	6	5880000	6120000	1.04082
YTDLNMAFTAK	YDR390C	UBA2	1.4	2	3	8560000	9670000	1.12967
GADVVATTNSHGK	YDR390C	UBA2	5.05	18	32	3740000	4190000	1.12032
TEC+57FEC+57TKK	YDR390C	UBA2	3.74	4	3	5140000	6500000	1.26459
ASNLSQNR	YDR390C	UBA2	5.66	3	3	7070000	7510000	1.06223
DISLLDASNQR	YDR390C	UBA2	3.94	0	1	2230	12800	5.73991
IKQETNELYELQK	YDR390C	UBA2	3.17	10	6	14900000	17500000	1.1745
ISLLDASNQR	YDR390C	UBA2	5.14	1	1	156000	206000	1.32051
ISQFLSLPLIESGTAGFDGYMQPIIPGKTEC+57FEC+57TK	YDR390C	UBA2	-1.9	0	1	1000	62700	62.7
MKLSDFVVLIR	YDR390C	UBA2	2.31	0	1	396000	521000	1.31566
QETNELYELQK	YDR390C	UBA2	2.14	2	2	1780000	1930000	1.08427
LSDFVVLIR	YDR390C	UBA2	1.68	2	2	3470000	4080000	1.17579
TKPVPLSDSQINTPTK	YDR390C	UBA2	10.49	22	23	15900000	19100000	1.20126
ETNELYELQK	YDR390C	UBA2	4.86	0	1	215000	253000	1.17674
IPEILNK	YDR390C	UBA2	1.2	0	1	2490000	3160000	1.26908
SDSQINTPTK	YDR390C	UBA2	4.55	2	2	403000	440000	1.09181
LFIQDINK	YDR390C	UBA2	2.5	1	4	48200000	55500000	1.15145
PRETSLVTIIGEDSYK	YDR390C	UBA2	1.66	3	2	13600000	15800000	1.16176
YSYPQDISLLDASNQR	YDR390C	UBA2	1.49	7	8	14300000	15700000	1.0979
TIQEQISNFINITQK	YDR390C	UBA2	7	0	1	26400	25100	0.950758
KRPVDTEISEAPSNK	YDR390C	UBA2	12.02	1	0	38200	52000	1.36126
EKYSYPQDISLLDASNQR	YDR390C	UBA2	3.01	9	7	5280000	6180000	1.17045
TAQSASNSVGTIQEQISNFINITQK	YDR390C	UBA2	14.81	11	10	10100000	10900000	1.07921
DASRIPEILNK	YDR390C	UBA2	2.31	4	5	32700000	39200000	1.19878
ETSLVTIIGEDSYK	YDR390C	UBA2	682.72	2	2	3250000	3670000	1.12923
LSDSQINTPTK	YDR390C	UBA2	5.85	0	1	407000	217000	0.53317
SHIFNIPMK	YDR390C	UBA2	1.38	1	1	2480000	2390000	0.96371
RPVDTEISEAPSNKR	YDR390C	UBA2	9.6	0	1	54000	57500	1.06481
PRETSLVTIIGEDSYKK	YDR390C	UBA2	3.51	0	2	2440000	3230000	1.32377
TKLVNEPTNSDIVELD	YDR390C	UBA2	2.39	3	4	4680000	4870000	1.0406
DHPFGFYAK	YDL064W	UBC9	2.57	0	1	2200000	3650000	1.65909
WEAGIPGK	YDL064W	UBC9	2.42	1	1	8160000	13400000	1.64216
QIVLGVQDLLDSPNPNSPAQEPAWR	YDL064W	UBC9	5.37	1	1	111000	91900	0.827928
DHPFGFYAKPVK	YDL064W	UBC9	12.72	3	4	8380000	14600000	1.74224
EGTNWAGGVYPITVEYPNEYPSKPPK	YDL064W	UBC9	-6.35	1	2	2470	252000	102.024
C+57NNVQIKDNIR	YDR409W	SIZ1	4.58	1	0	1040000	3140	0.00301923
SGLPLINNENSVPNPPNTATIPLQK	YDR409W	SIZ1	4.52	5	0	1560000	9930	0.00636538
NVEQVELTSDGK	YDR409W	SIZ1	1.52	1	0	1640000	19800	0.0120732
PADLTPHLKPYTQQNNVELIYAFTTK	YDR409W	SIZ1	337.92	1	0	91000	16100	0.176923
LYLFSGMINPLGSR	YDR409W	SIZ1	3.44	1	0	287000	1000	0.00348432
TIRPPINSNSYTASISDSFVQPQESSVFPPR	YDR409W	SIZ1	299.03	6	0	115000	10100	0.0878261
NDVGRQNSTPVLPTLPQNVPIR	YDR409W	SIZ1	2.07	1	0	82500	8640	0.104727
STNTDILTEK	YDR409W	SIZ1	3.74	2	0	3240000	54500	0.016821
GATILSNNGLDQR	YDR409W	SIZ1	1.91	2	0	2200000	14400	0.00654545
SYNIVASETTTPVTNR	YDR409W	SIZ1	2.22	3	0	1920000	19500	0.0101563
TPLNVTAVDNSSHLISPDVSVSSPTPR	YDR409W	SIZ1	1.54	5	0	1100000	6280	0.00570909
GTPLSAITVR	YDR409W	SIZ1	1.87	1	0	1570000	46200	0.0294268
APPPTNPDASSSSSSFAVPTIHFK	YDR409W	SIZ1	4.54	7	0	1410000	11600	0.00822695
NNSLPTTEAITR	YDR409W	SIZ1	1.82	1	0	2510000	9510	0.00378884
ADYNLLSNPNSK	YDR409W	SIZ1	2.39	1	0	2770000	27200	0.00981949
VIPEYLGNSSSYIGK	YDR409W	SIZ1	0.8	1	0	3070000	22800	0.00742671
LIPELVMNVEVTGGR	YDR409W	SIZ1	3.07	2	0	548000	1000	0.00182482
LKPYTQQNNVELIYAFTTK	YDR409W	SIZ1	2.33	1	0	231000	23000	0.0995671
TLDPKSYNIVASETTTPVTNR	YDR409W	SIZ1	6.28	1	0	113000	1000	0.00884956
GNEPIQFPFPNELR	YDR409W	SIZ1	0.6	1	0	1430000	13200	0.00923077
NTASNASSSALSTPPLIR	YDR409W	SIZ1	4.25	1	0	830000	3450	0.00415663
NFLQNALVVGK	YDR409W	SIZ1	0.33	1	0	2300000	17500	0.0076087
QNSTPVLPTLPQNVPIR	YDR409W	SIZ1	3.57	4	0	1380000	1000	0.000724638
TLNEQDDDDIITTSTVLSLQC+57PISC+57TR	YOR156C	NFI1	5.75	1	1	43300	37900	0.875289
GPSTPLLPAVLQNLTNQTEAQR	YOR156C	NFI1	3.53	2	3	785000	750000	0.955414
GPSTPLLPAVLQNLTNQTEAQRNPYGPNYNTTAQDR	YOR156C	NFI1	259.64	0	1	19100	26500	1.38743
NPYGPNYNTTAQDR	YOR156C	NFI1	5.52	2	2	447000	444000	0.993289
SNHDLLK	YOR156C	NFI1	2.75	0	1	399000	481000	1.20551
SFPTHVNPR	YOR156C	NFI1	-0.57	1	0	320000	283000	0.884375
IFYNRGPSTPLLPAVLQNLTNQTEAQR	YOR156C	NFI1	7.13	1	0	19200	34200	1.78125
ADIFPSESEGSSDYNPNHTSTPK	YOR156C	NFI1	6.75	0	1	55400	81300	1.46751
SFLNQGATTNINDTPTNNSSINSFVTATNGDSR	YOR156C	NFI1	297.18	3	3	114000	101000	0.885965
IDPSSDIANLKNESK	YCR088W	ABP1	4.43	0	1	73500	117000	1.59184
SSAAPPPPPR	YCR088W	ABP1	5.57	2	2	441000	614000	1.39229
YSIQTSSK	YCR088W	ABP1	4.66	0	1	1110000	1700000	1.53153
NVASGAPVQKEEPEQEEIAPSLPSR	YCR088W	ABP1	8.44	1	0	29200	32800	1.12329
KEPVKTPSPAPAAK	YCR088W	ABP1	12.44	0	1	110000	201000	1.82727
DFDQAPLKPNQSSYKPIGK	YCR088W	ABP1	2.5	1	1	96100	132000	1.37357
EIDAEYLK	YCR088W	ABP1	2.02	0	1	631000	887000	1.40571
FTNPNIPSTMTSILSFNR	YNL042W	BOP3	3.53	1	0	184000	1000	0.00543478
SSSTGGISHSTVTNVQR	YNL042W	BOP3	5.64	2	0	295000	20500	0.0694915
FPASSSTGGISHSTVTNVQR	YNL042W	BOP3	4.67	5	1	926000	61400	0.0663067
RIPSGTK	YNL042W	BOP3	1321.69	1	0	1000	2040000	2040
EQPNMLQSVR	YNL042W	BOP3	2.58	1	0	978000	16900	0.0172802
GTQSSENLPR	YNL042W	BOP3	11.29	1	0	101000	5210	0.0515842
IGASAVAALNDNISIKEEDVAR	YNL042W	BOP3	13.2	11	1	9670000	770000	0.0796277
SQESPLNK	YNL042W	BOP3	4.32	2	1	8430000	713000	0.0845789
LFNTDHGVPASSPMK	YNL042W	BOP3	3.37	1	0	315000	1000	0.0031746
STSSFGVIDLSIIDEAKEK	YNL042W	BOP3	1.13	1	0	487000	1000	0.00205339
TEGTQSSENLPR	YNL042W	BOP3	11.9	1	0	127000	60500	0.476378
AGGNQPHNNTEGTQSSENLPR	YNL042W	BOP3	451.69	7	1	6970000	437000	0.0626973
STSSFGVIDLSIIDEAK	YNL042W	BOP3	1.91	3	0	2620000	214000	0.0816794
QPSPYKFPASSSTGGISH	YNL042W	BOP3	9.03	1	0	173000	3360	0.019422
LASSSGLPINQIHK	YNL042W	BOP3	3.48	3	0	20900000	1500000	0.0717703
AAAPTVVFLDELDSIAK	YDL126C	CDC48	547.87	1	2	7220000	12300000	1.7036
ATQGFSGADLLYIVQR	YDL126C	CDC48	0.4	2	4	5370000	9590000	1.78585
YAIKDSIEAHR	YDL126C	CDC48	3.25	1	3	5960000	10800000	1.81208
GEEHKPLLDASGVDPR	YDL126C	CDC48	4.89	0	1	864000	1670000	1.93287
SVSDAELR	YDL126C	CDC48	3.27	1	2	7070000	12100000	1.71146
GVLMYGPPGTGK	YDL126C	CDC48	3.48	1	0	986000	1800000	1.82556
VVSQLLTLMDGMK	YDL126C	CDC48	0.83	0	1	127000	243000	1.91339
GVLFYGPPGTGK	YDL126C	CDC48	0.33	2	3	5810000	9980000	1.71773
EMVELPLR	YDL126C	CDC48	1.4	0	1	500000	906000	1.812
NVFVIGATNRPDQIDPAILRPGR	YDL126C	CDC48	1.35	3	2	605000	1280000	2.1157
AVATEVSANFISVK	YDL126C	CDC48	1.94	2	3	6150000	11000000	1.78862
EVDIGIPDATGR	YDL126C	CDC48	1.52	2	3	6170000	10400000	1.68558
LSILNAQLR	YDL126C	CDC48	2.21	1	1	10600000	18800000	1.77358
SNVVVIAATNRPNSIDPALRR	YDL126C	CDC48	3.18	4	3	2550000	5550000	2.17647
SNVVVIAATNRPNSIDPALR	YDL126C	CDC48	-1.36	1	2	1320000	2370000	1.79545
KAFEEAEK	YDL126C	CDC48	4.96	1	1	1400000	2790000	1.99286
TPLEPGLELTAIAK	YDL126C	CDC48	0.34	1	1	4120000	7240000	1.75728
AEQEPEVDPVPYITK	YDL126C	CDC48	2.68	2	2	1820000	2930000	1.60989
ARGGSLGDAGGASDR	YDL126C	CDC48	6.6	1	2	141000	275000	1.95035
GGSLGDAGGASDR	YDL126C	CDC48	5.31	3	5	3740000	6450000	1.7246
AFEEAEK	YDL126C	CDC48	5.65	0	2	1550000	2990000	1.92903
LDQLIYVPLPDENAR	YDL126C	CDC48	4.44	3	2	5780000	9750000	1.68685
MAGESESNLR	YDL126C	CDC48	4.48	1	0	929000	1670000	1.79763
NAPAIIFIDEIDSIAPK	YDL126C	CDC48	1.09	0	2	7790000	11300000	1.45058
FDREVDIGIPDATGR	YDL126C	CDC48	2.56	0	2	991000	1780000	1.79617
FALGNSNPSALR	YDL126C	CDC48	-4.21	2	3	9190000	16100000	1.7519
KTPLEPGLELTAIAK	YDL126C	CDC48	2.25	3	3	5680000	11200000	1.97183
LGDLVTIHPC+57PDIK	YDL126C	CDC48	2.58	3	3	6820000	12700000	1.86217
KQEQSLPQEEK	YLR429W	CRN1	7.94	0	1	2880	3540	1.22917
HVFGQAAK	YLR429W	CRN1	2.08	0	2	223000	354000	1.58744
VEPSKELKPEPVSIATDR	YLR429W	CRN1	2.92	0	1	47200	85200	1.80508
VEKPISESEK	YLR429W	CRN1	5.41	1	1	290000	431000	1.48621
TPLSSQEQAFYNQK	YBL047C	EDE1	2.38	1	0	1090000	218000	0.2
GNVHEDTVSKFVETTVENSNLNVNR	YBL047C	EDE1	367.05	1	0	14800	2280	0.154054
YPAPGTSPSHNEGNSK	YBL047C	EDE1	5.41	3	1	698000	111000	0.159026
FTPTSNFGQSIIKEEPEEQEQLR	YBL047C	EDE1	5.46	1	0	108000	19700	0.182407
TLQTPYNAQPTSSLEIHTEQVIK	YBL047C	EDE1	4.42	3	1	681000	116000	0.170338
GFLNLNEFSAALR	YBL047C	EDE1	1.79	1	0	751000	129000	0.171771
SSNNAFK	YBL047C	EDE1	5.21	7	1	3350000	591000	0.176418
QIEEQENLYHQHVSK	YBL047C	EDE1	4.72	3	0	518000	99900	0.192857
VATPSIPQQPIPLKNDPIVDASLSKGPIVNR	YBL047C	EDE1	5.23	1	0	94400	13000	0.137712
ESSDTFSAQPPPVPK	YBL047C	EDE1	3.78	2	0	620000	104000	0.167742
QTEQLEAQVLQVNKENETLAQQLAVSEANYHAAESK	YBL047C	EDE1	256.17	1	0	61300	17500	0.285481
TVEEQHAQLQAK	YBL047C	EDE1	4.05	1	0	338000	62500	0.184911
YQDLSNKDTDLTDR	YBL047C	EDE1	4.51	1	0	63500	1000	0.015748
ENETLAQQLAVSEANYHAAESK	YBL047C	EDE1	3.33	1	0	267000	34300	0.128464
QLELNQVTVANLQK	YBL047C	EDE1	2.68	0	1	2830000	585000	0.206714
[truncated: 200 more rows]
