# Supplementary material for: Distinct SUMO Ligases Cooperate with Esc2 and Slx5 to Suppress Duplication-Mediated Genome Rearrangements
Source: PLoS Genet. 2013 Aug 1;9(8):e1003670. doi: 10.1371/journal.pgen.1003670 (PMC3731205; doi:10.1371/journal.pgen.1003670)
Supplement: Table S12 — Detailed MS data for the comparison between WT and slx5Δ siz2Δ mutant, including peptide identified, name of the proteins and their abundance ratios. (XLSX) [file pgen.1003670.s016.xlsx]

## Sheet: slx6siz2filter
Peptide identified	systematic name	protein	ppm	# of peptides found in WT	# of peptides found in slx5∆ siz2∆	Intensity of WT	Intensity of slx5∆ siz2∆	Intensity ratio ( slx5∆ siz2∆/WT)
SIKNGFSFNLLC+57VGPDGIGK	YLR314C	CDC3	471.82	0	1	1730	10200	5.89595
NGFSFNLLC+57VGPDGIGK	YLR314C	CDC3	5.16	0	1	47500	94000	1.97895
GQVLPDQPEIK	YLR314C	CDC3	7.95	1	1	305000	563000	1.8459
SETELFAR	YLR314C	CDC3	9.23	2	1	1080000	2100000	1.94444
SWDPIIK	YLR314C	CDC3	8.99	0	2	523000	981000	1.87572
FDQYLDAENK	YLR314C	CDC3	8.93	1	1	66000	134000	2.0303
QLELSINSASPNVNHSPVPTKK	YLR314C	CDC3	13.15	1	1	104000	131000	1.25962
SDILTDEEILSFKK	YLR314C	CDC3	7.13	2	3	304000	723000	2.37829
LFSSLPYAVIGSNDIVENYSGNQVR	YLR314C	CDC3	10.09	3	3	259000	384000	1.48263
IGSNDIVENYSGNQVR	YLR314C	CDC3	11.32	0	1	13900	14700	1.05755
SYESVIEENGVK	YLR314C	CDC3	10.86	0	1	10100	23900	2.36634
QHDQFNDVQIK	YLR314C	CDC3	10.48	2	1	496000	963000	1.94153
SDILTDEEILSFK	YLR314C	CDC3	7.64	0	2	58500	132000	2.25641
FDQYLDAENKINR	YLR314C	CDC3	8.23	1	0	33400	106000	3.17365
QDNSVFKEFDPISK	YLR314C	CDC3	13.1	0	1	189000	361000	1.91005
QLELSINSASPNVNHSPVPTK	YLR314C	CDC3	15.58	1	1	482000	537000	1.11411
TLFNNDDIEANLVK	YLR314C	CDC3	8.05	0	1	12000	25700	2.14167
LNLNVIDTEGFGDFLNNDQK	YLR314C	CDC3	10.64	0	1	14100	22700	1.60993
QINGYVGFANLPK	YLR314C	CDC3	4.99	2	3	253000	505000	1.99605
RQINGYVGFANLPK	YLR314C	CDC3	625.01	0	3	118000	231000	1.95763
AVIGSNDIVENYSGNQVR	YLR314C	CDC3	10.38	0	1	35800	27200	0.759777
FMQSVYEK	YLR314C	CDC3	6.25	1	1	589000	1230000	2.08829
ILYENYR	YLR314C	CDC3	7.03	4	4	2960000	5670000	1.91554
VQQELLLK	YJR076C	CDC11	5.76	1	1	173000	381000	2.20231
EIDVEFIR	YJR076C	CDC11	6.69	0	1	28500	59400	2.08421
QLGSLVNIIPVISK	YJR076C	CDC11	9.92	1	1	32900	51600	1.56839
LSSVANAEEIGPNSTK	YDL225W	SHS1	8.49	0	1	46400	86500	1.86422
LSSVANAEEIGPNSTKR	YDL225W	SHS1	11.38	0	1	83300	145000	1.7407
VHVALYFIEPTGHGLR	YDL225W	SHS1	6.64	0	1	53400	5430	0.101685
QSNAPSLSNFASLISTGQFNSSQTLANNLR	YDL225W	SHS1	13.08	0	1	11200	19600	1.75
FLNSPDLPER	YDL225W	SHS1	9.34	0	1	231000	394000	1.70563
NISETVPYVLR	YDL225W	SHS1	8.37	0	1	18200	24300	1.33516
YTNVLPIITR	YDL225W	SHS1	7.31	2	2	201000	352000	1.75124
DTTQNLLYENYR	YDL225W	SHS1	7.14	0	1	5500	17200	3.12727
ADSFTKEELTQFRK	YDL225W	SHS1	11.81	1	1	26600	91100	3.42481
YNVPIYK	YDL225W	SHS1	6.96	0	1	245000	383000	1.56327
NIMFDVER	YDL225W	SHS1	6.09	0	1	33200	83200	2.50602
SNASISSNPEVK	YDL225W	SHS1	14.17	0	3	29000	61800	2.13103
GITYTMLLC+57GPAGTGK	YDL225W	SHS1	9.46	0	1	16500	40300	2.44242
KQPIAPDVLQK	YJR092W	BUD4	10.76	0	1	40400	84100	2.08168
IDINLLK	YJR092W	BUD4	7.4	0	1	25200	73100	2.90079
SKINLTDAYSQIK	YKR095W	MLP1	9.81	0	1	19200	76600	3.98958
SSSDFIFLKK	YKR095W	MLP1	9.67	0	2	42900	199000	4.63869
ISILQNNNK	YKR095W	MLP1	10.26	1	1	35900	139000	3.87187
IEDLSSQNK	YKR095W	MLP1	9.02	0	1	41500	151000	3.63855
FDYLQNTILK	YKR095W	MLP1	9.1	0	1	11500	425000	36.9565
QQGYITNDLNSR	YKR095W	MLP1	10.14	1	2	49500	183000	3.69697
ESLLEQLDLSNSR	YKR095W	MLP1	11.02	0	1	16400	52700	3.21341
NIIQLQEK	YKR095W	MLP1	4.42	0	1	53500	222000	4.14953
LVDLLESQLNAVK	YKR095W	MLP1	7.37	0	1	8650	25200	2.91329
SVNNVQNPLLGLPR	YKR095W	MLP1	9.66	1	1	38000	88100	2.31842
LNQLNLLR	YKR095W	MLP1	5.93	1	2	73000	223000	3.05479
SSSDFIFLK	YKR095W	MLP1	8.46	0	1	14700	80400	5.46939
QNVAPIESELTALK	YKR095W	MLP1	7.89	0	1	23500	79300	3.37447
LLSNTLDLTK	YKR095W	MLP1	7.46	1	1	112000	286000	2.55357
TDPPTHLEPSFNIPASR	YKR095W	MLP1	10.79	0	1	93200	131000	1.40558
LSQDSLTEQVNSLR	YKR095W	MLP1	12.74	0	1	47700	65100	1.36478
SKNEQYLSYR	YKR095W	MLP1	12.46	1	1	46400	171000	3.68534
LSIVETELLNLKEEQK	YKR095W	MLP1	9.61	0	1	9610	38100	3.96462
LDESFKDFTNQIK	YKR095W	MLP1	9.23	0	1	7750	57500	7.41935
IMVTQLQTLQK	YKR095W	MLP1	7.17	0	1	20700	105000	5.07246
ISLMDVELQDAR	YKR095W	MLP1	7.71	0	1	76300	1000	0.0131062
SSSGGFNPFTSPSPNK	YKR095W	MLP1	9.8	1	1	98400	221000	2.24593
TSVPNEDASYSNVTIK	YKR095W	MLP1	9.52	0	1	31900	132000	4.13793
QIQYLLITNSVSNDSK	YKR095W	MLP1	10.26	0	1	1000	35100	35.1
VTVSFDELK	YKR095W	MLP1	5.83	0	1	92200	357000	3.87202
VAQGNNQLEAIR	YKR095W	MLP1	11.11	0	1	69300	178000	2.56854
LVEC+57ENDLQTLTK	YKR095W	MLP1	8.78	0	1	5910	19700	3.33333
THETLNEYVSC+57K	YKR095W	MLP1	9.32	0	1	20300	67500	3.32512
SQLTSLEKDC+57SLR	YIL149C	MLP2	9.38	0	1	14400	135000	9.375
VENSAIIQNLRK	YIL149C	MLP2	6.83	0	1	162000	109000	0.67284
YQDLSQQQK	YIL149C	MLP2	11.59	1	1	25500	145000	5.68627
LTNEISDLK	YIL149C	MLP2	964.43	0	1	5590	13400	2.39714
LYQMQSNYESVFTYNK	YIL149C	MLP2	8.55	0	1	1460	26300	18.0137
YDTSVQEK	YIL149C	MLP2	11.45	0	1	21900	182000	8.3105
LTNEISDLKGK	YIL149C	MLP2	11.17	0	1	11600	74100	6.38793
SLLTELSNK	YIL149C	MLP2	7.2	0	1	33000	164000	4.9697
LVSLFSNLR	YIL149C	MLP2	7.36	0	1	42300	215000	5.08274
ASTELSQSR	YIL149C	MLP2	12.63	1	1	109000	676000	6.20183
TLNIQPEVAVK	YIL149C	MLP2	9.98	1	0	31200	194000	6.21795
GNSERPSAVAGFINQK	YIL149C	MLP2	13.33	0	1	32200	183000	5.68323
TPELISFK	YIL149C	MLP2	8.16	0	2	29400	182000	6.19048
KLQETLNK	YIL149C	MLP2	12.32	0	1	18500	161000	8.7027
ENNIVDSSAAGNK	YIL149C	MLP2	12.65	0	1	6640	28800	4.33735
QLSQSVEEK	YIL149C	MLP2	11.36	0	1	33400	202000	6.0479
DLSELVIR	YIL149C	MLP2	6.49	0	1	61400	287000	4.67427
LLASTEENKANTNSVTSMEAAR	YIL149C	MLP2	12.98	0	1	7030	82200	11.6927
NMNDLLR	YIL149C	MLP2	7.78	0	1	21300	117000	5.49296
NLKPQEQLK	YIL149C	MLP2	11.75	0	1	12000	81800	6.81667
AIPTFSFGKPFFSSNTSSLQSFQNPFTASQSNINTNAPLR	YIL149C	MLP2	11.05	0	1	4560	35400	7.76316
DAIIELENINAK	YIL149C	MLP2	14.06	0	1	11500	82800	7.2
LSSAENANADLENKFNR	YIL149C	MLP2	10.25	0	1	11900	87700	7.36975
LNVLVDEIK	YIL149C	MLP2	6.56	0	1	37600	196000	5.21277
SNAISLQLK	YIL149C	MLP2	7.84	0	1	30200	358000	11.8543
AAINFSNVTDLTNNSTDGAK	YIL149C	MLP2	13.09	0	2	36600	211000	5.76503
IQEIESIR	YIL149C	MLP2	5.26	1	1	50000	232000	4.64
TTLEDFENFK	YIL149C	MLP2	12.21	0	1	6030	26500	4.39469
VENQTIK	YIL149C	MLP2	8.57	0	1	195000	1260000	6.46154
FLLNQNK	YIL149C	MLP2	8.58	0	1	882000	1050000	1.19048
NETSKPVFSFGAATPSAK	YLR335W	NUP2	13.96	1	0	156000	37200	0.238462
NTPDASKPSFSFGVPNSSK	YLR335W	NUP2	16.35	1	0	30700	23600	0.76873
TTANLPANSSTSPAPSIPSTGFK	YLR335W	NUP2	16.28	1	0	73200	42500	0.580601
EATKPAFSFGINTNTTK	YLR335W	NUP2	13.89	1	1	70000	52700	0.752857
KIPDTYTANTSAQSIASAK	YAR002W	NUP60	13.26	1	1	44600	38000	0.852018
ISTQQSDVSR	YPR010C	RPA135	14.14	1	1	26400	27000	1.02273
LQTDVANSSSNSK	YOR341W	RPA190	13.39	0	1	65500	89900	1.37252
NTIVNEINNVFSR	YOR341W	RPA190	6.01	0	1	25200	26100	1.03571
GSLENEVLFK	YOR341W	RPA190	-0.44	0	1	18100	68900	3.80663
DISSTLLNELK	YOR341W	RPA190	8.54	0	1	42300	61500	1.4539
VGGVVLGYEGLK	YOR340C	RPA43	8.09	0	1	72200	78800	1.09141
DIINWTIVSER	YBR049C	REB1	4.75	1	0	37700	61700	1.6366
ASSLVSLSSSSATPSTSR	YBR049C	REB1	14.31	4	1	527000	337000	0.639469
LVSLSSSSATPSTSR	YBR049C	REB1	12.41	1	1	133000	90400	0.679699
FINEYEAIER	YBR049C	REB1	5.79	1	1	172000	140000	0.813953
VISQDTQPHQQK	YBR049C	REB1	13.26	1	1	26300	18500	0.703422
NTMQYLTNFSR	YJL140W	RPB4	8.94	1	0	40200	6560	0.163184
FRDQETVGAVIQLLK	YJL140W	RPB4	10.59	1	1	217000	34800	0.160369
GSFINIAQMSAC+57VGQQSVEGKR	YDL140C	RPO21	12.27	0	1	39800	24300	0.610553
EITETIAEAK	YDL140C	RPO21	8.23	1	1	77300	54300	0.702458
EVQFGLFSPEEVR	YDL140C	RPO21	7.24	0	1	92100	55200	0.599349
RVLQEYR	YDL140C	RPO21	10.37	1	0	122000	93600	0.767213
EVYNVIASDGSYVNYR	YDL140C	RPO21	11.35	1	0	16300	6750	0.41411
GFVENSYLR	YDL140C	RPO21	7.48	1	1	144000	89700	0.622917
SAIEHTTLK	YDL140C	RPO21	10.21	1	1	137000	89000	0.649635
FDEGTTLLSPK	YDL140C	RPO21	7.15	1	1	124000	84300	0.679839
VGQQYSSAPLR	YDL140C	RPO21	8.04	1	1	301000	167000	0.554817
SNTGALMR	YDL140C	RPO21	8.94	1	0	98700	150000	1.51976
TVGSSNGGLIHVVTR	YDL140C	RPO21	10.67	0	1	167000	105000	0.628743
KVTSGVPR	YDL140C	RPO21	11.59	0	1	541000	371000	0.685767
TAETGYIQR	YDL140C	RPO21	9.81	1	1	189000	143000	0.756614
EAQANLLTAK	YDL140C	RPO21	9.91	2	1	104000	67000	0.644231
QSLDTIGGSDAAFEKR	YDL140C	RPO21	11.49	1	0	23100	13200	0.571429
QILSVAIPNGIHLQR	YDL140C	RPO21	10.05	2	0	58700	34400	0.586031
TLTYPEVVTPYNIDR	YDL140C	RPO21	9.65	1	0	35100	40200	1.1453
DLQENLLVLR	YDL140C	RPO21	7.5	1	0	246000	180000	0.731707
RVDFSAR	YDL140C	RPO21	11.02	2	1	104000	59800	0.575
SSVQSVHNEVK	YCR042C	TAF2	12.6	1	0	46500	11900	0.255914
FSLTEFNR	YCR042C	TAF2	6.8	1	0	61600	35700	0.579545
SNNFENPK	YCR042C	TAF2	11.27	0	1	110000	44200	0.401818
DLSFIQLK	YCR042C	TAF2	6.01	1	1	62400	28100	0.450321
DSNLSSPAR	YBR198C	TAF5	12.67	1	0	26400	16500	0.625
EGNVLISGGADHTVR	YBR198C	TAF5	8.51	1	0	50800	482000	9.48819
TPAPVAYR	YDR145W	TAF12	9.14	1	0	107000	56700	0.529907
IPGYSADEIR	YDR145W	TAF12	9.81	1	0	90400	31800	0.35177
DGVVTINRNDYTFQK	YOR194C	TOA1	12.08	2	1	124000	62800	0.506452
DGVVTINR	YOR194C	TOA1	7.12	1	1	445000	152000	0.341573
C+57SLKDGVVTINRNDYTFQK	YOR194C	TOA1	13.03	0	1	94900	36600	0.385669
LVAVLNVSPVYDVDPR	YGL151W	NUT1	7.8	1	0	12000	3890	0.324167
NGSFTLLNQLSQTNK	YGL151W	NUT1	13.57	1	0	40200	14300	0.355721
EGAVDLTSVSQSIKK	YML010W	SPT5	12.72	1	0	152000	73500	0.483553
APPQLFNPTMALR	YML010W	SPT5	7.07	1	0	22400	1590	0.0709821
TFQQPIQSR	YML010W	SPT5	9.5	0	1	276000	124000	0.449275
EGQVLYIQTQQIFVVSK	YML010W	SPT5	10.2	1	0	11800	5160	0.437288
AAAQDGYVPQR	YML010W	SPT5	11.13	2	2	183000	80800	0.44153
NIQPTVEELAR	YML010W	SPT5	7.95	1	0	94700	69900	0.73812
IGDTIVEK	YML010W	SPT5	9.17	0	1	1160000	545000	0.469828
VSSVDANGNEIK	YML010W	SPT5	10.23	1	1	52600	26500	0.503802
IVFDPNTR	YER148W	SPT15	6.58	0	1	206000	446000	2.16505
NGGGPTNASPFIK	YGR186W	TFG1	10.25	1	1	183000	103000	0.562842
NGGGPTNASPFIKR	YGR186W	TFG1	10.58	1	1	61200	54600	0.892157
INPVTDFHLPVR	YGR186W	TFG1	9.29	1	0	9400	26900	2.8617
DGSQTPTVDSVTK	YGR186W	TFG1	12.5	1	1	128000	111000	0.867188
NLQFQLTR	YGR186W	TFG1	8.33	1	0	357000	314000	0.879552
KYPGAENK	YGR186W	TFG1	10.58	1	0	7900000	4450	0.000563291
SGTVSLNNTVK	YGR186W	TFG1	8.86	1	1	337000	312000	0.925816
HLDNIGTTTTR	YGR186W	TFG1	9.51	2	2	123000	90700	0.737398
LEEVFNSK	YLR399C	BDF1	7.55	1	0	88600	54000	0.609481
LVFNNC+57R	YGR252W	GCN5	11.15	1	0	230000	119000	0.517391
FEFDGVEYTFK	YGR252W	GCN5	7.81	1	1	145000	54700	0.377241
DLNNIKPIDPMTIPGLK	YGR252W	GCN5	9.36	1	0	143000	46500	0.325175
MEDFIYDAR	YGR252W	GCN5	6.2	1	1	126000	44200	0.350794
SHIVRPGLEQFK	YGR252W	GCN5	11.75	2	0	149000	45500	0.305369
IGGSEVVTDVEK	YGR252W	GCN5	12.16	0	1	59900	29200	0.487479
ILLLQEAALR	YGR252W	GCN5	3.86	1	1	497000	183000	0.368209
SQDTGLTPLEIQSQQQK	YGL066W	SGF73	12.99	1	0	68500	12900	0.188321
SKPYDVLLADYHR	YGL066W	SGF73	9.63	1	0	1200	2410	2.00833
SFPLPLESTVLSSVR	YGL066W	SGF73	6.19	1	0	33400	4070	0.121856
SQLGISDYELK	YBR081C	SPT7	9.75	1	1	210000	80100	0.381429
ALLRPTLQELSER	YBR081C	SPT7	4.71	2	0	242000	71200	0.294215
HLIMDVR	YBR081C	SPT7	10.06	1	0	337000	124000	0.367953
SFQYDSK	YBR081C	SPT7	6.4	1	0	134000	49300	0.36791
NYTEHSTPFLNK	YBR081C	SPT7	10.61	2	2	463000	146000	0.315335
EFGVLSSSVPLQLLTTQFQTVDGETK	YBR081C	SPT7	13.8	1	0	41900	81800	1.95227
FDQLFLEYK	YBR081C	SPT7	6.73	1	1	280000	92800	0.331429
MNQNITLIQQIR	YBR081C	SPT7	9.44	2	1	116000	54800	0.472414
TNNVEEIMGNWNK	YBR081C	SPT7	4.52	1	0	6720	1000	0.14881
LHHETNSLNR	YBR081C	SPT7	14.07	2	0	156000	43300	0.277564
ADPTTTVNAK	YBR081C	SPT7	13.75	1	1	228000	70600	0.309649
LNSDSEAFLK	YBR081C	SPT7	8.63	1	0	91200	28400	0.311404
MLQSPLSAQNSR	YBR081C	SPT7	10.05	1	1	284000	90400	0.31831
LNSDSEAFLKNPQR	YBR081C	SPT7	12.52	1	1	377000	118000	0.312997
HLLSSIQQK	YBR081C	SPT7	10.62	1	0	18100	7130	0.393923
KSMDLNTVLKK	YBR081C	SPT7	7.19	1	0	11600	11000	0.948276
NC+57LTYNSDPSHFLR	YBR081C	SPT7	9.1	1	0	51800	15900	0.30695
KPAEHPFISAAR	YKR025W	RPC37	11.09	0	1	21600	113000	5.23148
GVGVENNGQYAAFVK	YKR025W	RPC37	8.77	0	1	20800	82600	3.97115
YIDDANVTR	YKR025W	RPC37	5.2	1	1	68800	328000	4.76744
LTGSLLAHK	YKR025W	RPC37	6.43	0	1	17400	114000	6.55172
DMQVYLVPIER	YKR025W	RPC37	8.95	0	1	22900	112000	4.89083
IGNVVMDIGK	YDL150W	RPC53	8.41	1	1	78400	292000	3.72449
TEPVGTGLQSYLEER	YDL150W	RPC53	8.52	0	1	7370	22100	2.99864
YLNNTHVISSGPLAAGNFVSEK	YDL150W	RPC53	12.46	1	4	305000	894000	2.93115
LADLGLEK	YDL150W	RPC53	7.49	0	2	2070000	2530000	1.22222
FMVFQLPTR	YDL150W	RPC53	6.61	0	1	94000	300000	3.19149
RIEQLFPVRPVR	YDL150W	RPC53	10.7	0	1	18300	52200	2.85246
VKLEEESKR	YDL150W	RPC53	12.13	0	1	1000	189000	189
SEGSGSSLVQK	YDL150W	RPC53	11.13	0	3	39900	150000	3.7594
LADLGLEKEFQSVDGK	YDL150W	RPC53	9.11	0	1	18100	46000	2.54144
YLQETAISGKK	YPR190C	RPC82	11.15	0	2	29000	210000	7.24138
SGSNAAASLPSK	YPR190C	RPC82	14.75	0	2	30000	90500	3.01667
IVKPTVSLTINLDR	YPR190C	RPC82	8.68	0	1	11100	74800	6.73874
HLPAELDLR	YPR190C	RPC82	6.51	0	1	32500	190000	5.84615
ILASSNFPFLNETKPGVYYVPYSK	YPR190C	RPC82	10.14	1	2	51600	337000	6.53101
TPGLTFNAIDLAR	YPR190C	RPC82	10.14	0	1	8190	49500	6.04396
TLNPDLFLYK	YPR190C	RPC82	7.63	0	1	31900	255000	7.99373
SGSNAAASLPSKK	YPR190C	RPC82	13.84	1	1	92100	612000	6.64495
IINKPNELSQILTVDPK	YPR190C	RPC82	8.97	0	1	16900	125000	7.39645
QNLEWNMANLLFKK	YPR190C	RPC82	7.19	0	1	930	20600	22.1505
TEDGFVIPALPAAVSK	YPR190C	RPC82	7.08	0	1	7920	37700	4.7601
LKTEDGFVIPALPAAVSK	YPR190C	RPC82	8.54	0	1	13800	64200	4.65217
SFQDEAELVEEKTPGLTFNAIDLAR	YPR190C	RPC82	11.13	0	1	1000	16400	16.4
STLASLIR	YPR190C	RPC82	7.46	0	1	61800	373000	6.0356
LKQENSTLLKK	YPR190C	RPC82	11.67	0	1	13700	139000	10.146
ELNVFAR	YPR190C	RPC82	7.91	0	1	43200	173000	4.00463
IINSTALMK	YPR190C	RPC82	5.5	0	1	83700	532000	6.35603
LKQENSTLLK	YPR190C	RPC82	9.73	0	2	20900	173000	8.27751
VGSVTAQVYK	YPR190C	RPC82	15.58	1	1	70000	435000	6.21429
ANQLILSDVDPEFYLK	YOR207C	RET1	9.23	0	1	7990	32000	4.00501
GIVQASVTSSTHER	YOR207C	RET1	12.54	0	1	8260	39300	4.75787
LFTAQNFQK	YAL001C	TFC3	8.2	1	0	33500	32800	0.979104
STSVNVSDGK	YAL001C	TFC3	4.19	0	1	56200	28600	0.508897
VVNFGGFSAR	YAL001C	TFC3	6.26	1	0	50200	31300	0.623506
GPSSLNILSSTIQQK	YGR047C	TFC4	7.5	1	0	18800	10700	0.569149
VSLAEVYYR	YGR047C	TFC4	6.12	0	2	83900	64700	0.771156
TPYDAER	YGR047C	TFC4	11.14	1	0	120000	32100	0.2675
LNDANLNKK	YNL039W	BDP1	10.32	0	1	395000	2080000	5.26582
VDENPFANLYNYGSYGR	YNL039W	BDP1	6.77	1	1	39500	149000	3.77215
LNDANLNK	YNL039W	BDP1	8.9	0	1	234000	805000	3.44017
ADVIEDNVTLKPAPLQTHR	YNL039W	BDP1	11.88	0	2	54700	243000	4.44241
NIGTVADFNEK	YNL039W	BDP1	8.14	0	2	77600	323000	4.16237
LIELQNEHK	YNL039W	BDP1	6.89	0	1	20700	99500	4.80676
RLSTISNKLPK	YNL039W	BDP1	10.97	0	1	49000	306000	6.2449
AATGGTPTPKPR	YNL039W	BDP1	12.62	0	1	42400	194000	4.57547
TPQLFIPESK	YNL039W	BDP1	8.9	1	1	198000	782000	3.94949
GSGGIMTNDLK	YNL039W	BDP1	10.97	1	0	77800	362000	4.65296
IVLSNVRPM	YOR110W	TFC7	8.94	1	0	32900	19600	0.595745
LALANNFVQGR	YGR246C	BRF1	7.83	0	1	33500	36900	1.10149
KINYDAIDGLFR	YGR246C	BRF1	4.63	1	0	30200	35400	1.17219
INYDAIDGLFR	YGR246C	BRF1	7.71	2	1	80900	134000	1.65637
TVDAAAAIGLMSDLQDK	YGR246C	BRF1	5.52	1	1	22000	33200	1.50909
DLSNANNDLVC+57K	YGR246C	BRF1	11.96	0	1	24000	34200	1.425
LLSEQNASQLASANEK	YJR060W	CBF1	12.68	1	1	41800	71000	1.69856
YNNDGQLIGK	YOR028C	CIN5	1.87	1	1	77300	49000	0.633894
TGSLTDLSGRR	YOR028C	CIN5	9.87	1	0	152000	151000	0.993421
IATLEEPGYESR	YOR028C	CIN5	5.38	1	1	32000	30700	0.959375
TGSLTDLSGR	YOR028C	CIN5	10.92	1	0	85300	128000	1.50059
VWDSETGFLVER	YCR084C	TUP1	8.48	1	2	212000	166000	0.783019
VSDGSLVAR	YCR084C	TUP1	9.29	2	0	134000	120000	0.895522
QTNDYYILYNPALPR	YCR084C	TUP1	8.36	1	0	166000	119000	0.716867
SLDHTSVVC+57C+57VK	YCR084C	TUP1	10.73	2	1	185000	187000	1.01081
NTVYELELTHR	YCR084C	TUP1	9.01	1	1	85700	87100	1.01634
MNQQLAEMQQIR	YCR084C	TUP1	7.53	1	1	162000	124000	0.765432
DHQIASLTVQQQR	YCR084C	TUP1	12.84	3	3	698000	514000	0.73639
ETTTLPSVK	YCR084C	TUP1	11.27	0	1	311000	230000	0.73955
LNELLDAIR	YCR084C	TUP1	6.71	1	0	250000	210000	0.84
NTVYELELTHRK	YCR084C	TUP1	9.37	1	0	61100	58400	0.95581
DGQSVVSGSLDR	YCR084C	TUP1	12.94	1	1	92300	79000	0.855905
LWNLQNANNK	YCR084C	TUP1	7.68	1	1	244000	187000	0.766393
QEFLQVSQEANTYR	YCR084C	TUP1	14.21	1	1	93300	71100	0.762058
DSVYSVVFTR	YCR084C	TUP1	9.03	1	0	50700	42300	0.83432
YIAAGSLDR	YCR084C	TUP1	7.24	1	1	2790000	2370000	0.849462
IWDIENR	YCR084C	TUP1	8.87	1	1	283000	237000	0.837456
INDTGSATTATTTTATETEIKPK	YCR084C	TUP1	14.36	2	0	51500	45200	0.87767
FLATGAEDR	YCR084C	TUP1	9.49	1	1	2130000	1830000	0.859155
TPNSGTC+57EVTYIGHK	YCR084C	TUP1	14.29	2	1	335000	266000	0.79403
NSVISVAVANGSPLGPEYNVFATGSGDC+57K	YCR084C	TUP1	14.8	1	0	73400	101000	1.37602
FSNDGEYLATGC+57NK	YCR084C	TUP1	10.21	1	1	122000	105000	0.860656
QLENPGNINK	YBR112C	CYC8	11.09	1	0	42600	64400	1.51174
AAELYER	YBR112C	CYC8	7.54	0	1	1290000	89900	0.0696899
YSLNSGANISK	YNL167C	SKO1	10.65	1	0	165000	107000	0.648485
SGLTPNESNIR	YNL167C	SKO1	10.01	1	0	204000	117000	0.573529
TGLTPGILTQSYNYPVLPSINK	YNL167C	SKO1	12.4	2	2	219000	110000	0.502283
QLIC+57ETNFYR	YNL167C	SKO1	6.2	0	1	34500	20500	0.594203
VSAILEFISR	YPL181W	CTI6	6.16	1	0	79300	32800	0.413619
SNYDGTTR	YNL027W	CRZ1	11.14	1	1	153000	172000	1.12418
NVSNKPVFNQAVPVSSIPQYNAK	YIL036W	CST6	14.66	3	1	550000	154000	0.28
VAQLQLQK	YIL036W	CST6	8.76	0	1	202000	57200	0.283168
VVKPSANSNYQQAAYLR	YIL036W	CST6	12.14	3	1	166000	61900	0.372892
SQGSHLNLAANTQGNPIPGTTAWK	YIL036W	CST6	14.48	1	0	72700	24000	0.330124
DFYSSNNNK	YHR084W	STE12	9.18	1	0	57300	25500	0.445026
VQITNSR	YHR084W	STE12	7.82	1	0	185000	102000	0.551351
IFDVYIQK	YBR083W	TEC1	8.47	2	0	1270000	640000	0.503937
SATVTQLQSRPVPYYK	YBR083W	TEC1	9.95	2	1	341000	129000	0.378299
HIYENIDGYK	YBR083W	TEC1	8.41	0	1	42100	24000	0.570071
LLTPITASNEK	YBR083W	TEC1	7.49	1	0	693000	277000	0.399711
TPLIYAK	YBR083W	TEC1	7.19	2	2	6440000	2910000	0.451863
NIESYTGR	YBR083W	TEC1	11.47	1	1	298000	140000	0.469799
NELISLYIK	YBR083W	TEC1	11.8	1	1	424000	147000	0.346698
NLYVSNNSSGLSVHSK	YBR083W	TEC1	11.25	1	0	27700	8680	0.313357
VEEAFLEALR	YBR083W	TEC1	5.86	2	0	160000	22200	0.13875
SATVTQLQSR	YBR083W	TEC1	9.35	0	1	150000	60900	0.406
FTNPQQPR	YPL075W	GCR1	4.35	1	0	251000	75100	0.299203
LSQEITQLK	YPL075W	GCR1	8.2	1	1	227000	122000	0.537445
QLLSGNQAIGSK	YPL075W	GCR1	11.19	1	1	98900	27600	0.27907
RLQTLSQDVNSR	YNL199C	GCR2	13.25	1	0	22600	8180	0.361947
LQTLSQDVNSR	YNL199C	GCR2	7.93	1	0	75900	24700	0.325428
C+57PINHAQAPPSAAAAATR	YLR256W	HAP1	12.07	1	1	122000	45700	0.37459
SYKPITYTSSNLR	YLR256W	HAP1	11.75	1	0	125000	64900	0.5192
SYKPITYTSSNLRR	YLR256W	HAP1	11.43	1	0	67200	47000	0.699405
NLTYGTENVNDVVSSLINK	YLR256W	HAP1	9.66	1	0	42100	19900	0.472684
DFSDTKLPSASR	YLR256W	HAP1	11.99	1	0	72700	43700	0.6011
STGFFVSLLDTPSKK	YLR256W	HAP1	9.09	1	0	51100	31000	0.606654
TESPLVTADEIK	YOR032C	HMS1	8.46	0	1	66600	40700	0.611111
EQLSGFENFLPLSK	YOR032C	HMS1	9.69	1	1	35800	69100	1.93017
NTFLTSQYDQSK	YNL103W	MET4	11.66	1	0	27500	61900	2.25091
NINTNDSQEAPILK	YNL103W	MET4	10.91	1	1	86200	37600	0.436195
QHPEDILSLLSR	YPL082C	MOT1	11.63	1	0	23700	40200	1.6962
VYGEYYDK	YPL082C	MOT1	9.95	1	1	104000	163000	1.56731
VVVYAGGPTVR	YPL082C	MOT1	9.39	1	1	270000	420000	1.55556
LTLRPQLSDADIIVTSYDVAR	YPL082C	MOT1	7.71	1	1	13800	34000	2.46377
LVPLEAGIADPK	YPL082C	MOT1	8.44	0	2	65300	114000	1.74579
NLATTTFASIIK	YPL082C	MOT1	7.29	0	2	59800	112000	1.87291
GLPEELVASR	YPL082C	MOT1	8.78	0	1	87500	141000	1.61143
QVILIETGSTQVVR	YPL082C	MOT1	10.04	0	1	43300	79500	1.83603
VLMAINSAK	YPL082C	MOT1	7.92	1	1	422000	77300	0.183175
ASQDQNFPIQNVISQHR	YPL082C	MOT1	15.3	1	1	325000	264000	0.812308
VLLASSMNDYNVLGK	YPL082C	MOT1	6.49	0	1	26500	51800	1.95472
TLDLTFER	YDR176W	NGG1	5.12	2	0	164000	279000	1.70122
SEFVVSQTLPR	YDR176W	NGG1	9.03	1	1	139000	66100	0.47554
EPQLLQANQGSNTNK	YBL066C	SEF1	12.9	1	0	84700	41900	0.494687
TTPSGTTVTTLVPTK	YBL066C	SEF1	13.36	1	0	60000	38200	0.636667
IGLHC+57EINPQFRPK	YBL066C	SEF1	7.36	1	0	43700	27100	0.620137
NTLLTATPIELIC+57R	YDR310C	SUM1	8.54	1	1	128000	74700	0.583594
MGLTISAADTVHK	YDR310C	SUM1	6.46	2	1	190000	127000	0.668421
SATQEIDIK	YDR310C	SUM1	10.46	0	1	89400	57800	0.646532
LPSGPKDDVDTLALTSAQNQANSLR	YDR310C	SUM1	10.06	1	0	51800	27700	0.534749
YFVEPSTK	YDR310C	SUM1	10.09	1	0	444000	283000	0.637387
QVGSGFGSNPLHIK	YDR310C	SUM1	10.41	1	1	288000	175000	0.607639
NQVNTDILVNNLNER	YDR310C	SUM1	8.93	1	1	155000	87700	0.565806
ERPSTANSSSITPTPVTPNNLIQIK	YDR310C	SUM1	13.59	1	1	656000	378000	0.57622
IIHDNHLNLNLNEISTR	YDR310C	SUM1	13.82	1	0	37800	18400	0.486772
SFMESNKK	YDR310C	SUM1	11.94	1	0	183000	132000	0.721311
LPPVSSPAAATAAAAAAVTSEMNR	YDR310C	SUM1	8.16	2	2	83900	37000	0.441001
FHQIPSSPSNPVSQPAPVR	YDR310C	SUM1	13.48	3	3	2780000	1160000	0.417266
VLSHNQSVLENK	YDR310C	SUM1	7.52	2	0	94200	66200	0.70276
FSANSDINSDIR	YDR310C	SUM1	10.08	1	0	28600	15700	0.548951
LSTMLQNTSK	YDR310C	SUM1	9.72	1	1	277000	224000	0.808664
IKNEIPINSLLPSSK	YDR310C	SUM1	12.63	3	2	2130000	1280000	0.600939
FSANSDINSDIRR	YDR310C	SUM1	12.53	1	1	768000	521000	0.678385
DIPDVPITTGAYLEFK	YDR310C	SUM1	7.55	1	1	196000	113000	0.576531
SASNQGAPFSPVNITLPTAVVQTSK	YDR310C	SUM1	14.35	5	3	1960000	925000	0.471939
NQGAPFSPVNITLPTAVVQTSK	YDR310C	SUM1	15.58	2	2	164000	85700	0.522561
MTSIIHDNHLNLNLNEISTR	YDR310C	SUM1	446.67	0	1	29800	15900	0.533557
LVSNAASVNLK	YDR310C	SUM1	10.66	2	1	797000	547000	0.686324
VGIQSMLNSGEEAITK	YDR310C	SUM1	10.32	1	1	52000	33000	0.634615
DNTNHQNITPISK	YER111C	SWI4	15.1	1	0	28800	13100	0.454861
ILENSPILYR	YER111C	SWI4	3.04	1	0	24200	10000	0.413223
LYEMEVQR	YOR344C	TYE7	9.27	4	2	10100000	4220000	0.417822
LQQIIPWVASEQTAFEVGDSVK	YOR344C	TYE7	4.56	3	2	389000	164000	0.421594
AVDYILYLQNNER	YOR344C	TYE7	10.42	7	4	4810000	1880000	0.390852
LKSEIDTLKQDQK	YOR344C	TYE7	12.78	3	1	1290000	591000	0.45814
LQQIIPWVASEQTAFEVGDSVKK	YOR344C	TYE7	14.06	1	0	65100	21800	0.334869
IPVPITLPK	YIL056W	VHR1	7.3	1	1	681000	383000	0.562408
ASEQDQNIK	YIL056W	VHR1	13.63	1	1	151000	96600	0.639735
SNSDFLPSSNYAADFQFSNK	YIL056W	VHR1	12.95	2	0	47200	25100	0.53178
RLELIDKFQLSQYK	YIL056W	VHR1	9.98	1	0	60300	49400	0.819237
SSLTAFDNILNR	YIL056W	VHR1	5.33	2	1	71800	49200	0.685237
TEFGYPVSC+57SK	YIL056W	VHR1	7.6	1	0	64300	39200	0.609642
TC+57SPENLALLSQR	YIL056W	VHR1	7.07	0	1	118000	79300	0.672034
YTGYGTTHK	YER064C	YER064C	10.61	0	1	124000	118000	0.951613
AQLNFNDEKK	YER064C	YER064C	9.85	1	0	121000	101000	0.834711
GISEVTENTGK	YPL228W	CET1	7.52	0	1	36700	18100	0.493188
IAGNAVGSVVK	YPL228W	CET1	9.75	1	1	61000	32000	0.52459
FSIIESQTR	YPL228W	CET1	7.12	1	0	103000	46200	0.448544
VGQFIEK	YPL228W	CET1	10.13	0	1	2580000	223000	0.0864341
QGNEGNIASNYITQVPLQK	YPL228W	CET1	15.32	3	1	58800	25400	0.431973
SQSPISER	YPL228W	CET1	10.61	1	0	144000	67700	0.470139
TFLNNGTIIR	YPL228W	CET1	8.61	1	0	96100	55100	0.573361
VSTALSSDRVEPAILTDQIAK	YAL032C	PRP45	10.16	1	1	32300	48400	1.49845
LDDFIPK	YAL032C	PRP45	10.37	1	0	131000	172000	1.31298
QSNFELSVPLPTK	YAL032C	PRP45	9.12	0	1	25700	29400	1.14397
YHNGTPQTGAIVKPK	YAL032C	PRP45	14.26	1	2	36800	55000	1.49457
LKELAYSQGR	YAL032C	PRP45	10.47	0	1	85700	138000	1.61027
SEGASGSHGPIQFTK	YAL032C	PRP45	13.36	1	1	280000	342000	1.22143
LLPGAVFLGNITK	YMR229C	RRP5	10.12	1	1	27800	28600	1.02878
SLFEGLVADAPK	YMR229C	RRP5	4.01	2	0	31600	26200	0.829114
FIGLVLPSYAVDSR	YMR229C	RRP5	8.27	0	1	16100	13900	0.863354
GPPYPPDLR	YDR464W	SPP41	7.31	1	0	229000	161000	0.703057
YVSIANEAASVAR	YDR464W	SPP41	7.56	0	1	163000	106000	0.650307
LATIIQHAK	YDR464W	SPP41	10.76	0	1	64600	56600	0.876161
LIDVSLKPLNEAKPK	YDR464W	SPP41	11.58	4	2	383000	298000	0.778068
GLGDLSVSDLLPHDNLSR	YDR464W	SPP41	8.7	1	1	193000	120000	0.621762
ILIESPVEK	YDR464W	SPP41	6.32	1	0	831000	669000	0.805054
IPLFNFVK	YDR464W	SPP41	5.62	1	0	28700	21300	0.74216
GTTTELATTASR	YDR464W	SPP41	10.83	2	0	306000	231000	0.754902
KYVSIANEAASVAR	YDR464W	SPP41	14.01	1	1	74800	61800	0.826203
SQTAAGATPEEAR	YDR464W	SPP41	11.94	1	1	201000	127000	0.631841
QVLNLDGLVPPSGR	YDR464W	SPP41	6.55	1	1	102000	66100	0.648039
IPIIFPLK	YDR464W	SPP41	6.37	1	0	47700	32900	0.689727
LETTETQANNTK	YDR464W	SPP41	11.99	1	1	97600	72600	0.743852
ILADMVNQVVNTSLK	YDR464W	SPP41	7.05	1	0	54900	27400	0.499089
HITQTLC+57LDIPC+57FK	YDR169C	STB3	9.27	1	0	40300	30900	0.766749
NYLIVTTNPNSK	YDR169C	STB3	10.2	0	1	49100	30600	0.623218
LTATSEPTSR	YDR169C	STB3	9.13	0	1	253000	141000	0.557312
STLFPNKNYLIVTTNPNSK	YDR169C	STB3	10.14	1	1	154000	96400	0.625974
SEASSSIFSKPISTSSPAGLAAAQR	YDR169C	STB3	14.17	1	1	859000	477000	0.555297
SSIKPHTPFISK	YDR169C	STB3	12.65	1	0	45000	36800	0.817778
VKDLISQESQR	YDR169C	STB3	11.57	1	1	158000	84000	0.531646
YNLIATSGSTDGTILVWNTK	YOR038C	HIR2	8.82	1	0	14200	11700	0.823944
KLAFPTNTIYPLLNPSLR	YOR038C	HIR2	9.13	1	0	8840	3440	0.38914
EATPSNIAPGSK	YOR038C	HIR2	14.16	1	1	49400	33000	0.668016
DTNNINSVEK	YOR038C	HIR2	14.44	0	1	89100	67100	0.753086
SILVYQINK	YOR038C	HIR2	8.07	1	0	217000	391000	1.80184
DLGVALPQTEIK	YOR038C	HIR2	5.92	1	0	131000	70200	0.535878
VLVYSPAFYEKPNLKK	YOR038C	HIR2	5.63	1	0	85000	62400	0.734118
YSDDILTR	YOR038C	HIR2	8.76	0	1	136000	76700	0.563971
ISMSPQADILPVINSVK	YOR038C	HIR2	11.69	1	1	46700	30100	0.64454
NGSGNEQRPTIVK	YOR038C	HIR2	13.45	0	1	96400	51500	0.534232
LTQHVQMYPLHYR	YOR038C	HIR2	8.94	1	0	57000	11200	0.196491
LEEPLAEQIPK	YOR038C	HIR2	4.73	1	1	168000	103000	0.613095
ASKPITGIIDPTGQTFTVMTSDR	YOR038C	HIR2	10.66	1	1	56500	34400	0.60885
YSPINNPNLILDVK	YOR038C	HIR2	7.56	2	1	72600	48700	0.670799
AENITLC+57SITKK	YOR038C	HIR2	10.66	1	1	209000	151000	0.722488
GVPNNATSC+57TALLDR	YOR038C	HIR2	8.87	1	1	61500	31600	0.513821
GHYASLER	YBR215W	HPC2	11.78	1	0	96200	73300	0.761954
SSSASAILPKPTTTK	YBR215W	HPC2	14.03	1	0	107000	75300	0.703738
DGFFVYFGPLIEK	YBR215W	HPC2	6.85	1	0	74100	49400	0.666667
SISSVTNSDSNISSSK	YBR215W	HPC2	14.74	1	1	337000	233000	0.691395
KENSSLSSIK	YBR215W	HPC2	9.97	1	0	13600	9790	0.719853
TSSPVNLDVESTAQSLGK	YBR215W	HPC2	11.56	1	1	389000	265000	0.681234
AGLTFPVGR	YBL003C|YDR225W	HTA2|HTA1	9.69	0	1	304000	700000	2.30263
LLGNVTIAQGGVLPNIHQNLLPK	YBL003C|YDR225W	HTA2|HTA1	6.76	1	0	30400	97900	3.22039
LAAYNKK	YBL002W|YDR224C	HTB2|HTB1	11.4	1	1	869000	3590000	4.13119
ETYSSYIYK	YBL002W|YDR224C	HTB2|HTB1	6.97	1	1	306000	1050000	3.43137
LILPGELAK	YBL002W|YDR224C	HTB2|HTB1	8	1	1	1880000	6090000	3.23936
AVTKYSSSTQA	YBL002W|YDR224C	HTB2|HTB1	12.59	0	1	26000	74600	2.86923
QTHPDTGISQK	YBL002W|YDR224C	HTB2|HTB1	10.89	0	2	877000	1510000	1.72178
KETYSSYIYK	YBL002W|YDR224C	HTB2|HTB1	10.09	1	2	183000	726000	3.96721
SFIVDQGQIYR	YGL133W	ITC1	790.44	1	0	8530	9800	1.14889
SNNSLSYHSGR	YGL133W	ITC1	12.83	1	0	42600	41600	0.976526
TFDLEVVLR	YML069W	POB3	6.77	1	1	74300	54000	0.726783
VIVPGEYK	YML069W	POB3	6.13	0	1	603000	405000	0.671642
FNIQVEQR	YML069W	POB3	9.28	1	0	54400	56700	1.04228
ISTSGGSAANQAR	YML069W	POB3	13.68	2	1	444000	318000	0.716216
INNTNLTSK	YML069W	POB3	11.93	1	0	199000	146000	0.733668
SKYDQC+57AVSC+57SFK	YML069W	POB3	10.89	0	1	20200	17400	0.861386
QQQQFLYPASGYYGHPSNR	YOL004W	SIN3	17.13	0	1	121000	46800	0.386777
TAEIMALFVK	YOL004W	SIN3	5.25	1	0	19000	7800	0.410526
NNLDEAQK	YOL004W	SIN3	12.55	1	0	51700	109000	2.10832
LKDVNLINVPNQR	YDR359C	VID21	9.31	1	0	79000	38000	0.481013
LYYSQDQSNIIR	YGR056W	RSC1	9.8	2	0	26400	37800	1.43182
VIDSGNDLVR	YGR056W	RSC1	7.37	0	1	68600	22000	0.3207
SFTLSSMINTLTAHTSK	YGR056W	RSC1	10.32	1	1	50700	24700	0.487179
SSSNTPLLHQNFNQTSNFLK	YGR056W	RSC1	8.18	1	1	149000	56800	0.381208
LEGPLFVC+57EFR	YLR357W	RSC2	5.88	1	1	101000	41200	0.407921
DHLVSNLVGK	YLR357W	RSC2	8.5	1	0	94500	47000	0.497354
TFTSLAR	YLR357W	RSC2	9.67	1	0	335000	155000	0.462687
GPSVIVNER	YLR357W	RSC2	11.32	2	0	264000	110000	0.416667
YALVLEK	YLR357W	RSC2	7.58	1	1	613000	318000	0.51876
NVDVLQR	YLR357W	RSC2	9.24	1	0	117000	51600	0.441026
DANYYIMIANPISLQDINKK	YLR357W	RSC2	12.34	1	0	41600	13200	0.317308
IINSGDPHLSLPLNR	YLR357W	RSC2	10.32	1	1	139000	51300	0.369065
STTPSHSGTPQPLGPR	YLR357W	RSC2	13.75	1	0	205000	135000	0.658537
GRPPIIDLPYIQR	YLR357W	RSC2	9.29	1	0	72300	21800	0.301521
NQNDPQKPIVGQIFR	YLR357W	RSC2	12.57	1	1	1100000	422000	0.383636
VGSPGAGGPLTVQGLK	YLR357W	RSC2	6.67	1	1	82100	40700	0.495737
FLSLPIEDNYIR	YFR037C	RSC8	10.53	2	2	293000	169000	0.576792
SLEELNVSK	YFR037C	RSC8	5.69	1	0	178000	132000	0.741573
EVVGSTLNGK	YFR037C	RSC8	10.47	0	1	68400	53100	0.776316
LSPYEYLTITAVR	YFR037C	RSC8	5.6	1	1	113000	70500	0.623894
LQPQVYKPWSL	YFR037C	RSC8	8.16	1	0	114000	93400	0.819298
YIEESQAIIQELVK	YFR037C	RSC8	6.67	1	1	88000	50500	0.573864
VYIC+57HTC+57GNESINVR	YFR037C	RSC8	12.17	2	1	165000	92300	0.559394
WGLINYQIDPR	YFR037C	RSC8	6.64	1	1	42600	28300	0.664319
FSSELLLR	YLR033W	RSC58	4.61	0	1	52700	35000	0.664137
IGYMDLYEK	YLR033W	RSC58	8.74	1	0	21300	7970	0.374178
QALQTMFENAR	YIL126W	STH1	7.94	1	0	31500	16000	0.507937
DSPFTAAAQR	YIL126W	STH1	10.42	1	1	156000	58900	0.377564
HNALFVGAGTEGATK	YIL126W	STH1	9.49	1	0	46800	21200	0.452991
LITTDSVEEVILER	YIL126W	STH1	9.52	1	1	87700	31500	0.359179
INSIIDFIK	YIL126W	STH1	4.11	0	1	391000	156000	0.398977
LIQLDELPK	YIL126W	STH1	7.01	2	0	289000	113000	0.391003
GNSDLLFR	YIL126W	STH1	7.59	1	0	195000	80900	0.414872
SLGIFPTVEK	YIL126W	STH1	9.73	0	1	160000	59800	0.37375
QTNSFLDSLSEAVR	YIL126W	STH1	9.82	1	0	36200	13400	0.370166
ENPGVNSSNSGAVTR	YDR190C	RVB1	14.43	1	0	29700	11400	0.383838
SAINQYNR	YOR290C	SNF2	9.52	1	0	359000	200000	0.557103
KPIPFEFQAVIQK	YOR290C	SNF2	10.73	1	0	18300	10800	0.590164
NINVQDALLTNQLYK	YOR290C	SNF2	8.18	1	1	32700	20200	0.617737
QTNAFLDSLTR	YOR290C	SNF2	7.13	0	1	109000	45500	0.417431
LITTNSVEEVILER	YOR290C	SNF2	8.79	2	1	70800	40400	0.570621
KLSDIFLSKPSK	YOR290C	SNF2	12.02	1	0	194000	108000	0.556701
NNPQVVNAITVAQQQVQR	YBR289W	SNF5	10.5	1	0	62400	46200	0.740385
QLLVQQQQQQQLR	YBR289W	SNF5	13.28	1	1	27500	19300	0.701818
SPEQC+57ILR	YJL176C	SWI3	12.46	1	0	68600	34100	0.497085
GLFPFESYKPSVQLPDMAK	YJL176C	SWI3	11.36	1	0	11500	7020	0.610435
LNPNEYFSVTTAR	YJL176C	SWI3	8.66	1	0	35000	27000	0.771429
LNFNQNSSK	YJL176C	SWI3	11.13	1	1	114000	82400	0.722807
SSIIDNELIKPLQTR	YDR334W	SWR1	7.52	1	0	30300	37500	1.23762
NLIDLLTK	YDR334W	SWR1	19.24	2	0	235000	1830	0.00778723
FAVQAVK	YDR334W	SWR1	5.63	1	0	298000	417000	1.39933
VLTYYGSPQQR	YDR334W	SWR1	4.27	1	0	18700	10800	0.57754
KIVSESTPAATESPTSGTIPLIR	YAL011W	SWC3	10.82	2	0	97500	43500	0.446154
TAATEPEPK	YAL011W	SWC3	11.86	1	0	197000	120000	0.609137
FIEIAKK	YAL011W	SWC3	6.12	0	1	48900	42000	0.858896
LLEQELR	YDR485C	VPS72	3.66	2	0	1660000	971000	0.58494
QSTVDEAPNSQPQK	YDR485C	VPS72	11.7	1	0	69000	23400	0.33913
LNILSLDK	YDR485C	VPS72	6.71	0	1	84100	46000	0.546968
ENTFENSSPAAQVVSQR	YDR485C	VPS72	12.98	1	0	59200	23300	0.393581
TQPPTGVFLANGIR	YDR485C	VPS72	10.46	1	1	77500	41100	0.530323
IKTQPPTGVFLANGIR	YDR485C	VPS72	10.15	1	0	42900	16000	0.37296
TGVPYSDVEAYK	YDR485C	VPS72	9.1	1	1	154000	94600	0.614286
NFVTLYDFPNAPPNLK	YDR485C	VPS72	10.32	1	0	20600	9800	0.475728
NGGIYLDLSQRPAK	YDR485C	VPS72	9.98	2	0	371000	170000	0.458221
ETPIFLESLTR	YDR110W	FOB1	7.82	0	1	181000	192000	1.06077
VIENTYSR	YDR110W	FOB1	9.77	0	1	294000	1490000	5.06803
YSYVLLC+57R	YDR110W	FOB1	7.75	1	2	47000	241000	5.12766
ESTQTAVVSR	YNL132W	KRE33	12.68	1	1	35100	64600	1.84046
GTPHPSQC+57NLFVVNR	YNL132W	KRE33	13.06	0	1	31800	35000	1.10063
VADLKSANIGGEDLNKK	YJL076W	NET1	13.9	0	1	2100	18600	8.85714
KSQAEPSGIVEPK	YJL076W	NET1	10.46	0	2	12800	488000	38.125
SFYPNSNK	YJL076W	NET1	8.91	0	1	59400	1150000	19.3603
IVPQDSDSSSFPK	YJL076W	NET1	12.79	0	4	107000	2230000	20.8411
VTLTGQR	YJL076W	NET1	11.08	1	1	752000	10800000	14.3617
ASLQYANLR	YJL076W	NET1	6.12	0	1	5700	91800	16.1053
KSAVSESSVTNSK	YJL076W	NET1	12.67	0	1	2750	151000	54.9091
SANVSFTPSYFNQSR	YJL076W	NET1	12.41	1	9	815000	12900000	15.8282
SFLPPPTQPQSPPIR	YJL076W	NET1	9.8	4	15	137000	1960000	14.3066
NSPLGDAMPHNVHLAELPK	YJL076W	NET1	16.54	0	3	42600	995000	23.3568
RPPTGTTTTTTIR	YJL076W	NET1	12.49	0	2	10100	459000	45.4455
LLSGTPIMSTMTPNR	YJL076W	NET1	7.91	0	1	11200	284000	25.3571
IEAPSPSVNKK	YJL076W	NET1	13.3	0	4	128000	4160000	32.5
SQSSIADNNGSPVK	YJL076W	NET1	15.43	1	3	79700	1470000	18.4442
KNEVPQK	YJL076W	NET1	11.52	0	1	1000	191000	191
SAGDASLQYANLR	YJL076W	NET1	12.35	0	2	5560	96400	17.3381
SAVSESSVTNSK	YJL076W	NET1	12.78	0	10	228000	4550000	19.9561
EGNVQLPKPSANDK	YJL076W	NET1	13.81	0	2	5850	365000	62.3932
SAVSESSVTNSKISEQMAK	YJL076W	NET1	15.74	0	4	3860	212000	54.9223
VADLKSANIGGEDLNK	YJL076W	NET1	12.09	0	1	29300	42700	1.45734
SQAEPSGIVEPK	YJL076W	NET1	11.03	2	4	389000	8040000	20.6684
GSVVPVKDSKIINK	YJL076W	NET1	12.78	0	1	7770	344000	44.2728
VETKPATQASSFPVVGGSPSVATK	YJL076W	NET1	23.86	2	6	249000	7020000	28.1928
EGNVQLPKPSANDKLK	YJL076W	NET1	14.97	0	1	23300	1010000	43.3476
KPPVTTPR	YJL076W	NET1	9.08	0	2	379000	12800000	33.7731
IEAPSPSVNK	YJL076W	NET1	10.38	0	2	22300	442000	19.8206
VSFTPSYFNQSR	YJL076W	NET1	10.81	1	1	118000	2090000	17.7119
AQSAGDASLQYANLR	YJL076W	NET1	12.31	0	2	7570	137000	18.0978
KRPPTGTTTTTTIR	YJL076W	NET1	12.3	0	1	57300	2390000	41.7103
TSGNSKNSKPYTTVLNK	YJL076W	NET1	14.74	0	1	665	223000	335.338
NSKPYTTVLNK	YJL076W	NET1	10.61	0	6	199000	7440000	37.3869
SANIGGEDLNKK	YJL076W	NET1	10.53	1	4	46700	1520000	32.5482
SKTTSNPSSILHDLPR	YJL076W	NET1	11.17	0	3	1800	163000	90.5556
AAQLLAGAK	YJL076W	NET1	8.69	1	2	410000	9400000	22.9268
SSLETIVEK	YJL076W	NET1	6.56	1	1	54900	1100000	20.0364
KSSLETIVEKK	YJL076W	NET1	11.57	0	2	15600	720000	46.1538
RAAQLLAGAK	YJL076W	NET1	9.4	1	0	126000	4370000	34.6825
KKPSGGFASLIK	YJL076W	NET1	11.12	0	1	40400	1470000	36.3861
SKLNNGSPQSVQPQQQIPSSSGVLR	YJL076W	NET1	13.29	0	2	1000	133000	133
TNMAQSAGDASLQYANLR	YJL076W	NET1	11.6	2	8	93300	1500000	16.0772
EGPSSPASILPAK	YJL076W	NET1	8.39	1	7	317000	6190000	19.5268
ISSGIDAGK	YJL076W	NET1	10.16	0	2	124000	1790000	14.4355
VRPSLSSLSDLVSR	YJL076W	NET1	9.1	0	3	9380	295000	31.4499
GTTSFNEEGNRK	YJL076W	NET1	13.32	0	3	7720	368000	47.6684
DISLHSLK	YJL076W	NET1	12.7	0	4	158000	3880000	24.557
TTSNPSSILHDLPR	YJL076W	NET1	10.2	1	3	430000	5510000	12.814
VVVNTPR	YJL076W	NET1	9.55	0	1	237000	3460000	14.5992
RMTNFLDDNQVR	YJL076W	NET1	8.82	0	1	1000	14100	14.1
EILPTIPHNDQPILASSDKSNGTLK	YJL076W	NET1	13.41	0	1	765	172000	224.837
MTNFLDDNQVR	YJL076W	NET1	5.79	1	2	78700	1270000	16.1372
RVVVNTPR	YJL076W	NET1	11.13	1	2	229000	7400000	32.3144
ELKEGPSSPASILPAK	YJL076W	NET1	12.24	0	1	17000	534000	31.4118
LNNGSPQSVQPQQQIPSSSGVLR	YJL076W	NET1	11.3	1	7	140000	1710000	12.2143
IKSSIVEEDIVSR	YJL076W	NET1	7.83	0	2	13100	49000	3.74046
SSIVEEDIVSR	YJL076W	NET1	8.2	0	1	206000	2990000	14.5146
TLVPPGIISNEK	YJL076W	NET1	6.89	0	2	28300	392000	13.8516
SASAALGKK	YJL076W	NET1	10.59	0	2	26600	966000	36.3158
LQVVLVPPSLQATMPIQFGYGPTIAESSQLLPNR	YJL076W	NET1	14.29	1	3	5970	107000	17.9229
ISEQMAK	YJL076W	NET1	10.91	0	1	671000	10400000	15.4993
KVRPSLSSLSDLVSR	YJL076W	NET1	13.56	0	1	1000	168000	168
ISSGIDAGKK	YJL076W	NET1	7.58	1	1	163000	6370000	39.0798
GTTSFNEEGNR	YJL076W	NET1	11.53	0	1	11500	175000	15.2174
QSVQPQQQIPSSSGVLR	YJL076W	NET1	14.76	0	1	3050	159000	52.1311
SSLETIVEKK	YJL076W	NET1	8.42	0	3	1000	900000	900
QFGYGPTIAESSQLLPNR	YJL076W	NET1	10.11	0	1	1340	25600	19.1045
KSSLETIVEK	YJL076W	NET1	12.86	0	2	3800	183000	48.1579
NELVFSASASSSSFANGGTAAVTAQDINR	YJL076W	NET1	14.91	0	3	13000	297000	22.8462
ASNTSITK	YJL076W	NET1	10.48	2	8	414000	9550000	23.0676
INATPDKIPVTQLMDMSSPPSVK	YJL076W	NET1	11.82	0	4	10000	467000	46.7
SANIGGEDLNK	YJL076W	NET1	10.3	0	2	354000	2080000	5.87571
AAQLLAGAKK	YJL076W	NET1	8.91	0	1	7590	394000	51.9104
MIEGDDTDLPQWFK	YJL076W	NET1	7.57	0	2	4790	138000	28.81
LLSGTPIMSTMTPNRVTLTGQR	YJL076W	NET1	10.52	0	1	1350	60100	44.5185
SVQPQQQIPSSSGVLR	YJL076W	NET1	12.31	0	2	4110	158000	38.4428
NESAQIDR	YJL076W	NET1	13.88	0	1	15600	67300	4.3141
GSPQSVQPQQQIPSSSGVLR	YJL076W	NET1	11.57	0	2	4000	182000	45.5
TTSNPSSILHDLPRK	YJL076W	NET1	13.87	0	2	12700	622000	48.9764
LQEQAQLLR	YNL216W	RAP1	8.29	1	1	88700	74700	0.842165
ENVFIVSPYNHTNLPTVTPTYIK	YNL216W	RAP1	10.54	1	1	37100	22700	0.61186
SLITDEDTPTAIAR	YNL216W	RAP1	4.76	0	1	5930	16600	2.79933
IPIFNSLK	YBR275C	RIF1	7.18	1	0	45800	53100	1.15939
YAC+57EPTAEK	YLR442C	SIR3	11.59	1	0	59600	90900	1.52517
TLILIQNPENLLSEK	YLR442C	SIR3	7.09	0	1	45600	74600	1.63596
NVANVSGSTEK	YLR442C	SIR3	12.74	1	1	145000	211000	1.45517
LVVSQEMVPR	YLR442C	SIR3	6.85	0	1	71300	87500	1.22721
ITQLIAK	YLR442C	SIR3	9.93	0	1	384000	608000	1.58333
VSVPVSGQK	YLR442C	SIR3	8.65	1	1	88600	104000	1.17381
FAPDNQVTDSSQLNK	YLR442C	SIR3	12.67	1	1	131000	150000	1.14504
SLVQLSTMETK	YDR227W	SIR4	6.98	0	1	35100	45200	1.28775
SLASFEQTAFSR	YDR227W	SIR4	8.19	1	1	55000	70600	1.28364
DILQITK	YDR227W	SIR4	8.81	0	1	95400	110000	1.15304
TIVPISTSQTNNSFLSGVK	YDR227W	SIR4	7.22	2	1	72100	83400	1.15673
NNTLNVTPSK	YDR227W	SIR4	9.48	0	1	37100	33200	0.894879
NVKPSSPPDVK	YDR227W	SIR4	11.98	0	1	75000	77000	1.02667
GSADIGASVISLTK	YDR227W	SIR4	9.62	1	1	34900	53000	1.51862
IYYNELQNKPDAK	YDR227W	SIR4	11.46	0	1	53300	68300	1.28143
VSLSQPVSASK	YDR227W	SIR4	-35.07	1	1	73600	40200	0.546196
SQNTALPSTHK	YDR227W	SIR4	13.24	1	0	13000	11800	0.907692
IGTNDLFQVESAPK	YDR227W	SIR4	6.87	0	1	59700	67600	1.13233
SESKPFSSDALSK	YDR227W	SIR4	10.54	1	1	59000	84600	1.4339
TPNISNGTINIQK	YDR227W	SIR4	9.99	1	1	68700	72400	1.05386
SSDFINYLPNC+57K	YKR010C	TOF2	10.5	0	2	1000	84800	84.8
C+57PMPLTSTVVASNVHK	YKR010C	TOF2	9.54	0	1	10200	185000	18.1373
SSDFINYLPNC+57KK	YKR010C	TOF2	13.41	0	2	31900	1770000	55.4859
FLHFTDGDNTLLQLSNEILTK	YKR010C	TOF2	12.6	0	1	35200	112000	3.18182
SLKDIFANAGKPPNAASTIK	YKR010C	TOF2	12.13	0	4	1300	297000	228.462
SLGAASSTSHAK	YKR010C	TOF2	13.06	0	1	1000	168000	168
NSITEPYYGK	YKR010C	TOF2	7.03	0	3	20800	481000	23.125
ISKEDLSSISNKDTMHLIAK	YKR010C	TOF2	11.92	0	1	5000	447000	89.4
DIFANAGKPPNAASTIK	YKR010C	TOF2	9.58	1	2	58000	2090000	36.0345
SIVTEKR	YKR010C	TOF2	11.86	0	1	38500	2050000	53.2468
NGQAIPSSLER	YKR010C	TOF2	-4.9	0	2	25000	407000	16.28
ISKEDLSSISNK	YKR010C	TOF2	13.52	0	1	33100	102000	3.08157
SRVSTPLMNEILPLASK	YKR010C	TOF2	14.76	0	1	1000	85500	85.5
LYPNFKESIEIVSLQDR	YKR010C	TOF2	10.43	0	1	2160	60200	27.8704
NVVSPPFFPEK	YKR010C	TOF2	8.74	0	4	44000	945000	21.4773
KASMGFR	YKR010C	TOF2	9.57	0	1	64400	128000	1.98758
VSTPLMNEILPLASK	YKR010C	TOF2	6.04	0	1	37100	974000	26.2534
NQHISLLQLAR	YKR010C	TOF2	8.2	1	5	76900	1210000	15.7347
LPVMNSTPGK	YKR010C	TOF2	6.27	0	4	51200	700000	13.6719
LLIQIDELSNGQR	YFL008W	SMC1	6.42	0	1	2220	28400	12.7928
YLTEGGSILEEK	YFL008W	SMC1	8.46	0	1	4370	76900	17.5973
VGFGESNFTSIIGPNGSGK	YFL008W	SMC1	10.92	0	1	5640	39600	7.02128
ILNQFLK	YFL008W	SMC1	6.22	0	1	26900	89400	3.32342
LVGLELSNFK	YFL008W	SMC1	8.3	1	0	17900	93600	5.22905
SDALVGVYR	YFL008W	SMC1	6.66	0	1	35400	213000	6.01695
YGLAVSTILGK	YFL008W	SMC1	5.93	0	1	21700	134000	6.17512
LQLLEDVVGAK	YJL074C	SMC3	8.6	1	1	30200	222000	7.35099
FVLSDDYSNLK	YJL074C	SMC3	7.71	0	1	5670	19800	3.49206
SNFFAAIR	YJL074C	SMC3	8.76	0	2	79300	150000	1.89155
NVNETMSR	YJL074C	SMC3	11.13	0	1	27500	160000	5.81818
KLSSIEASLK	YJL074C	SMC3	10.34	0	1	1970	30800	15.6345
VTFIPLNR	YJL074C	SMC3	5.67	0	1	49100	343000	6.98574
LQTVLETLLSDVNQNQR	YJL074C	SMC3	7.36	0	2	7000	37000	5.28571
LQLASLQQK	YJL074C	SMC3	7.61	0	1	23100	200000	8.65801
LSLDSDVKFPSNTTTQIQFTPLIK	YJL074C	SMC3	14.53	0	1	15200	151000	9.93421
NATDLQQAK	YJL074C	SMC3	10.53	0	1	48600	99600	2.04938
VNAVDSTFQK	YJL074C	SMC3	9.82	1	1	45700	306000	6.69584
IYQFTLYDR	YJL074C	SMC3	7.56	0	1	4830	52700	10.911
SLANGIINVK	YJL074C	SMC3	7.13	0	1	83000	202000	2.43373
AIVQMAK	YDL003W	MCD1	11.05	0	1	4380000	1380000	0.315068
VRPTPGEVASK	YDL003W	MCD1	11.9	0	3	58900	1120000	19.0153
MTSTVNR	YDL003W	MCD1	11.72	0	1	2980	40900	13.7248
SNNLLTPQPTNFTTKR	YDL003W	MCD1	12.53	0	1	28200	597000	21.1702
SNNLLTPQPTNFTTK	YDL003W	MCD1	10.45	1	3	46500	660000	14.1935
QATFLLTDIKDTLTK	YDL003W	MCD1	9.85	0	1	25200	553000	21.9444
SQANTEPENITKR	YDL003W	MCD1	13.73	0	1	37000	739000	19.973
GSVIQTHIAESAK	YDL003W	MCD1	9.11	0	3	27300	273000	10
TSGELLQGIVR	YDL003W	MCD1	6.51	0	1	37800	421000	11.1376
TRNEQTTIQTEK	YDL003W	MCD1	13.82	0	1	7790	101000	12.9653
TLLTEEIEPK	YFR031C	SMC2	6.69	0	2	1790000	101000	0.0564246
LVEYGFDPSR	YFR031C	SMC2	5.7	0	1	39500	109000	2.75949
ELLTIEPK	YFR031C	SMC2	6.94	0	2	38100	167000	4.3832
ASVTIVFDNTDKSNSPIGFTNSPQISVTR	YFR031C	SMC2	15.05	0	1	9470	31700	3.34741
SNSPIGFTNSPQISVTR	YFR031C	SMC2	13.27	0	1	20400	50600	2.48039
MVQEQLSK	YFR031C	SMC2	8.65	0	1	71300	49400	0.692847
TIQSDLNLSLHK	YFR031C	SMC2	9.21	0	1	30200	74200	2.45695
IVVSYEYYNIK	YFR031C	SMC2	6.5	0	2	24400	86700	3.55328
YATALQTC+57AGGR	YFR031C	SMC2	12.19	0	2	17200	62600	3.63953
YAFSQPTNSTTTSLHVPNLQPPK	YLR086W	SMC4	11.46	0	1	106000	242000	2.28302
NVETLEEK	YLR086W	SMC4	9.27	0	1	32200	52900	1.64286
LIDISGTMSGGGNHVAK	YLR086W	SMC4	9.6	0	1	33100	106000	3.20242
GLNELSIR	YLR086W	SMC4	6.79	0	1	67900	211000	3.10751
LNSLLTYIK	YLR086W	SMC4	6.38	1	0	75500	239000	3.16556
QFNLQPISTPENVPR	YLR086W	SMC4	9.76	1	1	32100	57400	1.78816
FSNAFYSVLR	YLR086W	SMC4	7.49	0	1	260000	148000	0.569231
LSEDELR	YLR086W	SMC4	9.05	0	1	24200	82300	3.40083
SILDDIK	YLR086W	SMC4	6.77	0	1	39600	126000	3.18182
LLQNSER	YLR086W	SMC4	9.31	0	1	249000	541000	2.17269
IDEEKPGLIITR	YLR086W	SMC4	6.05	0	1	69600	224000	3.21839
LDILVAK	YLR086W	SMC4	7.17	0	1	287000	694000	2.41812
NITNLSGGEK	YLR086W	SMC4	11.71	1	1	25000	61000	2.44
KLDLNNAVQK	YLR086W	SMC4	11.81	0	2	16200	40000	2.46914
FLILQGEVENIAQMKPK	YLR086W	SMC4	10.27	0	1	20900	42800	2.04785
NFTSAHLK	YLR086W	SMC4	8.85	0	1	63500	140000	2.20472
KLVLSSGENR	YLR086W	SMC4	11.77	0	1	17600	41600	2.36364
QVVGPFHTSFSAVVGPNGSGK	YLR086W	SMC4	9.37	0	1	72000	126000	1.75
RLELLQLSPVK	YLR086W	SMC4	7.99	0	1	2360	12200	5.16949
SEITQQEK	YLR086W	SMC4	12.04	0	1	95700	319000	3.33333
NAQFIVISLR	YLR086W	SMC4	2.22	0	1	12900	36700	2.84496
TATLC+57LEK	YLR272C	YCS4	7.62	0	1	29600	68100	2.30068
FC+57PIVEEIVSNSSR	YLR272C	YCS4	9.77	1	2	39100	66000	1.68798
YSC+57LALER	YLR272C	YCS4	6.36	0	1	363000	639000	1.76033
GSESQLNSTLK	YLR272C	YCS4	10.15	0	2	62500	106000	1.696
FQDSNPYVR	YLR272C	YCS4	9.59	0	1	20100	31700	1.57711
LSELSPGIMLR	YLR272C	YCS4	6.25	1	0	44400	83500	1.88063
IFNSVAEVFQK	YDR325W	YCG1	8.06	0	1	44500	122000	2.74157
TLVASIQNDPSAEVRR	YDR325W	YCG1	11.87	0	1	14300	51600	3.60839
SLLLNTLNIDNTAR	YBL097W	BRN1	11.15	0	1	66300	117000	1.76471
FSDIIQGISK	YBL097W	BRN1	8.69	0	1	66300	117000	1.76471
VIFDASIKDTQNVGQGK	YBL097W	BRN1	9.36	1	2	209000	404000	1.93301
ALVDFDEGGAK	YBL097W	BRN1	11.59	0	1	20100	45900	2.28358
VLETTLVEFETIK	YBL097W	BRN1	5.38	1	1	94000	182000	1.93617
FDQIAVC+57EISGSIEQLR	YBL097W	BRN1	7.68	1	0	10800	16200	1.5
IAKPDLSSFQPGSIIK	YOL034W	SMC5	8.96	1	1	37600	60300	1.60372
LFNNVGSAGAVR	YOL034W	SMC5	6.42	0	1	66400	100000	1.50602
STLDALSNQK	YOL034W	SMC5	10.87	0	1	9950	37200	3.73869
SQEILAQTHLPEK	YOL034W	SMC5	11.77	0	1	17800	30000	1.68539
TQTIIITPQDIGK	YLR383W	SMC6	9.81	0	1	1000	33100	33.1
VSQNGNC+57YFFQTR	YJR089W	BIR1	8.39	1	2	39200	42200	1.07653
DSSTNILIR	YJR089W	BIR1	8.06	0	1	58000	53800	0.927586
NYFHDLLK	YJR089W	BIR1	5.2	1	1	138000	146000	1.05797
MVNAGLMR	YJR089W	BIR1	9.53	0	1	86500	91200	1.05434
SGDNSSNITAIPK	YJR089W	BIR1	11.58	1	1	136000	115000	0.845588
NLVSGTSSYPR	YJR089W	BIR1	9.39	1	1	98700	117000	1.18541
TSSIPADIHPKPR	YJR089W	BIR1	13.07	0	1	456000	147000	0.322368
ILEDVSVK	YJR089W	BIR1	5.76	1	0	136000	159000	1.16912
YINNNDATLANDKDGDLAFLIK	YJR089W	BIR1	9.57	0	1	25300	17500	0.6917
TFQDGVALEK	YJR089W	BIR1	7.61	0	1	81600	86700	1.0625
ETSTSLADNSK	YJR089W	BIR1	11.62	0	1	21800	39000	1.78899
KNLQEPR	YJR089W	BIR1	10.74	0	1	135000	154000	1.14074
LGFYFDPVIDPK	YJR089W	BIR1	9	1	1	94900	94100	0.99157
EETFSNYYTTVFR	YGR140W	CBF2	9.35	0	1	5590	38100	6.81574
SPYTSYSTNAK	YGR140W	CBF2	10.92	0	1	13400	78200	5.83582
FYGIPSVSK	YGR140W	CBF2	9.24	0	1	51500	200000	3.8835
INALLDK	YGR140W	CBF2	7.42	0	2	224000	722000	3.22321
YANQC+57VHSMNK	YGR140W	CBF2	10.94	0	1	15200	45200	2.97368
ANC+57EALYK	YGR140W	CBF2	10.54	0	1	19600	100000	5.10204
NYPSYAQPTQSSSTSLLNAPAVTAGGSVIASK	YBL034C	STU1	10.1	1	1	50700	53500	1.05523
ELLLTSQQSSSAPK	YBL034C	STU1	10.35	1	1	31500	43900	1.39365
ATELAIPAHLNINYQVSR	YBL034C	STU1	12.47	1	0	34600	29000	0.83815
YGLTAEDFEKR	YKL112W	ABF1	7.56	0	1	359000	282000	0.785515
YGLTAEDFEK	YKL112W	ABF1	6.43	1	1	146000	114000	0.780822
ETAQLAIDKINSYKR	YKL112W	ABF1	12.43	3	3	193000	128000	0.663212
RLLSQIAR	YKL112W	ABF1	9.5	1	0	53900	31100	0.576994
IEPYHSHPLEDNLSLGK	YKL112W	ABF1	11.07	1	1	45900	22500	0.490196
FDQILESSYNNSNHTVSK	YKL112W	ABF1	13.67	4	1	612000	376000	0.614379
ETAQLAIDK	YKL112W	ABF1	11.33	1	1	257000	162000	0.63035
ILQNDLKFDQILESSYNNSNHTVSK	YKL112W	ABF1	13.12	1	1	194000	122000	0.628866
LVVNYYEYK	YKL112W	ABF1	8.25	1	2	836000	623000	0.745215
VSHYVEESGLLDILMQR	YKL112W	ABF1	6.98	1	0	86100	53600	0.622532
DLSQLSDSINIMITK	YBR088C	POL30	7.88	0	1	252000	145000	0.575397
IAEYSLK	YBR088C	POL30	8.37	2	0	4420000	2480000	0.561086
IEELQYDSTLSLPSSEFSK	YBR088C	POL30	5.98	1	1	34400	15200	0.44186
LEMDQPVDLTFGAK	YBR088C	POL30	8.14	1	1	99500	40800	0.41005
LMDIDADFLK	YBR088C	POL30	6.14	1	1	335000	200000	0.597015
LSSEAPALFQFDLK	YBR088C	POL30	8.51	3	2	1490000	714000	0.479195
FEEASLFKR	YBR088C	POL30	6.54	0	1	1000	74500	74.5
IIDGFKDC+57VQLVNFQC+57K	YBR088C	POL30	8.2	1	0	22700	12000	0.528634
FEEASLFK	YBR088C	POL30	6.18	1	0	404000	246000	0.608911
C+57DHPVTLGMDLTSLSK	YBR088C	POL30	10.14	1	0	186000	79400	0.426882
WENNMSIC+57HPPK	YNL088W	TOP2	13	0	1	26600	65700	2.46992
DYYGC+57YPLR	YNL088W	TOP2	8.12	1	1	322000	652000	2.02484
DINVYLNGK	YNL088W	TOP2	950.97	0	1	20300	45500	2.24138
QYEPGTVLDPTLK	YNL088W	TOP2	6.26	0	1	253000	631000	2.49407
ELILFSLADNIR	YNL088W	TOP2	7.92	0	1	241000	503000	2.08714
AFEVGYQEFLQR	YNL088W	TOP2	6.14	1	2	543000	1160000	2.13628
GLGTSLAQEVR	YNL088W	TOP2	7.18	1	2	888000	1470000	1.65541
SFVNSIATTMGGTHVNYITDQIVK	YNL088W	TOP2	12.39	0	1	8060	26100	3.23821
ISQLEHILK	YNL088W	TOP2	9.06	1	1	41100	128000	3.11436
EIPISDFINK	YNL088W	TOP2	8.58	1	0	459000	1180000	2.57081
DIWNTDLK	YNL088W	TOP2	7.96	1	1	309000	861000	2.78641
LQWEVEK	YNL088W	TOP2	5.95	0	1	237000	545000	2.29958
EASADQILK	YNL088W	TOP2	8.24	0	1	197000	574000	2.91371
IMGLQHR	YNL088W	TOP2	3.12	0	1	64500	134000	2.07752
IEQIGDNVLEITELPAR	YNL088W	TOP2	8.95	1	1	53600	103000	1.92164
NAEIQAIKK	YNL088W	TOP2	10.47	0	4	564000	2380000	4.21986
IFHPADDPLYK	YNL088W	TOP2	6.87	0	1	25000	47200	1.888
SIPNVLDGFKPGQR	YNL088W	TOP2	8.6	1	1	37900	1080000	28.496
EYFSNLDR	YNL088W	TOP2	7.68	0	2	255000	543000	2.12941
YIYTELNK	YNL088W	TOP2	8.84	1	2	693000	2050000	2.95815
NVTIVPGLFK	YNL088W	TOP2	7.44	2	0	274000	757000	2.76277
NTIAFYNMPDYEK	YNL088W	TOP2	7.37	0	1	12500	38500	3.08
VSITKPTK	YNL088W	TOP2	11.45	0	1	227000	784000	3.45374
IFHSLQGNDKDYIDLAFSK	YNL088W	TOP2	10.45	0	1	11600	35000	3.01724
IFDEILVNAADNK	YNL088W	TOP2	7.61	2	3	290000	777000	2.67931
ELTVTNKPR	YNL088W	TOP2	11.33	0	1	187000	592000	3.16578
KIFHPADDPLYK	YNL088W	TOP2	6.29	0	1	51200	186000	3.63281
ELDNDILGVMR	YNL088W	TOP2	4.28	2	2	125000	291000	2.328
ETELENLLK	YNL088W	TOP2	6.38	1	1	336000	979000	2.91369
FIITLSPEEMAK	YNL088W	TOP2	6.56	1	1	95300	225000	2.36097
GWTGTIEEIEPLR	YNL088W	TOP2	9.79	1	1	132000	282000	2.13636
VTFKPDLTR	YNL088W	TOP2	9.19	1	1	53100	173000	3.258
VYDINGSVR	YNL088W	TOP2	7.62	1	0	173000	349000	2.01734
RVYDINGSVR	YNL088W	TOP2	7.88	1	0	19700	64000	3.24873
EYLLLGLSGNDK	YNL088W	TOP2	6.5	1	1	78500	236000	3.00637
LFAGADTDNAVTSHIQSVTR	YAL027W	YAL027W	9.31	0	1	12900	18400	1.42636
VGHSTDFQINVLPK	YAL027W	YAL027W	8.95	0	1	23200	33500	1.44397
FLNINPFTK	YBR114W	RAD16	6.85	1	1	88600	57200	0.645598
IEALVEELYK	YBR114W	RAD16	7.4	0	1	54200	52300	0.964945
AISFEQMK	YPR180W	AOS1	7.54	1	0	62600	64500	1.03035
IQDLNPR	YPR180W	AOS1	9.46	1	1	611000	597000	0.977087
SIIEVTTR	YPR180W	AOS1	6.56	0	1	476000	361000	0.758403
GIEFAPVAAIIGGAVAQDVINILGK	YPR180W	AOS1	9.64	1	1	59700	29300	0.490787
LSEDEIALYDR	YPR180W	AOS1	7.19	0	1	103000	85200	0.827184
ASNLSQNRYLSNPK	YDR390C	UBA2	14.18	1	1	76900	61000	0.793238
LLAIENLWK	YDR390C	UBA2	9.54	1	0	140000	119000	0.85
LLFDYDFEDLNDR	YDR390C	UBA2	9.13	1	0	16300	15200	0.932515
AVQHFNNSK	YDR390C	UBA2	12.43	0	1	318000	284000	0.893082
QIAGNIIPAIATTNAIVAGASSLISLR	YDR390C	UBA2	2.65	3	4	209000	132000	0.631579
SASNSVGTIQEQISNFINITQK	YDR390C	UBA2	12.64	2	1	27900	22100	0.792115
YTDLNMAFTAK	YDR390C	UBA2	8	1	0	597000	534000	0.894472
GADVVATTNSHGK	YDR390C	UBA2	10.59	1	4	1920000	1610000	0.838542
ASNLSQNR	YDR390C	UBA2	12.66	2	3	759000	623000	0.820817
TKPVPLSDSQINTPTK	YDR390C	UBA2	12.62	6	3	4270000	3130000	0.733021
LSDFVVLIR	YDR390C	UBA2	5.87	1	1	1060000	892000	0.841509
ISQFLSLPLIESGTAGFDGYMQPIIPGK	YDR390C	UBA2	12.68	1	0	39200	22500	0.57398
IPEILNK	YDR390C	UBA2	8.82	1	1	804000	644000	0.800995
YSYPQDISLLDASNQR	YDR390C	UBA2	8.45	3	2	179000	120000	0.670391
LFIQDINK	YDR390C	UBA2	5.8	0	2	2030000	1690000	0.832512
TAQSASNSVGTIQEQISNFINITQK	YDR390C	UBA2	11.04	5	4	240000	164000	0.683333
EKYSYPQDISLLDASNQR	YDR390C	UBA2	11.7	1	1	454000	320000	0.704846
DASRIPEILNK	YDR390C	UBA2	10.34	2	1	883000	753000	0.852775
ETSLVTIIGEDSYK	YDR390C	UBA2	7.23	1	1	57200	39600	0.692308
SHIFNIPMK	YDR390C	UBA2	7.94	1	1	153000	117000	0.764706
LSDSQINTPTK	YDR390C	UBA2	11.87	1	1	161000	93400	0.580124
LSSDC+57LNK	YDR390C	UBA2	10.77	1	1	52100	43700	0.838772
TFPVC+57TIR	YDR390C	UBA2	5.93	3	0	2520000	2070000	0.821429
C+57LLVGAGGIGSELLK	YDR390C	UBA2	5.65	2	2	157000	152000	0.968153
STPSQPIHC+57IVWAK	YDR390C	UBA2	10.35	0	1	48300	28100	0.581781
WEAGIPGK	YDL064W	UBC9	5.66	0	1	1020000	841000	0.82451
DHPFGFYAKPVK	YDL064W	UBC9	7.16	0	1	298000	277000	0.92953
AVLQDLIR	YDR409W	SIZ1	10.02	1	1	53400	59800	1.11985
STNTDILTEK	YDR409W	SIZ1	9.55	0	1	20600	16100	0.781553
GATILSNNGLDQR	YDR409W	SIZ1	7.37	0	2	2310000	22100	0.0095671
SYNIVASETTTPVTNR	YDR409W	SIZ1	11.28	1	1	41900	44200	1.05489
TPLNVTAVDNSSHLISPDVSVSSPTPR	YDR409W	SIZ1	11.46	1	1	64000	47600	0.74375
ADYNLLSNPNSK	YDR409W	SIZ1	12.12	1	1	30500	38600	1.26557
APPPTNPDASSSSSSFAVPTIHFK	YDR409W	SIZ1	12.81	1	1	89500	89400	0.998883
GNEPIQFPFPNELR	YDR409W	SIZ1	8.02	1	1	40200	35100	0.873134
NFLQNALVVGK	YDR409W	SIZ1	26.9	0	1	24900	41000	1.64659
QNSTPVLPTLPQNVPIR	YDR409W	SIZ1	15.17	1	1	83700	74600	0.891278
GPSTPLLPAVLQNLTNQTEAQR	YOR156C	NFI1	10.17	1	0	13000	1000	0.0769231
NPYGPNYNTTAQDR	YOR156C	NFI1	12.84	1	0	44700	1000	0.0223714
FTNPNIPSTMTSILSFNR	YNL042W	BOP3	8.78	1	1	204000	75400	0.369608
SLKPLNMNTVSPTPMSR	YNL042W	BOP3	11.89	1	1	463000	352000	0.760259
FPASSSTGGISHSTVTNVQR	YNL042W	BOP3	14.77	2	2	294000	245000	0.833333
EQPNMLQSVR	YNL042W	BOP3	7.15	1	0	206000	149000	0.723301
IGASAVAALNDNISIKEEDVAR	YNL042W	BOP3	9.3	1	0	74400	54100	0.727151
SQESPLNK	YNL042W	BOP3	10.07	1	1	913000	610000	0.668127
LFNTDHGVPASSPMK	YNL042W	BOP3	11.3	2	1	439000	254000	0.578588
GGISHSTVTNVQR	YNL042W	BOP3	14.36	1	0	81300	67000	0.824108
STSSFGVIDLSIIDEAK	YNL042W	BOP3	8.6	1	1	80600	53900	0.668734
LASSSGLPINQIHK	YNL042W	BOP3	11.06	2	2	1030000	718000	0.697087
LGDLVTIHPC+57PDIK	YDL126C	CDC48	8.8	1	1	110000	63000	0.572727
ATQGFSGADLLYIVQR	YDL126C	CDC48	5.06	1	1	90000	49000	0.544444
YAIKDSIEAHR	YDL126C	CDC48	10.5	1	1	134000	92900	0.693284
GVLMYGPPGTGK	YDL126C	CDC48	8.32	1	0	66000	37900	0.574242
GVLFYGPPGTGK	YDL126C	CDC48	857.9	1	0	246000	157000	0.638211
AVATEVSANFISVK	YDL126C	CDC48	9.47	1	1	172000	130000	0.755814
SNVVVIAATNRPNSIDPALRR	YDL126C	CDC48	11.69	3	0	142000	86500	0.609155
RYEAYSQQMK	YDL126C	CDC48	12.4	0	1	57900	17800	0.307427
GGSLGDAGGASDR	YDL126C	CDC48	10.8	1	1	58300	42100	0.722127
LDQLIYVPLPDENAR	YDL126C	CDC48	8.77	1	1	44500	27800	0.624719
FALGNSNPSALR	YDL126C	CDC48	8.91	0	1	271000	158000	0.583026
KTPLEPGLELTAIAK	YDL126C	CDC48	11.37	1	0	117000	81300	0.694872
NIEYANNVR	YBL047C	EDE1	9.14	1	0	13000	13900	1.06923
ATYAGFLLADPK	YDR385W|YOR133W	EFT2|EFT1	9.09	0	1	21300	18200	0.85446
FSVSPVVQVAVEVK	YDR385W|YOR133W	EFT2|EFT1	6.58	1	0	43100	24700	0.573086
TGTLTTSETAHNMK	YDR385W|YOR133W	EFT2|EFT1	12.85	1	0	30200	26800	0.887417
VAFTVDQMR	YDR385W|YOR133W	EFT2|EFT1	8.34	1	0	53400	42700	0.799625
LWGDSFFNPK	YDR385W|YOR133W	EFT2|EFT1	3.38	1	1	30500	21200	0.695082
STLTDSLVQR	YDR385W|YOR133W	EFT2|EFT1	10.17	0	1	72000	51900	0.720833
GQVVSEEQRPGTPLFTVK	YDR385W|YOR133W	EFT2|EFT1	12.21	1	0	158000	123000	0.778481
AYLPVNESFGFTGELR	YDR385W|YOR133W	EFT2|EFT1	14.1	1	1	95200	59400	0.62395
AGEIVLAAR	YDR385W|YOR133W	EFT2|EFT1	4.83	0	2	965000	637000	0.660104
LGANAILGVSMAAAR	YHR174W	ENO2	5.75	1	1	36900	44300	1.20054
AAQDSFAANWGVMVSHR	YHR174W	ENO2	7.68	1	1	34300	34300	1
VIGATTNNEYR	YLL026W	HSP104	8.41	1	1	21800	17600	0.807339
TAIIEGVAQR	YLL026W	HSP104	9.07	1	0	23800	20600	0.865546
ILDSALVTAAQLAK	YLL026W	HSP104	-0.56	0	1	27600	20800	0.753623
VIAIDINDPLAPK	YBR011C	IPP1	5.73	1	0	33700	25100	0.744807
YLGLSLR	YKL142W	MRP8	5.89	0	1	73400	95000	1.29428
VLELQLDK	YKL142W	MRP8	6.62	0	1	121000	170000	1.40496
QVSELQDLVKK	YKL142W	MRP8	7.84	1	0	26700	30100	1.12734
KQSLIISK	YKL142W	MRP8	8.03	0	1	27400	38300	1.39781
TTYVTQRPVYLGLPANLVDLNVPAK	YLR044C	PDC1	12.53	1	1	962000	719000	0.747401
NPVILADAC+57C+57SR	YLR044C	PDC1	8.51	1	1	105000	75500	0.719048
DAKNPVILADAC+57C+57SR	YLR044C	PDC1	12.06	2	0	156000	178000	1.14103
AQYNEIQGWDHLSLLPTFGAK	YLR044C	PDC1	11.17	1	1	177000	146000	0.824859
LLTTIADAAK	YLR044C	PDC1	8.84	1	1	612000	528000	0.862745
YGGVYVGTLSKPEVK	YLR044C	PDC1	8.17	1	2	290000	263000	0.906897
TIVWNGPPGVFEFEK	YCR012W	PGK1	10.47	0	1	44100	26200	0.594104
KLFAATVAK	YCR012W	PGK1	9.9	1	0	165000	105000	0.636364
AAGFLLEK	YCR012W	PGK1	6.3	1	1	849000	638000	0.751472
ELQSLLGK	YCR012W	PGK1	6.53	1	1	190000	140000	0.736842
IVAALPTIK	YCR012W	PGK1	7.17	0	1	876000	606000	0.691781
VDFNVPLDGKK	YCR012W	PGK1	8.24	1	1	267000	180000	0.674157
ELPGVAFLSEK	YCR012W	PGK1	7.39	2	0	77800	48000	0.616967
ALENPTRPFLAILGGAK	YCR012W	PGK1	8.19	1	1	228000	157000	0.688596
SSAAGNTVIIGGGDTATVAKK	YCR012W	PGK1	13.96	1	0	494000	359000	0.726721
SSAAGNTVIIGGGDTATVAK	YCR012W	PGK1	13.57	2	1	334000	217000	0.649701
ASAPGSVILLENLR	YCR012W	PGK1	9.57	1	1	354000	231000	0.652542
AGAEIVPK	YCR012W	PGK1	9.33	1	1	781000	87100	0.111524
AHSSMVGFDLPQR	YCR012W	PGK1	12.37	1	0	48200	27400	0.568465
FLNIIEEFRK	YOR191W	RIS1	11.97	0	1	24900	66100	2.65462
FYTALESK	YOR191W	RIS1	7.86	0	1	152000	116000	0.763158
TITDSTFNNEK	YOR191W	RIS1	11.97	0	1	15900	22400	1.40881
GVTTTSYR	YOR191W	RIS1	7.57	1	0	109000	214000	1.9633
TNISNNETFDTILSK	YOR191W	RIS1	12.02	1	1	26500	46700	1.76226
LMNSTEPFPR	YLR354C	TAL1	7.46	1	0	28600	21000	0.734266
LFEQEGVSK	YLR354C	TAL1	9.93	1	0	95100	108000	1.13565
VANNSLEQLK	YLR354C	TAL1	11.55	1	0	52800	61100	1.1572
FQPQDSTTNPSLILAAAK	YLR354C	TAL1	11.67	1	1	57000	39300	0.689474
GVFGYGFEEPSAIQQR	YJL138C|YKR059W	TIF2|TIF1	9.91	0	1	198000	107000	0.540404
AIMPIIEGHDVLAQAQSGTGK	YJL138C|YKR059W	TIF2|TIF1	7.48	2	1	209000	121000	0.578947
ELALQIQK	YJL138C|YKR059W	TIF2|TIF1	7.63	2	0	196000	124000	0.632653
TGTFSIAALQR	YJL138C|YKR059W	TIF2|TIF1	9.61	1	1	319000	192000	0.601881
KVEELTTK	YJL138C|YKR059W	TIF2|TIF1	10.96	1	0	215000	227000	1.05581
APQALMLAPTR	YJL138C|YKR059W	TIF2|TIF1	7.61	1	0	147000	82300	0.559864
FTVSAIYSDLPQQER	YJL138C|YKR059W	TIF2|TIF1	7.41	1	0	10200	1000	0.0980392
ILISTDLLAR	YJL138C|YKR059W	TIF2|TIF1	6.27	1	1	364000	231000	0.634615
VFDNIQR	YJL138C|YKR059W	TIF2|TIF1	9.41	2	1	775000	510000	0.658065
DAQIVVGTPGR	YJL138C|YKR059W	TIF2|TIF1	10.42	1	0	65000	36300	0.558462
AETAAQDVQQK	YOL109W	ZEO1	10.42	1	0	61700	29400	0.476499
TITTSPTGVSR	YMR111C	YMR111C	8.84	1	1	440000	100000	0.227273
FIDHTGENVTPQEAAR	YMR111C	YMR111C	11.92	1	0	429000	90500	0.210956
EVVGIMTGER	YMR111C	YMR111C	8.08	0	1	201000	48600	0.241791
YGLSLPENK	YMR111C	YMR111C	9.79	1	0	254000	63300	0.249213
IFLLEER	YMR111C	YMR111C	4.89	1	0	69700	26900	0.38594
EYFEGLPGQPSVLSLER	YMR111C	YMR111C	5.05	1	0	39300	15300	0.389313
INPLFRPTDAAQPPIVSTSTSASATEPTNR	YMR111C	YMR111C	18.27	2	0	42100	6270	0.148931
EQELFFLENQK	YMR111C	YMR111C	9.05	1	0	105000	20200	0.192381
AIQNVTDAAR	YMR111C	YMR111C	8.87	1	1	513000	151000	0.294347
